# Supplementary material for: Activation gating in HCN2 channels
Source: PLoS Comput Biol. 2018 Mar 22;14(3):e1006045. doi: 10.1371/journal.pcbi.1006045 (PMC5863937; doi:10.1371/journal.pcbi.1006045)
Supplement: S1 Data — (ZIP) [file pcbi.1006045.s009.zip]

Archive with 7 entries (7 files):
- short description.txt
- raw0cAMPA-110mV.xlsx
- raw0cAMPA-125mV.xlsx
- raw0cAMPA-140mV.xlsx
- rawSatcAMPA-90mV.xlsx
- rawSatcAMPA-100mV.xlsx
- rawSatcAMPA-130mV.xlsx
