# Supplementary material for: Activation gating in HCN2 channels
Source: PLoS Comput Biol. 2018 Mar 22;14(3):e1006045. doi: 10.1371/journal.pcbi.1006045 (PMC5863937; doi:10.1371/journal.pcbi.1006045)
Supplement: S1 Data — (ZIP) [file pcbi.1006045.s009.zip › short description.txt]

Current is shown in pA
A = activation
D = deactivation
* if only activation or deactivation (not both) was used for the mean value
