# Supplementary material for: Activation gating in HCN2 channels
Source: PLoS Comput Biol. 2018 Mar 22;14(3):e1006045. doi: 10.1371/journal.pcbi.1006045 (PMC5863937; doi:10.1371/journal.pcbi.1006045)
Supplement: S1 Data — (ZIP) [file pcbi.1006045.s009.zip › raw0cAMPA-110mV.xlsx]

## Sheet: A15sD80mV
time in ms	9	12	16	17	18	26	33	34
1	0.488	0	0.977	-0.977	1.465	0.488	-0.977	-2.93
2	0.488	0.977	1.465	0	0	0	-1.465	-1.953
3	0.488	0.488	1.709	0	0	-0.488	-0.977	-1.953
4	0.488	0.977	0.732	0	0.977	0.488	-0.977	-1.953
5	0	0.977	0.488	0	0.488	0	-1.465	-1.953
6	0.488	0.977	1.221	0	0.488	1.465	-1.953	-2.93
7	0.977	1.465	1.465	-0.977	0	1.465	-1.953	-1.953
8	0.488	0.488	0.732	-0.977	-0.488	0.488	-1.465	-1.953
9	0	0.488	1.221	0	0.488	0	-1.465	-1.953
10	0.977	0	0.977	0.977	0.488	0.977	-1.953	-2.93
11	0.977	0	1.221	0.977	0.488	-0.488	-1.465	-1.953
12	0	0.977	0.977	0.977	0.488	0.488	-1.465	-2.93
13	0.488	0.488	0.488	-0.977	0.977	0	-1.465	-2.93
14	0.977	0.488	0.977	0.977	0	0	-1.465	-1.953
15	0.488	0.977	1.465	0	-0.488	0	-1.465	-0.977
16	0.977	0	0.732	-0.977	1.465	-0.977	-1.953	-1.953
17	0.488	-0.488	0.732	0	0.977	0.488	-1.953	-1.953
18	0.488	0.488	1.709	-0.977	0.977	0.977	-0.977	-1.953
19	0.488	0.488	1.465	-0.977	0.488	0	-1.953	-0.977
20	0.488	0.488	1.465	0	0.488	1.465	-1.953	-1.953
21	0.488	0.488	0.732	-0.977	0.977	0.488	-1.953	-0.977
22	0.488	0.488	1.221	0	-0.488	0.977	-1.465	-2.93
23	0	0.488	1.465	0	0	0.488	-1.465	-1.953
24	0.977	0.488	0.977	-0.977	1.953	0.977	-1.465	-1.953
25	-0.488	-0.488	0.977	0	0.977	0	-0.977	-1.953
26	0	1.465	0.732	0.977	0	0	-0.977	-1.953
27	0.488	0.488	0.977	0.977	0.977	0	-1.465	-1.953
28	0	0.488	1.465	-0.977	0.977	1.953	-0.977	-1.953
29	0	0.488	0.977	0	-0.488	0.977	-1.465	-1.953
30	0	0	1.709	0	0.977	0.488	-1.465	-1.953
31	0.488	0.488	1.221	-0.977	0.488	0	-1.465	-1.953
32	0.488	-0.488	0	-0.977	0.488	0	-1.465	-1.953
33	0.977	0.488	0.732	0	0.977	0	-1.953	-2.93
34	0.488	0.488	1.221	0	-0.488	0.977	-2.441	-1.953
35	0.488	0	0.488	0	0	0.488	-1.465	-1.953
36	0.488	0.977	0.732	0.977	0.977	0.977	-1.465	-0.977
37	-0.488	0.488	0.488	0	0	1.465	-0.977	-1.953
38	0.977	0.488	0.732	0	0.977	0.488	-2.93	-1.953
39	0	0.977	0.977	0	0.977	-0.488	-1.953	-1.953
40	0.488	0	1.221	0	0	0.488	-1.953	-1.953
41	0.488	0.488	0.977	0.977	0.488	0	-1.953	-1.953
42	0.488	0.488	0.977	0	0	-0.488	-1.465	-2.93
43	-0.488	0	1.465	0	0.488	-0.488	-1.465	-1.953
44	0	0.488	1.221	0	0.488	0.488	-1.953	-1.953
45	0.488	0.488	1.709	-0.977	0.488	-0.488	-1.465	-1.953
46	0	0.488	1.709	0.977	0	0.977	-1.465	-1.953
47	0	0.977	1.465	0	0.977	0.488	-1.465	-1.953
48	0.488	0.977	0.244	0	0.488	1.465	-0.977	-2.93
49	0.488	1.465	0.977	0	1.465	0.977	-0.977	-2.93
50	0.488	-0.488	0.977	0.977	0	-0.977	-0.488	-1.953
51	0	0.977	0.244	-0.977	0.488	0.977	-1.465	-2.93
52	0.488	0.488	1.221	-0.977	1.465	0	-1.953	-1.953
53	-0.488	0.977	0.488	-0.977	0.488	0.977	-1.953	-2.93
54	0.488	0	0.977	-1.953	0.488	0	-1.465	-1.953
55	0.488	0.488	0.977	0	-0.488	0.977	-0.977	-1.953
56	0.488	0.977	0.488	-0.977	0.977	0.977	-1.953	-1.953
57	0.488	0.488	0.977	0	0.977	-0.488	-1.465	-1.953
58	0.488	0.488	0.977	0	0.977	0.488	-1.465	-1.953
59	0	0.977	1.465	0	0	0.977	-2.441	-2.93
60	0	0.488	0.977	0	0	-0.488	-1.953	-1.953
61	0.977	0	1.221	0	0.488	0	-2.441	-1.953
62	0	0.977	0.732	0	0	0.488	-1.465	-1.953
63	0.488	0.488	0.977	0.977	0	-0.977	-1.953	-1.953
64	0.488	1.465	1.221	-0.977	0.977	0	-0.977	-0.977
65	0.488	0	1.465	-0.977	0	0.977	-1.953	-1.953
66	0	1.465	0.732	0	0.977	0.488	-1.465	-2.93
67	0.488	0.488	0	0	0.977	0	-0.977	-2.93
68	-0.488	0.488	1.221	0.977	0.488	0.977	-1.465	-1.953
69	0	0	1.465	0	0.977	-0.488	-0.977	-1.953
70	0.488	0	0.977	0	1.465	0.488	-2.441	-1.953
71	0.977	0	0.732	0	0.977	0	-1.953	-1.953
72	0.488	0	0.977	0	1.465	1.465	-1.465	-1.953
73	0.488	0.488	0.977	0	0	0.488	-1.953	-1.953
74	0.977	-0.488	0.977	-0.977	0	0	-2.441	-1.953
75	0	0	1.221	0	0.488	0.977	-1.465	-1.953
76	0	0.488	1.221	0	0.977	0.488	-1.465	-1.953
77	0.488	0.977	0.488	-0.977	0.488	0.488	-1.953	-1.953
78	0.977	0.488	0.977	0	0	0	-1.953	-1.953
79	0.488	0.977	0.977	0	-0.488	0.977	-1.465	-1.953
80	0.488	0	0.977	0	0.488	0	-1.953	-1.953
81	0.488	0.488	0.732	0	0.488	0.488	-1.953	-1.953
82	-0.488	0.488	1.221	-0.977	0.488	0	-0.977	-1.953
83	0	0	1.465	-0.977	0.977	-0.488	-1.465	-2.93
84	1.465	0	1.465	0	0.488	0	-1.465	-0.977
85	0.488	0.488	1.709	0	0.488	0	-1.465	-0.977
86	0.488	0.488	0.977	0	0.488	0	-0.977	-1.953
87	-0.488	0.488	0.732	0	0.488	0	-0.977	-1.953
88	0.977	0	0.732	0.977	0.488	0	-0.977	-1.953
89	0	0.488	1.709	0.977	0	1.465	-0.977	-1.953
90	0.488	0.488	0.244	0	1.465	0.488	-1.953	-1.953
91	0.977	0	1.709	0	1.953	0.977	-0.977	-1.953
92	0.488	-0.488	0.244	0	0.977	0.488	-1.465	-1.953
93	0.488	-0.488	1.465	0	1.465	0.977	-1.465	-2.93
94	0.488	0.488	0.732	0	0.488	0	-1.465	-1.953
95	0.488	0.977	0.977	0	0.488	0	-2.441	-1.953
96	1.465	0.488	1.221	0	0	1.465	-1.465	-1.953
97	0.977	0.488	0.977	0	0	0.977	-0.977	-1.953
98	1.465	0.977	1.221	-0.977	0.977	0.977	-1.465	-1.953
99	0	0.977	0.977	-0.977	0.488	0.977	-1.953	-1.953
100	0	0	0.732	0	0	0	-1.465	-1.953
101	0.977	1.465	0.732	-0.977	-0.488	0.977	-1.953	-1.953
102	0.488	0	1.221	-0.977	-0.488	-0.977	-2.441	-0.977
103	0.488	0.488	0.732	-0.977	0	0.488	-1.953	-2.93
104	0	0.977	0.977	-0.977	0.977	-0.488	-1.465	-2.93
105	0.977	0.977	1.465	0	0.488	0	-1.465	-1.953
106	0	0.488	0.977	0	0.977	0	-1.465	-2.93
107	0.488	0	0.977	0	1.465	0.977	-1.953	-2.93
108	0	0.977	0.977	0.977	1.465	0	-1.465	-2.93
109	0.488	0.488	1.465	0	0.488	1.465	-0.977	-1.953
110	0	0.488	0.732	0	0.488	0.977	-1.465	-1.953
111	0	0.977	0.488	0	0.488	0.977	-0.977	-1.953
112	0.488	0.488	0	0	0.488	0.488	-1.953	-2.93
113	0.488	0.488	0.977	0	0	0.488	-1.953	-2.93
114	0.488	0.488	1.221	0	0.977	0.977	-1.465	-1.953
115	0.488	0	0.977	0	0.977	0	-0.488	-2.93
116	0.488	1.465	0.977	-0.977	1.465	0.977	-0.977	-1.953
117	0.977	0.488	1.221	0	0.488	1.465	-1.465	-2.93
118	0.488	0.488	1.465	0	0.488	-0.488	-0.977	-2.93
119	0.488	0	1.465	0	-0.488	1.465	-1.465	-2.93
120	-0.488	0	0.732	-0.977	0.977	0.488	-0.977	-1.953
121	0.977	0.977	0.977	0.977	0	0.977	-1.465	-2.93
122	-0.488	0.977	1.221	0	0.977	0	-2.441	-1.953
123	0.488	0.977	1.465	-0.977	1.465	0.488	-1.953	-1.953
124	0.488	0.488	1.221	0	0.977	1.465	-1.465	-2.93
125	0	0.488	1.221	-0.977	0.488	0.488	-2.441	-1.953
126	0	0	0.732	0	0	0	-1.465	-2.93
127	0	0.488	0.732	0	0.488	0	-0.977	-1.953
128	-0.488	0.488	0.244	0	0.488	0	-1.465	-2.93
129	0	0.977	0.732	0	0	0	-1.953	-2.93
130	0.488	0.488	0.244	0.977	0.488	0	-1.953	-2.93
131	0.488	0.488	1.221	-0.977	0.488	0	-0.488	-0.977
132	0	0	0.977	-0.977	0.488	0.488	-1.465	-2.93
133	0.488	0.977	0.732	0	0.488	2.441	-1.953	-1.953
134	0.977	0	0.977	0.977	-0.488	0.488	-1.465	-2.93
135	0.977	0.977	1.465	0	0.977	0.488	-1.953	-0.977
136	0.977	0	0.977	0	0.488	0.488	-1.465	-1.953
137	0.488	0	0.977	0	0.977	0.977	-1.953	-2.93
138	0	0.977	1.465	0.977	0.977	0.977	-1.953	-1.953
139	0.977	0	0.732	0	0.488	0.977	-1.465	-1.953
140	-0.488	-0.488	1.465	0	0.977	0	-1.953	-1.953
141	0.488	0.977	1.221	0	0.488	0.488	-1.953	-1.953
142	0	0.488	0.732	0	0.977	0	-0.977	-0.977
143	0	0	1.465	0	0.488	0.488	-1.953	-1.953
144	0.488	1.465	0.488	0	0.977	0	-1.465	-1.953
145	0	1.465	0.977	0	0.977	0.488	-1.953	-1.953
146	0.488	0.488	0.977	0	0.977	0.977	-0.977	-1.953
147	0	0.977	1.465	-0.977	0.977	1.465	-0.977	-0.977
148	0	0.488	0.977	0	0.977	1.953	-0.488	-1.953
149	0	0	0.732	0	0.977	0.488	-1.465	-1.953
150	0	0.977	0.977	0	0.977	2.441	-1.465	-1.953
151	0.488	1.465	0.977	0	0.488	1.953	-1.465	-0.977
152	0.977	0.977	0.977	0	0.977	1.953	-0.977	-2.93
153	0	0.488	0.732	0	0.488	1.465	-1.465	-1.953
154	0	0.488	0.488	0	0.488	1.953	-1.953	-1.953
155	0	0	0.488	0	1.465	1.465	-1.953	-1.953
156	0.488	0.488	1.221	0	0.977	1.465	-1.465	-1.953
157	0.488	1.465	0.977	0	-0.977	0.488	-1.953	-1.953
158	0.488	0.488	0.488	0	0.488	0.977	-2.93	-1.953
159	0	0.488	0.977	0	-0.977	1.465	-1.953	-1.953
160	0	0	0.977	-0.977	0	-0.488	-2.93	-1.953
161	0.488	0	1.221	0	0	0.488	-1.953	-0.977
162	0	0.977	1.221	0	-0.977	0.977	-1.953	-1.953
163	0.488	0.488	0.977	-0.977	0.488	0.977	-1.465	-2.93
164	-0.488	0.977	1.709	0	0.488	0	-1.465	-1.953
165	0.488	0.977	1.465	0	0	0.488	-0.977	-2.93
166	0	0.488	0.977	0.977	1.465	0.488	-1.465	-1.953
167	0	0.488	0.244	-0.977	0.977	0.488	-1.465	-1.953
168	0.488	0.977	1.221	0	0.488	0.488	-0.488	-1.953
169	0	0.488	1.465	-0.977	1.465	0	-1.465	-1.953
170	0.488	0.977	0.977	0	0.977	0.977	-1.465	-1.953
171	0.488	0	0.732	-0.977	0	0.977	-1.465	-2.93
172	0	0	0.488	0	0.977	1.465	-1.953	-2.93
173	0	0.488	1.221	0	0.488	0	-0.977	-2.93
174	0.977	0	1.709	0	0.488	1.465	-2.441	-1.953
175	0	-0.488	1.221	0	0.488	0.488	-1.953	-1.953
176	1.465	0.488	0.977	0	0	1.953	-2.441	-1.953
177	0.488	0	1.465	0	0.977	0.977	-2.441	-1.953
178	0.488	0.488	0.977	0	-0.488	0.488	-1.465	-1.953
179	0.488	0.977	0.732	0	-0.977	-0.488	-0.977	-1.953
180	0.488	0.488	1.221	0	-0.488	0	-1.465	-2.93
181	0.488	0.488	0.977	-0.977	0	0	-1.953	-2.93
182	0.488	0	1.465	0	0.977	0.977	-1.465	-2.93
183	0.488	0	0.977	0	0.488	0.977	-1.465	-1.953
184	0	0	1.465	0	0.977	0.488	-0.977	-1.953
185	0.488	0	1.465	0	0.488	0	-1.465	-1.953
186	0	0.977	0.732	0	0	0.488	-1.465	-2.93
187	0.488	0.488	0.977	0	0.488	0.977	-1.465	-1.953
188	0	1.465	0.488	-0.977	0.977	1.465	-0.977	-1.953
189	0	0	1.221	0.977	0.977	0.488	-0.977	-2.93
190	0	0.977	1.221	0	0.488	0.488	-2.441	-2.93
191	0.488	0.977	1.221	0	1.465	0.977	-0.488	-1.953
192	0.488	0.977	0.488	0	0.488	0.977	-1.465	-1.953
193	-0.488	0.488	0.732	-0.977	0.977	0	-1.465	-1.953
194	0.977	0	1.465	0.977	1.465	0.977	-2.93	-1.953
195	0	0	0.977	0	1.465	0	-2.441	-1.953
196	0	0.977	1.221	0	0	0.977	-0.488	0
197	0.488	0	0.488	0	0.488	0	-0.977	-1.953
198	0.488	0.488	0.732	-0.977	-0.488	0.977	-1.465	-1.953
199	0	0.977	1.465	0	0.977	0.488	-0.977	-1.953
200	0	0.488	1.465	-0.977	0	0	-1.465	-1.953
201	-12.695	-14.648	-6.836	-24.414	-23.438	-33.691	-18.555	-21.484
202	-10.742	-11.719	-3.662	-20.508	-15.625	-22.461	-13.672	-15.625
203	-10.254	-11.23	-2.93	-20.508	-12.207	-18.555	-12.695	-11.719
204	-9.277	-10.254	-3.174	-20.508	-10.254	-15.625	-11.719	-10.742
205	-9.277	-10.742	-2.686	-17.578	-9.277	-14.16	-9.766	-11.719
206	-9.277	-9.277	-2.197	-17.578	-7.813	-13.672	-10.254	-10.742
207	-8.301	-10.254	-2.93	-17.578	-7.813	-11.23	-9.277	-8.789
208	-8.301	-10.254	-2.441	-16.602	-7.324	-11.23	-9.277	-9.766
209	-8.301	-10.254	-2.441	-15.625	-6.836	-10.254	-8.301	-9.766
210	-8.301	-10.254	-2.441	-16.602	-5.859	-9.766	-8.301	-8.789
211	-8.301	-9.766	-2.686	-16.602	-6.348	-8.789	-9.277	-8.789
212	-8.301	-8.789	-2.197	-16.602	-6.836	-7.813	-7.813	-8.789
213	-7.324	-9.766	-2.197	-16.602	-6.836	-8.789	-8.301	-8.789
214	-7.324	-9.277	-2.197	-15.625	-6.348	-6.836	-8.301	-8.789
215	-8.301	-9.766	-2.441	-16.602	-6.348	-7.324	-7.813	-7.813
216	-6.836	-8.789	-1.709	-14.648	-5.859	-7.813	-9.277	-8.789
217	-7.324	-9.277	-0.977	-15.625	-6.836	-7.324	-7.813	-8.789
218	-7.813	-8.789	-2.197	-15.625	-6.348	-6.836	-7.813	-8.789
219	-7.813	-9.766	-1.709	-15.625	-5.371	-7.324	-8.301	-6.836
220	-7.324	-9.766	-0.977	-16.602	-6.836	-6.836	-8.301	-7.813
221	-8.301	-9.277	-1.221	-15.625	-5.859	-6.348	-7.324	-7.813
222	-7.324	-8.789	-1.465	-16.602	-5.859	-6.348	-7.813	-7.813
223	-7.813	-9.277	-1.465	-14.648	-5.859	-7.324	-7.324	-6.836
224	-7.813	-8.789	-2.197	-15.625	-7.324	-6.836	-8.301	-6.836
225	-8.789	-9.277	-2.441	-15.625	-5.371	-6.836	-7.324	-6.836
226	-7.324	-9.277	-1.221	-16.602	-5.859	-6.348	-6.836	-7.813
227	-7.813	-8.789	-1.709	-14.648	-5.859	-6.348	-8.789	-7.813
228	-7.813	-9.766	-1.221	-14.648	-5.371	-7.324	-8.301	-7.813
229	-8.301	-8.789	-1.709	-16.602	-4.883	-6.348	-7.324	-7.813
230	-7.813	-9.277	-1.953	-13.672	-5.371	-5.859	-7.813	-7.813
231	-7.813	-8.789	-1.465	-14.648	-6.348	-4.883	-7.324	-7.813
232	-7.813	-9.277	-1.465	-15.625	-5.371	-6.348	-7.813	-7.813
233	-7.324	-9.277	-1.953	-14.648	-5.859	-4.883	-8.301	-7.813
234	-7.324	-9.277	-1.709	-14.648	-5.371	-5.371	-7.324	-7.813
235	-7.324	-9.277	-1.465	-14.648	-4.883	-6.348	-8.789	-6.836
236	-7.813	-9.277	-1.953	-15.625	-5.371	-5.859	-7.324	-6.836
237	-8.301	-10.254	-1.465	-15.625	-6.348	-5.371	-7.324	-6.836
238	-7.813	-8.789	-1.221	-16.602	-4.883	-4.883	-8.301	-7.813
239	-6.836	-9.766	-0.977	-15.625	-5.859	-6.348	-7.813	-6.836
240	-7.813	-9.766	-0.977	-14.648	-6.348	-6.348	-7.813	-6.836
241	-7.324	-9.766	-1.221	-16.602	-6.836	-7.324	-7.813	-6.836
242	-6.836	-8.789	-1.465	-15.625	-5.859	-6.348	-7.324	-6.836
243	-6.836	-8.789	-1.953	-14.648	-6.348	-5.859	-7.324	-6.836
244	-7.324	-8.301	-1.709	-15.625	-5.859	-5.859	-6.348	-6.836
245	-6.836	-9.277	-2.197	-15.625	-4.883	-5.371	-7.813	-6.836
246	-6.836	-9.277	-1.709	-15.625	-5.859	-3.906	-7.324	-6.836
247	-7.813	-8.301	-0.732	-14.648	-5.371	-6.348	-7.813	-7.813
248	-6.836	-8.789	-2.197	-14.648	-5.859	-5.859	-7.324	-6.836
249	-6.836	-7.813	-1.221	-15.625	-6.348	-5.371	-7.324	-7.813
250	-7.324	-9.277	-1.953	-14.648	-5.371	-4.883	-7.813	-8.789
251	-7.324	-8.789	-2.197	-14.648	-5.371	-5.371	-7.324	-6.836
252	-6.836	-9.277	-1.221	-15.625	-5.371	-5.371	-7.324	-7.813
253	-7.324	-9.766	-1.953	-14.648	-5.371	-4.395	-7.813	-7.813
254	-7.324	-9.766	-1.709	-15.625	-5.859	-5.859	-6.836	-7.813
255	-7.324	-9.277	-1.465	-14.648	-4.395	-5.859	-7.813	-6.836
256	-7.324	-8.789	-1.465	-15.625	-4.395	-3.906	-7.813	-11.719
257	-7.324	-9.277	-1.953	-14.648	-5.371	-4.883	-7.324	-7.813
258	-6.836	-9.277	-1.709	-15.625	-5.371	-5.371	-6.348	-5.859
259	-6.348	-8.789	-1.465	-15.625	-5.371	-5.371	-6.836	-6.836
260	-6.836	-9.277	-0.732	-15.625	-4.883	-5.371	-8.789	-6.836
261	-7.324	-8.789	-1.465	-15.625	-4.883	-4.883	-7.324	-6.836
262	-7.324	-9.277	-0.732	-14.648	-5.371	-5.371	-6.836	-6.836
263	-7.324	-9.277	-1.221	-15.625	-5.371	-5.371	-8.789	-6.836
264	-7.813	-8.789	-1.221	-16.602	-4.883	-4.883	-6.348	-5.859
265	-7.813	-8.301	-1.221	-15.625	-5.371	-4.883	-6.836	-5.859
266	-7.324	-9.277	-0.977	-15.625	-4.883	-4.883	-7.813	-5.859
267	-7.813	-8.301	-1.709	-15.625	-5.371	-5.371	-7.324	-5.859
268	-7.324	-9.277	-1.709	-14.648	-5.371	-4.395	-6.348	-6.836
269	-7.324	-8.301	-1.709	-13.672	-5.371	-5.371	-5.859	-6.836
270	-6.836	-8.301	-1.221	-14.648	-5.371	-4.883	-6.836	-6.836
271	-7.324	-9.277	-0.732	-14.648	-5.371	-4.395	-6.836	-6.836
272	-7.324	-9.766	-1.465	-15.625	-4.395	-4.883	-7.324	-7.813
273	-6.836	-8.789	-1.953	-14.648	-5.371	-3.906	-6.836	-5.859
274	-6.836	-8.301	-1.465	-14.648	-5.371	-3.906	-6.348	-6.836
275	-7.324	-8.789	-0.977	-14.648	-5.371	-5.371	-7.813	-6.836
276	-7.324	-9.766	-1.465	-15.625	-5.371	-4.395	-7.324	-6.836
277	-7.324	-8.301	-1.465	-15.625	-4.883	-4.883	-7.813	-6.836
278	-7.813	-8.789	-1.465	-14.648	-5.371	-4.883	-6.836	-6.836
279	-7.324	-8.301	-0.488	-15.625	-5.371	-4.883	-7.324	-6.836
280	-7.324	-8.301	-0.977	-15.625	-4.883	-4.395	-7.813	-6.836
281	-6.836	-8.301	-1.221	-15.625	-5.859	-4.883	-8.301	-6.836
282	-7.324	-7.813	-1.221	-15.625	-4.395	-4.883	-6.836	-6.836
283	-7.324	-8.789	-1.465	-15.625	-4.395	-4.395	-7.813	-6.836
284	-6.836	-9.277	-0.977	-15.625	-4.883	-5.371	-7.324	-6.836
285	-6.836	-8.789	-0.244	-14.648	-4.883	-4.395	-6.836	-6.836
286	-7.324	-8.301	-0.977	-15.625	-4.883	-4.883	-7.324	-6.836
287	-6.836	-8.301	-1.221	-15.625	-4.883	-4.883	-6.836	-6.836
288	-7.813	-8.789	-0.977	-15.625	-3.418	-3.906	-7.813	-7.813
289	-6.836	-8.789	-1.953	-15.625	-3.906	-4.395	-6.836	-6.836
290	-7.324	-9.277	-0.977	-15.625	-4.883	-4.395	-7.813	-7.813
291	-6.836	-8.301	-1.465	-14.648	-5.371	-5.371	-6.836	-6.836
292	-6.836	-8.789	-1.953	-15.625	-4.883	-4.883	-7.813	-7.813
293	-6.348	-8.301	-1.953	-15.625	-5.371	-3.906	-6.836	-6.836
294	-6.836	-8.301	-0.488	-15.625	-5.859	-4.883	-7.324	-5.859
295	-6.836	-8.301	-1.221	-14.648	-5.371	-4.395	-7.813	-6.836
296	-6.836	-8.789	-1.465	-16.602	-5.859	-4.395	-8.301	-6.836
297	-6.836	-7.813	-0.977	-15.625	-4.883	-4.395	-6.348	-5.859
298	-6.836	-7.813	-1.221	-15.625	-4.395	-5.859	-8.301	-5.859
299	-6.836	-7.813	-1.465	-14.648	-5.371	-3.906	-6.836	-5.859
300	-6.348	-8.789	-2.441	-15.625	-5.371	-4.395	-8.789	-5.859
301	-6.836	-8.301	-1.709	-14.648	-4.883	-5.371	-8.301	-6.836
302	-6.836	-7.813	-1.465	-15.625	-5.859	-4.395	-7.813	-6.836
303	-6.836	-8.301	-0.732	-15.625	-4.883	-4.883	-6.348	-6.836
304	-6.836	-7.813	-1.465	-16.602	-4.883	-4.883	-6.348	-6.836
305	-7.324	-7.324	-0.732	-14.648	-5.371	-4.883	-7.813	-6.836
306	-7.324	-9.277	-0.732	-14.648	-5.371	-4.395	-6.836	-6.836
307	-7.324	-8.301	-0.977	-14.648	-3.906	-4.883	-7.324	-6.836
308	-6.348	-8.301	-0.977	-15.625	-5.371	-5.371	-5.859	-5.859
309	-7.324	-8.301	-1.465	-15.625	-4.395	-4.395	-7.813	-6.836
310	-6.836	-7.324	-1.709	-15.625	-5.859	-3.418	-7.813	-6.836
311	-7.324	-8.789	-1.221	-15.625	-4.883	-3.906	-8.789	-6.836
312	-6.836	-8.301	-1.221	-15.625	-4.883	-4.395	-7.813	-6.836
313	-6.348	-7.813	-0.977	-15.625	-4.395	-4.395	-7.324	-5.859
314	-6.836	-6.836	-1.465	-15.625	-5.371	-4.395	-8.301	-6.836
315	-7.324	-8.789	-1.221	-14.648	-5.371	-5.371	-6.836	-6.836
316	-7.324	-7.813	-0.732	-14.648	-5.371	-4.395	-7.813	-5.859
317	-6.836	-8.789	-1.221	-14.648	-5.371	-4.883	-7.813	-6.836
318	-6.836	-7.813	-1.221	-14.648	-4.883	-5.371	-7.813	-6.836
319	-7.324	-8.301	-0.977	-14.648	-5.371	-4.883	-7.324	-5.859
320	-7.324	-7.813	-1.221	-14.648	-5.859	-5.859	-7.813	-6.836
321	-6.836	-8.301	-1.221	-14.648	-5.859	-5.371	-7.324	-5.859
322	-7.324	-8.301	-1.221	-15.625	-4.395	-5.371	-8.301	-6.836
323	-7.324	-6.836	-0.977	-14.648	-4.395	-5.859	-7.324	-6.836
324	-7.813	-8.789	-1.465	-14.648	-4.883	-4.395	-7.324	-6.836
325	-6.836	-8.301	-1.709	-15.625	-5.371	-4.883	-7.813	-5.859
326	-7.324	-8.301	-1.465	-15.625	-5.371	-4.883	-8.301	-6.836
327	-7.813	-8.301	-1.953	-14.648	-3.906	-5.371	-6.836	-6.836
328	-6.836	-8.301	-1.709	-15.625	-4.395	-5.371	-7.813	-5.859
329	-6.836	-8.301	-1.709	-15.625	-5.371	-5.371	-7.324	-6.836
330	-7.324	-7.813	-1.709	-15.625	-5.859	-4.883	-7.324	-6.836
331	-7.813	-8.301	-2.197	-14.648	-4.395	-3.418	-7.813	-5.859
332	-7.813	-8.301	-1.221	-15.625	-4.395	-4.883	-7.813	-5.859
333	-8.301	-8.301	-1.709	-15.625	-3.906	-4.883	-8.301	-5.859
334	-7.813	-7.324	-1.221	-15.625	-5.371	-4.395	-7.324	-6.836
335	-7.324	-8.301	-1.465	-14.648	-5.859	-4.883	-6.348	-5.859
336	-7.324	-7.324	-1.465	-14.648	-5.371	-4.883	-8.789	-5.859
337	-7.324	-7.324	-1.221	-15.625	-5.859	-4.395	-7.813	-6.836
338	-6.836	-7.813	-1.221	-14.648	-5.371	-5.371	-8.301	-5.859
339	-7.324	-8.301	-0.488	-13.672	-4.395	-4.883	-6.348	-6.836
340	-7.324	-8.789	-1.465	-14.648	-5.371	-5.371	-7.324	-6.836
341	-7.324	-8.301	-1.709	-15.625	-4.883	-4.395	-7.813	-6.836
342	-7.324	-8.301	-0.732	-14.648	-4.395	-4.883	-8.301	-7.813
343	-7.813	-7.813	-1.709	-14.648	-5.371	-4.883	-7.813	-6.836
344	-8.301	-9.277	-1.709	-15.625	-3.906	-5.371	-7.813	-6.836
345	-8.301	-8.301	-0.977	-14.648	-5.371	-8.789	-7.813	-6.836
346	-7.813	-7.813	-1.709	-14.648	-5.371	-4.883	-7.813	-6.836
347	-7.813	-8.301	-1.465	-15.625	-5.859	-5.859	-8.301	-6.836
348	-7.324	-8.301	-1.709	-13.672	-4.395	-4.395	-7.324	-6.836
349	-7.324	-7.813	-1.953	-14.648	-4.883	-3.906	-7.324	-6.836
350	-7.813	-9.277	-0.732	-13.672	-4.395	-3.906	-7.324	-6.836
351	-8.789	-8.789	-0.732	-14.648	-4.883	-4.395	-6.836	-6.836
352	-7.813	-9.277	-1.221	-14.648	-4.395	-5.371	-8.789	-6.836
353	-7.813	-9.277	-0.977	-14.648	-4.883	-3.906	-7.813	-7.813
354	-7.324	-8.789	-1.709	-13.672	-4.883	-4.883	-8.301	-6.836
355	-7.813	-9.277	-1.709	-14.648	-5.371	-4.395	-7.324	-6.836
356	-7.813	-8.789	-0.244	-14.648	-5.371	-5.371	-8.301	-6.836
357	-7.324	-8.789	-1.221	-14.648	-5.371	-4.395	-8.301	-6.836
358	-7.324	-8.789	-1.709	-15.625	-4.883	-4.883	-7.813	-6.836
359	-7.813	-7.813	-1.953	-15.625	-4.395	-4.883	-8.789	-6.836
360	-8.301	-7.813	-1.465	-15.625	-4.395	-5.371	-8.789	-6.836
361	-7.813	-7.813	-1.709	-15.625	-5.859	-5.371	-8.301	-5.859
362	-8.301	-8.301	-1.465	-15.625	-4.395	-4.883	-8.789	-6.836
363	-7.813	-8.789	-1.221	-15.625	-5.371	-4.395	-8.789	-6.836
364	-8.301	-8.301	-0.732	-14.648	-4.395	-5.371	-7.813	-6.836
365	-8.301	-8.301	-0.977	-14.648	-4.395	-6.836	-7.813	-10.742
366	-8.301	-8.789	-1.465	-15.625	-4.395	-4.395	-7.324	-6.836
367	-7.813	-8.789	-0.732	-14.648	-5.859	-4.395	-8.789	-6.836
368	-8.789	-9.277	-1.465	-15.625	-3.906	-5.371	-8.301	-6.836
369	-7.813	-9.766	-1.709	-14.648	-4.883	-4.883	-8.301	-7.813
370	-8.789	-8.789	-1.953	-14.648	-4.883	-4.395	-8.789	-6.836
371	-8.789	-8.301	-2.686	-15.625	-4.883	-4.883	-8.301	-6.836
372	-7.813	-8.789	-1.465	-14.648	-5.371	-3.906	-7.324	-7.813
373	-7.324	-8.789	-1.465	-14.648	-4.883	-3.418	-8.301	-7.813
374	-7.813	-8.789	-1.709	-15.625	-4.883	-4.883	-7.324	-6.836
375	-7.813	-8.301	-0.977	-14.648	-4.883	-4.883	-7.813	-7.813
376	-7.813	-7.813	-1.221	-15.625	-4.883	-5.371	-8.301	-6.836
377	-8.301	-7.813	-1.221	-15.625	-4.395	-4.883	-8.301	-8.789
378	-7.813	-8.301	-1.221	-15.625	-4.883	-4.395	-8.301	-6.836
379	-7.813	-8.301	-0.977	-15.625	-5.371	-4.395	-8.301	-6.836
380	-7.813	-8.301	-0.977	-15.625	-4.883	-5.371	-8.301	-6.836
381	-7.813	-7.813	-0.977	-16.602	-5.371	-5.859	-8.789	-7.813
382	-7.813	-8.789	-0.488	-15.625	-5.371	-5.859	-7.813	-6.836
383	-7.324	-7.813	-0.244	-14.648	-4.883	-5.371	-8.789	-7.813
384	-7.324	-7.813	-0.977	-15.625	-5.371	-4.883	-8.301	-7.813
385	-7.324	-7.324	-0.977	-14.648	-5.371	-4.883	-7.813	-6.836
386	-7.813	-8.301	-0.977	-15.625	-4.395	-5.859	-7.324	-6.836
387	-7.324	-7.813	-0.732	-16.602	-4.883	-5.859	-7.324	-7.813
388	-8.301	-8.789	-1.953	-14.648	-4.395	-3.906	-9.277	-7.813
389	-7.324	-9.277	-1.465	-15.625	-4.395	-3.906	-7.813	-7.813
390	-7.324	-6.836	-1.709	-14.648	-5.371	-4.395	-7.813	-9.766
391	-7.324	-8.301	-1.953	-14.648	-5.371	-3.418	-8.301	-7.813
392	-7.813	-9.766	-1.465	-15.625	-4.883	-3.906	-7.324	-7.813
393	-7.324	-8.789	-0.488	-15.625	-5.859	-3.906	-7.813	-8.789
394	-8.301	-8.301	-1.709	-14.648	-5.371	-4.883	-8.789	-7.813
395	-7.813	-8.301	-1.709	-15.625	-5.859	-4.395	-8.789	-6.836
396	-7.813	-8.789	-1.221	-14.648	-5.859	-5.371	-8.789	-7.813
397	-7.813	-7.813	-0.732	-14.648	-3.906	-3.418	-8.301	-7.813
398	-7.324	-8.301	-1.221	-14.648	-4.883	-4.395	-8.301	-8.789
399	-7.324	-8.301	-1.465	-14.648	-5.371	-5.371	-8.301	-7.813
400	-7.813	-8.301	-1.465	-14.648	-5.859	-4.395	-8.789	-7.813
401	-7.813	-7.813	-1.953	-15.625	-4.883	-4.883	-7.813	-7.813
402	-8.301	-8.301	-0.488	-15.625	-4.395	-4.395	-9.277	-7.813
403	-7.813	-7.813	-0.732	-14.648	-4.883	-4.883	-8.301	-8.789
404	-8.789	-8.301	-0.732	-14.648	-5.371	-4.395	-9.277	-7.813
405	-7.324	-7.813	-1.221	-15.625	-4.883	-5.371	-8.301	-7.813
406	-8.789	-8.789	-0.488	-14.648	-5.371	-3.906	-8.301	-7.813
407	-8.789	-7.324	-1.221	-15.625	-4.883	-4.395	-8.301	-8.789
408	-8.301	-7.813	-0.977	-14.648	-4.395	-5.371	-8.301	-7.813
409	-8.789	-7.813	-1.221	-15.625	-5.859	-3.906	-8.789	-8.789
410	-8.301	-8.301	-1.709	-14.648	-4.883	-4.883	-9.277	-9.766
411	-8.789	-8.301	-1.953	-14.648	-4.395	-4.395	-8.301	-7.813
412	-8.301	-8.789	-1.465	-15.625	-4.883	-3.906	-7.324	-8.789
413	-8.301	-8.301	-1.465	-14.648	-4.395	-4.395	-9.766	-8.789
414	-8.789	-8.301	-1.709	-14.648	-4.883	-4.883	-9.766	-8.789
415	-7.813	-8.301	-1.709	-14.648	-4.883	-4.395	-9.766	-8.789
416	-8.301	-8.301	-0.977	-15.625	-4.395	-4.395	-9.277	-8.789
417	-7.813	-8.301	-1.465	-14.648	-4.395	-3.906	-9.766	-8.789
418	-8.789	-8.301	-0.977	-15.625	-5.371	-5.371	-9.766	-9.766
419	-8.789	-7.813	-0.977	-15.625	-5.371	-5.371	-8.789	-8.789
420	-8.789	-7.813	-0.732	-14.648	-5.371	-5.371	-10.254	-9.766
421	-8.301	-8.301	-0.977	-15.625	-5.859	-4.883	-10.254	-9.766
422	-8.789	-7.813	-0.732	-17.578	-5.371	-4.883	-9.277	-9.766
423	-8.789	-8.301	-0.732	-16.602	-5.371	-5.371	-9.277	-10.742
424	-8.789	-7.813	-0.977	-15.625	-4.883	-5.859	-9.277	-9.766
425	-8.789	-8.789	-1.465	-15.625	-3.906	-5.859	-8.789	-9.766
426	-8.301	-7.813	-1.465	-14.648	-4.883	-4.883	-8.789	-10.742
427	-9.277	-8.301	-1.709	-17.578	-4.883	-5.371	-10.254	-9.766
428	-8.789	-8.301	-0.732	-15.625	-5.859	-4.883	-9.766	-9.766
429	-9.277	-8.301	-1.221	-15.625	-4.883	-5.371	-9.766	-10.742
430	-9.277	-8.301	-0.977	-15.625	-4.883	-4.883	-9.277	-10.742
431	-8.789	-7.813	-0.977	-15.625	-4.883	-5.371	-8.789	-9.766
432	-8.789	-8.301	-0.977	-14.648	-4.883	-5.371	-9.277	-9.766
433	-8.789	-8.301	-1.465	-16.602	-5.371	-5.859	-9.277	-9.766
434	-8.789	-8.301	-0.732	-14.648	-5.371	-5.371	-8.789	-9.766
435	-8.789	-9.277	-1.465	-15.625	-4.883	-5.371	-9.766	-9.766
436	-8.301	-8.301	-1.221	-15.625	-5.371	-4.883	-9.277	-9.766
437	-8.789	-8.301	-0.977	-15.625	-4.883	-4.883	-8.789	-10.742
438	-8.301	-7.813	-0.977	-15.625	-4.883	-5.371	-8.789	-10.742
439	-8.789	-8.789	-0.977	-14.648	-4.395	-4.883	-8.789	-7.813
440	-8.789	-8.301	-2.197	-14.648	-4.883	-5.859	-9.766	-10.742
441	-9.277	-7.813	-0.977	-16.602	-4.883	-5.859	-9.277	-8.789
442	-9.277	-8.301	-1.465	-15.625	-4.883	-5.371	-10.742	-9.766
443	-10.254	-9.766	-0.977	-15.625	-4.395	-5.371	-10.742	-10.742
444	-9.277	-8.789	-1.953	-16.602	-5.371	-5.859	-9.277	-10.742
445	-9.277	-8.789	-0.488	-15.625	-5.371	-5.371	-9.766	-9.766
446	-9.277	-8.789	-1.953	-14.648	-5.371	-5.371	-10.254	-11.719
447	-10.742	-8.301	-0.732	-14.648	-5.859	-5.371	-9.277	-10.742
448	-9.766	-8.789	-1.465	-15.625	-3.906	-5.859	-9.277	-10.742
449	-10.254	-8.301	-1.465	-15.625	-5.371	-5.371	-9.766	-10.742
450	-10.254	-8.301	-1.465	-15.625	-4.395	-5.371	-9.766	-10.742
451	-10.254	-9.277	-1.221	-16.602	-4.395	-4.395	-8.789	-10.742
452	-9.766	-8.301	-0.732	-15.625	-3.906	-5.371	-9.277	-10.742
453	-10.742	-8.301	-0.977	-16.602	-4.883	-4.883	-11.23	-10.742
454	-9.766	-7.813	-0.977	-14.648	-5.371	-4.395	-10.742	-9.766
455	-9.766	-7.813	-1.221	-15.625	-4.395	-4.883	-10.742	-10.742
456	-9.766	-8.301	-1.221	-14.648	-5.371	-5.371	-11.719	-10.742
457	-11.23	-8.789	-1.221	-15.625	-4.883	-4.883	-10.742	-10.742
458	-10.254	-7.324	-0.977	-16.602	-5.859	-6.836	-10.254	-10.742
459	-10.742	-7.324	-0.977	-15.625	-5.371	-5.371	-11.23	-12.695
460	-10.254	-7.813	-0.488	-15.625	-4.883	-5.859	-10.254	-9.766
461	-11.23	-9.277	-1.221	-14.648	-4.883	-4.883	-11.719	-14.648
462	-11.23	-8.301	-1.953	-14.648	-5.371	-5.371	-11.719	-10.742
463	-11.719	-9.277	-1.221	-15.625	-5.371	-4.883	-10.254	-9.766
464	-11.719	-8.789	-0.488	-14.648	-4.395	-4.883	-10.742	-10.742
465	-12.207	-8.789	-0.488	-13.672	-4.395	-6.348	-10.742	-9.766
466	-12.207	-8.301	-1.221	-14.648	-4.883	-5.859	-10.254	-10.742
467	-10.742	-7.813	-1.465	-14.648	-5.371	-5.859	-10.254	-10.742
468	-11.719	-8.301	-1.465	-14.648	-4.883	-4.883	-10.742	-10.742
469	-11.23	-8.301	-1.465	-14.648	-5.371	-4.883	-10.254	-9.766
470	-11.719	-8.789	-0.977	-15.625	-3.906	-4.883	-10.742	-10.742
471	-11.23	-7.813	-1.221	-14.648	-5.371	-6.348	-11.719	-10.742
472	-11.719	-8.789	-1.465	-15.625	-4.883	-5.371	-11.23	-11.719
473	-11.719	-8.301	-0.977	-15.625	-5.859	-5.371	-12.207	-10.742
474	-11.719	-8.301	-1.221	-15.625	-5.371	-6.348	-11.23	-11.719
475	-12.207	-9.766	-0.977	-14.648	-4.883	-5.859	-10.742	-10.742
476	-12.207	-8.789	-0.488	-15.625	-4.883	-5.371	-12.207	-10.742
477	-12.695	-8.301	-0.977	-14.648	-4.883	-6.348	-10.742	-11.719
478	-12.695	-8.301	-0.488	-15.625	-5.859	-4.883	-10.742	-11.719
479	-12.695	-7.813	-0.732	-14.648	-5.371	-5.371	-11.23	-10.742
480	-12.207	-7.324	-1.221	-15.625	-4.395	-5.859	-12.207	-10.742
481	-13.672	-8.301	-1.709	-15.625	-6.348	-5.859	-12.207	-11.719
482	-13.184	-7.813	-1.221	-14.648	-5.371	-5.859	-12.695	-11.719
483	-13.184	-8.301	-1.221	-13.672	-5.371	-5.859	-11.23	-11.719
484	-13.184	-8.301	-1.465	-14.648	-5.371	-6.836	-11.719	-11.719
485	-13.184	-8.301	-0.977	-14.648	-4.395	-5.859	-11.23	-12.695
486	-13.672	-8.789	-1.709	-14.648	-4.395	-5.859	-12.695	-11.719
487	-12.695	-7.324	-1.465	-14.648	-5.371	-5.859	-12.207	-11.719
488	-13.184	-7.813	-2.197	-14.648	-5.371	-5.859	-12.207	-10.742
489	-12.695	-8.301	-1.709	-14.648	-5.371	-4.883	-12.695	-11.719
490	-13.672	-7.813	-1.709	-14.648	-4.883	-6.348	-12.207	-12.695
491	-13.184	-8.789	-1.709	-14.648	-5.371	-4.883	-12.695	-12.695
492	-12.695	-8.789	-1.709	-16.602	-5.371	-4.395	-13.184	-11.719
493	-13.672	-7.813	-2.197	-14.648	-5.371	-4.883	-13.184	-10.742
494	-12.207	-9.277	-1.709	-15.625	-5.371	-5.859	-13.672	-12.695
495	-12.695	-9.277	-1.221	-15.625	-5.371	-5.371	-14.648	-10.742
496	-13.184	-8.789	-0.977	-16.602	-4.883	-4.883	-13.184	-12.695
497	-12.207	-8.789	-0.732	-14.648	-5.371	-4.883	-14.16	-10.742
498	-14.16	-7.813	-1.465	-15.625	-4.395	-5.371	-13.672	-10.742
499	-12.695	-9.277	-0.977	-15.625	-4.883	-5.371	-13.184	-11.719
500	-12.695	-7.324	-1.221	-15.625	-5.859	-4.883	-14.16	-11.719
501	-12.695	-8.301	-0.977	-15.625	-6.348	-5.859	-12.695	-11.719
502	-13.184	-7.813	-1.465	-16.602	-5.859	-6.348	-13.184	-13.672
503	-14.16	-8.789	-1.465	-16.602	-5.859	-5.859	-12.695	-12.695
504	-13.672	-8.301	-1.953	-17.578	-5.371	-6.836	-12.695	-12.695
505	-13.184	-8.789	-1.709	-15.625	-5.371	-5.371	-13.184	-12.695
506	-14.16	-7.813	-1.953	-15.625	-5.371	-6.348	-13.672	-12.695
507	-13.672	-8.301	-1.709	-14.648	-4.395	-6.348	-14.16	-12.695
508	-13.672	-9.277	-1.709	-15.625	-4.883	-5.371	-13.184	-13.672
509	-14.16	-7.813	-2.686	-15.625	-3.906	-6.836	-13.184	-12.695
510	-13.672	-8.789	-1.465	-14.648	-5.371	-4.883	-12.695	-12.695
511	-13.184	-8.789	-2.441	-14.648	-3.906	-5.371	-13.672	-12.695
512	-14.16	-8.301	-1.953	-15.625	-4.883	-5.859	-14.16	-16.602
513	-13.672	-8.789	-1.221	-15.625	-4.395	-4.883	-13.672	-13.672
514	-13.672	-7.324	-1.221	-14.648	-4.883	-5.859	-14.648	-12.695
515	-13.672	-8.301	-0.977	-14.648	-5.371	-5.371	-14.16	-13.672
516	-13.184	-8.301	-1.221	-15.625	-5.371	-5.371	-14.16	-12.695
517	-13.184	-7.813	-1.465	-15.625	-6.348	-4.395	-13.672	-12.695
518	-12.695	-7.813	-1.221	-15.625	-5.371	-4.883	-14.648	-13.672
519	-13.184	-8.301	-0.732	-16.602	-5.859	-5.859	-14.16	-12.695
520	-13.184	-7.813	-0.977	-15.625	-5.859	-5.859	-15.137	-13.672
521	-13.672	-7.813	-1.465	-16.602	-4.883	-4.883	-14.648	-12.695
522	-14.648	-7.813	-1.709	-15.625	-5.371	-6.836	-14.648	-13.672
523	-14.16	-8.789	-0.732	-15.625	-4.883	-5.859	-14.648	-13.672
524	-14.16	-8.301	-1.953	-15.625	-5.371	-6.348	-14.16	-12.695
525	-14.648	-8.301	-1.221	-15.625	-5.859	-6.348	-15.137	-13.672
526	-14.16	-7.813	-1.953	-14.648	-5.859	-5.371	-14.16	-13.672
527	-15.137	-8.789	-1.221	-14.648	-4.883	-5.371	-14.16	-17.578
528	-14.648	-7.813	-1.709	-15.625	-4.883	-5.859	-14.648	-13.672
529	-15.625	-8.789	-1.953	-14.648	-4.883	-5.371	-15.625	-16.602
530	-14.648	-8.301	-1.953	-14.648	-6.348	-5.371	-15.137	-14.648
531	-14.648	-7.324	-1.465	-15.625	-5.371	-5.859	-15.137	-13.672
532	-15.137	-8.789	-1.709	-14.648	-5.371	-4.883	-15.625	-13.672
533	-15.137	-9.277	-1.709	-14.648	-5.859	-5.859	-15.625	-13.672
534	-15.137	-8.301	-2.197	-14.648	-4.883	-5.371	-15.137	-14.648
535	-14.648	-8.789	-1.709	-15.625	-4.883	-5.859	-14.648	-13.672
536	-15.137	-9.277	-2.197	-15.625	-5.371	-5.859	-15.137	-13.672
537	-14.16	-9.277	-1.709	-15.625	-5.371	-5.859	-14.648	-13.672
538	-15.137	-8.301	-1.465	-15.625	-4.883	-6.348	-15.137	-13.672
539	-15.137	-7.813	-0.977	-14.648	-5.371	-5.859	-16.602	-13.672
540	-15.625	-8.789	-1.221	-14.648	-6.348	-6.348	-14.648	-13.672
541	-15.625	-8.301	-1.465	-16.602	-4.883	-5.371	-16.602	-13.672
542	-15.137	-7.813	-1.709	-15.625	-5.859	-6.348	-16.113	-15.625
543	-15.625	-7.813	-0.488	-17.578	-5.371	-5.859	-15.137	-14.648
544	-15.625	-9.277	-1.709	-16.602	-4.883	-5.859	-15.625	-13.672
545	-14.648	-8.789	-1.221	-15.625	-5.859	-5.859	-15.625	-13.672
546	-15.625	-8.789	-1.709	-15.625	-5.371	-5.371	-15.137	-14.648
547	-16.602	-8.301	-1.465	-15.625	-4.883	-5.859	-15.625	-14.648
548	-16.113	-8.301	-1.465	-15.625	-6.348	-4.395	-15.137	-14.648
549	-17.09	-9.277	-2.197	-14.648	-5.371	-4.883	-17.09	-14.648
550	-16.602	-8.789	-1.465	-15.625	-5.371	-5.371	-15.137	-14.648
551	-16.113	-8.789	-1.953	-15.625	-5.371	-5.371	-15.625	-14.648
552	-16.602	-7.324	-1.221	-15.625	-4.883	-5.859	-16.602	-14.648
553	-17.578	-8.301	-1.709	-16.602	-5.371	-4.883	-16.602	-14.648
554	-16.113	-8.789	-1.465	-15.625	-5.859	-4.395	-16.113	-14.648
555	-16.113	-8.789	-2.197	-16.602	-5.859	-8.789	-16.113	-14.648
556	-16.602	-8.789	-1.953	-15.625	-5.371	-4.395	-16.113	-13.672
557	-17.09	-8.789	-1.221	-16.602	-6.348	-5.371	-17.578	-14.648
558	-16.113	-9.277	-1.953	-15.625	-6.348	-4.883	-16.602	-13.672
559	-16.602	-8.301	-1.221	-15.625	-5.859	-5.859	-17.09	-14.648
560	-16.602	-8.301	-1.221	-15.625	-5.859	-5.371	-17.578	-12.695
561	-17.09	-7.813	-1.465	-17.578	-5.859	-5.371	-16.113	-14.648
562	-16.602	-9.277	-1.709	-16.602	-5.859	-6.348	-17.09	-14.648
563	-17.09	-8.301	-1.709	-16.602	-5.371	-5.371	-17.09	-14.648
564	-16.602	-9.277	-1.465	-16.602	-6.348	-6.836	-15.625	-14.648
565	-16.602	-7.813	-0.977	-15.625	-5.859	-5.371	-15.137	-15.625
566	-17.578	-8.789	-1.709	-16.602	-6.348	-5.371	-16.602	-14.648
567	-16.602	-8.301	-0.977	-16.602	-4.883	-4.883	-15.625	-14.648
568	-17.09	-8.301	-1.953	-15.625	-4.395	-5.859	-16.113	-15.625
569	-17.09	-7.813	-1.953	-16.602	-4.883	-5.371	-16.602	-14.648
570	-16.602	-8.789	-1.465	-15.625	-5.859	-5.371	-15.137	-15.625
571	-18.066	-8.301	-1.221	-16.602	-4.883	-6.836	-17.578	-15.625
572	-18.555	-8.789	-1.953	-16.602	-5.371	-6.348	-17.09	-15.625
573	-17.09	-7.813	-1.953	-16.602	-6.348	-5.371	-16.602	-15.625
574	-18.066	-8.789	-2.441	-15.625	-5.859	-5.859	-16.113	-14.648
575	-17.09	-7.813	-1.953	-16.602	-6.348	-4.883	-17.09	-14.648
576	-17.09	-8.301	-1.465	-16.602	-6.348	-5.371	-17.09	-15.625
577	-18.066	-8.301	-0.977	-16.602	-5.371	-5.371	-17.09	-15.625
578	-18.555	-8.789	-1.953	-15.625	-5.371	-5.371	-18.066	-15.625
579	-19.043	-8.789	-1.465	-15.625	-5.859	-4.883	-18.066	-14.648
580	-18.066	-8.301	-1.709	-15.625	-4.883	-5.371	-17.09	-16.602
581	-17.578	-8.789	-2.197	-16.602	-5.859	-5.859	-18.066	-15.625
582	-19.043	-8.301	-0.244	-17.578	-5.371	-6.348	-17.578	-16.602
583	-18.066	-8.789	-1.221	-16.602	-6.348	-5.371	-18.066	-15.625
584	-18.555	-8.301	-0.977	-16.602	-5.859	-5.859	-17.09	-16.602
585	-18.066	-8.789	-1.465	-16.602	-5.371	-6.348	-18.066	-15.625
586	-19.043	-9.277	-1.709	-16.602	-5.371	-5.859	-18.066	-15.625
587	-18.555	-8.789	-1.465	-16.602	-5.859	-5.859	-17.09	-15.625
588	-18.066	-8.789	-1.953	-16.602	-5.371	-5.371	-18.555	-16.602
589	-19.531	-8.789	-1.465	-16.602	-6.348	-4.395	-18.066	-16.602
590	-18.555	-9.277	-2.197	-17.578	-6.836	-5.859	-17.09	-17.578
591	-19.043	-8.789	-1.709	-16.602	-5.371	-5.859	-18.066	-16.602
592	-18.555	-8.301	-2.686	-15.625	-6.348	-5.859	-18.066	-16.602
593	-19.043	-8.301	-1.221	-17.578	-5.859	-4.883	-18.555	-16.602
594	-19.531	-9.277	-1.221	-16.602	-5.859	-5.371	-19.043	-15.625
595	-18.555	-9.766	-2.197	-16.602	-6.348	-5.859	-19.531	-16.602
596	-19.043	-9.277	-1.465	-17.578	-5.371	-4.883	-18.066	-16.602
597	-19.043	-9.277	-0.732	-16.602	-5.371	-6.836	-17.578	-16.602
598	-18.555	-8.789	-1.953	-17.578	-5.859	-5.859	-19.043	-17.578
599	-18.555	-8.789	-1.465	-16.602	-5.371	-4.883	-18.555	-17.578
600	-19.043	-8.301	-1.465	-15.625	-5.371	-5.371	-18.555	-16.602
601	-18.555	-9.277	-1.465	-16.602	-5.371	-5.859	-18.555	-16.602
602	-19.043	-8.789	-1.709	-17.578	-5.859	-5.859	-19.531	-17.578
603	-19.531	-8.301	-2.197	-17.578	-4.883	-5.371	-19.531	-16.602
604	-19.531	-8.789	-1.953	-16.602	-5.371	-5.859	-18.555	-16.602
605	-19.043	-7.813	-1.709	-16.602	-5.859	-4.395	-17.578	-17.578
606	-19.043	-8.789	-1.221	-15.625	-5.371	-5.859	-18.555	-16.602
607	-19.043	-8.789	-2.197	-17.578	-5.371	-5.859	-18.555	-17.578
608	-19.043	-8.789	-2.197	-16.602	-5.371	-5.371	-19.043	-17.578
609	-20.02	-8.789	-2.197	-16.602	-5.371	-4.395	-19.531	-17.578
610	-19.043	-8.301	-1.465	-16.602	-5.371	-4.883	-19.043	-18.555
611	-20.02	-8.789	-1.709	-15.625	-5.371	-4.883	-20.508	-17.578
612	-19.043	-8.301	-1.953	-16.602	-5.859	-5.859	-20.02	-17.578
613	-19.043	-8.301	-1.709	-16.602	-4.883	-5.859	-19.531	-18.555
614	-20.02	-8.789	-1.465	-17.578	-5.859	-4.395	-20.02	-18.555
615	-18.555	-9.277	-1.953	-17.578	-4.883	-4.395	-19.531	-18.555
616	-18.555	-8.301	-1.465	-16.602	-5.371	-4.883	-19.531	-17.578
617	-19.043	-8.301	-1.953	-17.578	-5.859	-5.859	-20.02	-18.555
618	-19.043	-8.789	-1.465	-17.578	-4.395	-5.371	-20.02	-17.578
619	-18.555	-8.301	-1.221	-17.578	-5.371	-5.371	-20.02	-17.578
620	-19.043	-8.789	-1.953	-17.578	-6.348	-5.371	-20.508	-17.578
621	-20.02	-8.789	-1.465	-16.602	-6.348	-6.348	-19.531	-18.555
622	-19.043	-8.789	-1.221	-17.578	-5.859	-6.348	-20.996	-18.555
623	-18.555	-9.277	-2.686	-16.602	-4.395	-5.859	-21.484	-17.578
624	-19.043	-9.277	-1.709	-17.578	-3.906	-5.859	-20.996	-17.578
625	-19.043	-8.301	-2.441	-17.578	-4.395	-5.371	-21.484	-18.555
626	-20.508	-9.277	-1.709	-17.578	-5.859	-4.883	-20.996	-17.578
627	-19.531	-8.789	-1.953	-16.602	-5.371	-10.254	-19.531	-19.531
628	-20.508	-8.789	-1.953	-17.578	-5.371	-5.371	-20.996	-18.555
629	-20.02	-9.277	-1.953	-17.578	-4.395	-5.859	-21.973	-18.555
630	-20.02	-9.277	-2.441	-16.602	-5.371	-5.859	-20.508	-18.555
631	-20.508	-9.766	-2.441	-17.578	-5.859	-6.348	-21.484	-18.555
632	-20.02	-8.789	-2.686	-17.578	-5.371	-5.371	-21.973	-18.555
633	-20.508	-8.789	-1.709	-16.602	-5.371	-5.371	-20.508	-18.555
634	-20.02	-9.766	-2.197	-17.578	-5.371	-5.371	-21.973	-18.555
635	-20.996	-9.277	-1.221	-17.578	-5.371	-6.348	-21.484	-18.555
636	-20.996	-9.277	-1.953	-17.578	-5.859	-5.859	-21.973	-18.555
637	-20.508	-8.789	-2.197	-18.555	-6.348	-5.371	-22.461	-19.531
638	-20.02	-8.789	-1.465	-16.602	-5.859	-5.371	-22.461	-18.555
639	-21.484	-8.301	-0.488	-15.625	-5.859	-5.371	-20.996	-18.555
640	-20.996	-8.789	-1.221	-17.578	-4.883	-6.836	-21.973	-18.555
641	-20.508	-8.301	-2.441	-17.578	-5.859	-6.836	-21.484	-19.531
642	-20.996	-8.301	-1.709	-18.555	-5.859	-6.836	-21.973	-23.438
643	-21.484	-7.813	-1.953	-17.578	-5.859	-6.348	-22.949	-24.414
644	-21.484	-7.813	-1.953	-17.578	-4.883	-4.883	-22.949	-20.508
645	-20.996	-8.301	-1.465	-17.578	-5.371	-5.859	-22.461	-25.391
646	-21.484	-8.301	-2.197	-18.555	-4.883	-5.859	-22.949	-20.508
647	-21.973	-8.789	-2.197	-17.578	-4.883	-6.348	-23.438	-17.578
648	-20.996	-9.277	-1.709	-17.578	-5.371	-5.371	-22.949	-19.531
649	-20.996	-8.789	-1.953	-16.602	-5.371	-4.395	-22.461	-19.531
650	-21.484	-9.277	-1.953	-17.578	-4.883	-5.859	-23.438	-20.508
651	-21.973	-8.789	-2.441	-17.578	-5.371	-5.371	-22.461	-20.508
652	-21.484	-8.301	-1.709	-17.578	-5.371	-5.371	-22.949	-19.531
653	-21.484	-8.301	-2.441	-18.555	-4.883	-5.859	-22.949	-22.461
654	-21.973	-10.254	-2.441	-17.578	-5.371	-6.836	-23.926	-23.438
655	-21.484	-9.277	-2.441	-17.578	-6.348	-5.859	-23.926	-18.555
656	-21.973	-9.766	-1.221	-18.555	-5.371	-5.859	-23.926	-19.531
657	-21.484	-8.301	-1.709	-17.578	-6.348	-5.371	-23.926	-19.531
658	-21.973	-9.277	-1.953	-18.555	-6.348	-10.254	-23.438	-19.531
659	-21.973	-8.789	-1.709	-17.578	-5.859	-6.348	-23.926	-19.531
660	-21.484	-8.789	-1.953	-17.578	-5.859	-6.836	-23.438	-19.531
661	-21.484	-8.301	-1.709	-16.602	-6.348	-5.859	-23.926	-19.531
662	-21.973	-9.277	-1.221	-18.555	-5.371	-7.324	-24.414	-19.531
663	-21.973	-8.301	-1.709	-18.555	-5.371	-6.836	-23.438	-21.484
664	-21.484	-8.301	-1.953	-18.555	-5.859	-6.836	-23.926	-19.531
665	-21.973	-9.277	-2.197	-17.578	-5.859	-5.859	-25.391	-20.508
666	-21.973	-8.789	-1.953	-17.578	-4.883	-6.836	-23.438	-21.484
667	-21.973	-9.277	-2.441	-19.531	-5.859	-6.348	-24.902	-20.508
668	-22.949	-9.277	-1.709	-17.578	-5.371	-6.348	-23.926	-19.531
669	-21.484	-8.301	-1.709	-16.602	-6.348	-6.348	-23.926	-21.484
670	-20.996	-10.254	-1.709	-17.578	-5.371	-6.348	-25.391	-21.484
671	-22.461	-9.277	-2.441	-18.555	-5.371	-6.348	-24.414	-20.508
672	-20.996	-9.277	-2.93	-17.578	-5.371	-5.859	-25.391	-21.484
673	-20.996	-9.766	-1.709	-18.555	-5.371	-5.859	-25.391	-21.484
674	-22.461	-9.277	-1.709	-18.555	-6.348	-7.324	-26.367	-20.508
675	-21.973	-8.301	-2.441	-16.602	-5.371	-5.371	-25.879	-24.414
676	-21.484	-8.789	-2.197	-18.555	-6.348	-5.371	-26.367	-19.531
677	-22.461	-8.789	-1.709	-18.555	-6.348	-5.859	-26.367	-21.484
678	-23.438	-8.789	-1.709	-17.578	-6.348	-5.859	-25.391	-21.484
679	-22.949	-9.766	-1.465	-17.578	-6.348	-6.348	-26.855	-21.484
680	-22.949	-10.254	-1.709	-17.578	-6.348	-6.836	-26.855	-20.508
681	-23.438	-8.301	-1.465	-18.555	-7.324	-5.859	-26.367	-21.484
682	-22.949	-8.789	-2.197	-18.555	-6.836	-6.836	-25.391	-28.32
683	-22.949	-9.277	-1.709	-17.578	-6.348	-5.859	-25.879	-26.367
684	-23.438	-8.301	-1.953	-18.555	-6.836	-6.836	-26.367	-27.344
685	-23.438	-8.789	-1.709	-17.578	-5.859	-7.324	-26.367	-22.461
686	-23.438	-8.301	-2.441	-17.578	-6.348	-5.859	-24.902	-27.344
687	-22.461	-8.301	-1.953	-18.555	-7.324	-5.859	-26.855	-29.297
688	-23.438	-8.789	-1.953	-17.578	-6.836	-4.883	-26.367	-22.461
689	-24.902	-9.277	-2.197	-17.578	-5.371	-6.348	-25.391	-26.367
690	-23.438	-9.277	-2.441	-16.602	-5.859	-6.836	-26.855	-22.461
691	-24.902	-9.766	-2.686	-16.602	-4.883	-6.348	-26.855	-21.484
692	-23.438	-9.766	-1.953	-18.555	-6.836	-5.859	-26.367	-21.484
693	-23.438	-9.766	-1.709	-18.555	-6.836	-4.883	-27.344	-22.461
694	-23.438	-8.789	-1.953	-18.555	-5.859	-5.371	-26.855	-21.484
695	-23.438	-9.277	-1.953	-18.555	-7.813	-5.859	-26.855	-22.461
696	-23.438	-9.766	-1.709	-17.578	-5.371	-6.348	-28.32	-21.484
697	-23.438	-10.254	-2.197	-18.555	-6.348	-5.371	-26.855	-22.461
698	-24.414	-9.277	-1.465	-17.578	-5.859	-6.836	-27.832	-21.484
699	-23.926	-9.277	-1.953	-18.555	-6.836	-5.859	-27.832	-22.461
700	-23.926	-9.277	-1.953	-18.555	-6.348	-4.883	-28.32	-22.461
701	-24.414	-8.301	-1.221	-18.555	-6.836	-5.859	-27.344	-22.461
702	-23.926	-10.254	-1.221	-17.578	-6.348	-6.836	-26.855	-21.484
703	-23.926	-9.766	-1.709	-17.578	-5.859	-6.348	-28.32	-29.297
704	-23.926	-9.277	-1.953	-17.578	-6.348	-5.371	-28.32	-22.461
705	-24.414	-9.277	-2.686	-17.578	-6.348	-5.371	-28.32	-23.438
706	-23.926	-9.766	-2.441	-17.578	-5.859	-6.836	-28.809	-25.391
707	-24.414	-9.766	-1.953	-18.555	-5.371	-6.836	-27.344	-23.438
708	-25.391	-8.789	-1.709	-16.602	-6.836	-5.859	-28.32	-23.438
709	-24.902	-10.742	-1.709	-18.555	-5.371	-6.836	-27.832	-22.461
710	-23.926	-9.766	-1.709	-17.578	-6.836	-7.324	-28.32	-22.461
711	-24.414	-9.277	-2.441	-18.555	-6.836	-6.836	-28.809	-23.438
712	-24.414	-9.766	-2.441	-18.555	-5.859	-6.348	-28.809	-22.461
713	-23.438	-9.766	-2.686	-18.555	-6.348	-6.836	-29.297	-22.461
714	-23.926	-10.254	-2.441	-18.555	-6.348	-6.348	-28.809	-23.438
715	-22.949	-9.277	-2.441	-18.555	-6.348	-4.883	-28.809	-24.414
716	-24.414	-9.766	-2.686	-18.555	-6.348	-7.324	-29.297	-23.438
717	-23.438	-9.766	-2.686	-18.555	-5.859	-6.348	-28.809	-23.438
718	-24.414	-8.301	-1.709	-18.555	-5.859	-6.836	-28.32	-23.438
719	-24.414	-10.254	-1.953	-18.555	-6.348	-6.348	-28.809	-24.414
720	-23.926	-9.766	-2.197	-18.555	-6.348	-5.371	-29.785	-23.438
721	-24.414	-10.254	-1.221	-19.531	-6.836	-6.836	-28.32	-23.438
722	-23.926	-10.254	-1.465	-17.578	-5.859	-8.301	-28.809	-23.438
723	-25.879	-9.766	-0.977	-18.555	-6.836	-6.836	-29.297	-24.414
724	-25.391	-9.766	-0.977	-18.555	-5.859	-6.836	-29.297	-23.438
725	-25.391	-9.766	-1.221	-18.555	-6.836	-7.324	-29.785	-22.461
726	-25.391	-8.789	-2.441	-18.555	-6.348	-6.836	-28.809	-24.414
727	-25.391	-10.254	-1.953	-18.555	-6.836	-6.348	-29.297	-24.414
728	-25.391	-9.277	-1.709	-18.555	-5.859	-6.348	-29.785	-23.438
729	-25.391	-9.766	-2.197	-18.555	-5.859	-6.348	-30.273	-24.414
730	-24.414	-10.742	-2.197	-16.602	-5.859	-6.348	-29.785	-24.414
731	-26.367	-9.277	-2.441	-18.555	-6.348	-6.348	-30.762	-24.414
732	-24.902	-9.766	-2.197	-18.555	-6.348	-6.836	-29.297	-24.414
733	-25.391	-8.789	-1.953	-18.555	-7.324	-6.836	-29.785	-25.391
734	-24.414	-10.742	-2.441	-18.555	-6.348	-7.324	-30.762	-24.414
735	-23.926	-9.277	-1.953	-18.555	-5.859	-7.324	-31.25	-24.414
736	-24.414	-9.766	-1.953	-19.531	-6.348	-6.348	-30.273	-25.391
737	-25.391	-9.766	-1.709	-18.555	-5.859	-5.859	-31.25	-25.391
738	-24.414	-8.789	-2.197	-19.531	-5.859	-6.836	-30.762	-25.391
739	-23.926	-9.766	-1.953	-19.531	-5.859	-6.836	-30.762	-24.414
740	-23.926	-9.277	-1.709	-18.555	-6.348	-7.813	-30.762	-25.391
741	-24.902	-11.23	-2.441	-20.508	-6.348	-7.324	-32.227	-25.391
742	-23.926	-10.254	-1.465	-18.555	-6.348	-7.324	-31.25	-25.391
743	-24.414	-9.766	-1.709	-19.531	-6.348	-6.836	-29.785	-25.391
744	-26.367	-9.766	-1.709	-18.555	-6.348	-6.836	-30.762	-24.414
745	-25.879	-10.254	-1.953	-19.531	-7.324	-7.813	-31.738	-25.391
746	-25.879	-10.254	-1.465	-19.531	-5.859	-5.859	-31.25	-25.391
747	-25.391	-9.766	-1.953	-20.508	-5.859	-6.836	-31.25	-25.391
748	-25.879	-10.254	-2.441	-19.531	-5.371	-6.836	-30.762	-24.414
749	-25.879	-9.766	-2.197	-20.508	-6.348	-6.836	-31.738	-25.391
750	-25.879	-10.742	-1.953	-18.555	-6.348	-6.836	-30.762	-25.391
751	-25.391	-10.742	-1.953	-18.555	-6.836	-6.348	-31.25	-25.391
752	-25.391	-10.254	-1.709	-19.531	-5.859	-7.324	-31.25	-26.367
753	-24.902	-10.254	-2.197	-20.508	-5.859	-6.836	-32.227	-25.391
754	-26.367	-10.254	-2.441	-19.531	-5.859	-6.836	-31.25	-25.391
755	-25.879	-9.766	-2.93	-19.531	-6.348	-7.813	-31.25	-25.391
756	-25.879	-10.742	-2.197	-19.531	-6.348	-7.324	-31.738	-25.391
757	-26.367	-11.23	-2.197	-19.531	-6.348	-7.813	-32.715	-26.367
758	-25.879	-9.277	-2.197	-18.555	-6.836	-6.836	-32.227	-26.367
759	-26.367	-9.766	-2.197	-19.531	-6.836	-7.324	-32.227	-25.391
760	-26.367	-10.254	-2.197	-18.555	-6.836	-6.836	-32.715	-26.367
761	-25.879	-10.742	-1.953	-20.508	-6.836	-7.324	-32.227	-26.367
762	-27.344	-10.254	-2.686	-19.531	-5.859	-7.813	-32.227	-24.414
763	-25.879	-10.742	-2.441	-19.531	-5.371	-8.301	-32.715	-26.367
764	-25.879	-9.277	-1.709	-20.508	-6.836	-7.324	-33.691	-26.367
765	-26.855	-10.254	-1.709	-19.531	-5.859	-7.813	-33.691	-26.367
766	-25.391	-10.254	-1.465	-19.531	-6.836	-7.324	-33.203	-28.32
767	-26.367	-9.766	-1.709	-19.531	-5.371	-8.789	-32.715	-26.367
768	-26.855	-10.742	-1.953	-18.555	-5.371	-8.301	-32.715	-26.367
769	-25.879	-9.277	-1.221	-20.508	-6.836	-6.836	-33.691	-27.344
770	-27.344	-9.766	-2.441	-18.555	-5.859	-7.813	-33.691	-27.344
771	-26.367	-11.23	-1.953	-18.555	-6.348	-7.324	-35.156	-27.344
772	-26.367	-11.23	-1.709	-17.578	-6.836	-7.324	-34.668	-27.344
773	-26.855	-10.742	-2.441	-19.531	-6.348	-8.789	-35.645	-27.344
774	-25.879	-9.277	-1.465	-19.531	-7.324	-7.813	-34.668	-27.344
775	-26.855	-9.277	-2.197	-20.508	-7.324	-8.301	-35.645	-27.344
776	-26.855	-9.277	-1.953	-20.508	-5.859	-8.301	-35.156	-27.344
777	-26.855	-10.254	-1.709	-20.508	-7.324	-8.789	-34.668	-26.367
778	-26.367	-10.254	-1.709	-19.531	-7.324	-7.813	-35.156	-26.367
779	-26.367	-10.254	-2.441	-19.531	-7.324	-9.766	-34.668	-25.391
780	-26.855	-10.254	-1.953	-18.555	-7.324	-9.277	-35.645	-27.344
781	-27.832	-9.766	-1.953	-18.555	-6.348	-8.789	-35.645	-26.367
782	-26.855	-10.254	-1.709	-19.531	-6.836	-7.813	-35.156	-27.344
783	-26.367	-9.766	-1.953	-20.508	-5.371	-8.789	-34.18	-26.367
784	-27.344	-9.766	-2.197	-19.531	-5.859	-8.301	-34.668	-28.32
785	-26.855	-10.254	-2.441	-19.531	-6.348	-7.813	-36.133	-28.32
786	-26.855	-10.254	-2.197	-19.531	-6.348	-7.813	-35.645	-28.32
787	-26.367	-9.766	-2.441	-19.531	-7.813	-8.301	-35.156	-27.344
788	-26.855	-9.766	-2.197	-20.508	-5.859	-7.324	-34.668	-28.32
789	-27.344	-9.766	-2.93	-18.555	-6.836	-8.789	-35.156	-28.32
790	-26.855	-11.23	-1.709	-18.555	-6.836	-7.324	-34.668	-28.32
791	-26.855	-10.254	-1.953	-19.531	-6.836	-7.813	-36.133	-28.32
792	-26.855	-10.254	-2.197	-19.531	-6.348	-7.813	-36.133	-28.32
793	-27.832	-9.766	-1.709	-19.531	-6.836	-7.813	-36.133	-28.32
794	-26.855	-11.23	-2.686	-20.508	-6.836	-7.813	-36.621	-29.297
795	-27.344	-10.742	-2.197	-19.531	-6.348	-9.277	-35.645	-28.32
796	-27.344	-10.742	-1.953	-19.531	-6.836	-7.813	-36.133	-28.32
797	-27.344	-9.766	-1.953	-19.531	-7.813	-7.813	-36.621	-27.344
798	-27.832	-9.766	-1.709	-19.531	-6.836	-7.324	-35.645	-27.344
799	-27.832	-10.742	-1.709	-19.531	-6.836	-8.789	-36.621	-28.32
800	-27.832	-13.672	-1.953	-19.531	-7.324	-7.813	-36.621	-28.32
801	-27.832	-10.254	-1.709	-19.531	-7.324	-6.836	-37.109	-28.32
802	-27.832	-9.277	-1.709	-20.508	-6.836	-6.836	-37.109	-29.297
803	-27.832	-9.766	-1.953	-18.555	-6.836	-8.301	-36.621	-29.297
804	-27.832	-9.277	-2.197	-19.531	-6.836	-7.324	-35.645	-29.297
805	-27.832	-9.766	-1.953	-20.508	-6.836	-7.324	-36.133	-29.297
806	-28.32	-10.742	-2.441	-19.531	-6.348	-7.324	-36.621	-37.109
807	-28.809	-10.254	-2.93	-19.531	-6.348	-7.324	-37.109	-31.25
808	-27.832	-9.766	-2.441	-20.508	-5.859	-7.813	-36.621	-29.297
809	-28.32	-10.742	-1.465	-19.531	-5.371	-7.324	-36.133	-29.297
810	-28.32	-10.742	-2.93	-21.484	-5.371	-7.324	-36.621	-30.273
811	-28.32	-10.254	-2.93	-20.508	-7.324	-7.813	-36.133	-30.273
812	-27.832	-10.254	-1.709	-20.508	-6.348	-7.813	-37.109	-30.273
813	-28.809	-11.23	-2.441	-20.508	-5.371	-7.324	-37.109	-30.273
814	-28.32	-10.254	-1.953	-20.508	-5.859	-7.324	-37.109	-30.273
815	-28.32	-9.766	-2.197	-20.508	-7.324	-7.813	-36.621	-32.227
816	-29.297	-10.742	-1.709	-19.531	-6.836	-7.324	-38.086	-31.25
817	-28.809	-10.742	-0.977	-21.484	-6.348	-7.324	-38.086	-31.25
818	-28.32	-10.254	-1.465	-20.508	-6.836	-8.301	-38.086	-31.25
819	-28.809	-9.766	-0.977	-20.508	-6.348	-8.301	-38.574	-32.227
820	-28.809	-9.277	-1.709	-20.508	-7.324	-7.324	-38.086	-31.25
821	-28.809	-10.742	-1.709	-20.508	-6.348	-8.301	-38.574	-30.273
822	-28.809	-11.23	-1.465	-20.508	-6.836	-7.324	-38.086	-32.227
823	-29.297	-10.254	-1.953	-19.531	-5.859	-7.813	-38.574	-31.25
824	-29.785	-9.766	-1.953	-19.531	-5.859	-7.813	-38.086	-32.227
825	-29.785	-10.254	-1.953	-19.531	-6.348	-7.813	-39.063	-31.25
826	-29.785	-10.254	-1.953	-19.531	-6.348	-8.301	-38.086	-31.25
827	-30.273	-10.254	-2.686	-20.508	-5.859	-8.789	-39.551	-33.203
828	-30.273	-10.742	-2.441	-19.531	-6.836	-7.813	-38.086	-31.25
829	-28.809	-10.742	-2.686	-19.531	-5.859	-7.813	-37.598	-32.227
830	-29.297	-10.742	-2.686	-20.508	-6.836	-7.813	-39.063	-33.203
831	-29.297	-11.23	-2.441	-19.531	-6.836	-9.277	-38.574	-33.203
832	-28.809	-11.23	-2.441	-20.508	-7.324	-7.813	-39.551	-32.227
833	-28.809	-11.23	-2.441	-21.484	-5.371	-8.301	-39.063	-33.203
834	-28.32	-11.23	-2.686	-19.531	-6.836	-6.836	-40.039	-32.227
835	-29.297	-9.766	-2.93	-20.508	-7.813	-6.836	-38.086	-31.25
836	-29.297	-10.742	-1.709	-20.508	-7.324	-8.301	-39.551	-31.25
837	-29.297	-10.742	-2.441	-21.484	-5.859	-7.324	-38.574	-31.25
838	-29.297	-10.254	-1.465	-20.508	-6.348	-6.348	-39.551	-31.25
839	-29.297	-10.254	-1.709	-21.484	-6.348	-7.813	-40.039	-34.18
840	-30.273	-10.254	-2.197	-20.508	-6.348	-7.813	-40.039	-33.203
841	-29.297	-10.742	-1.465	-21.484	-6.348	-8.789	-40.039	-31.25
842	-29.785	-10.742	-2.93	-21.484	-7.324	-8.301	-39.063	-31.25
843	-29.785	-11.23	-2.441	-20.508	-6.836	-7.813	-39.063	-33.203
844	-29.297	-10.254	-1.709	-20.508	-6.836	-8.301	-40.527	-33.203
845	-29.785	-10.254	-2.197	-20.508	-5.859	-7.813	-39.551	-31.25
846	-30.762	-10.742	-2.197	-20.508	-6.836	-7.813	-39.063	-32.227
847	-29.297	-10.254	-2.197	-20.508	-6.836	-7.813	-39.063	-32.227
848	-30.273	-10.742	-2.197	-20.508	-6.348	-7.813	-39.551	-34.18
849	-29.785	-11.23	-2.686	-20.508	-5.859	-7.324	-40.039	-32.227
850	-29.785	-11.23	-2.197	-18.555	-5.859	-8.789	-39.551	-33.203
851	-29.297	-10.742	-2.686	-20.508	-6.836	-7.324	-40.039	-34.18
852	-30.762	-10.254	-2.197	-20.508	-6.348	-7.813	-41.016	-34.18
853	-30.762	-11.23	-2.441	-20.508	-6.348	-8.301	-41.016	-33.203
854	-29.297	-11.23	-2.93	-20.508	-6.348	-7.324	-39.551	-33.203
855	-30.273	-10.742	-2.93	-21.484	-6.836	-7.813	-40.527	-34.18
856	-30.273	-11.23	-2.197	-21.484	-6.348	-8.789	-41.016	-34.18
857	-29.785	-9.277	-3.174	-21.484	-6.836	-7.813	-41.504	-32.227
858	-30.273	-10.254	-2.93	-21.484	-6.348	-7.324	-41.992	-34.18
859	-29.785	-10.742	-2.197	-21.484	-5.859	-7.813	-41.016	-35.156
860	-30.273	-10.742	-2.441	-21.484	-5.859	-8.301	-43.457	-33.203
861	-30.762	-10.742	-2.197	-20.508	-6.836	-8.789	-41.504	-34.18
862	-29.297	-10.254	-1.221	-21.484	-6.348	-7.813	-41.992	-34.18
863	-29.297	-10.742	-1.465	-22.461	-6.836	-8.301	-41.504	-34.18
864	-29.785	-12.207	-1.465	-20.508	-6.348	-7.324	-41.016	-35.156
865	-30.273	-10.742	-2.197	-21.484	-6.348	-8.789	-41.504	-35.156
866	-30.762	-10.742	-2.441	-21.484	-6.836	-8.789	-42.48	-38.086
867	-29.785	-10.742	-2.197	-21.484	-6.836	-8.789	-41.016	-34.18
868	-31.25	-10.742	-1.709	-20.508	-5.371	-9.277	-42.48	-35.156
869	-31.25	-11.23	-2.197	-21.484	-6.348	-8.301	-41.992	-34.18
870	-31.25	-10.254	-1.953	-20.508	-6.348	-8.789	-41.992	-36.133
871	-30.762	-10.742	-2.197	-21.484	-6.836	-7.813	-44.434	-35.156
872	-32.227	-11.23	-2.197	-21.484	-6.348	-9.277	-43.457	-36.133
873	-32.227	-12.207	-2.686	-21.484	-6.348	-7.324	-41.992	-36.133
874	-31.738	-11.719	-3.418	-21.484	-5.371	-8.301	-42.48	-35.156
875	-31.738	-10.742	-2.197	-21.484	-6.348	-8.789	-42.48	-35.156
876	-30.762	-11.719	-2.93	-20.508	-6.836	-8.301	-42.969	-36.133
877	-31.25	-10.742	-1.953	-21.484	-6.348	-9.277	-43.457	-35.156
878	-31.738	-11.23	-2.197	-21.484	-6.348	-9.277	-42.48	-35.156
879	-31.738	-10.254	-2.93	-22.461	-6.836	-9.277	-42.969	-34.18
880	-32.227	-11.719	-3.174	-20.508	-6.836	-9.277	-42.969	-36.133
881	-31.738	-10.742	-2.686	-23.438	-6.836	-9.277	-42.969	-37.109
882	-32.227	-10.742	-2.441	-22.461	-7.813	-9.277	-42.969	-37.109
883	-32.715	-10.742	-2.686	-20.508	-6.348	-8.789	-43.945	-35.156
884	-32.715	-11.719	-2.197	-21.484	-6.836	-9.766	-43.945	-36.133
885	-33.203	-11.23	-1.465	-21.484	-6.348	-9.766	-41.992	-36.133
886	-32.227	-10.742	-2.197	-21.484	-5.859	-8.789	-44.434	-36.133
887	-32.715	-11.23	-2.686	-21.484	-7.324	-12.207	-44.434	-37.109
888	-32.715	-10.742	-2.441	-20.508	-6.836	-8.789	-44.434	-42.969
889	-32.227	-10.742	-2.93	-20.508	-6.348	-9.277	-42.969	-37.109
890	-32.227	-11.23	-2.441	-19.531	-7.324	-9.277	-43.457	-36.133
891	-31.738	-11.23	-2.441	-20.508	-6.348	-8.789	-42.969	-36.133
892	-32.715	-11.23	-2.441	-21.484	-7.813	-8.789	-42.969	-37.109
893	-33.203	-11.719	-2.686	-21.484	-6.836	-7.813	-43.457	-36.133
894	-32.715	-11.719	-2.686	-20.508	-7.813	-9.766	-42.969	-36.133
895	-33.203	-11.719	-2.441	-20.508	-7.813	-8.789	-43.945	-36.133
896	-33.691	-11.23	-2.686	-21.484	-6.348	-7.813	-43.945	-37.109
897	-33.203	-11.23	-2.686	-21.484	-7.324	-8.789	-43.945	-38.086
898	-33.203	-10.742	-2.93	-21.484	-6.348	-9.277	-44.434	-36.133
899	-33.203	-10.742	-2.686	-22.461	-5.859	-9.766	-42.969	-36.133
900	-32.715	-10.742	-2.197	-21.484	-8.301	-8.789	-43.945	-36.133
901	-32.715	-11.23	-2.197	-20.508	-6.836	-9.277	-43.945	-36.133
902	-34.18	-10.742	-2.441	-21.484	-6.836	-8.789	-43.457	-36.133
903	-33.691	-10.742	-2.197	-21.484	-5.859	-9.766	-44.434	-37.109
904	-33.691	-9.766	-2.686	-22.461	-7.324	-8.789	-43.457	-37.109
905	-33.203	-10.742	-1.953	-21.484	-6.836	-8.789	-42.969	-37.109
906	-32.227	-10.742	-3.418	-21.484	-7.324	-9.277	-42.969	-37.109
907	-32.227	-10.254	-2.93	-21.484	-5.859	-9.277	-43.457	-37.109
908	-32.715	-10.742	-2.441	-22.461	-5.859	-8.301	-42.969	-37.109
909	-32.715	-10.742	-2.441	-21.484	-6.836	-9.277	-43.945	-37.109
910	-32.715	-11.23	-2.441	-21.484	-6.348	-8.301	-45.41	-38.086
911	-33.203	-11.23	-2.686	-21.484	-5.859	-8.301	-44.922	-37.109
912	-32.715	-11.719	-2.686	-21.484	-6.836	-8.301	-44.434	-37.109
913	-33.691	-10.254	-2.441	-21.484	-6.348	-9.277	-43.457	-37.109
914	-33.691	-11.23	-2.686	-21.484	-6.348	-8.301	-45.41	-36.133
915	-33.203	-11.23	-2.197	-22.461	-6.836	-9.277	-44.922	-35.156
916	-33.691	-10.254	-2.93	-21.484	-6.348	-8.301	-43.457	-37.109
917	-34.18	-10.742	-1.709	-21.484	-7.813	-9.277	-44.922	-37.109
918	-34.18	-11.23	-1.709	-22.461	-7.324	-8.789	-45.898	-37.109
919	-33.691	-11.23	-2.441	-21.484	-6.836	-9.277	-45.41	-36.133
920	-33.203	-10.254	-1.465	-22.461	-6.348	-8.789	-44.434	-36.133
921	-35.156	-11.23	-2.441	-22.461	-6.836	-10.254	-44.922	-38.086
922	-33.203	-10.254	-2.686	-22.461	-6.348	-9.766	-45.898	-40.039
923	-34.18	-10.254	-2.93	-21.484	-6.348	-10.254	-44.434	-43.945
924	-34.18	-10.254	-2.197	-22.461	-7.324	-9.277	-45.41	-37.109
925	-34.18	-11.23	-2.686	-20.508	-6.836	-9.277	-43.945	-38.086
926	-34.18	-10.254	-2.197	-21.484	-6.836	-8.789	-45.41	-39.063
927	-33.691	-11.719	-2.686	-21.484	-7.324	-9.277	-44.922	-38.086
928	-35.156	-11.719	-2.441	-20.508	-7.324	-9.277	-45.41	-39.063
929	-34.668	-10.742	-2.441	-20.508	-7.324	-9.277	-45.898	-38.086
930	-34.18	-11.23	-3.418	-21.484	-6.836	-8.789	-45.898	-37.109
931	-35.645	-11.23	-3.174	-21.484	-6.348	-9.277	-45.898	-38.086
932	-35.156	-11.719	-2.197	-21.484	-6.836	-8.301	-46.387	-38.086
933	-35.645	-10.254	-2.93	-20.508	-6.348	-9.766	-46.387	-38.086
934	-35.645	-11.719	-2.441	-21.484	-6.348	-8.301	-47.363	-39.063
935	-33.691	-11.719	-2.441	-21.484	-6.836	-9.277	-48.34	-39.063
936	-34.668	-11.23	-2.197	-21.484	-7.813	-8.789	-48.828	-38.086
937	-35.156	-11.23	-1.953	-21.484	-7.324	-8.301	-48.34	-38.086
938	-35.156	-10.254	-1.709	-22.461	-7.813	-8.789	-47.852	-39.063
939	-34.668	-11.719	-1.465	-21.484	-7.324	-8.789	-47.363	-39.063
940	-35.645	-11.23	-2.441	-21.484	-7.324	-9.277	-47.852	-41.992
941	-35.645	-11.719	-2.197	-22.461	-7.324	-8.789	-46.875	-41.992
942	-36.133	-11.23	-1.953	-22.461	-7.324	-9.277	-47.852	-38.086
943	-35.645	-10.254	-3.662	-21.484	-5.859	-9.277	-47.852	-38.086
944	-36.133	-10.254	-2.686	-20.508	-6.836	-9.277	-47.363	-42.969
945	-35.156	-11.23	-1.709	-21.484	-7.324	-8.789	-47.363	-39.063
946	-35.645	-10.742	-3.418	-21.484	-7.324	-8.789	-47.852	-39.063
947	-35.156	-10.742	-2.686	-21.484	-5.859	-8.789	-47.363	-39.063
948	-35.645	-10.742	-3.418	-21.484	-7.324	-8.789	-47.852	-40.039
949	-36.621	-11.23	-3.174	-22.461	-7.324	-8.789	-46.875	-40.039
950	-37.598	-10.742	-2.93	-21.484	-6.348	-8.789	-47.363	-39.063
951	-36.621	-11.23	-2.93	-22.461	-6.836	-8.789	-48.34	-40.039
952	-36.133	-10.742	-2.441	-22.461	-6.836	-10.254	-47.852	-40.039
953	-35.156	-11.719	-3.174	-22.461	-7.324	-9.277	-49.316	-43.945
954	-36.621	-11.23	-2.441	-22.461	-6.836	-9.277	-46.387	-40.039
955	-37.109	-11.719	-1.953	-22.461	-5.859	-8.789	-48.34	-40.039
956	-36.133	-11.719	-1.953	-23.438	-7.324	-9.766	-48.34	-40.039
957	-36.621	-11.23	-2.686	-22.461	-7.324	-8.789	-47.852	-40.039
958	-36.621	-11.23	-1.953	-22.461	-6.836	-9.766	-49.316	-39.063
959	-36.621	-10.742	-2.441	-22.461	-7.324	-9.277	-47.852	-40.039
960	-37.598	-12.695	-2.197	-21.484	-6.836	-9.766	-48.34	-41.016
961	-37.109	-10.742	-1.953	-22.461	-6.348	-9.277	-48.828	-41.016
962	-37.109	-10.742	-2.197	-23.438	-7.324	-9.277	-48.34	-41.016
963	-37.109	-10.254	-2.686	-23.438	-7.813	-8.789	-48.34	-41.016
964	-37.598	-10.742	-2.93	-22.461	-7.324	-9.277	-47.363	-41.016
965	-37.598	-11.23	-2.93	-23.438	-6.836	-9.766	-48.34	-41.992
966	-37.598	-12.695	-2.93	-23.438	-7.813	-8.789	-48.828	-41.992
967	-38.086	-11.23	-3.418	-22.461	-6.836	-8.789	-48.34	-41.016
968	-37.598	-11.23	-2.441	-22.461	-6.836	-8.301	-48.34	-39.063
969	-37.598	-11.23	-2.197	-22.461	-6.836	-8.301	-49.805	-40.039
970	-38.574	-11.23	-2.686	-22.461	-7.324	-8.789	-49.316	-44.922
971	-37.598	-11.23	-3.662	-22.461	-6.348	-8.789	-49.805	-40.039
972	-36.621	-11.23	-2.441	-22.461	-6.836	-9.766	-49.805	-46.875
973	-36.621	-11.23	-2.93	-23.438	-7.324	-9.766	-50.293	-45.898
974	-37.598	-10.742	-2.686	-23.438	-7.324	-8.301	-49.805	-41.016
975	-38.086	-11.719	-2.93	-22.461	-7.324	-9.277	-49.805	-40.039
976	-38.086	-11.23	-2.686	-22.461	-7.324	-9.277	-50.293	-41.016
977	-37.109	-11.719	-2.686	-24.414	-7.324	-10.254	-50.293	-40.039
978	-38.086	-11.719	-2.686	-23.438	-7.324	-9.277	-49.805	-40.039
979	-38.574	-12.207	-2.686	-23.438	-5.859	-9.766	-50.781	-40.039
980	-37.598	-11.719	-1.465	-23.438	-6.836	-9.277	-49.805	-43.945
981	-38.574	-11.23	-2.441	-24.414	-7.324	-9.277	-49.805	-40.039
982	-38.086	-10.742	-2.441	-22.461	-7.324	-9.766	-50.781	-41.016
983	-38.574	-11.23	-2.441	-23.438	-6.836	-10.742	-51.27	-41.992
984	-39.063	-10.742	-2.441	-24.414	-7.324	-9.277	-50.293	-40.039
985	-38.086	-12.207	-2.686	-22.461	-7.813	-9.766	-51.27	-40.039
986	-38.086	-11.719	-2.197	-23.438	-7.324	-11.23	-51.27	-41.992
987	-39.063	-11.719	-2.686	-23.438	-7.324	-9.766	-51.27	-46.875
988	-39.551	-11.23	-3.418	-24.414	-6.836	-8.789	-50.781	-41.992
989	-39.063	-11.719	-2.441	-22.461	-6.836	-9.766	-51.27	-41.992
990	-38.574	-11.23	-3.662	-23.438	-7.324	-9.277	-51.27	-41.992
991	-38.086	-11.719	-2.441	-22.461	-6.836	-7.813	-51.758	-42.969
992	-38.086	-11.719	-3.906	-23.438	-6.836	-9.277	-51.758	-40.039
993	-38.574	-11.23	-3.174	-24.414	-7.324	-9.766	-52.246	-41.992
994	-39.551	-11.719	-2.197	-22.461	-7.324	-9.766	-52.246	-41.016
995	-38.086	-11.719	-2.197	-23.438	-7.324	-9.766	-52.734	-41.016
996	-38.574	-11.23	-2.93	-22.461	-7.324	-9.277	-53.223	-41.992
997	-39.063	-11.23	-2.686	-23.438	-6.836	-8.789	-52.246	-41.016
998	-38.574	-12.207	-2.441	-22.461	-8.301	-9.766	-52.246	-41.016
999	-38.574	-10.742	-3.174	-22.461	-7.324	-9.277	-53.223	-41.992
1000	-39.551	-10.742	-2.197	-23.438	-8.301	-9.277	-53.223	-45.898
1001	-38.574	-9.766	-2.197	-23.438	-7.324	-8.789	-52.734	-44.922
1002	-39.551	-10.254	-2.441	-24.414	-7.324	-10.742	-51.758	-41.016
1003	-39.063	-10.254	-2.441	-24.414	-8.301	-9.277	-53.223	-43.945
1004	-40.039	-10.254	-3.174	-23.438	-7.324	-9.766	-52.246	-41.992
1005	-39.063	-11.719	-2.441	-24.414	-6.348	-12.695	-52.246	-41.992
1006	-40.039	-11.719	-2.686	-24.414	-6.836	-10.254	-53.223	-41.992
1007	-39.551	-11.23	-1.953	-22.461	-6.836	-9.766	-52.734	-41.992
1008	-39.063	-11.23	-2.686	-22.461	-7.324	-9.277	-52.734	-41.992
1009	-39.063	-11.719	-3.418	-23.438	-8.301	-9.277	-52.734	-42.969
1010	-40.039	-11.23	-2.441	-23.438	-7.324	-10.254	-52.246	-41.992
1011	-40.039	-10.742	-2.686	-23.438	-6.836	-10.254	-54.199	-43.945
1012	-39.063	-11.719	-3.174	-23.438	-6.348	-9.766	-53.223	-42.969
1013	-39.551	-12.207	-3.418	-24.414	-7.324	-10.254	-54.199	-42.969
1014	-39.063	-11.23	-3.174	-22.461	-7.813	-9.766	-53.223	-42.969
1015	-39.551	-11.719	-2.93	-23.438	-7.813	-10.254	-54.199	-41.992
1016	-39.551	-11.719	-2.93	-23.438	-7.813	-10.254	-54.199	-42.969
1017	-39.551	-11.23	-1.953	-23.438	-7.813	-9.766	-55.664	-41.992
1018	-39.551	-11.719	-3.174	-23.438	-7.813	-10.742	-54.199	-42.969
1019	-40.039	-11.23	-2.93	-24.414	-7.324	-10.254	-55.176	-42.969
1020	-40.039	-11.719	-2.686	-23.438	-6.836	-9.766	-54.688	-41.992
1021	-40.527	-11.23	-2.441	-24.414	-7.813	-10.254	-55.664	-42.969
1022	-39.551	-10.742	-2.686	-24.414	-6.836	-10.254	-54.199	-41.992
1023	-41.016	-10.742	-2.686	-24.414	-6.348	-11.23	-56.641	-46.875
1024	-40.039	-11.23	-2.441	-23.438	-7.813	-10.742	-56.641	-48.828
1025	-40.527	-11.23	-2.441	-24.414	-7.324	-10.742	-56.641	-43.945
1026	-40.527	-11.23	-2.686	-24.414	-6.836	-9.766	-55.176	-42.969
1027	-39.551	-10.742	-3.174	-24.414	-7.813	-9.766	-55.176	-44.922
1028	-40.527	-11.23	-2.93	-24.414	-7.324	-10.254	-55.664	-43.945
1029	-40.527	-11.719	-2.686	-23.438	-8.301	-9.766	-56.152	-44.922
1030	-40.527	-11.23	-3.174	-24.414	-7.324	-9.277	-56.152	-44.922
1031	-41.504	-11.23	-3.418	-23.438	-6.836	-10.742	-54.688	-43.945
1032	-40.527	-11.23	-2.686	-23.438	-6.836	-9.766	-55.664	-43.945
1033	-40.039	-10.254	-2.93	-24.414	-8.301	-11.23	-57.129	-43.945
1034	-41.016	-11.719	-3.174	-24.414	-6.836	-9.766	-57.129	-43.945
1035	-41.016	-12.207	-3.174	-24.414	-7.813	-11.23	-57.129	-44.922
1036	-41.504	-11.23	-2.93	-23.438	-6.836	-10.254	-57.129	-43.945
1037	-41.504	-11.719	-2.686	-24.414	-6.836	-10.742	-56.152	-44.922
1038	-41.504	-11.23	-3.906	-24.414	-6.836	-10.254	-57.617	-42.969
1039	-41.504	-11.719	-2.686	-23.438	-6.348	-10.254	-56.152	-45.898
1040	-41.504	-11.23	-3.906	-24.414	-6.836	-10.742	-57.129	-43.945
1041	-41.504	-11.23	-3.662	-25.391	-7.813	-10.254	-56.641	-42.969
1042	-41.504	-11.23	-3.174	-23.438	-6.836	-10.254	-58.594	-43.945
1043	-41.504	-12.207	-2.686	-24.414	-9.277	-11.719	-57.129	-43.945
1044	-41.504	-12.695	-2.441	-24.414	-8.301	-10.742	-56.152	-43.945
1045	-41.992	-11.719	-3.174	-25.391	-8.301	-11.23	-57.129	-46.875
1046	-41.504	-11.719	-3.906	-24.414	-7.813	-10.742	-56.641	-47.852
1047	-41.016	-12.207	-3.174	-25.391	-8.301	-10.254	-56.641	-43.945
1048	-43.457	-12.695	-2.93	-24.414	-6.836	-9.766	-57.617	-44.922
1049	-42.969	-11.23	-2.93	-24.414	-7.324	-9.766	-57.617	-43.945
1050	-41.992	-12.207	-2.93	-24.414	-7.813	-10.254	-57.617	-44.922
1051	-41.992	-11.719	-2.93	-24.414	-8.301	-10.742	-58.594	-43.945
1052	-41.016	-11.23	-2.93	-25.391	-7.813	-9.766	-58.594	-44.922
1053	-41.504	-11.719	-2.93	-25.391	-7.813	-10.742	-57.129	-44.922
1054	-41.016	-11.23	-3.418	-25.391	-7.813	-10.742	-59.082	-43.945
1055	-41.504	-12.695	-2.441	-25.391	-8.301	-11.23	-58.105	-43.945
1056	-41.504	-11.23	-3.418	-25.391	-7.324	-10.254	-61.523	-44.922
1057	-41.992	-10.742	-3.174	-25.391	-7.324	-8.789	-58.105	-44.922
1058	-42.969	-12.207	-3.906	-24.414	-7.324	-10.254	-60.059	-44.922
1059	-41.992	-11.23	-2.93	-25.391	-7.813	-11.719	-59.57	-44.922
1060	-42.969	-11.719	-3.906	-25.391	-7.324	-11.23	-59.082	-43.945
1061	-41.504	-12.207	-3.662	-25.391	-8.301	-9.766	-59.082	-47.852
1062	-42.48	-11.719	-3.662	-24.414	-8.301	-11.719	-59.082	-48.828
1063	-42.969	-11.719	-2.93	-25.391	-7.813	-10.742	-59.57	-44.922
1064	-43.457	-12.207	-3.174	-25.391	-7.324	-9.766	-58.105	-49.805
1065	-42.969	-12.695	-3.174	-24.414	-8.301	-11.23	-60.059	-45.898
1066	-43.457	-12.207	-3.662	-25.391	-8.789	-9.766	-59.082	-44.922
1067	-42.969	-11.23	-3.662	-25.391	-8.789	-9.277	-59.57	-44.922
1068	-43.945	-12.207	-3.662	-24.414	-7.813	-9.766	-59.57	-45.898
1069	-43.457	-11.23	-2.686	-23.438	-7.813	-11.23	-58.594	-45.898
1070	-43.457	-11.23	-3.174	-26.367	-8.301	-11.23	-60.059	-44.922
1071	-44.434	-12.207	-3.174	-25.391	-8.301	-10.254	-59.57	-45.898
1072	-42.969	-12.207	-3.418	-25.391	-8.301	-10.254	-60.547	-44.922
1073	-42.969	-11.719	-3.662	-24.414	-8.301	-11.23	-58.105	-44.922
1074	-42.969	-12.207	-3.662	-25.391	-7.813	-9.766	-60.059	-46.875
1075	-41.504	-12.695	-2.686	-25.391	-8.789	-11.23	-59.57	-44.922
1076	-43.457	-12.207	-2.93	-25.391	-8.301	-10.742	-60.547	-45.898
1077	-42.48	-11.719	-2.686	-26.367	-8.301	-10.254	-61.523	-44.922
1078	-43.945	-11.719	-2.93	-25.391	-7.813	-10.254	-60.059	-44.922
1079	-43.945	-11.719	-2.441	-25.391	-9.766	-11.23	-60.059	-44.922
1080	-43.457	-12.207	-3.418	-25.391	-6.348	-11.23	-60.547	-49.805
1081	-43.457	-11.719	-2.686	-25.391	-7.813	-11.23	-61.035	-44.922
1082	-43.945	-12.207	-3.174	-25.391	-7.813	-10.742	-61.035	-44.922
1083	-43.457	-12.207	-3.906	-26.367	-8.301	-10.742	-63.477	-45.898
1084	-43.945	-11.719	-3.174	-25.391	-7.813	-10.254	-60.059	-45.898
1085	-43.457	-12.207	-3.174	-25.391	-7.813	-11.23	-61.523	-49.805
1086	-43.945	-11.719	-3.418	-26.367	-7.813	-11.719	-61.035	-46.875
1087	-43.457	-11.719	-3.418	-25.391	-7.324	-10.254	-60.059	-48.828
1088	-43.457	-12.207	-2.93	-25.391	-7.813	-11.719	-60.547	-50.781
1089	-43.945	-12.207	-2.93	-26.367	-8.301	-9.277	-61.035	-45.898
1090	-43.457	-12.695	-3.662	-24.414	-8.789	-10.254	-60.547	-45.898
1091	-44.434	-12.695	-2.93	-25.391	-7.324	-11.719	-60.059	-45.898
1092	-43.457	-12.207	-3.174	-25.391	-7.324	-9.766	-61.035	-46.875
1093	-43.945	-12.695	-3.174	-26.367	-7.324	-10.742	-62.012	-47.852
1094	-45.41	-12.207	-3.418	-26.367	-7.813	-9.766	-61.035	-46.875
1095	-43.945	-12.207	-3.174	-25.391	-8.301	-9.766	-62.012	-45.898
1096	-44.922	-12.695	-2.441	-25.391	-8.789	-10.742	-62.5	-51.758
1097	-44.434	-12.207	-3.418	-25.391	-7.813	-11.23	-61.523	-52.734
1098	-43.457	-12.207	-3.662	-26.367	-8.301	-10.742	-60.547	-46.875
1099	-43.945	-12.207	-2.441	-26.367	-7.813	-11.23	-61.523	-46.875
1100	-44.922	-12.695	-3.174	-24.414	-7.813	-10.742	-61.523	-50.781
1101	-43.945	-11.719	-2.686	-25.391	-8.789	-12.207	-62.012	-51.758
1102	-44.922	-12.695	-2.93	-26.367	-7.324	-12.207	-62.988	-46.875
1103	-44.434	-12.207	-2.686	-26.367	-7.813	-11.719	-63.965	-46.875
1104	-43.457	-12.207	-2.93	-25.391	-7.813	-11.23	-63.477	-46.875
1105	-44.922	-12.695	-3.174	-25.391	-7.813	-10.742	-61.035	-46.875
1106	-43.945	-11.719	-2.93	-26.367	-6.836	-11.23	-62.988	-47.852
1107	-43.457	-12.695	-3.906	-26.367	-8.301	-10.742	-61.523	-45.898
1108	-44.434	-12.695	-3.174	-26.367	-8.789	-11.23	-62.012	-47.852
1109	-44.434	-12.207	-3.418	-26.367	-7.813	-11.719	-60.547	-45.898
1110	-43.945	-12.207	-3.906	-26.367	-7.813	-11.23	-62.988	-45.898
1111	-44.434	-12.695	-3.906	-25.391	-9.277	-11.23	-63.477	-52.734
1112	-42.969	-12.207	-3.662	-27.344	-7.813	-10.254	-62.5	-46.875
1113	-43.945	-11.719	-3.418	-25.391	-8.789	-11.719	-64.453	-46.875
1114	-45.898	-12.695	-3.662	-25.391	-8.301	-12.207	-62.988	-46.875
1115	-44.922	-13.184	-4.15	-27.344	-8.301	-10.742	-64.941	-46.875
1116	-43.457	-14.16	-2.93	-26.367	-8.789	-11.719	-64.453	-47.852
1117	-43.945	-11.719	-3.174	-25.391	-8.789	-11.719	-64.453	-46.875
1118	-44.922	-11.719	-2.93	-25.391	-8.789	-12.207	-64.453	-46.875
1119	-45.41	-12.695	-2.93	-26.367	-8.789	-11.719	-64.941	-45.898
1120	-45.41	-11.719	-2.686	-26.367	-8.789	-12.207	-63.965	-45.898
1121	-44.434	-11.23	-3.662	-26.367	-8.789	-11.23	-63.477	-46.875
1122	-45.41	-11.719	-3.418	-26.367	-8.301	-12.695	-64.453	-45.898
1123	-44.922	-11.719	-2.93	-26.367	-8.789	-11.23	-63.965	-47.852
1124	-44.922	-12.207	-3.418	-26.367	-8.301	-11.23	-63.965	-48.828
1125	-44.922	-11.719	-3.662	-26.367	-8.301	-12.207	-63.965	-45.898
1126	-45.898	-12.695	-3.174	-27.344	-7.813	-11.719	-63.477	-52.734
1127	-45.41	-11.719	-3.662	-26.367	-8.789	-12.695	-63.477	-50.781
1128	-44.434	-11.719	-3.662	-27.344	-7.324	-11.23	-63.477	-46.875
1129	-45.898	-11.719	-3.662	-26.367	-6.836	-10.254	-63.965	-47.852
1130	-45.41	-11.719	-3.418	-26.367	-7.813	-12.207	-64.453	-47.852
1131	-45.41	-12.695	-3.418	-26.367	-7.813	-11.719	-62.988	-46.875
1132	-46.387	-12.695	-3.662	-25.391	-8.301	-12.207	-64.941	-46.875
1133	-45.41	-11.719	-3.418	-25.391	-7.324	-10.742	-63.965	-46.875
1134	-46.875	-11.719	-3.174	-27.344	-9.277	-12.207	-63.965	-46.875
1135	-45.41	-12.207	-3.174	-26.367	-8.301	-11.23	-63.965	-46.875
1136	-45.41	-12.207	-3.662	-26.367	-8.301	-11.23	-65.43	-46.875
1137	-45.898	-11.23	-3.174	-26.367	-8.301	-11.23	-64.941	-47.852
1138	-45.41	-11.719	-2.441	-27.344	-9.766	-10.254	-64.453	-46.875
1139	-46.387	-11.719	-2.686	-27.344	-8.789	-13.672	-64.941	-47.852
1140	-45.898	-11.719	-3.174	-27.344	-8.789	-12.695	-65.43	-46.875
1141	-46.387	-11.23	-2.93	-27.344	-8.789	-11.719	-63.965	-47.852
1142	-46.875	-11.719	-2.686	-27.344	-7.813	-11.719	-64.941	-46.875
1143	-46.387	-11.23	-3.174	-29.297	-8.301	-12.207	-65.43	-47.852
1144	-47.852	-11.719	-2.197	-27.344	-7.813	-12.695	-63.965	-47.852
1145	-48.34	-11.719	-3.418	-27.344	-8.789	-12.207	-64.941	-47.852
1146	-47.363	-11.719	-3.418	-26.367	-8.301	-12.695	-65.918	-47.852
1147	-46.875	-12.207	-2.93	-26.367	-8.789	-13.184	-65.918	-48.828
1148	-47.852	-12.207	-2.93	-27.344	-7.813	-11.719	-65.43	-48.828
1149	-46.875	-12.207	-3.418	-27.344	-8.301	-11.23	-66.406	-48.828
1150	-46.875	-13.184	-3.662	-27.344	-7.813	-10.742	-65.43	-48.828
1151	-47.852	-11.23	-3.418	-27.344	-8.301	-12.207	-63.965	-48.828
1152	-48.34	-11.23	-3.662	-26.367	-9.277	-12.207	-64.453	-48.828
1153	-47.363	-11.719	-3.418	-28.32	-6.836	-12.207	-64.941	-47.852
1154	-47.363	-12.207	-2.441	-28.32	-9.277	-10.742	-65.43	-47.852
1155	-47.363	-13.184	-2.441	-27.344	-8.789	-12.695	-66.895	-48.828
1156	-47.363	-12.207	-3.418	-26.367	-8.789	-12.207	-65.918	-48.828
1157	-47.363	-13.184	-3.662	-26.367	-8.301	-12.207	-64.941	-49.805
1158	-47.852	-11.719	-3.662	-27.344	-10.254	-12.695	-66.406	-47.852
1159	-47.363	-12.207	-3.662	-28.32	-8.789	-11.719	-65.918	-49.805
1160	-48.34	-13.184	-3.174	-27.344	-8.789	-11.23	-65.918	-50.781
1161	-47.363	-16.602	-2.686	-26.367	-8.789	-12.207	-64.453	-48.828
1162	-48.828	-12.207	-3.418	-27.344	-8.789	-13.184	-65.918	-49.805
1163	-48.828	-12.695	-2.93	-28.32	-7.813	-13.184	-64.941	-48.828
1164	-49.316	-12.207	-2.93	-27.344	-8.789	-13.672	-67.383	-49.805
1165	-47.363	-11.719	-4.15	-28.32	-8.789	-12.695	-65.918	-48.828
1166	-48.34	-12.207	-3.662	-27.344	-9.277	-12.695	-65.918	-50.781
1167	-48.34	-12.695	-2.93	-26.367	-9.277	-12.207	-65.43	-48.828
1168	-49.316	-12.695	-3.174	-27.344	-9.277	-11.23	-66.406	-48.828
1169	-48.34	-12.207	-3.418	-26.367	-7.813	-11.719	-66.406	-49.805
1170	-48.34	-11.23	-3.662	-26.367	-8.301	-11.719	-66.406	-49.805
1171	-48.828	-13.672	-3.418	-27.344	-9.277	-12.695	-67.383	-48.828
1172	-48.34	-13.184	-3.174	-27.344	-8.301	-11.719	-65.43	-50.781
1173	-48.34	-12.695	-2.93	-27.344	-7.813	-12.695	-67.383	-48.828
1174	-48.828	-12.207	-3.906	-27.344	-9.277	-12.695	-65.918	-49.805
1175	-47.852	-12.695	-2.686	-27.344	-8.789	-13.184	-67.383	-50.781
1176	-48.34	-12.695	-2.686	-28.32	-8.789	-12.695	-65.918	-49.805
1177	-49.805	-12.695	-2.93	-26.367	-8.789	-12.207	-66.895	-48.828
1178	-49.316	-12.207	-3.662	-27.344	-8.789	-13.184	-66.895	-48.828
1179	-49.805	-12.695	-2.686	-28.32	-8.789	-12.207	-66.406	-49.805
1180	-49.316	-13.184	-3.662	-27.344	-8.301	-13.672	-68.359	-49.805
1181	-49.316	-12.695	-2.93	-28.32	-9.766	-13.184	-67.871	-49.805
1182	-48.828	-13.184	-3.662	-27.344	-9.277	-13.184	-67.383	-49.805
1183	-50.293	-12.207	-3.662	-28.32	-8.301	-12.695	-66.895	-50.781
1184	-50.293	-13.184	-3.662	-28.32	-8.789	-12.695	-66.895	-49.805
1185	-50.781	-12.207	-3.662	-28.32	-8.301	-12.695	-66.895	-50.781
1186	-50.293	-12.207	-3.174	-27.344	-9.277	-13.184	-66.895	-49.805
1187	-49.805	-12.695	-3.174	-27.344	-8.789	-12.695	-66.406	-49.805
1188	-49.805	-11.719	-4.15	-28.32	-8.789	-13.672	-67.871	-48.828
1189	-49.805	-13.184	-3.662	-27.344	-8.789	-12.695	-67.871	-49.805
1190	-50.293	-12.695	-3.662	-28.32	-8.789	-12.207	-67.871	-50.781
1191	-50.293	-12.207	-2.93	-27.344	-9.277	-12.695	-67.383	-49.805
1192	-50.293	-13.184	-3.174	-28.32	-8.301	-12.207	-67.871	-50.781
1193	-49.805	-13.184	-3.662	-29.297	-9.277	-12.695	-67.871	-50.781
1194	-49.805	-13.184	-4.15	-29.297	-9.277	-13.184	-69.336	-50.781
1195	-50.293	-12.695	-4.883	-28.32	-8.301	-13.672	-68.359	-50.781
1196	-49.316	-12.695	-3.418	-26.367	-8.789	-12.207	-66.895	-52.734
1197	-50.293	-12.695	-3.662	-28.32	-9.277	-13.672	-67.871	-51.758
1198	-49.805	-13.672	-3.418	-29.297	-9.277	-18.555	-67.871	-51.758
1199	-50.293	-12.207	-3.662	-28.32	-8.789	-14.16	-67.383	-51.758
1200	-49.805	-12.695	-3.662	-27.344	-8.789	-12.695	-68.359	-51.758
1201	-50.781	-12.695	-3.174	-29.297	-8.789	-14.648	-68.359	-51.758
1202	-51.758	-12.695	-3.662	-29.297	-8.301	-13.672	-68.848	-51.758
1203	-50.293	-12.207	-2.93	-28.32	-8.789	-14.648	-67.383	-53.711
1204	-50.781	-13.672	-3.662	-28.32	-8.789	-12.695	-68.359	-51.758
1205	-51.758	-12.207	-3.418	-27.344	-8.789	-14.16	-68.359	-52.734
1206	-51.27	-13.184	-3.662	-27.344	-9.277	-13.184	-68.359	-52.734
1207	-51.27	-11.719	-3.906	-27.344	-9.277	-12.695	-68.848	-51.758
1208	-52.246	-13.184	-3.174	-28.32	-9.277	-12.207	-67.871	-52.734
1209	-51.27	-13.184	-3.662	-27.344	-8.301	-13.672	-68.848	-52.734
1210	-51.27	-13.184	-3.174	-27.344	-9.766	-13.184	-68.848	-51.758
1211	-50.781	-13.184	-2.441	-27.344	-8.301	-12.695	-69.824	-52.734
1212	-49.805	-12.695	-3.906	-27.344	-9.766	-12.695	-69.824	-53.711
1213	-51.27	-13.184	-3.906	-27.344	-9.277	-12.695	-69.336	-52.734
1214	-51.27	-13.184	-5.127	-29.297	-10.254	-13.184	-70.313	-52.734
1215	-51.27	-14.648	-8.301	-27.344	-9.766	-13.184	-70.313	-53.711
1216	-50.781	-13.184	-3.174	-27.344	-8.301	-13.672	-69.336	-53.711
1217	-51.27	-12.695	-3.662	-29.297	-9.766	-12.207	-69.336	-53.711
1218	-52.734	-14.16	-3.174	-28.32	-9.277	-13.672	-70.313	-52.734
1219	-50.781	-13.184	-3.418	-29.297	-8.789	-13.672	-71.289	-53.711
1220	-52.246	-13.184	-3.174	-28.32	-9.277	-14.648	-69.824	-54.688
1221	-51.27	-13.672	-3.174	-28.32	-8.789	-13.184	-69.824	-58.594
1222	-50.781	-13.184	-3.174	-28.32	-8.789	-14.16	-70.801	-54.688
1223	-50.781	-13.672	-3.418	-28.32	-7.324	-14.16	-70.313	-54.688
1224	-52.246	-12.207	-3.662	-29.297	-7.813	-14.16	-69.336	-54.688
1225	-50.781	-13.184	-3.662	-28.32	-8.301	-14.16	-72.754	-54.688
1226	-51.758	-13.184	-3.174	-28.32	-9.277	-14.16	-71.289	-53.711
1227	-52.734	-13.672	-3.418	-28.32	-8.301	-13.672	-69.336	-56.641
1228	-52.246	-13.184	-4.15	-29.297	-7.813	-13.672	-70.313	-55.664
1229	-52.246	-14.16	-3.418	-29.297	-8.301	-14.16	-70.801	-54.688
1230	-51.758	-13.672	-4.395	-28.32	-8.789	-14.16	-71.777	-54.688
1231	-52.734	-13.672	-4.15	-28.32	-8.789	-13.672	-71.289	-54.688
1232	-53.223	-14.16	-3.174	-28.32	-8.301	-13.672	-72.266	-53.711
1233	-52.246	-13.672	-4.639	-29.297	-9.766	-12.695	-70.801	-55.664
1234	-53.711	-13.184	-3.418	-29.297	-9.277	-13.672	-71.777	-54.688
1235	-53.223	-13.184	-3.418	-29.297	-9.766	-12.695	-71.289	-54.688
1236	-51.758	-13.672	-3.662	-29.297	-8.789	-14.16	-70.801	-53.711
1237	-52.246	-13.672	-2.93	-28.32	-7.813	-15.625	-71.777	-54.688
1238	-53.223	-13.672	-3.418	-28.32	-8.789	-13.672	-72.754	-55.664
1239	-53.223	-13.184	-3.418	-28.32	-8.789	-14.648	-72.266	-56.641
1240	-53.223	-13.184	-3.662	-27.344	-8.789	-14.648	-72.266	-55.664
1241	-52.246	-13.184	-8.301	-29.297	-9.277	-14.648	-72.266	-54.688
1242	-53.711	-12.695	-4.15	-29.297	-8.789	-14.648	-72.266	-54.688
1243	-53.223	-12.695	-3.662	-29.297	-8.789	-14.16	-73.242	-55.664
1244	-53.711	-13.672	-4.15	-29.297	-8.789	-15.137	-73.242	-56.641
1245	-53.223	-13.184	-4.15	-29.297	-8.789	-15.625	-72.266	-55.664
1246	-54.199	-14.16	-8.545	-29.297	-9.766	-14.16	-72.754	-55.664
1247	-52.246	-13.184	-8.545	-29.297	-8.789	-14.16	-71.777	-56.641
1248	-52.734	-12.695	-4.395	-29.297	-7.813	-14.16	-72.266	-55.664
1249	-53.223	-13.672	-8.545	-29.297	-7.813	-13.184	-72.266	-55.664
1250	-53.711	-13.184	-3.662	-29.297	-8.789	-13.672	-72.754	-55.664
1251	-54.688	-14.648	-3.662	-29.297	-8.789	-13.184	-71.777	-54.688
1252	-53.711	-13.184	-4.15	-29.297	-9.766	-13.672	-73.73	-55.664
1253	-53.711	-13.672	-9.033	-28.32	-9.766	-14.16	-74.219	-55.664
1254	-53.223	-13.184	-9.521	-30.273	-8.789	-13.672	-73.73	-55.664
1255	-53.223	-13.184	-8.789	-29.297	-9.766	-14.648	-73.242	-56.641
1256	-53.223	-12.207	-3.418	-30.273	-8.789	-14.16	-73.73	-56.641
1257	-53.223	-14.16	-6.592	-29.297	-9.766	-14.648	-73.73	-60.547
1258	-54.688	-13.184	-8.545	-28.32	-9.277	-13.184	-73.73	-56.641
1259	-54.199	-13.184	-5.859	-28.32	-9.277	-15.137	-74.219	-55.664
1260	-54.199	-13.184	-3.662	-29.297	-9.766	-14.16	-73.242	-56.641
1261	-54.688	-12.695	-3.662	-29.297	-9.277	-15.137	-74.219	-55.664
1262	-54.199	-13.184	-3.662	-28.32	-10.254	-15.137	-73.73	-56.641
1263	-54.688	-13.672	-3.906	-28.32	-8.789	-15.625	-73.73	-55.664
1264	-54.688	-13.184	-3.906	-29.297	-8.789	-14.16	-74.707	-57.617
1265	-54.199	-13.184	-3.662	-29.297	-8.789	-14.16	-73.242	-56.641
1266	-55.664	-13.672	-10.01	-28.32	-9.277	-14.648	-73.73	-57.617
1267	-56.152	-13.184	-4.15	-29.297	-9.277	-15.137	-73.242	-56.641
1268	-54.688	-13.184	-8.057	-29.297	-9.277	-13.184	-73.242	-58.594
1269	-55.664	-13.672	-8.301	-29.297	-8.789	-14.648	-73.242	-57.617
1270	-55.176	-13.184	-4.15	-30.273	-8.789	-14.16	-74.219	-57.617
1271	-54.199	-14.16	-4.883	-29.297	-9.277	-14.16	-73.73	-58.594
1272	-54.688	-14.16	-3.906	-30.273	-10.254	-15.137	-75.195	-57.617
1273	-54.688	-13.672	-8.301	-30.273	-9.277	-16.113	-75.684	-57.617
1274	-55.664	-13.184	-7.813	-29.297	-9.277	-14.16	-74.707	-56.641
1275	-54.199	-13.184	-4.15	-28.32	-8.789	-15.137	-75.195	-58.594
1276	-54.199	-13.184	-4.395	-31.25	-8.789	-14.16	-74.707	-57.617
1277	-54.688	-12.695	-6.348	-30.273	-9.277	-15.625	-75.684	-56.641
1278	-54.688	-13.184	-3.906	-28.32	-9.766	-14.648	-76.66	-57.617
1279	-55.176	-13.184	-9.033	-29.297	-9.766	-14.648	-75.684	-57.617
1280	-54.199	-13.184	-8.057	-28.32	-9.766	-13.672	-75.684	-57.617
1281	-55.664	-13.672	-4.639	-28.32	-9.766	-15.137	-76.172	-58.594
1282	-55.176	-13.184	-3.906	-29.297	-9.277	-15.137	-75.684	-58.594
1283	-55.176	-13.184	-4.395	-29.297	-10.254	-14.648	-75.195	-58.594
1284	-55.664	-13.672	-4.639	-28.32	-9.277	-15.137	-76.66	-58.594
1285	-54.688	-13.184	-4.15	-30.273	-9.277	-14.648	-76.66	-57.617
1286	-55.664	-12.695	-4.15	-29.297	-9.277	-14.648	-75.195	-57.617
1287	-55.664	-12.695	-4.15	-29.297	-9.277	-14.648	-75.195	-58.594
1288	-55.176	-13.672	-4.15	-28.32	-9.766	-15.137	-75.684	-58.594
1289	-55.664	-13.672	-4.883	-30.273	-9.766	-14.648	-75.195	-58.594
1290	-55.664	-14.16	-4.395	-29.297	-9.277	-14.648	-76.172	-58.594
1291	-55.664	-13.672	-4.395	-29.297	-8.789	-15.137	-75.684	-60.547
1292	-53.711	-13.184	-4.15	-29.297	-9.277	-15.137	-77.637	-61.523
1293	-55.176	-12.695	-5.371	-30.273	-8.789	-13.672	-75.684	-59.57
1294	-55.664	-14.16	-4.883	-28.32	-9.277	-14.648	-77.637	-64.453
1295	-56.152	-13.672	-4.15	-29.297	-9.766	-15.625	-77.637	-59.57
1296	-55.664	-13.672	-4.395	-28.32	-8.301	-14.16	-76.172	-61.523
1297	-55.664	-13.184	-3.906	-29.297	-8.789	-14.648	-76.172	-59.57
1298	-56.641	-13.184	-4.15	-30.273	-8.301	-14.648	-78.613	-59.57
1299	-55.664	-13.184	-4.883	-30.273	-9.277	-15.137	-77.637	-58.594
1300	-56.152	-13.184	-4.15	-29.297	-9.277	-15.137	-77.148	-64.453
1301	-55.664	-13.184	-3.662	-30.273	-9.277	-14.648	-78.125	-65.43
1302	-56.641	-13.672	-4.883	-29.297	-9.277	-15.137	-78.613	-60.547
1303	-56.641	-13.184	-4.639	-30.273	-9.766	-15.137	-77.148	-59.57
1304	-55.664	-12.695	-7.324	-28.32	-8.301	-14.648	-79.102	-60.547
1305	-56.641	-13.184	-4.395	-29.297	-9.766	-16.113	-76.66	-60.547
1306	-56.641	-11.719	-4.639	-28.32	-9.766	-14.648	-77.148	-60.547
1307	-56.152	-14.16	-5.127	-29.297	-9.766	-15.625	-78.125	-59.57
1308	-56.152	-12.695	-4.883	-30.273	-8.789	-14.648	-77.637	-60.547
1309	-56.152	-14.648	-5.127	-29.297	-9.766	-13.672	-78.125	-61.523
1310	-56.641	-18.555	-4.395	-29.297	-9.277	-14.648	-78.125	-61.523
1311	-56.152	-13.184	-5.371	-30.273	-9.277	-13.672	-77.148	-60.547
1312	-55.664	-13.184	-4.639	-30.273	-10.254	-14.16	-78.613	-61.523
1313	-55.664	-13.672	-4.883	-29.297	-8.301	-14.648	-79.102	-61.523
1314	-56.641	-12.695	-4.883	-29.297	-10.254	-14.16	-78.613	-65.43
1315	-56.152	-13.672	-4.883	-29.297	-8.789	-13.672	-79.102	-65.43
1316	-57.129	-14.16	-5.615	-29.297	-10.742	-13.672	-77.148	-65.43
1317	-55.176	-14.16	-4.15	-28.32	-8.789	-13.672	-79.102	-61.523
1318	-56.152	-13.672	-5.371	-30.273	-9.277	-15.137	-80.078	-62.5
1319	-56.641	-13.184	-3.906	-29.297	-10.254	-14.648	-79.59	-59.57
1320	-56.641	-12.695	-4.395	-29.297	-9.277	-14.648	-78.613	-61.523
1321	-57.617	-12.207	-3.906	-29.297	-8.789	-14.16	-79.59	-60.547
1322	-57.617	-13.184	-4.15	-29.297	-9.277	-15.137	-80.566	-60.547
1323	-57.129	-13.672	-4.15	-30.273	-8.789	-15.625	-78.125	-61.523
1324	-57.129	-13.184	-4.15	-30.273	-9.277	-14.648	-77.637	-60.547
1325	-57.617	-13.672	-4.639	-29.297	-10.254	-14.648	-77.637	-61.523
1326	-58.105	-14.16	-4.639	-29.297	-9.277	-14.648	-78.613	-60.547
1327	-56.641	-13.184	-4.883	-29.297	-9.277	-15.625	-79.59	-61.523
1328	-57.617	-14.16	-4.15	-30.273	-9.766	-14.16	-80.566	-62.5
1329	-57.617	-13.184	-5.371	-28.32	-9.277	-15.137	-77.637	-61.523
1330	-57.617	-14.16	-4.883	-27.344	-9.277	-14.648	-80.078	-61.523
1331	-57.129	-14.16	-5.127	-29.297	-9.766	-14.648	-81.055	-61.523
1332	-57.129	-14.16	-4.395	-29.297	-9.766	-14.648	-79.102	-61.523
1333	-58.105	-13.672	-5.615	-29.297	-9.766	-15.137	-79.59	-63.477
1334	-57.129	-14.16	-5.127	-30.273	-11.23	-13.672	-78.613	-65.43
1335	-58.105	-14.16	-5.615	-29.297	-9.766	-13.672	-79.102	-66.406
1336	-57.617	-14.16	-4.395	-28.32	-9.766	-14.16	-79.102	-62.5
1337	-57.617	-14.16	-5.615	-28.32	-10.254	-14.16	-80.078	-62.5
1338	-58.594	-14.16	-4.883	-28.32	-10.254	-14.648	-79.102	-66.406
1339	-58.594	-13.184	-5.127	-29.297	-10.742	-15.137	-81.055	-64.453
1340	-59.57	-13.184	-5.127	-29.297	-10.254	-15.625	-79.102	-67.383
1341	-58.594	-13.672	-4.883	-29.297	-10.254	-15.137	-78.613	-64.453
1342	-59.57	-13.184	-4.883	-30.273	-10.254	-15.137	-79.102	-67.383
1343	-58.594	-13.672	-5.127	-29.297	-9.766	-16.113	-80.078	-61.523
1344	-59.082	-13.184	-5.127	-30.273	-10.254	-15.625	-80.078	-63.477
1345	-59.082	-13.184	-5.371	-29.297	-10.254	-14.648	-80.078	-62.5
1346	-59.082	-13.184	-5.615	-30.273	-9.277	-14.648	-78.613	-64.453
1347	-57.129	-13.184	-4.883	-29.297	-9.766	-14.648	-79.102	-64.453
1348	-58.105	-13.672	-5.371	-30.273	-11.23	-14.16	-78.613	-64.453
1349	-58.594	-14.648	-6.104	-29.297	-9.766	-15.137	-80.078	-63.477
1350	-59.082	-13.184	-5.371	-29.297	-9.766	-15.137	-80.078	-64.453
1351	-59.082	-13.672	-5.615	-29.297	-9.766	-15.137	-80.566	-64.453
1352	-59.57	-14.648	-4.883	-30.273	-10.254	-14.648	-80.078	-63.477
1353	-60.059	-13.672	-5.127	-30.273	-10.254	-14.648	-80.078	-63.477
1354	-60.059	-13.672	-5.127	-29.297	-10.254	-13.672	-80.078	-63.477
1355	-60.059	-14.648	-5.615	-29.297	-9.766	-14.648	-81.543	-62.5
1356	-59.57	-14.16	-5.615	-30.273	-9.277	-15.137	-81.055	-62.5
1357	-59.57	-14.16	-5.127	-28.32	-10.254	-14.16	-80.566	-63.477
1358	-59.082	-13.184	-4.639	-29.297	-9.277	-14.648	-81.055	-63.477
1359	-59.082	-13.672	-4.883	-30.273	-9.766	-13.672	-80.078	-63.477
1360	-60.547	-14.16	-5.127	-30.273	-9.766	-14.16	-81.055	-63.477
1361	-60.547	-14.16	-5.127	-30.273	-9.766	-13.672	-81.543	-63.477
1362	-60.059	-13.672	-5.127	-29.297	-9.766	-14.16	-81.543	-64.453
1363	-59.57	-14.16	-4.883	-31.25	-10.742	-13.672	-80.566	-64.453
1364	-60.059	-14.16	-5.371	-30.273	-9.277	-14.648	-81.543	-64.453
1365	-60.059	-14.648	-5.615	-30.273	-9.277	-15.137	-81.543	-64.453
1366	-62.012	-14.16	-4.883	-30.273	-8.789	-15.625	-81.055	-64.453
1367	-62.012	-14.648	-5.127	-31.25	-8.789	-14.648	-81.055	-64.453
1368	-60.547	-15.137	-5.127	-29.297	-9.766	-13.672	-80.566	-65.43
1369	-61.035	-14.16	-5.615	-30.273	-9.277	-14.648	-82.031	-64.453
1370	-61.523	-13.184	-5.127	-30.273	-10.742	-14.16	-81.543	-65.43
1371	-60.547	-13.672	-6.104	-30.273	-8.789	-16.113	-81.055	-64.453
1372	-61.035	-13.672	-5.127	-30.273	-10.254	-15.137	-81.543	-64.453
1373	-60.547	-14.16	-5.615	-30.273	-9.766	-14.16	-81.543	-64.453
1374	-61.035	-14.648	-5.859	-29.297	-10.254	-14.648	-83.008	-65.43
1375	-61.523	-13.672	-5.127	-29.297	-11.23	-14.648	-83.496	-63.477
1376	-61.035	-14.648	-4.883	-31.25	-9.277	-14.16	-82.52	-64.453
1377	-61.035	-13.672	-6.104	-30.273	-10.742	-14.648	-83.008	-64.453
1378	-60.547	-14.648	-5.127	-31.25	-10.254	-14.648	-83.008	-64.453
1379	-61.523	-14.16	-5.371	-29.297	-10.254	-13.672	-82.52	-64.453
1380	-61.035	-14.16	-5.127	-29.297	-10.254	-15.137	-83.496	-63.477
1381	-59.57	-14.648	-4.639	-30.273	-10.742	-15.625	-82.52	-64.453
1382	-61.523	-15.625	-5.615	-31.25	-9.277	-15.137	-82.52	-63.477
1383	-61.035	-15.625	-4.639	-30.273	-9.766	-17.09	-83.008	-63.477
1384	-61.035	-15.137	-4.883	-31.25	-9.766	-16.113	-83.984	-64.453
1385	-60.547	-13.672	-5.371	-31.25	-9.277	-15.137	-82.031	-64.453
1386	-62.012	-14.16	-5.615	-31.25	-9.766	-16.113	-83.008	-64.453
1387	-61.035	-13.672	-5.615	-30.273	-9.277	-15.625	-83.496	-65.43
1388	-62.012	-14.16	-5.859	-30.273	-9.766	-18.066	-84.961	-65.43
1389	-62.012	-15.625	-5.371	-31.25	-9.766	-15.137	-83.984	-64.453
1390	-60.059	-14.648	-4.883	-30.273	-9.766	-15.137	-84.961	-65.43
1391	-60.547	-14.648	-5.859	-29.297	-9.277	-15.625	-83.984	-65.43
1392	-61.523	-15.137	-5.127	-29.297	-9.277	-15.625	-83.984	-65.43
1393	-60.547	-14.16	-5.615	-30.273	-14.16	-15.625	-83.008	-65.43
1394	-62.5	-14.16	-5.371	-29.297	-14.16	-17.578	-83.984	-65.43
1395	-61.523	-14.16	-5.371	-30.273	-10.742	-16.113	-83.008	-66.406
1396	-61.035	-14.648	-4.883	-31.25	-11.719	-16.602	-84.473	-66.406
1397	-61.035	-15.625	-5.615	-31.25	-11.23	-14.648	-83.008	-65.43
1398	-62.5	-14.648	-5.127	-30.273	-10.254	-16.602	-82.031	-65.43
1399	-62.012	-14.648	-4.639	-29.297	-9.277	-15.625	-83.496	-64.453
1400	-62.5	-16.113	-5.371	-30.273	-11.23	-14.648	-84.473	-64.453
1401	-63.477	-13.672	-5.127	-31.25	-10.742	-15.137	-85.938	-65.43
1402	-62.012	-14.648	-5.615	-30.273	-10.254	-15.625	-83.984	-64.453
1403	-62.012	-14.16	-5.371	-32.227	-10.742	-15.625	-84.473	-64.453
1404	-62.012	-14.648	-4.639	-30.273	-10.254	-14.648	-84.473	-64.453
1405	-62.5	-15.625	-5.127	-31.25	-9.766	-16.113	-83.008	-64.453
1406	-63.477	-15.625	-5.859	-31.25	-10.254	-16.113	-83.496	-64.453
1407	-62.988	-13.672	-5.371	-30.273	-9.766	-15.137	-83.496	-66.406
1408	-63.965	-14.16	-5.371	-29.297	-10.742	-14.648	-83.496	-65.43
1409	-62.988	-15.137	-6.592	-31.25	-10.254	-14.648	-83.008	-65.43
1410	-63.477	-14.16	-5.615	-30.273	-9.277	-16.113	-83.496	-69.336
1411	-63.477	-15.137	-6.104	-31.25	-10.254	-15.625	-83.984	-66.406
1412	-63.477	-15.137	-5.859	-30.273	-10.254	-15.625	-84.961	-70.313
1413	-64.941	-16.113	-5.615	-30.273	-10.742	-15.625	-83.496	-70.313
1414	-64.941	-16.602	-5.615	-31.25	-9.277	-15.137	-84.473	-66.406
1415	-64.453	-15.137	-5.615	-30.273	-11.23	-14.648	-84.961	-64.453
1416	-63.965	-15.625	-5.371	-30.273	-11.23	-15.137	-84.961	-67.383
1417	-65.43	-15.625	-6.104	-31.25	-11.23	-14.16	-83.984	-65.43
1418	-63.965	-15.625	-5.615	-30.273	-10.254	-15.625	-85.938	-66.406
1419	-65.43	-15.137	-5.615	-31.25	-11.719	-15.625	-87.891	-65.43
1420	-64.941	-15.625	-5.615	-30.273	-10.742	-15.137	-86.914	-65.43
1421	-65.43	-14.648	-5.615	-31.25	-11.23	-14.648	-85.938	-71.289
1422	-65.918	-14.648	-5.371	-31.25	-10.742	-15.137	-85.938	-69.336
1423	-64.941	-15.625	-5.615	-30.273	-10.742	-15.137	-84.473	-66.406
1424	-64.941	-14.648	-6.104	-31.25	-10.742	-13.672	-85.938	-66.406
1425	-64.453	-15.625	-5.615	-29.297	-10.254	-15.137	-85.449	-67.383
1426	-64.941	-15.137	-5.615	-30.273	-10.742	-15.137	-84.961	-67.383
1427	-65.918	-14.648	-5.615	-30.273	-11.23	-14.648	-84.961	-66.406
1428	-64.941	-16.113	-5.859	-31.25	-10.742	-15.625	-85.449	-67.383
1429	-65.918	-15.137	-6.348	-31.25	-10.254	-15.137	-85.449	-69.336
1430	-65.43	-15.625	-5.615	-29.297	-10.742	-14.16	-85.938	-66.406
1431	-64.453	-15.625	-5.859	-32.227	-10.742	-15.137	-86.914	-72.266
1432	-65.43	-14.648	-5.615	-32.227	-10.742	-15.625	-86.914	-68.359
1433	-64.941	-15.625	-5.371	-31.25	-10.742	-15.625	-85.449	-71.289
1434	-63.965	-15.625	-5.615	-31.25	-11.23	-16.113	-85.938	-75.195
1435	-63.965	-15.137	-5.371	-32.227	-11.23	-15.625	-86.914	-76.172
1436	-64.941	-16.113	-4.883	-31.25	-11.23	-15.137	-84.961	-66.406
1437	-65.43	-14.648	-5.615	-31.25	-11.719	-17.09	-85.938	-69.336
1438	-64.941	-15.137	-5.371	-32.227	-11.23	-14.648	-84.961	-68.359
1439	-64.941	-15.625	-5.615	-31.25	-11.23	-14.648	-85.938	-67.383
1440	-65.918	-15.137	-5.615	-32.227	-10.742	-14.16	-85.449	-67.383
1441	-65.918	-15.137	-5.615	-32.227	-11.23	-14.648	-86.426	-68.359
1442	-66.895	-14.648	-5.371	-32.227	-11.23	-15.625	-87.891	-68.359
1443	-64.941	-14.648	-5.615	-30.273	-11.719	-14.648	-86.914	-68.359
1444	-65.43	-13.672	-5.859	-30.273	-9.766	-14.648	-86.426	-68.359
1445	-66.406	-14.648	-5.859	-31.25	-11.23	-15.137	-85.449	-69.336
1446	-65.918	-15.137	-5.859	-31.25	-11.719	-14.648	-87.891	-68.359
1447	-66.895	-15.137	-5.127	-30.273	-11.23	-15.625	-85.938	-69.336
1448	-66.895	-15.137	-5.859	-29.297	-10.742	-16.113	-86.914	-67.383
1449	-66.406	-14.16	-6.836	-32.227	-11.719	-14.648	-86.914	-68.359
1450	-66.406	-15.625	-6.592	-31.25	-11.23	-15.137	-87.402	-67.383
1451	-67.383	-15.137	-5.615	-31.25	-11.23	-14.16	-88.867	-68.359
1452	-66.406	-15.625	-6.348	-31.25	-10.742	-14.648	-87.402	-69.336
1453	-66.406	-14.648	-5.859	-31.25	-10.254	-14.648	-87.402	-68.359
1454	-67.383	-15.137	-6.592	-31.25	-10.742	-15.137	-88.867	-68.359
1455	-67.383	-14.648	-5.615	-32.227	-10.742	-14.16	-88.867	-68.359
1456	-65.918	-15.137	-5.859	-31.25	-10.742	-15.137	-89.355	-68.359
1457	-67.383	-16.602	-5.371	-31.25	-11.23	-16.113	-89.355	-69.336
1458	-67.383	-15.625	-5.371	-32.227	-11.23	-15.137	-88.867	-70.313
1459	-66.406	-15.137	-5.371	-31.25	-11.719	-16.113	-89.355	-67.383
1460	-67.383	-15.137	-6.104	-32.227	-12.207	-16.113	-89.355	-69.336
1461	-66.406	-15.625	-4.883	-32.227	-12.207	-16.113	-89.355	-68.359
1462	-66.895	-15.137	-6.104	-32.227	-11.719	-16.113	-88.867	-69.336
1463	-67.383	-15.625	-6.104	-32.227	-11.23	-16.113	-89.355	-69.336
1464	-67.383	-16.113	-5.615	-33.203	-10.742	-16.602	-87.402	-69.336
1465	-67.383	-15.137	-6.348	-32.227	-11.23	-15.625	-89.844	-70.313
1466	-66.895	-15.625	-6.348	-32.227	-11.23	-16.602	-88.867	-70.313
1467	-67.383	-16.113	-5.859	-32.227	-11.23	-15.625	-87.891	-69.336
1468	-67.871	-14.648	-5.371	-31.25	-10.254	-15.625	-89.355	-69.336
1469	-68.848	-15.625	-6.104	-32.227	-11.23	-16.113	-89.355	-74.219
1470	-67.383	-16.113	-6.104	-32.227	-11.719	-16.113	-89.844	-75.195
1471	-68.359	-15.137	-6.348	-32.227	-11.23	-15.625	-90.82	-69.336
1472	-67.871	-15.625	-6.104	-31.25	-10.742	-16.113	-90.82	-69.336
1473	-68.359	-15.625	-6.348	-32.227	-10.254	-15.625	-89.844	-69.336
1474	-68.359	-15.625	-5.615	-32.227	-11.23	-15.625	-89.844	-69.336
1475	-68.359	-15.625	-5.615	-32.227	-11.719	-15.625	-91.797	-69.336
1476	-68.848	-16.602	-6.104	-33.203	-16.113	-15.625	-90.332	-69.336
1477	-68.848	-16.113	-6.104	-34.18	-15.137	-15.137	-91.309	-70.313
1478	-69.824	-15.625	-6.104	-33.203	-15.625	-15.137	-91.797	-70.313
1479	-68.359	-16.113	-5.371	-34.18	-15.625	-15.625	-91.309	-69.336
1480	-69.336	-15.137	-4.883	-33.203	-10.742	-17.09	-91.309	-69.336
1481	-69.336	-15.625	-4.395	-33.203	-11.719	-17.09	-91.309	-69.336
1482	-68.848	-15.137	-5.859	-33.203	-11.23	-16.113	-90.82	-69.336
1483	-69.824	-15.625	-4.883	-33.203	-11.23	-16.602	-91.797	-71.289
1484	-70.313	-15.625	-5.615	-33.203	-11.23	-16.602	-90.82	-70.313
1485	-68.848	-15.137	-6.348	-33.203	-10.254	-19.531	-91.309	-70.313
1486	-68.848	-15.625	-5.859	-31.25	-11.23	-16.113	-90.82	-70.313
1487	-68.848	-15.625	-7.08	-32.227	-11.719	-15.137	-90.82	-70.313
1488	-69.336	-16.113	-6.348	-33.203	-11.23	-14.648	-91.309	-71.289
1489	-68.359	-16.602	-6.104	-31.25	-11.719	-15.625	-91.309	-71.289
1490	-70.313	-16.113	-6.592	-32.227	-10.742	-15.137	-92.773	-70.313
1491	-69.336	-15.137	-6.836	-31.25	-10.254	-15.625	-90.82	-70.313
1492	-70.313	-17.09	-6.104	-32.227	-10.742	-15.625	-93.262	-69.336
1493	-69.336	-15.137	-6.104	-32.227	-15.625	-16.602	-92.773	-69.336
1494	-69.336	-15.625	-6.592	-32.227	-14.648	-16.113	-92.773	-70.313
1495	-69.824	-16.113	-6.592	-32.227	-11.719	-16.113	-92.285	-70.313
1496	-68.848	-15.625	-5.615	-31.25	-12.207	-16.113	-91.309	-69.336
1497	-69.824	-16.602	-6.104	-32.227	-12.207	-15.137	-92.773	-70.313
1498	-69.336	-16.113	-5.859	-32.227	-11.23	-20.02	-93.262	-70.313
1499	-69.824	-15.625	-5.859	-33.203	-11.719	-17.09	-92.285	-70.313
1500	-68.848	-15.625	-5.615	-33.203	-11.23	-16.113	-92.773	-71.289
1501	-70.313	-16.113	-5.127	-31.25	-11.23	-16.113	-93.262	-70.313
1502	-70.313	-16.113	-6.348	-34.18	-10.254	-19.043	-92.773	-72.266
1503	-70.313	-15.137	-6.104	-33.203	-11.719	-16.113	-92.773	-70.313
1504	-70.313	-15.625	-5.371	-32.227	-10.742	-16.113	-94.727	-72.266
1505	-68.848	-15.625	-5.615	-32.227	-10.742	-16.602	-92.773	-76.172
1506	-69.336	-17.09	-5.615	-33.203	-10.742	-16.602	-93.75	-77.148
1507	-70.313	-16.602	-5.859	-33.203	-11.23	-17.09	-93.262	-77.148
1508	-69.336	-17.09	-6.104	-34.18	-10.742	-17.578	-91.797	-76.172
1509	-70.313	-16.602	-5.859	-33.203	-10.742	-15.625	-93.75	-77.148
1510	-68.359	-16.113	-6.592	-32.227	-11.719	-17.578	-92.773	-72.266
1511	-70.313	-16.602	-6.104	-34.18	-10.742	-16.602	-93.75	-73.242
1512	-68.848	-16.113	-5.371	-34.18	-10.742	-16.602	-94.238	-71.289
1513	-69.824	-16.113	-6.348	-33.203	-10.742	-16.602	-93.75	-72.266
1514	-68.848	-16.113	-6.836	-33.203	-10.742	-16.113	-93.262	-72.266
1515	-69.824	-16.113	-6.348	-33.203	-10.254	-15.625	-92.773	-72.266
1516	-69.824	-15.625	-6.104	-32.227	-10.742	-15.625	-95.215	-71.289
1517	-68.848	-16.113	-5.615	-33.203	-12.207	-16.113	-93.75	-71.289
1518	-70.313	-16.113	-6.836	-33.203	-11.719	-16.602	-93.75	-72.266
1519	-69.336	-15.625	-6.348	-33.203	-10.742	-18.066	-94.238	-70.313
1520	-69.824	-15.625	-5.615	-33.203	-10.742	-16.602	-93.75	-71.289
1521	-69.824	-16.602	-5.615	-34.18	-12.207	-16.113	-95.215	-73.242
1522	-71.289	-16.113	-6.104	-34.18	-11.23	-17.09	-93.75	-72.266
1523	-70.801	-15.625	-6.592	-32.227	-11.23	-17.09	-94.238	-72.266
1524	-69.824	-16.113	-6.348	-32.227	-10.742	-17.09	-95.215	-72.266
1525	-69.824	-16.113	-5.859	-33.203	-11.23	-16.113	-93.75	-72.266
1526	-69.336	-16.602	-5.859	-34.18	-10.254	-17.09	-94.727	-72.266
1527	-70.313	-16.113	-6.104	-33.203	-11.23	-16.602	-95.215	-71.289
1528	-70.801	-15.625	-6.104	-32.227	-11.23	-17.09	-94.727	-72.266
1529	-70.801	-16.113	-6.348	-32.227	-11.23	-16.602	-94.727	-73.242
1530	-71.777	-16.602	-5.615	-34.18	-11.719	-16.113	-93.262	-71.289
1531	-70.801	-17.578	-5.859	-33.203	-10.254	-16.602	-94.727	-72.266
1532	-70.313	-16.113	-5.859	-33.203	-10.254	-15.137	-95.215	-72.266
1533	-71.289	-14.648	-5.371	-34.18	-10.742	-17.09	-94.238	-73.242
1534	-70.313	-16.113	-5.859	-34.18	-11.719	-16.113	-95.215	-74.219
1535	-69.824	-16.113	-5.615	-33.203	-11.719	-16.113	-95.215	-77.148
1536	-70.313	-15.625	-6.104	-34.18	-11.23	-16.602	-96.191	-73.242
1537	-70.801	-16.113	-6.592	-34.18	-12.207	-16.113	-96.191	-74.219
1538	-71.289	-16.602	-7.08	-34.18	-11.719	-15.625	-94.727	-73.242
1539	-70.801	-16.113	-5.615	-34.18	-12.207	-16.602	-95.215	-72.266
1540	-71.289	-16.602	-5.615	-33.203	-11.719	-17.09	-94.727	-74.219
1541	-70.801	-16.113	-5.615	-33.203	-11.23	-16.602	-97.168	-74.219
1542	-70.801	-16.113	-5.859	-34.18	-10.254	-17.09	-96.191	-76.172
1543	-70.801	-15.625	-6.348	-34.18	-12.207	-17.09	-96.191	-75.195
1544	-72.754	-16.602	-5.371	-34.18	-11.23	-18.066	-95.215	-74.219
1545	-71.777	-15.625	-5.859	-33.203	-12.207	-17.09	-94.727	-76.172
1546	-71.777	-17.578	-6.348	-33.203	-11.23	-17.09	-95.215	-74.219
1547	-71.289	-15.625	-6.104	-33.203	-12.207	-17.09	-95.703	-75.195
1548	-71.289	-16.113	-6.104	-32.227	-11.23	-16.602	-95.703	-74.219
1549	-72.266	-16.113	-6.348	-33.203	-10.742	-17.09	-95.215	-74.219
1550	-71.777	-16.602	-6.348	-33.203	-11.719	-17.578	-97.168	-75.195
1551	-72.754	-16.602	-5.859	-33.203	-11.23	-19.043	-96.191	-75.195
1552	-71.777	-16.113	-6.592	-34.18	-12.695	-16.602	-95.703	-76.172
1553	-70.313	-15.625	-6.348	-33.203	-11.23	-17.09	-96.68	-75.195
1554	-70.801	-16.602	-6.348	-34.18	-11.719	-17.578	-94.727	-75.195
1555	-72.266	-16.602	-5.859	-33.203	-11.23	-17.09	-97.168	-74.219
1556	-70.801	-16.602	-6.104	-34.18	-11.719	-18.066	-98.145	-74.219
1557	-71.289	-16.602	-6.104	-35.156	-10.742	-16.602	-95.703	-74.219
1558	-72.266	-16.602	-6.104	-34.18	-11.719	-16.113	-96.191	-74.219
1559	-73.242	-17.09	-5.127	-33.203	-11.23	-17.09	-96.68	-73.242
1560	-72.266	-16.602	-6.592	-34.18	-11.719	-18.066	-96.191	-75.195
1561	-70.313	-15.137	-6.348	-33.203	-11.23	-17.578	-97.168	-73.242
1562	-72.754	-16.113	-6.836	-34.18	-11.23	-16.602	-98.145	-74.219
1563	-71.777	-15.137	-6.104	-34.18	-11.23	-17.09	-95.703	-74.219
1564	-72.754	-15.625	-6.104	-33.203	-11.23	-17.09	-97.168	-74.219
1565	-72.754	-15.625	-6.348	-34.18	-11.23	-17.09	-97.168	-74.219
1566	-72.754	-16.113	-6.348	-34.18	-11.719	-18.066	-97.168	-75.195
1567	-72.266	-15.625	-6.592	-34.18	-12.207	-17.09	-98.145	-73.242
1568	-73.242	-16.602	-5.859	-33.203	-12.207	-16.113	-97.656	-74.219
1569	-72.754	-16.602	-6.104	-33.203	-11.23	-16.602	-96.191	-74.219
1570	-70.801	-15.137	-7.08	-34.18	-11.23	-16.602	-96.68	-74.219
1571	-71.777	-16.602	-5.859	-33.203	-10.742	-16.602	-97.168	-81.055
1572	-72.754	-16.113	-7.08	-33.203	-11.719	-18.066	-96.68	-75.195
1573	-71.777	-16.602	-6.592	-34.18	-11.23	-18.066	-98.145	-74.219
1574	-71.289	-16.113	-6.836	-34.18	-11.23	-16.602	-98.633	-75.195
1575	-72.266	-16.113	-6.836	-33.203	-11.719	-17.09	-96.68	-75.195
1576	-72.266	-16.602	-6.592	-34.18	-10.742	-17.09	-97.168	-76.172
1577	-73.242	-16.602	-6.592	-34.18	-11.23	-18.555	-97.656	-76.172
1578	-73.73	-15.625	-6.104	-33.203	-11.23	-17.578	-96.191	-76.172
1579	-73.242	-15.625	-6.348	-33.203	-11.719	-17.09	-95.703	-77.148
1580	-74.219	-15.625	-5.859	-35.156	-11.719	-19.531	-96.191	-75.195
1581	-73.242	-15.137	-5.859	-34.18	-11.23	-16.113	-97.656	-76.172
1582	-71.289	-15.625	-6.104	-34.18	-12.207	-17.09	-97.656	-77.148
1583	-72.754	-15.137	-6.348	-35.156	-11.23	-18.555	-96.191	-75.195
1584	-72.754	-16.113	-6.592	-34.18	-10.254	-16.602	-97.656	-76.172
1585	-72.754	-16.602	-6.348	-33.203	-12.207	-17.578	-96.68	-77.148
1586	-73.73	-15.137	-6.836	-33.203	-12.207	-17.578	-97.656	-75.195
1587	-74.707	-15.137	-7.08	-34.18	-10.742	-17.09	-99.121	-76.172
1588	-72.266	-15.625	-7.08	-32.227	-11.23	-18.555	-99.121	-80.078
1589	-74.219	-16.113	-6.348	-34.18	-11.719	-17.09	-98.145	-77.148
1590	-73.242	-16.602	-6.348	-34.18	-12.207	-19.531	-98.633	-76.172
1591	-72.754	-16.113	-7.324	-33.203	-11.719	-20.02	-98.145	-75.195
1592	-73.242	-16.113	-6.348	-33.203	-11.719	-19.531	-97.656	-76.172
1593	-73.73	-16.602	-6.836	-33.203	-12.207	-21.973	-97.656	-77.148
1594	-71.289	-17.09	-6.104	-34.18	-11.23	-17.09	-96.68	-75.195
1595	-71.777	-16.602	-6.348	-34.18	-11.719	-16.113	-98.633	-76.172
1596	-71.777	-16.113	-6.836	-33.203	-11.23	-17.09	-99.121	-75.195
1597	-72.266	-16.113	-6.348	-34.18	-11.719	-18.066	-98.633	-75.195
1598	-72.754	-15.625	-6.104	-34.18	-10.742	-18.066	-98.633	-76.172
1599	-72.754	-16.602	-5.859	-34.18	-11.719	-18.066	-99.121	-76.172
1600	-72.266	-15.625	-6.348	-35.156	-12.207	-19.531	-98.145	-76.172
1601	-73.242	-15.625	-6.104	-34.18	-12.695	-18.555	-99.121	-75.195
1602	-73.242	-16.113	-6.104	-34.18	-11.719	-20.508	-98.633	-77.148
1603	-73.242	-16.113	-6.348	-34.18	-12.207	-17.578	-100.098	-75.195
1604	-72.266	-16.113	-6.348	-34.18	-12.207	-18.066	-98.633	-76.172
1605	-73.73	-15.137	-7.08	-34.18	-12.207	-16.602	-99.609	-76.172
1606	-72.266	-15.625	-6.104	-37.109	-11.23	-17.09	-98.145	-76.172
1607	-74.707	-17.09	-7.08	-34.18	-11.23	-17.09	-99.609	-76.172
1608	-73.73	-15.625	-7.324	-34.18	-10.254	-18.066	-99.609	-76.172
1609	-73.242	-16.602	-6.348	-35.156	-10.742	-17.09	-97.656	-75.195
1610	-74.219	-16.113	-6.836	-36.133	-11.719	-17.09	-100.586	-77.148
1611	-74.707	-17.09	-6.348	-35.156	-10.742	-16.602	-99.609	-77.148
1612	-73.73	-17.09	-6.348	-34.18	-11.23	-16.602	-99.609	-76.172
1613	-72.266	-16.113	-6.348	-34.18	-11.719	-17.09	-100.098	-75.195
1614	-73.73	-16.602	-6.104	-34.18	-10.742	-17.09	-99.121	-77.148
1615	-72.754	-15.625	-6.104	-34.18	-11.719	-17.09	-101.074	-76.172
1616	-72.754	-17.578	-6.104	-34.18	-11.719	-17.578	-101.563	-77.148
1617	-73.242	-19.531	-5.615	-35.156	-11.23	-17.578	-101.074	-76.172
1618	-72.754	-16.113	-6.592	-35.156	-12.207	-17.578	-101.563	-76.172
1619	-74.707	-16.113	-6.348	-36.133	-13.184	-19.043	-101.563	-77.148
1620	-73.73	-15.137	-5.615	-34.18	-11.719	-17.578	-101.074	-77.148
1621	-72.754	-17.09	-6.104	-36.133	-12.695	-17.578	-101.563	-76.172
1622	-73.73	-15.625	-5.859	-36.133	-12.207	-18.555	-102.051	-76.172
1623	-74.707	-15.625	-6.348	-35.156	-12.695	-17.578	-102.051	-76.172
1624	-74.219	-16.602	-5.859	-35.156	-11.719	-17.578	-100.586	-77.148
1625	-73.73	-17.09	-5.615	-36.133	-10.742	-19.043	-103.027	-79.102
1626	-75.195	-15.625	-6.592	-36.133	-11.23	-19.043	-101.074	-77.148
1627	-75.195	-16.602	-6.836	-36.133	-11.719	-18.066	-101.563	-77.148
1628	-73.73	-16.602	-6.348	-35.156	-10.742	-17.578	-102.539	-77.148
1629	-73.73	-15.625	-6.836	-35.156	-11.719	-17.578	-102.051	-79.102
1630	-73.73	-16.602	-6.836	-35.156	-11.23	-17.09	-101.563	-83.984
1631	-73.73	-17.578	-6.836	-36.133	-11.23	-17.09	-101.563	-82.031
1632	-74.219	-16.602	-5.859	-35.156	-11.23	-20.996	-102.539	-82.031
1633	-73.242	-16.113	-6.592	-35.156	-10.742	-17.578	-102.051	-77.148
1634	-74.219	-16.602	-6.592	-35.156	-11.23	-17.09	-101.563	-79.102
1635	-75.195	-16.113	-6.104	-35.156	-12.207	-17.09	-101.563	-78.125
1636	-73.73	-16.602	-6.104	-36.133	-11.719	-18.555	-103.027	-78.125
1637	-73.73	-17.09	-6.348	-35.156	-11.719	-17.578	-103.027	-78.125
1638	-75.195	-16.113	-6.348	-36.133	-11.719	-18.066	-102.539	-77.148
1639	-75.195	-16.113	-6.836	-35.156	-12.207	-18.066	-104.492	-80.078
1640	-74.219	-16.113	-5.859	-37.109	-11.719	-18.066	-101.563	-78.125
1641	-75.195	-16.113	-5.859	-36.133	-12.207	-19.043	-102.051	-78.125
1642	-76.66	-16.113	-6.836	-36.133	-11.719	-17.578	-103.516	-78.125
1643	-74.219	-16.113	-6.592	-36.133	-13.184	-18.555	-102.539	-78.125
1644	-75.684	-15.625	-6.836	-36.133	-12.695	-19.043	-102.051	-82.031
1645	-76.172	-16.113	-6.104	-37.109	-13.184	-18.066	-102.051	-78.125
1646	-74.219	-16.602	-7.08	-36.133	-12.207	-17.09	-103.516	-78.125
1647	-75.195	-16.113	-6.836	-36.133	-12.207	-18.066	-104.004	-78.125
1648	-75.195	-15.625	-7.08	-35.156	-12.207	-17.578	-103.027	-78.125
1649	-75.195	-16.113	-6.836	-36.133	-11.719	-17.578	-103.027	-77.148
1650	-73.73	-17.09	-7.08	-36.133	-11.719	-18.066	-104.98	-78.125
1651	-74.707	-16.602	-6.836	-34.18	-11.719	-17.578	-102.539	-79.102
1652	-75.195	-16.113	-6.836	-36.133	-12.695	-19.531	-104.004	-79.102
1653	-75.195	-17.09	-7.324	-37.109	-11.719	-18.555	-104.004	-80.078
1654	-74.707	-16.113	-7.568	-36.133	-12.695	-17.578	-103.516	-77.148
1655	-73.73	-17.09	-7.08	-36.133	-12.695	-18.066	-104.492	-78.125
1656	-73.73	-17.09	-6.348	-37.109	-12.695	-19.043	-103.516	-78.125
1657	-74.219	-16.113	-6.836	-36.133	-11.719	-16.602	-104.004	-77.148
1658	-74.707	-17.09	-7.08	-37.109	-12.695	-19.043	-104.98	-79.102
1659	-75.684	-16.113	-6.348	-36.133	-12.695	-19.043	-103.027	-78.125
1660	-74.219	-16.602	-6.592	-36.133	-12.695	-18.555	-104.004	-80.078
1661	-75.195	-16.113	-5.859	-37.109	-12.695	-18.555	-103.027	-78.125
1662	-75.195	-17.578	-6.348	-36.133	-12.695	-17.09	-105.957	-79.102
1663	-76.66	-17.09	-6.104	-36.133	-12.695	-17.09	-104.492	-79.102
1664	-74.707	-17.09	-6.836	-35.156	-12.207	-23.438	-104.004	-79.102
1665	-75.684	-17.09	-5.615	-37.109	-12.695	-18.066	-104.004	-78.125
1666	-76.172	-16.113	-6.836	-36.133	-12.207	-18.555	-104.004	-80.078
1667	-76.172	-17.09	-7.08	-36.133	-12.207	-18.555	-104.492	-80.078
1668	-75.195	-17.578	-6.836	-35.156	-12.207	-21.484	-102.539	-80.078
1669	-75.195	-17.578	-6.104	-36.133	-12.695	-17.09	-104.98	-79.102
1670	-75.195	-17.578	-7.568	-35.156	-12.207	-17.09	-103.027	-80.078
1671	-75.684	-17.09	-7.324	-35.156	-11.719	-19.043	-104.004	-80.078
1672	-75.684	-17.09	-6.348	-35.156	-12.695	-17.578	-104.004	-81.055
1673	-75.195	-16.113	-6.836	-36.133	-12.695	-18.066	-105.957	-79.102
1674	-75.195	-17.09	-6.836	-37.109	-12.695	-18.066	-105.469	-80.078
1675	-75.195	-17.578	-7.08	-37.109	-12.695	-17.578	-104.004	-79.102
1676	-74.707	-16.602	-6.592	-36.133	-11.719	-18.555	-104.004	-80.078
1677	-76.172	-17.09	-7.08	-37.109	-12.695	-19.531	-104.004	-80.078
1678	-74.707	-17.578	-7.324	-36.133	-12.695	-18.555	-106.445	-81.055
1679	-75.684	-17.578	-6.836	-37.109	-13.672	-20.02	-104.492	-81.055
1680	-75.684	-16.113	-6.592	-37.109	-12.695	-18.066	-104.004	-80.078
1681	-76.66	-17.578	-6.348	-37.109	-13.184	-18.555	-105.469	-81.055
1682	-75.684	-15.625	-6.592	-37.109	-12.695	-19.531	-104.98	-80.078
1683	-76.66	-17.578	-5.615	-36.133	-12.207	-19.531	-105.469	-80.078
1684	-77.148	-16.602	-6.592	-36.133	-13.672	-19.043	-104.004	-81.055
1685	-77.148	-17.09	-6.348	-37.109	-13.672	-18.066	-103.027	-82.031
1686	-76.66	-17.09	-6.348	-37.109	-12.207	-18.066	-104.98	-80.078
1687	-77.148	-17.09	-6.348	-36.133	-12.207	-18.066	-104.004	-82.031
1688	-76.66	-17.578	-6.836	-37.109	-13.184	-18.066	-104.004	-81.055
1689	-77.148	-17.09	-7.08	-34.18	-13.672	-19.043	-104.492	-80.078
1690	-76.66	-18.066	-6.592	-37.109	-13.184	-18.555	-103.027	-80.078
1691	-77.148	-17.09	-7.324	-36.133	-13.184	-19.043	-104.98	-81.055
1692	-76.66	-17.578	-6.348	-37.109	-13.184	-18.555	-104.98	-80.078
1693	-77.637	-17.09	-7.08	-38.086	-12.695	-18.066	-105.469	-81.055
1694	-76.172	-17.09	-6.348	-36.133	-13.672	-18.066	-105.957	-82.031
1695	-76.172	-17.578	-7.08	-36.133	-12.695	-18.066	-104.492	-86.914
1696	-75.684	-17.09	-7.324	-37.109	-12.695	-17.578	-105.469	-84.961
1697	-76.66	-17.09	-6.592	-38.086	-13.672	-18.555	-104.98	-85.938
1698	-76.66	-15.625	-6.836	-38.086	-13.184	-19.531	-106.445	-87.891
1699	-76.172	-17.09	-6.104	-38.086	-13.184	-19.043	-104.492	-85.938
1700	-76.172	-17.578	-6.836	-39.063	-12.695	-19.531	-104.98	-86.914
1701	-77.148	-16.602	-6.348	-37.109	-13.184	-22.461	-104.492	-83.008
1702	-77.148	-16.113	-6.836	-38.086	-13.184	-19.043	-106.934	-83.008
1703	-76.172	-17.09	-6.836	-37.109	-12.207	-19.531	-104.492	-81.055
1704	-76.66	-17.09	-7.08	-38.086	-13.184	-19.531	-105.469	-84.961
1705	-77.637	-17.09	-7.324	-37.109	-14.16	-19.043	-104.492	-83.008
1706	-77.148	-16.602	-7.568	-38.086	-13.184	-19.043	-104.492	-83.008
1707	-78.613	-17.09	-6.592	-37.109	-13.672	-18.555	-104.98	-82.031
1708	-77.148	-18.555	-7.324	-37.109	-13.184	-18.066	-105.957	-81.055
1709	-76.66	-17.578	-6.836	-37.109	-12.695	-20.02	-105.469	-81.055
1710	-76.66	-17.578	-6.836	-37.109	-12.695	-18.555	-105.957	-83.008
1711	-75.684	-16.113	-7.813	-37.109	-12.207	-18.066	-104.492	-82.031
1712	-77.148	-17.09	-7.324	-38.086	-12.695	-18.555	-104.492	-81.055
1713	-77.148	-17.09	-6.348	-39.063	-12.695	-18.555	-105.957	-81.055
1714	-76.66	-17.578	-6.348	-38.086	-13.184	-18.066	-105.957	-82.031
1715	-76.66	-17.578	-6.836	-37.109	-13.184	-18.555	-107.422	-83.008
1716	-76.66	-16.602	-6.836	-38.086	-13.672	-19.531	-105.957	-81.055
1717	-75.684	-16.113	-7.08	-38.086	-14.16	-20.02	-106.445	-82.031
1718	-77.148	-16.602	-7.08	-37.109	-12.695	-19.531	-105.957	-83.008
1719	-77.148	-17.09	-5.859	-38.086	-13.184	-19.531	-105.957	-83.008
1720	-78.125	-17.09	-6.592	-37.109	-12.695	-21.973	-105.957	-82.031
1721	-77.148	-16.113	-7.08	-39.063	-13.184	-20.996	-106.934	-83.984
1722	-77.148	-17.578	-6.836	-37.109	-12.695	-19.043	-106.934	-82.031
1723	-77.637	-17.578	-7.08	-38.086	-13.672	-19.531	-105.957	-83.008
1724	-77.637	-16.602	-7.08	-37.109	-13.672	-19.531	-106.934	-82.031
1725	-77.148	-16.602	-6.592	-37.109	-13.184	-19.043	-107.91	-82.031
1726	-78.613	-17.578	-7.08	-37.109	-13.184	-20.02	-107.422	-82.031
1727	-77.637	-16.602	-6.592	-37.109	-12.207	-19.531	-106.445	-83.984
1728	-75.684	-17.09	-7.08	-39.063	-13.184	-19.043	-106.445	-83.984
1729	-77.637	-17.578	-6.836	-39.063	-12.207	-20.02	-106.445	-82.031
1730	-78.125	-16.113	-6.348	-38.086	-13.672	-17.578	-106.934	-83.008
1731	-77.148	-16.602	-6.836	-38.086	-13.672	-19.043	-106.934	-83.008
1732	-78.613	-17.09	-7.324	-38.086	-12.695	-18.555	-106.934	-83.008
1733	-78.613	-17.578	-6.592	-38.086	-13.184	-19.531	-106.934	-83.008
1734	-78.125	-17.09	-6.348	-38.086	-13.672	-19.043	-106.445	-83.984
1735	-79.102	-17.578	-7.324	-39.063	-13.672	-19.043	-107.422	-83.984
1736	-77.637	-18.066	-6.836	-39.063	-13.184	-20.02	-107.422	-83.984
1737	-77.148	-17.09	-7.08	-37.109	-13.672	-20.02	-106.934	-83.984
1738	-77.148	-17.578	-6.348	-38.086	-13.184	-19.043	-106.934	-83.008
1739	-78.125	-16.602	-7.08	-38.086	-13.672	-20.02	-107.91	-86.914
1740	-79.102	-17.578	-7.08	-37.109	-13.672	-20.508	-108.398	-83.008
1741	-78.613	-18.066	-6.836	-38.086	-13.672	-19.531	-108.398	-82.031
1742	-77.637	-16.602	-7.324	-37.109	-13.672	-19.531	-107.91	-83.008
1743	-78.613	-18.066	-8.545	-38.086	-12.695	-19.531	-107.422	-83.984
1744	-78.613	-18.066	-7.568	-39.063	-12.695	-19.531	-107.422	-84.961
1745	-78.125	-18.066	-7.568	-37.109	-13.184	-20.02	-108.398	-83.984
1746	-78.613	-17.578	-7.568	-38.086	-12.695	-20.508	-108.887	-83.984
1747	-78.125	-18.066	-7.813	-39.063	-12.207	-19.043	-107.422	-84.961
1748	-77.148	-17.09	-8.057	-37.109	-13.672	-19.531	-109.375	-83.984
1749	-77.637	-17.578	-8.057	-39.063	-12.207	-18.555	-106.934	-83.984
1750	-76.172	-18.066	-7.813	-37.109	-12.207	-19.043	-107.91	-83.984
1751	-77.148	-17.578	-7.324	-37.109	-13.184	-19.043	-108.398	-83.984
1752	-78.613	-18.066	-6.836	-37.109	-12.695	-19.531	-111.328	-85.938
1753	-78.125	-18.555	-7.568	-38.086	-13.184	-20.02	-108.887	-83.984
1754	-78.125	-18.066	-7.324	-38.086	-13.184	-20.508	-108.398	-83.008
1755	-78.613	-18.066	-7.08	-39.063	-14.16	-18.555	-109.863	-83.008
1756	-78.613	-18.066	-7.08	-38.086	-12.207	-20.02	-109.375	-83.984
1757	-80.078	-17.578	-6.836	-38.086	-12.695	-19.043	-108.887	-83.984
1758	-77.637	-18.066	-6.592	-38.086	-12.695	-20.508	-110.352	-84.961
1759	-78.125	-17.09	-5.859	-37.109	-13.184	-19.531	-108.887	-83.008
1760	-78.125	-17.09	-6.348	-38.086	-14.16	-20.02	-109.375	-83.984
1761	-78.613	-17.09	-6.836	-39.063	-14.16	-19.531	-108.887	-84.961
1762	-79.102	-17.09	-7.324	-39.063	-13.184	-19.043	-108.887	-83.984
1763	-78.613	-17.578	-7.08	-38.086	-13.184	-19.531	-109.863	-84.961
1764	-78.125	-17.578	-7.813	-38.086	-13.184	-20.02	-108.887	-84.961
1765	-79.59	-18.066	-7.08	-37.109	-12.207	-20.02	-108.887	-86.914
1766	-77.637	-18.066	-7.813	-37.109	-12.695	-20.02	-107.91	-89.844
1767	-79.59	-18.066	-8.301	-38.086	-13.672	-20.508	-108.398	-83.984
1768	-80.078	-18.066	-8.301	-36.133	-13.184	-20.996	-108.887	-90.82
1769	-80.566	-18.555	-7.813	-38.086	-12.695	-20.02	-110.352	-84.961
1770	-78.613	-18.555	-8.057	-38.086	-12.207	-19.531	-111.328	-84.961
1771	-79.102	-17.578	-8.545	-38.086	-12.695	-19.531	-109.863	-83.984
1772	-78.125	-19.531	-8.545	-39.063	-13.672	-19.531	-110.352	-85.938
1773	-79.102	-17.578	-8.301	-38.086	-12.695	-19.043	-111.328	-85.938
1774	-79.102	-17.578	-7.813	-39.063	-13.184	-19.531	-109.375	-84.961
1775	-80.078	-17.578	-7.568	-39.063	-13.672	-19.531	-111.816	-85.938
1776	-79.59	-18.066	-8.301	-38.086	-13.184	-20.508	-111.328	-84.961
1777	-79.59	-18.555	-7.813	-39.063	-13.184	-20.02	-109.863	-84.961
1778	-79.59	-18.066	-7.568	-38.086	-13.184	-20.02	-110.84	-85.938
1779	-79.102	-17.578	-7.08	-40.039	-13.672	-19.531	-112.305	-85.938
1780	-79.59	-18.066	-7.813	-39.063	-14.16	-20.508	-111.328	-84.961
1781	-78.613	-18.555	-7.813	-39.063	-13.184	-19.531	-111.328	-84.961
1782	-79.59	-18.066	-7.324	-39.063	-14.648	-20.508	-110.84	-84.961
1783	-79.59	-18.555	-7.568	-40.039	-12.695	-19.531	-111.328	-87.891
1784	-80.078	-17.578	-8.301	-40.039	-12.207	-20.996	-112.793	-84.961
1785	-78.613	-18.066	-7.813	-38.086	-15.137	-19.531	-111.816	-84.961
1786	-79.102	-18.555	-7.813	-38.086	-13.184	-20.02	-111.816	-86.914
1787	-80.078	-18.555	-7.324	-39.063	-13.184	-20.996	-112.793	-84.961
1788	-78.125	-18.555	-7.568	-38.086	-12.695	-19.531	-111.816	-85.938
1789	-79.102	-19.043	-7.813	-37.109	-14.16	-20.508	-111.328	-86.914
1790	-78.125	-17.09	-8.301	-39.063	-12.207	-19.531	-111.816	-86.914
1791	-79.102	-17.578	-8.545	-39.063	-12.695	-19.043	-111.816	-85.938
1792	-79.59	-18.555	-8.057	-38.086	-13.184	-20.02	-111.816	-85.938
1793	-79.59	-18.555	-8.057	-39.063	-12.695	-19.531	-111.816	-86.914
1794	-78.125	-17.578	-8.789	-39.063	-13.184	-19.531	-112.305	-85.938
1795	-79.102	-17.578	-7.813	-39.063	-13.672	-20.508	-113.77	-85.938
1796	-80.078	-19.531	-8.057	-39.063	-13.184	-19.531	-113.77	-86.914
1797	-80.078	-18.066	-6.836	-39.063	-13.184	-20.02	-112.793	-85.938
1798	-79.102	-17.578	-7.568	-41.016	-14.16	-20.02	-111.328	-86.914
1799	-79.59	-18.555	-7.813	-40.039	-13.184	-20.02	-111.816	-85.938
1800	-78.613	-17.578	-6.836	-39.063	-14.16	-21.484	-112.793	-86.914
1801	-79.59	-18.066	-7.813	-41.016	-13.184	-20.508	-112.793	-86.914
1802	-78.125	-18.066	-7.324	-39.063	-13.184	-20.996	-111.816	-86.914
1803	-80.078	-18.555	-7.324	-40.039	-12.695	-21.484	-112.793	-85.938
1804	-79.59	-17.578	-6.836	-40.039	-13.184	-20.02	-113.281	-85.938
1805	-79.59	-17.578	-7.568	-38.086	-13.184	-20.996	-113.77	-85.938
1806	-80.078	-18.066	-7.568	-39.063	-13.184	-20.996	-113.281	-86.914
1807	-80.078	-21.973	-7.08	-39.063	-12.695	-20.996	-114.258	-85.938
1808	-80.566	-19.531	-8.057	-38.086	-13.672	-20.508	-113.281	-86.914
1809	-80.078	-19.043	-7.324	-40.039	-12.695	-26.367	-113.77	-86.914
1810	-78.613	-18.066	-7.813	-40.039	-13.672	-25.879	-112.305	-86.914
1811	-79.102	-18.555	-8.301	-38.086	-12.695	-20.02	-113.77	-85.938
1812	-78.613	-19.043	-7.813	-39.063	-11.719	-20.508	-113.77	-86.914
1813	-79.59	-18.066	-7.08	-39.063	-13.184	-20.508	-113.77	-87.891
1814	-79.59	-19.043	-8.057	-40.039	-13.672	-20.996	-114.746	-85.938
1815	-78.613	-18.555	-8.057	-39.063	-13.184	-20.02	-113.281	-87.891
1816	-78.613	-18.066	-7.813	-39.063	-13.184	-21.484	-115.234	-87.891
1817	-79.59	-17.578	-7.813	-39.063	-13.184	-20.508	-114.746	-86.914
1818	-80.078	-19.043	-8.301	-39.063	-13.672	-20.02	-114.746	-88.867
1819	-80.078	-25.879	-7.324	-39.063	-12.695	-21.484	-115.234	-87.891
1820	-80.078	-18.066	-7.813	-39.063	-13.672	-20.996	-114.746	-87.891
1821	-80.078	-18.066	-7.813	-38.086	-13.184	-20.508	-116.699	-86.914
1822	-79.102	-17.578	-7.813	-39.063	-12.695	-20.508	-115.234	-87.891
1823	-79.59	-19.043	-7.813	-40.039	-13.184	-21.973	-114.258	-88.867
1824	-80.566	-17.578	-8.057	-40.039	-13.184	-20.02	-115.723	-86.914
1825	-80.566	-18.555	-8.545	-38.086	-14.16	-20.508	-115.723	-88.867
1826	-80.078	-18.066	-7.324	-39.063	-13.672	-20.996	-115.234	-88.867
1827	-81.543	-18.555	-7.08	-38.086	-13.184	-21.484	-116.211	-87.891
1828	-82.031	-18.066	-7.08	-38.086	-13.184	-21.484	-116.699	-87.891
1829	-82.52	-18.555	-7.813	-38.086	-14.16	-21.973	-115.234	-89.844
1830	-80.566	-18.066	-7.568	-38.086	-13.184	-20.02	-117.188	-88.867
1831	-80.566	-18.066	-7.324	-39.063	-14.648	-20.02	-116.211	-88.867
1832	-80.566	-19.043	-7.324	-38.086	-12.695	-20.996	-116.211	-89.844
1833	-79.59	-18.555	-8.545	-38.086	-13.184	-20.996	-117.676	-88.867
1834	-80.566	-19.043	-8.301	-38.086	-13.184	-20.996	-114.746	-88.867
1835	-81.055	-19.043	-8.057	-39.063	-14.16	-22.461	-115.234	-88.867
1836	-80.566	-19.531	-8.301	-39.063	-15.137	-20.508	-115.723	-88.867
1837	-81.055	-18.555	-8.301	-38.086	-13.184	-21.484	-116.699	-88.867
1838	-81.543	-18.555	-8.545	-40.039	-13.672	-20.508	-116.211	-87.891
1839	-81.543	-17.578	-8.057	-39.063	-13.184	-21.973	-115.723	-88.867
1840	-82.031	-18.555	-8.545	-38.086	-13.184	-21.484	-116.211	-87.891
1841	-81.055	-18.555	-8.057	-39.063	-13.672	-21.484	-116.211	-88.867
1842	-82.031	-18.555	-8.545	-39.063	-13.672	-20.996	-116.699	-89.844
1843	-81.543	-18.555	-8.545	-40.039	-13.184	-22.461	-115.234	-88.867
1844	-81.055	-17.578	-8.057	-40.039	-13.184	-23.438	-115.234	-89.844
1845	-81.055	-20.508	-8.301	-40.039	-13.672	-26.367	-114.746	-89.844
1846	-82.52	-17.09	-8.545	-38.086	-14.648	-21.973	-117.188	-90.82
1847	-83.008	-18.555	-7.813	-38.086	-13.672	-22.461	-116.699	-89.844
1848	-80.566	-18.066	-7.813	-40.039	-13.184	-21.973	-116.211	-90.82
1849	-82.031	-19.043	-8.301	-39.063	-13.184	-21.484	-116.699	-88.867
1850	-81.055	-19.531	-8.301	-40.039	-14.16	-20.996	-116.699	-89.844
1851	-82.52	-18.066	-8.789	-40.039	-13.184	-20.508	-116.699	-89.844
1852	-80.078	-18.066	-7.324	-38.086	-13.672	-21.973	-116.211	-89.844
1853	-81.543	-18.066	-7.568	-40.039	-13.672	-20.996	-116.699	-90.82
1854	-82.52	-19.043	-7.813	-40.039	-14.16	-21.973	-116.211	-91.797
1855	-81.055	-18.066	-8.057	-41.016	-14.648	-22.461	-117.188	-91.797
1856	-80.078	-19.043	-8.301	-38.086	-14.16	-21.973	-116.699	-89.844
1857	-80.566	-18.066	-8.545	-40.039	-13.184	-21.484	-117.188	-89.844
1858	-81.543	-18.555	-7.568	-39.063	-13.672	-21.484	-116.699	-91.797
1859	-81.543	-18.555	-8.301	-40.039	-13.672	-20.996	-117.188	-88.867
1860	-82.031	-20.02	-9.033	-40.039	-14.16	-23.926	-115.723	-89.844
1861	-81.543	-18.555	-9.033	-40.039	-14.16	-22.461	-117.188	-89.844
1862	-82.031	-19.531	-8.789	-41.016	-13.184	-21.484	-117.188	-91.797
1863	-82.52	-18.066	-8.301	-40.039	-13.672	-21.484	-117.676	-89.844
1864	-81.543	-18.555	-7.324	-40.039	-13.672	-21.973	-116.699	-90.82
1865	-82.52	-18.555	-7.568	-40.039	-13.184	-21.973	-117.676	-90.82
1866	-82.52	-19.043	-8.057	-40.039	-13.184	-20.996	-115.723	-90.82
1867	-83.008	-19.531	-8.789	-39.063	-13.184	-20.996	-116.699	-89.844
1868	-83.496	-18.555	-8.545	-39.063	-13.672	-21.973	-117.188	-91.797
1869	-83.008	-18.555	-8.301	-40.039	-13.672	-21.973	-116.699	-89.844
1870	-81.543	-19.043	-8.301	-40.039	-13.184	-23.438	-117.188	-90.82
1871	-82.031	-18.066	-8.057	-40.039	-14.16	-22.461	-117.676	-91.797
1872	-82.52	-18.555	-8.057	-40.039	-13.184	-21.484	-119.141	-91.797
1873	-83.008	-19.531	-8.301	-40.039	-15.137	-22.949	-116.699	-90.82
1874	-82.52	-19.043	-8.545	-39.063	-13.184	-22.461	-117.676	-91.797
1875	-81.543	-18.555	-8.545	-40.039	-14.16	-22.461	-117.188	-90.82
1876	-82.031	-19.043	-7.08	-39.063	-14.648	-22.949	-115.723	-91.797
1877	-82.52	-19.043	-7.813	-40.039	-14.16	-22.949	-117.676	-90.82
1878	-82.52	-18.066	-7.08	-39.063	-14.16	-21.973	-117.676	-90.82
1879	-82.031	-17.578	-8.301	-40.039	-13.672	-22.461	-117.188	-92.773
1880	-82.52	-19.043	-7.324	-40.039	-14.16	-22.949	-117.188	-90.82
1881	-82.031	-18.555	-7.324	-40.039	-13.184	-22.461	-118.164	-90.82
1882	-83.008	-18.555	-7.813	-39.063	-14.16	-22.949	-117.188	-91.797
1883	-81.543	-18.555	-7.813	-40.039	-14.16	-22.461	-118.652	-91.797
1884	-83.008	-19.531	-7.08	-40.039	-13.672	-22.461	-117.676	-92.773
1885	-83.496	-19.043	-7.813	-40.039	-14.648	-23.438	-117.188	-90.82
1886	-83.008	-19.531	-8.057	-38.086	-13.672	-22.461	-117.188	-92.773
1887	-83.984	-18.555	-8.301	-41.016	-13.184	-23.438	-118.164	-91.797
1888	-84.961	-19.531	-8.301	-40.039	-13.184	-22.949	-119.141	-91.797
1889	-83.008	-18.555	-7.813	-41.016	-13.184	-21.973	-117.188	-93.75
1890	-83.984	-20.508	-7.324	-40.039	-14.648	-23.438	-118.164	-92.773
1891	-83.008	-18.066	-8.057	-40.039	-13.672	-22.461	-118.164	-93.75
1892	-83.496	-19.531	-7.324	-41.016	-14.648	-25.879	-119.141	-92.773
1893	-83.496	-20.02	-8.545	-40.039	-13.672	-21.973	-118.652	-92.773
1894	-84.473	-19.531	-7.813	-41.992	-13.672	-23.438	-118.652	-92.773
1895	-84.473	-19.531	-8.057	-41.016	-14.16	-21.973	-120.117	-92.773
1896	-84.473	-20.02	-8.057	-40.039	-13.672	-22.461	-119.629	-93.75
1897	-83.496	-19.043	-7.08	-41.016	-12.207	-23.926	-118.164	-94.727
1898	-83.984	-19.531	-7.568	-41.016	-14.16	-21.973	-118.164	-92.773
1899	-83.496	-19.531	-7.813	-40.039	-13.184	-22.949	-118.652	-91.797
1900	-83.496	-18.555	-7.324	-40.039	-14.16	-22.949	-119.141	-92.773
1901	-84.473	-18.066	-7.568	-41.016	-13.672	-23.926	-118.164	-93.75
1902	-83.008	-19.043	-7.813	-41.016	-13.672	-23.438	-119.141	-92.773
1903	-83.008	-19.531	-8.301	-40.039	-14.16	-23.926	-120.117	-92.773
1904	-83.496	-19.531	-8.545	-39.063	-14.16	-22.949	-118.652	-93.75
1905	-83.984	-18.555	-7.813	-40.039	-12.695	-22.949	-119.141	-94.727
1906	-84.473	-19.043	-8.545	-41.016	-13.672	-23.438	-118.164	-94.727
1907	-84.473	-19.531	-8.545	-40.039	-13.672	-22.949	-118.164	-94.727
1908	-83.008	-20.02	-8.789	-41.016	-14.16	-22.461	-119.141	-95.703
1909	-83.984	-18.555	-9.277	-41.992	-13.672	-23.438	-119.141	-93.75
1910	-84.473	-18.555	-9.277	-41.992	-12.695	-26.855	-119.141	-93.75
1911	-83.496	-19.043	-8.545	-41.992	-13.672	-22.949	-119.141	-94.727
1912	-84.473	-19.043	-9.277	-41.016	-13.184	-22.949	-119.141	-94.727
1913	-83.984	-19.043	-8.789	-41.016	-14.16	-22.949	-119.141	-94.727
1914	-83.984	-19.531	-8.545	-41.016	-13.672	-22.461	-119.629	-95.703
1915	-84.961	-19.531	-8.545	-40.039	-13.672	-22.461	-120.117	-94.727
1916	-84.473	-19.043	-8.057	-40.039	-14.16	-23.438	-118.652	-94.727
1917	-83.496	-19.531	-8.545	-41.016	-12.695	-24.414	-117.676	-93.75
1918	-84.473	-20.508	-8.301	-41.016	-14.16	-22.949	-118.652	-95.703
1919	-83.496	-19.531	-9.277	-41.992	-12.695	-23.438	-120.117	-94.727
1920	-84.473	-19.043	-8.301	-41.992	-14.16	-23.926	-119.141	-95.703
1921	-84.961	-18.555	-7.568	-41.016	-14.16	-22.949	-120.605	-93.75
1922	-85.938	-20.02	-8.789	-41.992	-14.16	-22.949	-119.629	-95.703
1923	-84.961	-19.531	-8.545	-39.063	-14.648	-24.414	-120.117	-96.68
1924	-84.961	-19.043	-8.545	-40.039	-14.16	-24.414	-118.652	-95.703
1925	-83.984	-20.508	-8.789	-40.039	-13.184	-23.926	-119.629	-94.727
1926	-85.449	-18.555	-8.545	-41.016	-14.16	-24.414	-119.629	-95.703
1927	-86.426	-20.508	-8.789	-41.016	-13.672	-23.926	-120.117	-95.703
1928	-85.449	-19.531	-8.545	-41.016	-13.672	-22.949	-118.652	-91.797
1929	-83.984	-19.043	-8.545	-40.039	-13.184	-22.949	-119.141	-96.68
1930	-84.961	-18.555	-10.01	-41.992	-14.16	-23.438	-120.605	-95.703
1931	-84.961	-19.531	-9.277	-41.992	-13.184	-22.949	-119.141	-95.703
1932	-85.449	-19.531	-9.033	-41.016	-14.16	-22.949	-120.605	-95.703
1933	-85.449	-19.043	-9.766	-41.992	-14.16	-22.461	-119.629	-97.656
1934	-85.938	-20.02	-9.033	-41.992	-13.672	-23.926	-121.094	-96.68
1935	-85.938	-19.531	-8.789	-41.016	-13.184	-23.438	-121.582	-94.727
1936	-85.449	-19.043	-9.766	-41.016	-13.672	-23.438	-121.094	-94.727
1937	-84.961	-19.043	-9.277	-41.992	-13.672	-23.926	-121.094	-96.68
1938	-85.449	-20.02	-8.301	-41.992	-15.137	-23.438	-119.629	-95.703
1939	-86.914	-18.555	-8.545	-41.992	-14.648	-22.949	-119.629	-98.633
1940	-85.938	-18.555	-8.789	-41.992	-13.672	-24.414	-120.117	-95.703
1941	-86.914	-19.043	-8.789	-43.945	-15.137	-24.902	-120.117	-95.703
1942	-86.914	-18.555	-9.277	-41.992	-14.16	-24.414	-121.582	-97.656
1943	-85.449	-19.531	-8.789	-42.969	-14.648	-23.926	-119.629	-96.68
1944	-85.449	-19.043	-9.033	-42.969	-14.16	-24.414	-120.117	-97.656
1945	-86.914	-19.531	-7.813	-42.969	-14.648	-24.414	-120.605	-96.68
1946	-86.426	-19.043	-8.545	-42.969	-13.672	-23.926	-120.117	-96.68
1947	-85.938	-20.02	-9.033	-44.922	-14.16	-30.273	-121.582	-96.68
1948	-85.938	-19.043	-8.545	-41.992	-14.16	-28.32	-120.605	-96.68
1949	-86.426	-18.555	-8.301	-41.992	-13.672	-28.32	-122.07	-97.656
1950	-85.938	-19.531	-8.301	-41.992	-13.184	-24.414	-121.094	-97.656
1951	-87.402	-20.508	-8.789	-42.969	-12.695	-23.438	-120.605	-99.609
1952	-87.402	-19.531	-9.277	-41.992	-13.184	-26.367	-123.535	-99.609
1953	-85.449	-20.02	-9.033	-42.969	-13.672	-25.391	-121.582	-96.68
1954	-85.938	-19.531	-8.301	-42.969	-14.648	-26.367	-122.559	-99.609
1955	-85.938	-19.531	-8.789	-41.016	-13.672	-24.902	-123.047	-97.656
1956	-85.938	-19.043	-9.033	-41.016	-13.672	-27.344	-122.559	-96.68
1957	-84.961	-20.02	-8.057	-44.922	-13.184	-24.414	-122.559	-97.656
1958	-85.449	-19.043	-8.789	-42.969	-13.184	-28.32	-122.559	-98.633
1959	-86.914	-19.531	-8.545	-43.945	-13.184	-28.32	-123.047	-97.656
1960	-86.914	-18.555	-9.033	-43.945	-14.648	-23.926	-121.582	-97.656
1961	-85.938	-20.508	-8.789	-43.945	-14.16	-23.926	-123.047	-98.633
1962	-86.914	-20.02	-8.057	-43.945	-13.184	-24.902	-122.559	-97.656
1963	-87.402	-18.555	-7.568	-42.969	-14.16	-24.414	-122.07	-99.609
1964	-87.402	-19.043	-8.057	-43.945	-14.648	-22.949	-121.582	-98.633
1965	-86.426	-20.02	-8.301	-42.969	-13.672	-24.414	-121.094	-98.633
1966	-86.914	-19.043	-8.545	-42.969	-14.16	-23.926	-121.582	-98.633
1967	-87.891	-18.555	-9.033	-42.969	-13.672	-24.414	-123.047	-95.703
1968	-86.426	-19.531	-8.057	-43.945	-14.648	-23.926	-123.047	-98.633
1969	-88.379	-20.02	-8.789	-42.969	-14.648	-23.926	-121.094	-97.656
1970	-86.426	-19.043	-9.521	-41.992	-13.184	-22.949	-124.023	-96.68
1971	-87.402	-19.043	-8.301	-42.969	-14.648	-23.926	-123.047	-98.633
1972	-86.426	-20.02	-9.033	-43.945	-14.648	-24.414	-122.07	-98.633
1973	-87.891	-18.066	-8.789	-43.945	-13.672	-22.949	-123.047	-96.68
1974	-86.426	-19.043	-8.789	-43.945	-15.137	-23.926	-124.512	-98.633
1975	-86.914	-19.531	-9.277	-42.969	-14.648	-24.414	-123.535	-99.609
1976	-88.867	-19.043	-9.033	-43.945	-15.137	-24.414	-124.023	-98.633
1977	-86.426	-19.043	-8.789	-44.922	-15.137	-24.902	-123.047	-98.633
1978	-86.914	-19.043	-9.033	-43.945	-15.137	-24.414	-123.535	-98.633
1979	-85.449	-18.066	-8.057	-43.945	-14.648	-24.902	-124.023	-96.68
1980	-86.914	-19.043	-8.789	-43.945	-14.648	-24.902	-123.047	-98.633
1981	-86.914	-19.531	-9.033	-43.945	-14.648	-25.391	-122.559	-98.633
1982	-87.402	-18.555	-8.545	-42.969	-13.184	-25.879	-123.535	-98.633
1983	-87.402	-20.02	-9.277	-43.945	-14.16	-25.879	-123.047	-98.633
1984	-87.402	-20.508	-9.521	-42.969	-14.16	-23.926	-123.535	-99.609
1985	-87.891	-18.555	-9.766	-44.922	-13.672	-24.902	-124.023	-101.563
1986	-87.402	-19.043	-8.301	-42.969	-14.16	-25.391	-124.512	-100.586
1987	-86.914	-19.531	-8.301	-42.969	-14.16	-24.414	-124.512	-99.609
1988	-89.355	-20.508	-9.277	-43.945	-14.16	-24.414	-124.023	-97.656
1989	-87.891	-19.531	-9.033	-42.969	-15.137	-25.391	-123.535	-99.609
1990	-86.426	-19.531	-9.033	-42.969	-14.16	-23.926	-125	-99.609
1991	-87.402	-19.531	-9.766	-44.922	-15.137	-24.902	-125	-99.609
1992	-86.426	-20.996	-8.789	-44.922	-14.16	-24.902	-124.512	-99.609
1993	-88.867	-19.043	-9.521	-44.922	-14.16	-25.391	-124.512	-97.656
1994	-87.402	-20.02	-8.545	-43.945	-14.648	-24.902	-125	-96.68
1995	-87.891	-20.508	-8.789	-43.945	-15.137	-24.414	-124.512	-97.656
1996	-87.891	-20.508	-8.789	-43.945	-14.16	-24.414	-124.023	-97.656
1997	-85.449	-20.02	-8.301	-44.922	-13.672	-24.902	-125.977	-98.633
1998	-86.914	-19.531	-9.277	-43.945	-15.625	-25.391	-125.977	-98.633
1999	-86.914	-18.555	-8.301	-43.945	-14.648	-24.902	-126.465	-98.633
[truncated: 15,001 more rows]

## Sheet: A15sD20mV
time in ms	9	12	16*	26	31	33	34	*16 without activation
1	1.465	0	0.732	0.977	4.883	-1.465	-0.977
2	0.488	0.488	1.465	0.488	0	-1.465	-1.953
3	0	0.488	0.732	0.977	0	-1.953	-1.953
4	0.977	0.488	0.488	0.977	0.977	-1.465	-0.977
5	0	0.977	0.977	0.977	0	-1.465	-0.977
6	0	0	0.732	0.488	0	-1.953	-1.953
7	0.977	0.977	0.488	0.488	0	-0.488	-2.93
8	0.977	0	0.977	0	0	-0.977	-1.953
9	0	0.488	0.732	0.488	0	-1.953	-1.953
10	0.488	0.488	0.488	-0.488	0	-1.465	-2.93
11	0.488	0.977	0.732	0.488	0	-0.977	-1.953
12	0	0.977	1.221	0.977	0	-1.465	-1.953
13	0.977	0.488	0.732	0	0	-1.465	-1.953
14	0	0.488	1.465	0.977	0	-1.465	-1.953
15	0.488	0.488	1.221	-0.977	0	-1.465	-2.93
16	0	0.488	1.953	0.977	0	-1.465	-1.953
17	0.488	0.488	1.221	1.465	0	-1.465	-2.93
18	0	0.488	1.709	0.488	0	-2.441	-1.953
19	0	1.465	1.953	0.977	0.977	-1.465	-2.93
20	0.488	0.977	1.465	0.488	0	-1.953	-2.93
21	0.977	0.977	1.465	1.465	0	-1.953	-1.953
22	0	0.977	1.465	2.441	0	-1.953	-1.953
23	0.488	0.977	0.488	0.977	0	-1.465	-2.93
24	0.488	0.977	1.465	1.465	0	-0.977	-2.93
25	0	0	0.732	0.977	0	-1.465	-1.953
26	0.488	0	0.488	0.977	0.977	-1.465	-1.953
27	-0.488	0.977	1.221	-0.977	0	-1.465	-1.953
28	0	0	0.977	0.488	0	-0.977	-2.93
29	0.488	0	1.221	0	0	-1.465	-1.953
30	0.488	0.977	1.465	0.977	0	-1.465	-1.953
31	0.488	0	0.977	0	0	-1.953	-1.953
32	0.488	0.488	1.221	0	0.977	-1.465	-1.953
33	0.488	0.977	1.221	0.977	0.977	-1.465	-1.953
34	0.977	0.488	0.977	0.488	0	-0.977	-1.953
35	0.488	0.488	0.732	0.977	0	-1.465	-1.953
36	0	0	0.732	0	0	-1.465	-1.953
37	0.977	0	0.977	-0.488	0.977	-0.977	-1.953
38	0	0.488	0.488	1.465	0	-2.441	-2.93
39	0.977	0.977	1.221	0	0	-1.953	-1.953
40	0.488	0	0.977	0.488	-0.977	-0.977	-2.93
41	0	0.488	1.221	1.953	0	-1.953	-2.93
42	0.977	0	1.709	0	0.977	-1.465	-1.953
43	0.488	-0.488	0.732	0	0	-1.465	-1.953
44	0.488	0.977	0.977	0	0	-1.465	-1.953
45	0.488	0	0.977	0.488	0.977	-0.488	-2.93
46	0.488	1.465	0.732	0.977	0.977	-1.465	-1.953
47	0	0	0.488	0.977	0	-1.465	-2.93
48	0	0.488	0.732	0.977	0	-1.465	-1.953
49	0.488	0	0.732	0.488	0.977	-1.465	-2.93
50	0.977	-0.488	0.732	-0.488	0	-1.953	-1.953
51	0	0.977	1.709	0	0	-0.977	-1.953
52	0.488	0	1.221	0	0.977	-1.465	-2.93
53	0.488	0	1.221	0.977	0.977	-1.953	-0.977
54	0	0	1.709	0.977	0.977	-1.465	-1.953
55	0.488	0	1.709	1.465	0	-0.977	-2.93
56	0.488	0.977	1.465	0.488	0.977	-2.441	-2.93
57	0.488	0	1.221	0.488	0	-1.465	-1.953
58	0	0	0.732	0.488	0	-1.465	-0.977
59	0.488	0.488	0.488	0.488	0	-1.465	-1.953
60	0	0.977	1.221	0.488	0	-2.441	-1.953
61	-0.488	0.488	0.732	0.488	0.977	-1.953	-2.93
62	0.977	0.488	0.977	0.977	0	-0.977	-1.953
63	0.488	0	0.977	0	0	-1.465	-1.953
64	0.488	0.488	1.221	1.465	0	-1.465	-2.93
65	0.488	0.977	0.732	1.465	0.977	-1.953	-1.953
66	0	0	0.488	0.488	0	-1.465	-2.93
67	0.977	0.977	0.732	0.977	0.977	-2.441	-2.93
68	0.488	0.488	0.732	0.977	0	-1.465	-2.93
69	0.488	0.488	0.977	0.977	0	-0.977	-1.953
70	0	0.977	1.221	0.977	0	-1.465	-1.953
71	0.977	0.488	0.977	0	-0.977	-1.953	-1.953
72	0.488	0	0.244	0.977	0	-0.977	-2.93
73	0.488	0.977	0.732	0.488	0	-1.953	-1.953
74	0.488	0.488	0.977	0	-0.977	-1.465	-1.953
75	0.488	0.488	1.465	0	0	-1.953	-1.953
76	0.488	0.488	1.465	1.953	-0.977	-1.465	-2.93
77	0	0	1.465	0.488	-0.977	-1.465	-1.953
78	0	0.488	1.465	0.977	0	-1.465	-1.953
79	0.488	0.488	1.709	1.465	0	-1.465	-1.953
80	0.488	-0.977	1.465	0.488	-0.977	-2.441	-1.953
81	0.977	0.977	0.977	0.488	0	-0.977	-0.977
82	0.488	0.488	1.221	1.465	0	-1.465	-1.953
83	0.488	0.488	1.465	1.465	0	-1.465	-1.953
84	0	0.977	0.977	0	0.977	-1.953	-1.953
85	0.488	0.977	1.221	0.977	0	-1.465	-1.953
86	0.977	0	0.977	0.488	0	-1.465	-2.93
87	0.488	0.488	1.465	0.488	0	-0.488	-1.953
88	0.488	0.488	0	0.488	0	-1.465	-2.93
89	0.977	0.488	0.977	0.488	0	-0.977	-1.953
90	0	0.488	0.977	0.488	0	-2.441	-2.93
91	0	0.977	0.977	0.977	0	-0.977	-1.953
92	0.488	0.488	0.977	0.488	0	-1.953	-1.953
93	0.488	0	0.732	0	0	-1.465	-1.953
94	0.977	0.488	0.732	0	0	-1.953	-1.953
95	-0.488	-0.488	1.221	0.977	0	-1.953	-2.93
96	-0.488	0	0.732	1.953	0	-1.465	-1.953
97	0.488	0	1.953	0	0	-1.465	-1.953
98	0	0.977	0.977	0.488	0	-0.488	-1.953
99	0	0	0.488	0.977	0	-1.465	-2.93
100	0.488	0.977	0.732	1.465	0	-0.488	-1.953
101	0.977	0.977	1.221	0.977	0	-1.465	-2.93
102	0.488	0.488	0.977	0.977	0	-1.465	-1.953
103	0	0.488	0.732	1.465	0	-1.465	-1.953
104	0.488	0.488	0.488	0.488	0	-1.465	-1.953
105	0.488	0.977	0.732	0.977	0	-1.465	-1.953
106	0	0.977	0.488	0.488	0	-1.953	-1.953
107	0.977	0.977	1.221	0.977	0	-1.465	-2.93
108	0	0.488	0.488	0.977	0	-1.465	-1.953
109	0.488	0.977	1.221	1.465	0.977	-1.465	-1.953
110	0	0.488	1.221	0.488	0	-0.977	-1.953
111	0.488	0.977	0.488	0	0	-1.953	-2.93
112	0.488	0.488	0.977	0	0	-1.953	-1.953
113	0	0.977	1.465	1.953	0	-1.953	-1.953
114	0.977	0.488	1.221	0.977	-0.977	-2.441	-1.953
115	0.488	0	1.465	0	0.977	-1.465	-1.953
116	0.488	0.977	1.221	0.977	0.977	-1.953	-1.953
117	0.977	0.977	0.977	0.977	0	-1.465	-1.953
118	0	0	0.732	0.488	0	-2.441	-1.953
119	0.488	0.488	0.244	0	0	-1.465	-2.93
120	0.488	0.977	1.221	1.465	-0.977	-1.953	-1.953
121	0.977	0.488	0.977	0.977	0	-0.977	-1.953
122	0.488	0	1.221	1.465	0	-1.465	-1.953
123	0.977	0.977	1.465	0.977	0.977	-1.465	-0.977
124	0.977	0.977	0.488	0.488	0	-1.953	-0.977
125	0	0	1.465	0.488	0	-1.465	-1.953
126	0.488	0.977	0.732	0.977	0.977	-0.488	-2.93
127	0.488	0.488	1.221	1.465	0	-0.977	-0.977
128	0.488	0.488	0.977	0.977	0	-1.465	-1.953
129	0.488	0.488	0.732	0	0	-0.488	-1.953
130	0	0.488	1.221	0.488	0	0	-2.93
131	0.488	0	0.488	-0.488	0	-0.977	-1.953
132	0.488	0.977	0.977	0.977	0	-0.977	-2.93
133	0.488	0	1.465	0	0	-1.953	-1.953
134	0.488	0.977	1.465	0.488	0	-1.465	-2.93
135	0	0.488	1.465	0.977	0	-1.465	-2.93
136	0.488	0	1.709	0.977	0	-1.465	-1.953
137	0	0.488	1.465	0.977	-0.977	-1.953	-0.977
138	0.488	0	0.977	0.977	0	-1.465	-1.953
139	0.488	0.488	0.977	0.977	0	-1.953	-1.953
140	0.488	0.488	0.732	0.977	0	-1.953	-2.93
141	0.488	0.488	0.977	0.977	0	-1.953	-1.953
142	0.977	0.488	0.732	1.465	0	-1.465	-1.953
143	0.977	0.488	-0.244	-0.488	0	-1.465	-1.953
144	-0.488	0.977	0.732	1.465	0	-1.953	-1.953
145	0.488	0	0.732	0.977	0	-1.465	-1.953
146	0	0.488	1.221	0.977	0	-1.465	-2.93
147	0	0.488	0.244	0.977	0.977	-1.465	-2.93
148	0.977	0.977	0.244	1.465	0	-1.953	-1.953
149	0.488	0.488	1.465	0	0	-1.465	-1.953
150	0.488	0	0.977	0.977	0	-2.441	-1.953
151	0.488	0.977	1.465	0	0	-1.465	-1.953
152	0.977	0	0.977	0	0	-1.465	-1.953
153	0	0.977	0.488	1.465	-0.977	-1.953	-1.953
154	0	0	1.221	0.977	0	-0.977	-1.953
155	0.977	0.488	1.221	0.977	-0.977	-1.465	-1.953
156	0	0.488	1.465	0.977	0	-1.465	-1.953
157	0	0.488	1.465	0.488	0	-1.953	-1.953
158	0	0	1.221	0.977	0	-1.953	-1.953
159	0.488	0.488	1.221	0	0	-1.953	-0.977
160	0	0.977	1.465	0.488	0	-2.441	-1.953
161	0	0.977	1.465	0.488	0	-2.441	-1.953
162	0	0.488	0.488	0.977	0	-0.488	-1.953
163	0	0.977	1.221	0.977	0.977	-1.465	-1.953
164	0.488	0.488	1.221	0	0.977	-1.465	-2.93
165	0.488	0.488	0.732	0.488	0	-1.465	-1.953
166	0.977	0.488	1.221	0.488	0	-1.465	-1.953
167	0.488	0.488	0.732	0.488	0	-1.953	-1.953
168	0.977	-0.488	1.709	0.488	0	-1.465	-1.953
169	0.488	0	1.221	0.977	0.977	-2.441	-2.93
170	0.488	0.977	1.221	0	0	-1.953	-2.93
171	0	0.977	0.488	0.488	0.977	-1.465	-2.93
172	0.488	0	1.709	0	-0.977	-1.953	-1.953
173	0.488	1.465	0.977	0.488	0	-2.441	-1.953
174	0	0.488	1.709	0.977	0	-1.465	-1.953
175	0	0.488	1.221	0.488	0	-1.953	-2.93
176	0.488	0.977	0.977	1.465	0	-1.465	-1.953
177	0	0.488	1.221	0.977	0	-1.465	-1.953
178	0	-0.488	1.465	0.488	0	-0.488	-1.953
179	0.488	0	0.977	1.465	0	-1.953	-1.953
180	0.488	1.465	0.977	0.977	0	-1.465	-1.953
181	0.488	0.488	1.221	1.953	0	-1.953	-1.953
182	0	0.488	1.221	1.953	0	-0.977	-1.953
183	0.488	0.977	0.977	1.465	0	-1.465	-2.93
184	0.488	0.488	0.732	0.977	0	-1.465	-2.93
185	0	1.465	0.732	0	0.977	-2.441	-2.93
186	0.977	0.977	0.732	0.977	0	-1.465	-1.953
187	0.977	0.488	0.977	0.488	0	-1.465	-1.953
188	0	0.977	0.977	0.977	0	-0.977	-1.953
189	0	0.977	0.488	-0.488	0	-1.465	-2.93
190	0.977	0.977	0.977	0.488	0	-1.953	-1.953
191	0	0.488	1.465	0.488	0	-1.953	-1.953
192	0.488	0.488	0.732	0.488	0	-1.953	-2.93
193	0.488	0.488	1.221	0	0	-2.441	-1.953
194	0.977	0.977	1.221	0.488	0	-1.465	-1.953
195	0	1.465	1.221	-0.977	0	-1.953	-2.93
196	0.977	0.488	1.465	0.977	0	-1.953	-1.953
197	0.977	0.977	0.732	0.977	0	-1.953	-1.953
198	0.488	1.465	1.221	0.977	0	-1.465	-1.953
199	0	0.488	0.244	0.977	0	-1.465	-1.953
200	0.488	0.488	0.977	1.465	0	-1.465	-1.953
201	-12.695	-13.672	-11.23	-38.086	-14.648	-19.043	-22.461
202	-10.254	-11.719	-3.418	-26.367	-9.766	-15.137	-16.602
203	-9.766	-11.23	-3.662	-20.02	-13.672	-11.719	-13.672
204	-8.789	-10.742	-2.686	-17.578	-10.742	-10.742	-13.672
205	-8.789	-11.23	-2.441	-15.625	-7.813	-10.742	-11.719
206	-8.789	-10.254	-2.93	-13.672	-10.742	-9.277	-10.742
207	-8.789	-10.254	-3.418	-14.16	-10.742	-9.766	-9.766
208	-7.813	-10.254	-2.441	-11.719	-5.859	-8.789	-11.719
209	-8.301	-10.254	-2.93	-11.719	-9.766	-9.766	-10.742
210	-8.301	-10.742	-2.197	-11.23	-4.883	-8.301	-9.766
211	-7.813	-9.277	-2.197	-11.23	-5.859	-8.301	-9.766
212	-8.789	-9.766	-2.197	-9.277	-4.883	-9.766	-8.789
213	-7.813	-9.766	-2.441	-8.789	-4.883	-8.789	-10.742
214	-7.813	-8.789	-1.709	-8.789	-5.859	-9.277	-8.789
215	-7.813	-9.277	-2.686	-8.789	-11.719	-8.301	-8.789
216	-7.324	-9.277	-1.953	-7.813	-7.813	-8.301	-8.789
217	-7.813	-8.789	-1.465	-7.324	-9.766	-8.301	-12.695
218	-6.836	-9.766	-2.197	-7.324	-12.695	-7.813	-12.695
219	-7.813	-9.766	-2.197	-7.813	-8.789	-8.301	-8.789
220	-7.324	-9.766	-2.197	-7.813	-5.859	-7.813	-7.813
221	-7.324	-8.789	-1.709	-7.813	-4.883	-7.324	-8.789
222	-7.324	-8.789	-2.441	-6.836	-3.906	-7.324	-7.813
223	-7.324	-8.789	-2.686	-6.836	-3.906	-9.277	-7.813
224	-7.813	-8.789	-2.686	-7.813	-7.813	-8.301	-8.789
225	-7.324	-9.277	-1.465	-7.324	-3.906	-8.789	-8.789
226	-7.813	-9.277	-2.441	-6.836	-4.883	-7.324	-7.813
227	-7.813	-9.277	-1.465	-7.324	-5.859	-7.324	-7.813
228	-7.324	-8.789	-1.953	-5.859	-6.836	-7.324	-10.742
229	-7.813	-9.277	-1.953	-6.836	-8.789	-7.813	-7.813
230	-7.324	-10.254	-2.197	-4.883	-3.906	-7.324	-6.836
231	-7.324	-9.277	-1.465	-7.324	-9.766	-7.324	-8.789
232	-7.324	-8.301	-2.197	-7.324	-6.836	-7.324	-7.813
233	-7.324	-8.789	-1.709	-6.348	-3.906	-8.301	-7.813
234	-7.324	-9.766	-1.709	-7.324	-8.789	-7.813	-7.813
235	-7.324	-9.277	-1.953	-5.371	-3.906	-8.789	-7.813
236	-8.301	-8.301	-2.197	-6.836	-4.883	-7.324	-6.836
237	-7.324	-9.277	-1.465	-5.371	-3.906	-6.836	-7.813
238	-6.836	-9.277	-2.197	-5.371	-4.883	-7.813	-7.813
239	-7.324	-8.789	-1.953	-6.348	-3.906	-7.324	-6.836
240	-7.324	-8.789	-2.197	-5.859	-3.906	-6.836	-7.813
241	-7.324	-8.789	-1.709	-5.371	-3.906	-6.348	-7.813
242	-7.324	-8.789	-1.953	-4.883	-3.906	-7.324	-7.813
243	-7.324	-8.301	-1.221	-5.859	-3.906	-7.324	-11.719
244	-7.813	-9.277	-1.709	-6.348	-3.906	-7.324	-11.719
245	-7.324	-9.766	-2.197	-5.859	-3.906	-6.836	-6.836
246	-6.836	-10.254	-1.953	-5.371	-4.883	-6.836	-6.836
247	-7.324	-7.813	-1.953	-5.859	-3.906	-7.324	-7.813
248	-6.836	-9.277	-2.197	-5.371	-3.906	-6.836	-7.813
249	-6.836	-9.277	-1.709	-6.348	-3.906	-7.324	-7.813
250	-6.836	-8.789	-2.197	-5.859	-3.906	-7.324	-6.836
251	-6.836	-9.277	-1.709	-6.348	-3.906	-7.813	-7.813
252	-7.324	-8.301	-1.953	-6.348	-3.906	-8.301	-6.836
253	-7.324	-9.277	-1.465	-4.883	-3.906	-7.324	-6.836
254	-7.324	-8.301	-1.709	-5.859	-9.766	-6.836	-7.813
255	-7.324	-8.789	-1.953	-6.348	-7.813	-6.836	-6.836
256	-6.348	-9.277	-1.465	-5.371	-6.836	-7.324	-6.836
257	-7.324	-8.789	-2.441	-5.371	-8.789	-7.324	-6.836
258	-7.324	-8.301	-1.221	-4.883	-8.789	-7.324	-6.836
259	-6.836	-8.789	-1.465	-5.371	-7.813	-7.324	-6.836
260	-7.324	-8.301	-1.465	-5.371	-3.906	-6.348	-5.859
261	-7.813	-8.301	-2.197	-4.395	-2.93	-7.813	-6.836
262	-7.324	-9.277	-2.441	-5.859	-3.906	-6.836	-7.813
263	-6.836	-8.301	-1.953	-10.742	-3.906	-6.348	-6.836
264	-7.324	-9.277	-1.953	-4.883	-3.906	-7.324	-6.836
265	-7.324	-7.813	-1.221	-6.348	-3.906	-8.301	-6.836
266	-7.813	-9.277	-2.197	-5.371	-2.93	-7.813	-6.836
267	-6.836	-8.789	-1.221	-5.371	-2.93	-7.324	-6.836
268	-7.324	-8.301	-1.465	-6.348	-3.906	-7.324	-6.836
269	-6.348	-8.789	-1.709	-6.348	-3.906	-7.813	-6.836
270	-6.348	-8.789	-1.953	-4.883	-2.93	-6.836	-7.813
271	-7.813	-8.789	-1.953	-6.348	-3.906	-8.301	-6.836
272	-7.324	-9.277	-0.732	-5.859	-4.883	-7.324	-6.836
273	-7.813	-9.277	-1.465	-5.859	-3.906	-7.324	-5.859
274	-7.324	-8.789	-0.977	-5.859	-3.906	-8.301	-6.836
275	-7.324	-8.301	-1.221	-5.371	-3.906	-7.813	-5.859
276	-7.324	-8.789	-1.221	-4.883	-3.906	-7.324	-6.836
277	-6.836	-8.789	-1.953	-5.371	-3.906	-7.324	-6.836
278	-7.324	-8.301	-5.615	-4.883	-5.859	-8.301	-6.836
279	-7.324	-8.301	-1.953	-4.883	-3.906	-7.324	-5.859
280	-7.324	-8.789	-1.221	-4.883	-3.906	-7.324	-6.836
281	-6.836	-8.789	-1.709	-4.883	-3.906	-7.813	-6.836
282	-7.324	-8.301	-1.709	-4.883	-3.906	-7.324	-6.836
283	-6.836	-8.789	-1.221	-3.906	-3.906	-7.813	-6.836
284	-7.324	-9.277	-1.465	-4.395	-3.906	-8.301	-10.742
285	-7.813	-7.813	-1.709	-4.883	-2.93	-7.324	-6.836
286	-7.324	-8.789	-1.221	-4.883	-3.906	-7.324	-6.836
287	-6.836	-7.813	-1.465	-4.395	-2.93	-6.836	-6.836
288	-6.836	-8.301	-1.221	-5.371	-3.906	-7.813	-7.813
289	-7.324	-9.277	-1.953	-5.859	-6.836	-7.813	-5.859
290	-7.813	-8.789	-2.93	-5.371	-3.906	-8.789	-5.859
291	-6.348	-8.789	-1.465	-5.371	-2.93	-7.813	-5.859
292	-6.348	-8.301	-7.08	-5.371	-4.883	-8.301	-6.836
293	-6.836	-8.301	-7.08	-4.883	-7.813	-7.813	-6.836
294	-6.836	-7.813	-1.709	-4.883	-2.93	-7.324	-6.836
295	-7.324	-8.789	-1.221	-4.395	-3.906	-7.813	-6.836
296	-6.836	-8.789	-1.465	-4.883	-2.93	-7.813	-6.836
297	-7.324	-8.301	-0.732	-6.348	-2.93	-7.813	-6.836
298	-7.324	-8.301	-1.709	-4.883	-2.93	-8.301	-6.836
299	-7.324	-8.789	-1.465	-4.883	-2.93	-7.324	-6.836
300	-6.836	-7.813	-1.221	-3.906	-3.906	-6.836	-5.859
301	-6.348	-7.324	-1.465	-4.883	-3.906	-7.324	-6.836
302	-6.836	-8.789	-1.953	-5.371	-2.93	-7.813	-5.859
303	-7.324	-7.324	-1.465	-4.883	-4.883	-7.324	-6.836
304	-7.324	-8.301	-2.197	-5.371	-5.859	-7.813	-6.836
305	-6.836	-9.277	-1.465	-5.859	-2.93	-8.301	-6.836
306	-6.348	-8.301	-1.465	-5.371	-4.883	-7.324	-9.766
307	-6.836	-8.301	-1.221	-5.371	-7.813	-6.836	-6.836
308	-6.836	-8.789	-1.221	-4.883	-2.93	-7.324	-6.836
309	-7.324	-7.324	-1.709	-4.883	-2.93	-8.301	-6.836
310	-7.813	-8.789	-1.709	-4.883	-9.766	-7.324	-8.789
311	-7.813	-8.301	-0.977	-4.395	-4.883	-7.813	-6.836
312	-7.813	-7.813	-1.709	-5.859	-4.883	-8.301	-5.859
313	-6.836	-8.301	-1.221	-5.371	-7.813	-7.324	-6.836
314	-7.324	-8.301	-2.441	-6.348	-7.813	-8.301	-6.836
315	-6.836	-9.277	-2.197	-5.371	-2.93	-8.301	-6.836
316	-6.836	-8.301	-0.977	-6.348	-4.883	-8.301	-6.836
317	-6.836	-8.301	-0.977	-4.883	-7.813	-6.836	-6.836
318	-7.324	-8.789	-5.371	-5.371	-3.906	-7.813	-6.836
319	-6.836	-8.301	-1.709	-5.371	-3.906	-7.813	-5.859
320	-7.324	-8.789	-2.197	-4.395	-9.766	-7.813	-5.859
321	-7.324	-7.813	-1.953	-5.371	-4.883	-7.813	-5.859
322	-6.836	-8.301	-1.465	-4.395	-7.813	-6.836	-8.789
323	-6.348	-8.789	-1.709	-5.371	-3.906	-7.813	-6.836
324	-6.836	-8.789	-1.709	-4.395	-3.906	-7.813	-6.836
325	-6.836	-8.789	-1.953	-5.859	-3.906	-7.324	-6.836
326	-6.836	-8.301	-2.197	-6.348	-5.859	-7.813	-6.836
327	-7.324	-8.789	-1.465	-5.859	-9.766	-8.301	-6.836
328	-6.836	-7.813	-1.465	-5.371	-4.883	-8.301	-7.813
329	-7.324	-8.789	-1.709	-6.348	-10.742	-7.324	-7.813
330	-6.836	-8.301	-0.732	-5.859	-3.906	-6.836	-6.836
331	-7.813	-9.277	-0.732	-6.348	-4.883	-7.813	-6.836
332	-7.324	-8.301	-1.953	-5.371	-2.93	-7.324	-7.813
333	-7.324	-9.277	-1.465	-5.859	-3.906	-8.301	-11.719
334	-7.324	-9.277	-0.488	-5.371	-6.836	-7.813	-12.695
335	-7.324	-9.277	-0.977	-5.371	-2.93	-8.789	-6.836
336	-6.836	-8.301	-0.732	-6.348	-2.93	-7.813	-6.836
337	-7.324	-8.301	-0.732	-5.859	-3.906	-8.301	-6.836
338	-7.324	-9.277	-1.465	-5.859	-3.906	-8.301	-5.859
339	-7.813	-8.789	-1.953	-4.395	-6.836	-6.836	-6.836
340	-7.813	-8.789	-1.221	-5.371	-3.906	-7.813	-6.836
341	-7.324	-8.789	-1.465	-5.371	-2.93	-7.324	-7.813
342	-7.324	-8.789	-1.221	-5.371	-7.813	-8.301	-6.836
343	-7.813	-8.301	-1.465	-3.906	-3.906	-8.301	-6.836
344	-7.324	-8.301	-1.221	-4.883	-2.93	-7.813	-7.813
345	-7.324	-8.301	-2.197	-5.859	-2.93	-8.301	-7.813
346	-7.324	-8.301	-1.709	-5.859	-3.906	-7.813	-7.813
347	-7.813	-8.789	-1.465	-5.859	-7.813	-8.301	-6.836
348	-8.301	-7.813	-1.465	-5.371	-8.789	-8.301	-6.836
349	-7.813	-8.301	-1.465	-5.371	-11.719	-7.324	-6.836
350	-8.301	-9.277	-0.977	-5.371	-3.906	-8.301	-7.813
351	-8.301	-9.277	-1.709	-5.859	-3.906	-8.789	-6.836
352	-7.813	-8.789	-1.221	-5.859	-3.906	-7.813	-5.859
353	-7.813	-8.789	-1.465	-5.371	-3.906	-8.789	-7.813
354	-8.301	-8.301	-1.221	-4.883	-8.789	-7.324	-6.836
355	-7.324	-8.789	-1.709	-4.883	-3.906	-8.789	-6.836
356	-8.301	-8.789	-1.465	-5.859	-8.789	-8.789	-7.813
357	-8.301	-8.301	-1.709	-5.371	-7.813	-7.813	-6.836
358	-7.324	-9.277	-0.977	-4.395	-7.813	-8.301	-5.859
359	-7.813	-9.277	-1.221	-4.395	-4.883	-8.301	-7.813
360	-7.813	-8.301	-1.465	-4.395	-14.648	-7.813	-7.813
361	-7.324	-8.789	-1.221	-5.371	-3.906	-7.813	-6.836
362	-7.324	-9.277	-1.465	-4.883	-7.813	-7.813	-7.813
363	-7.813	-9.277	-0.977	-4.883	-8.789	-8.301	-7.813
364	-7.813	-8.789	-1.953	-4.395	-3.906	-8.301	-6.836
365	-7.324	-8.789	-1.709	-4.883	-3.906	-8.301	-7.813
366	-7.324	-8.789	-1.465	-3.906	-2.93	-7.813	-7.813
367	-8.789	-8.789	-1.709	-5.371	-4.883	-9.277	-7.813
368	-8.301	-8.789	-2.197	-5.371	-7.813	-8.301	-7.813
369	-7.813	-8.789	-1.709	-4.883	-7.813	-8.789	-7.813
370	-9.277	-8.789	-1.953	-5.371	-4.883	-8.301	-6.836
371	-8.301	-8.789	-1.465	-5.371	-4.883	-9.277	-7.813
372	-7.813	-9.277	-1.465	-5.859	-4.883	-9.277	-8.789
373	-7.813	-8.789	-0.977	-4.883	-4.883	-8.301	-8.789
374	-8.301	-8.301	-1.953	-5.371	-4.883	-8.789	-7.813
375	-8.301	-9.277	-1.953	-6.348	-3.906	-9.277	-6.836
376	-7.813	-9.277	-2.197	-5.371	-4.883	-9.277	-6.836
377	-7.813	-8.301	-0.977	-4.395	-4.883	-9.766	-7.813
378	-8.789	-9.277	-1.709	-5.371	-3.906	-8.789	-7.813
379	-8.789	-7.813	-0.977	-5.371	-4.883	-9.766	-7.813
380	-7.813	-8.301	-2.197	-5.371	-4.883	-8.789	-11.719
381	-7.813	-9.766	-1.709	-4.395	-3.906	-8.301	-10.742
382	-7.813	-9.277	-1.221	-4.883	-12.695	-9.766	-7.813
383	-8.789	-8.789	-0.977	-5.371	-11.719	-7.813	-7.813
384	-8.789	-8.301	-0.977	-4.395	-8.789	-8.301	-6.836
385	-9.766	-8.789	-1.709	-4.395	-4.883	-8.789	-8.789
386	-9.277	-9.277	-1.221	-4.883	-3.906	-9.766	-7.813
387	-9.277	-8.301	-1.709	-4.883	-3.906	-8.301	-8.789
388	-9.766	-8.301	-1.709	-4.883	-4.883	-8.789	-7.813
389	-9.766	-8.789	-2.197	-4.395	-3.906	-8.789	-7.813
390	-9.277	-8.301	-1.465	-6.348	-15.625	-9.277	-7.813
391	-9.766	-9.766	-1.953	-5.371	-11.719	-8.301	-7.813
392	-9.766	-8.301	-1.709	-5.859	-8.789	-9.277	-7.813
393	-10.742	-9.277	-1.709	-5.859	-13.672	-9.766	-7.813
394	-10.254	-9.277	-1.953	-4.883	-10.742	-10.254	-6.836
395	-10.742	-8.301	-1.221	-5.371	-7.813	-9.277	-7.813
396	-10.254	-8.301	-1.709	-6.348	-12.695	-9.766	-6.836
397	-10.254	-8.789	-2.197	-5.371	-10.742	-9.766	-7.813
398	-9.766	-8.301	-1.953	-5.371	-9.766	-9.766	-7.813
399	-10.254	-7.813	-2.197	-4.883	-6.836	-10.254	-7.813
400	-10.254	-8.789	-1.953	-4.883	-3.906	-9.766	-8.789
401	-10.742	-9.766	-2.686	-5.371	-4.883	-9.766	-7.813
402	-9.766	-8.789	-1.953	-5.859	-4.883	-7.813	-10.742
403	-10.742	-8.789	-1.953	-5.859	-8.789	-9.766	-8.789
404	-10.742	-8.789	-1.953	-5.371	-5.859	-9.277	-7.813
405	-10.742	-9.277	-1.953	-5.859	-3.906	-7.813	-7.813
406	-9.766	-8.301	-2.197	-5.371	-4.883	-9.766	-8.789
407	-10.742	-8.789	-1.465	-4.883	-4.883	-9.277	-8.789
408	-10.254	-8.789	-2.197	-5.371	-3.906	-8.789	-9.766
409	-9.766	-7.813	-2.197	-4.395	-4.883	-10.254	-8.789
410	-10.742	-8.789	-2.441	-4.883	-4.883	-9.277	-8.789
411	-10.254	-9.277	-1.953	-4.883	-13.672	-9.766	-8.789
412	-10.742	-8.789	-0.732	-5.371	-4.883	-9.766	-8.789
413	-10.742	-8.301	-1.953	-5.859	-7.813	-10.742	-7.813
414	-10.742	-9.277	-1.709	-4.395	-5.859	-10.742	-8.789
415	-10.742	-8.301	-1.953	-4.395	-4.883	-10.254	-7.813
416	-10.254	-9.277	-2.197	-4.883	-9.766	-9.766	-7.813
417	-10.742	-8.789	-1.709	-3.906	-4.883	-10.742	-8.789
418	-10.742	-8.301	-1.953	-3.906	-4.883	-10.254	-8.789
419	-10.254	-8.789	-2.441	-4.395	-8.789	-11.23	-8.789
420	-10.742	-8.789	-1.221	-3.906	-8.789	-10.742	-8.789
421	-10.254	-9.766	-2.197	-4.883	-12.695	-10.254	-7.813
422	-10.742	-8.789	-2.197	-4.883	-8.789	-11.23	-8.789
423	-10.254	-8.789	-2.197	-4.883	-5.859	-11.719	-8.789
424	-10.254	-8.301	-1.709	-5.371	-7.813	-10.742	-8.789
425	-10.742	-8.789	-1.709	-4.883	-11.719	-10.254	-8.789
426	-10.742	-9.277	-1.953	-5.371	-3.906	-10.742	-18.555
427	-11.23	-8.789	-2.441	-4.395	-4.883	-11.719	-12.695
428	-11.23	-8.789	-1.953	-4.883	-4.883	-10.254	-12.695
429	-11.23	-8.789	-2.197	-5.859	-5.859	-11.23	-9.766
430	-10.742	-9.277	-1.465	-5.371	-8.789	-11.719	-8.789
431	-11.23	-8.301	-1.465	-6.348	-7.813	-11.719	-8.789
432	-11.719	-8.301	-1.465	-4.883	-9.766	-10.742	-8.789
433	-11.719	-8.789	-1.221	-5.859	-13.672	-11.719	-8.789
434	-11.23	-9.766	-1.709	-5.371	-10.742	-11.23	-8.789
435	-12.207	-9.277	-0.977	-6.836	-5.859	-10.742	-7.813
436	-10.742	-7.813	-1.709	-4.883	-11.719	-10.254	-8.789
437	-11.719	-8.789	-1.709	-4.395	-12.695	-11.23	-8.789
438	-11.23	-8.301	-2.197	-5.371	-6.836	-11.23	-8.789
439	-10.742	-8.789	-2.197	-4.883	-17.578	-10.742	-9.766
440	-10.742	-8.301	-1.221	-4.395	-9.766	-12.207	-8.789
441	-11.719	-8.301	-1.953	-4.395	-5.859	-11.23	-8.789
442	-11.23	-9.277	-1.709	-5.859	-14.648	-11.23	-9.766
443	-11.23	-8.789	-2.686	-5.371	-14.648	-11.23	-8.789
444	-10.742	-8.789	-1.465	-4.883	-9.766	-12.207	-9.766
445	-11.719	-8.301	-1.953	-4.395	-9.766	-11.719	-8.789
446	-11.719	-8.789	-2.441	-3.906	-12.695	-11.719	-8.789
447	-11.23	-8.789	-2.441	-5.371	-5.859	-11.23	-8.789
448	-11.719	-9.277	-2.686	-4.883	-21.484	-11.23	-8.789
449	-12.207	-8.301	-2.441	-4.395	-14.648	-11.23	-8.789
450	-11.719	-8.789	-1.709	-5.371	-10.742	-11.719	-8.789
451	-11.23	-8.789	-2.686	-5.859	-10.742	-11.23	-8.789
452	-11.23	-9.277	-1.953	-4.883	-7.813	-11.719	-9.766
453	-12.207	-8.789	-1.465	-5.859	-5.859	-11.23	-10.742
454	-10.742	-8.789	-1.465	-5.859	-5.859	-12.207	-9.766
455	-12.207	-9.277	-1.709	-4.883	-11.719	-12.207	-9.766
456	-12.207	-9.277	-1.465	-5.371	-5.859	-12.695	-9.766
457	-11.719	-8.789	-1.465	-5.371	-5.859	-12.695	-9.766
458	-11.23	-8.789	-1.465	-5.859	-13.672	-12.207	-9.766
459	-12.207	-8.789	-2.197	-4.883	-11.719	-12.207	-9.766
460	-11.719	-8.301	-1.709	-4.883	-6.836	-12.207	-9.766
461	-11.23	-8.789	-1.709	-4.395	-12.695	-12.207	-9.766
462	-11.719	-8.789	-1.465	-6.348	-10.742	-13.184	-10.742
463	-12.207	-8.789	-1.465	-4.883	-5.859	-13.184	-10.742
464	-11.719	-8.301	-2.441	-5.371	-5.859	-12.207	-10.742
465	-12.207	-9.277	-2.197	-5.859	-10.742	-12.207	-10.742
466	-12.207	-8.789	-1.953	-5.371	-6.836	-12.695	-10.742
467	-12.207	-8.789	-2.197	-5.859	-11.719	-12.207	-9.766
468	-11.719	-8.301	-2.197	-6.348	-10.742	-13.672	-10.742
469	-12.695	-8.301	-2.441	-6.348	-10.742	-13.672	-10.742
470	-12.207	-9.277	-2.441	-5.859	-6.836	-13.672	-9.766
471	-13.184	-8.789	-2.197	-4.395	-6.836	-14.16	-10.742
472	-12.207	-10.254	-2.197	-6.348	-6.836	-14.648	-11.719
473	-12.695	-8.789	-2.197	-4.883	-6.836	-14.16	-10.742
474	-13.184	-8.789	-1.953	-6.348	-6.836	-13.672	-10.742
475	-12.695	-8.789	-2.197	-5.371	-6.836	-15.137	-9.766
476	-13.184	-9.277	-2.441	-5.859	-6.836	-15.137	-9.766
477	-12.695	-8.301	-1.953	-5.859	-15.625	-15.137	-9.766
478	-13.184	-9.277	-1.465	-4.883	-9.766	-14.16	-10.742
479	-12.695	-8.301	-2.441	-4.883	-11.719	-14.648	-10.742
480	-12.695	-9.277	-1.465	-4.883	-12.695	-15.137	-10.742
481	-12.207	-8.301	-1.709	-5.371	-15.625	-13.672	-10.742
482	-11.719	-8.789	-1.709	-5.371	-17.578	-14.16	-11.719
483	-11.719	-8.301	-2.197	-5.371	-14.648	-14.16	-11.719
484	-12.207	-9.766	-1.709	-5.371	-14.648	-15.625	-10.742
485	-12.695	-8.789	-1.709	-4.395	-10.742	-14.16	-11.719
486	-12.695	-9.277	-1.465	-5.371	-10.742	-15.137	-9.766
487	-12.207	-8.301	-1.953	-5.371	-6.836	-14.16	-11.719
488	-12.207	-8.789	-1.709	-5.859	-6.836	-13.672	-12.695
489	-13.184	-8.301	-2.197	-5.859	-5.859	-14.648	-11.719
490	-12.695	-7.813	-1.709	-5.859	-5.859	-15.137	-11.719
491	-13.184	-8.301	-2.197	-5.371	-10.742	-14.648	-11.719
492	-13.184	-8.301	-1.709	-5.371	-12.695	-15.625	-10.742
493	-12.695	-8.789	-2.197	-5.371	-10.742	-15.137	-10.742
494	-12.695	-8.789	-1.953	-4.883	-10.742	-15.137	-11.719
495	-13.184	-8.301	-2.197	-5.859	-6.836	-16.113	-10.742
496	-13.184	-8.789	-1.221	-5.371	-6.836	-14.648	-10.742
497	-13.184	-8.301	-1.465	-4.395	-16.602	-15.625	-11.719
498	-12.695	-8.789	-0.732	-5.859	-13.672	-15.625	-11.719
499	-12.695	-7.324	-2.441	-7.324	-11.719	-16.602	-11.719
500	-12.695	-7.324	-2.197	-6.836	-14.648	-16.113	-11.719
501	-12.695	-8.301	-1.709	-5.371	-13.672	-15.625	-16.602
502	-12.207	-8.301	-2.197	-4.883	-16.602	-16.602	-14.648
503	-12.207	-8.301	-2.441	-11.23	-11.719	-16.113	-15.625
504	-13.184	-8.789	-2.197	-5.859	-10.742	-16.113	-11.719
505	-13.184	-8.301	-2.441	-5.859	-12.695	-16.113	-11.719
506	-13.184	-8.789	-2.441	-6.836	-6.836	-16.113	-12.695
507	-12.695	-9.277	-1.709	-6.348	-11.719	-16.602	-12.695
508	-14.16	-8.301	-1.709	-6.836	-6.836	-15.137	-11.719
509	-13.184	-8.789	-1.953	-5.859	-6.836	-15.625	-13.672
510	-13.672	-8.789	-1.953	-6.348	-6.836	-16.602	-12.695
511	-13.672	-8.301	-0.977	-5.859	-6.836	-16.113	-11.719
512	-13.672	-9.277	-2.197	-5.859	-8.789	-16.113	-17.578
513	-13.184	-9.277	-1.709	-6.348	-7.813	-16.602	-10.742
514	-13.672	-8.789	-2.441	-5.859	-12.695	-17.09	-17.578
515	-13.672	-8.301	-1.465	-6.348	-7.813	-16.113	-12.695
516	-13.184	-8.301	-2.197	-6.348	-9.766	-16.113	-11.719
517	-14.16	-8.789	-2.441	-5.859	-7.813	-17.09	-12.695
518	-13.672	-7.813	-2.197	-5.859	-8.789	-16.602	-12.695
519	-14.16	-9.277	-2.197	-6.348	-12.695	-17.578	-12.695
520	-13.672	-7.813	-1.709	-6.348	-7.813	-17.09	-11.719
521	-13.672	-8.789	-1.953	-5.859	-12.695	-16.113	-12.695
522	-13.184	-7.813	-2.441	-5.859	-12.695	-17.09	-12.695
523	-13.184	-7.813	-2.197	-5.859	-7.813	-16.602	-12.695
524	-13.672	-9.766	-1.465	-5.859	-7.813	-16.602	-13.672
525	-13.672	-8.789	-2.686	-5.859	-7.813	-16.602	-12.695
526	-13.184	-7.813	-2.441	-5.371	-14.648	-17.578	-12.695
527	-13.184	-9.277	-2.93	-6.348	-9.766	-16.602	-12.695
528	-13.672	-8.789	-2.93	-5.859	-11.719	-16.113	-14.648
529	-13.672	-9.277	-2.686	-5.859	-7.813	-16.602	-12.695
530	-15.625	-8.301	-2.197	-7.324	-8.789	-18.066	-13.672
531	-15.137	-9.277	-1.709	-5.859	-7.813	-18.066	-13.672
532	-14.648	-8.789	-1.221	-7.324	-7.813	-17.09	-12.695
533	-14.16	-7.813	-1.953	-7.813	-7.813	-17.578	-13.672
534	-13.672	-8.301	-1.465	-5.859	-18.555	-18.066	-12.695
535	-14.648	-8.301	-1.953	-6.348	-9.766	-17.578	-13.672
536	-14.16	-8.789	-1.465	-6.836	-16.602	-17.09	-11.719
537	-14.16	-9.766	-1.709	-6.836	-8.789	-18.066	-12.695
538	-13.184	-9.766	-2.197	-5.371	-7.813	-16.602	-12.695
539	-13.672	-9.277	-1.709	-6.348	-6.836	-17.09	-14.648
540	-14.16	-9.277	-2.197	-5.859	-6.836	-17.09	-13.672
541	-14.16	-8.301	-2.441	-5.859	-12.695	-17.578	-13.672
542	-14.16	-9.277	-2.197	-6.836	-12.695	-19.043	-13.672
543	-13.672	-9.277	-2.686	-5.859	-7.813	-16.602	-13.672
544	-14.648	-8.789	-2.197	-7.813	-7.813	-16.602	-13.672
545	-14.648	-9.277	-1.953	-6.348	-8.789	-16.113	-13.672
546	-14.16	-9.277	-2.686	-5.859	-7.813	-17.578	-13.672
547	-14.16	-9.277	-2.441	-6.348	-7.813	-16.602	-13.672
548	-14.648	-8.789	-3.174	-5.859	-7.813	-17.578	-14.648
549	-14.16	-9.277	-2.686	-6.836	-12.695	-19.043	-13.672
550	-14.648	-9.766	-2.197	-6.836	-13.672	-17.578	-13.672
551	-15.625	-9.766	-2.441	-6.348	-8.789	-17.578	-13.672
552	-14.648	-8.789	-1.953	-4.883	-13.672	-16.602	-12.695
553	-14.648	-8.789	-1.709	-6.348	-7.813	-18.066	-13.672
554	-15.625	-9.766	-1.709	-6.836	-8.789	-18.066	-13.672
555	-15.137	-12.207	-2.197	-4.883	-13.672	-17.578	-12.695
556	-15.625	-9.766	-2.197	-5.859	-13.672	-18.555	-13.672
557	-15.625	-8.789	-1.953	-5.371	-7.813	-18.066	-13.672
558	-15.137	-8.301	-1.953	-5.371	-8.789	-18.066	-17.578
559	-15.625	-8.301	-1.709	-8.789	-8.789	-18.066	-13.672
560	-15.137	-8.301	-2.197	-6.836	-7.813	-18.555	-12.695
561	-15.137	-9.277	-1.709	-6.836	-7.813	-18.066	-13.672
562	-14.648	-8.301	-2.197	-7.813	-8.789	-17.09	-13.672
563	-15.137	-8.789	-1.709	-6.348	-16.602	-18.555	-12.695
564	-15.137	-9.277	-1.953	-6.836	-15.625	-19.531	-13.672
565	-15.137	-9.766	-2.93	-9.277	-12.695	-18.555	-13.672
566	-15.625	-8.301	-2.686	-7.813	-9.766	-19.043	-14.648
567	-16.113	-9.766	-2.441	-6.836	-12.695	-18.066	-13.672
568	-15.625	-8.789	-2.686	-7.324	-10.742	-19.043	-13.672
569	-14.648	-8.301	-2.686	-8.301	-13.672	-18.066	-13.672
570	-15.625	-8.301	-2.197	-8.301	-9.766	-19.043	-13.672
571	-16.113	-8.789	-1.953	-6.836	-9.766	-18.066	-13.672
572	-15.137	-9.277	-1.953	-9.766	-10.742	-18.555	-17.578
573	-16.113	-10.254	-2.197	-8.789	-11.719	-19.531	-19.531
574	-17.09	-10.254	-2.197	-7.324	-9.766	-19.043	-17.578
575	-16.113	-10.254	-2.441	-6.348	-8.789	-18.555	-13.672
576	-16.113	-8.789	-2.197	-7.813	-15.625	-19.531	-14.648
577	-16.602	-9.277	-2.441	-7.324	-17.578	-18.066	-15.625
578	-16.602	-8.789	-2.197	-6.836	-24.414	-19.043	-13.672
579	-16.602	-8.789	-2.93	-7.324	-13.672	-19.531	-14.648
580	-16.113	-8.789	-2.441	-7.813	-8.789	-19.043	-14.648
581	-16.113	-9.766	-2.686	-8.789	-14.648	-18.555	-14.648
582	-17.09	-9.277	-1.709	-7.813	-9.766	-19.043	-14.648
583	-16.113	-8.301	-1.953	-7.324	-8.789	-19.531	-14.648
584	-15.625	-11.23	-2.441	-7.813	-19.531	-19.531	-14.648
585	-15.625	-9.766	-2.441	-7.813	-13.672	-18.066	-14.648
586	-15.625	-9.766	-1.953	-8.789	-18.555	-20.02	-15.625
587	-16.113	-9.277	-2.441	-9.766	-17.578	-19.531	-14.648
588	-16.602	-9.766	-3.174	-9.766	-13.672	-19.531	-14.648
589	-16.602	-8.789	-1.465	-11.23	-12.695	-20.02	-15.625
590	-17.09	-9.766	-1.953	-6.836	-13.672	-20.02	-14.648
591	-17.578	-9.277	-1.465	-6.836	-12.695	-19.531	-15.625
592	-16.113	-9.277	-1.465	-8.789	-13.672	-18.555	-16.602
593	-17.578	-8.789	-1.953	-7.324	-8.789	-20.508	-15.625
594	-17.09	-9.766	-1.953	-6.836	-8.789	-20.996	-14.648
595	-17.578	-9.766	-1.953	-8.301	-12.695	-20.508	-14.648
596	-17.09	-10.254	-2.441	-7.324	-8.789	-21.484	-14.648
597	-16.113	-9.277	-2.93	-5.859	-12.695	-20.996	-13.672
598	-17.09	-10.254	-2.93	-5.371	-8.789	-20.996	-14.648
599	-18.066	-9.277	-2.197	-6.836	-13.672	-20.996	-15.625
600	-18.066	-9.277	-2.93	-6.348	-7.813	-20.996	-14.648
601	-17.578	-9.277	-2.441	-6.836	-10.742	-20.02	-14.648
602	-18.066	-9.277	-2.441	-7.324	-12.695	-21.484	-14.648
603	-17.578	-9.277	-2.441	-5.859	-9.766	-20.02	-15.625
604	-16.602	-9.277	-2.197	-6.348	-14.648	-20.996	-15.625
605	-17.578	-9.766	-2.197	-6.836	-12.695	-20.996	-15.625
606	-17.09	-8.301	-2.197	-5.859	-13.672	-21.484	-19.531
607	-17.578	-9.766	-2.686	-6.836	-23.438	-21.484	-15.625
608	-18.555	-10.254	-2.93	-7.324	-20.508	-20.508	-14.648
609	-18.555	-9.277	-2.197	-6.348	-16.602	-20.02	-15.625
610	-17.578	-9.277	-2.686	-6.348	-15.625	-20.996	-14.648
611	-18.555	-9.277	-2.197	-7.324	-23.438	-22.461	-14.648
612	-18.066	-8.301	-2.197	-6.836	-19.531	-22.461	-15.625
613	-19.043	-8.301	-2.93	-7.813	-14.648	-22.461	-14.648
614	-19.043	-8.789	-1.465	-6.836	-14.648	-22.949	-14.648
615	-19.043	-9.277	-2.197	-6.348	-20.508	-22.461	-14.648
616	-19.043	-9.766	-2.197	-7.813	-15.625	-22.949	-15.625
617	-19.043	-9.766	-2.441	-8.789	-20.508	-23.438	-15.625
618	-18.066	-9.277	-2.197	-7.324	-21.484	-21.973	-15.625
619	-18.555	-8.789	-3.174	-6.836	-18.555	-22.949	-16.602
620	-19.043	-9.277	-2.441	-5.859	-10.742	-23.438	-15.625
621	-18.066	-8.301	-2.197	-7.813	-15.625	-22.949	-15.625
622	-18.066	-9.277	-1.953	-6.836	-9.766	-22.461	-15.625
623	-19.043	-9.766	-3.418	-7.813	-18.555	-23.926	-15.625
624	-19.043	-9.766	-2.197	-6.836	-23.438	-22.949	-15.625
625	-18.555	-8.301	-2.686	-7.324	-18.555	-22.461	-15.625
626	-19.531	-9.277	-2.441	-6.348	-14.648	-23.438	-15.625
627	-19.043	-8.789	-2.441	-6.836	-13.672	-21.484	-15.625
628	-18.555	-9.277	-1.709	-7.324	-14.648	-22.461	-15.625
629	-19.531	-9.277	-2.197	-7.324	-14.648	-22.461	-15.625
630	-19.043	-9.277	-2.197	-6.348	-14.648	-23.438	-16.602
631	-19.531	-8.789	-1.221	-6.836	-14.648	-23.438	-15.625
632	-19.531	-8.789	-1.953	-8.789	-9.766	-23.926	-15.625
633	-19.531	-9.277	-2.93	-6.348	-10.742	-23.438	-15.625
634	-20.02	-9.766	-1.953	-5.371	-11.719	-23.438	-15.625
635	-20.508	-9.277	-1.465	-7.324	-10.742	-23.926	-16.602
636	-19.531	-8.789	-2.197	-8.789	-10.742	-23.926	-16.602
637	-20.996	-8.789	-1.953	-6.348	-10.742	-24.902	-15.625
638	-19.043	-9.277	-2.197	-6.348	-11.719	-24.414	-15.625
639	-19.531	-9.277	-2.441	-8.789	-10.742	-24.414	-16.602
640	-21.484	-9.277	-2.441	-9.277	-10.742	-24.902	-15.625
641	-20.508	-8.789	-2.441	-10.254	-10.742	-24.902	-16.602
642	-19.531	-8.789	-2.197	-7.324	-14.648	-24.902	-15.625
643	-20.02	-9.277	-1.953	-10.254	-13.672	-24.414	-15.625
644	-19.531	-9.277	-3.174	-6.836	-10.742	-23.926	-17.578
645	-20.996	-8.789	-2.93	-8.301	-14.648	-26.367	-22.461
646	-20.508	-10.254	-3.174	-8.789	-10.742	-24.414	-16.602
647	-20.508	-9.277	-2.93	-7.813	-11.719	-22.949	-16.602
648	-20.02	-8.301	-2.441	-7.813	-10.742	-24.414	-16.602
649	-20.02	-10.254	-2.441	-8.301	-14.648	-24.902	-16.602
650	-20.508	-8.301	-3.418	-9.766	-16.602	-25.391	-16.602
651	-20.508	-9.766	-2.686	-8.789	-13.672	-26.367	-17.578
652	-20.508	-9.766	-2.197	-7.813	-11.719	-25.879	-16.602
653	-20.996	-9.766	-3.174	-9.277	-10.742	-26.367	-17.578
654	-20.996	-9.277	-1.953	-12.207	-11.719	-24.902	-17.578
655	-21.973	-9.277	-1.953	-8.789	-12.695	-24.414	-16.602
656	-21.484	-9.766	-1.221	-7.813	-15.625	-24.902	-16.602
657	-21.484	-8.789	-1.953	-8.301	-13.672	-26.855	-16.602
658	-20.996	-9.277	-1.221	-8.301	-11.719	-25.879	-17.578
659	-20.996	-9.277	-1.709	-7.813	-17.578	-26.367	-16.602
660	-21.484	-9.766	-2.197	-6.348	-16.602	-26.367	-17.578
661	-20.996	-10.254	-1.953	-8.301	-20.508	-25.391	-16.602
662	-21.484	-9.277	-2.441	-8.301	-12.695	-25.879	-16.602
663	-20.996	-9.277	-1.953	-6.836	-10.742	-25.391	-17.578
664	-21.973	-8.789	-2.197	-7.813	-16.602	-25.391	-17.578
665	-20.996	-8.301	-2.93	-7.324	-11.719	-27.344	-18.555
666	-20.508	-9.277	-2.441	-7.813	-11.719	-25.391	-16.602
667	-21.484	-8.789	-2.441	-7.813	-17.578	-25.879	-18.555
668	-20.996	-10.254	-1.953	-7.324	-16.602	-24.414	-18.555
669	-20.996	-8.301	-2.93	-8.301	-11.719	-25.879	-18.555
670	-21.973	-9.277	-2.686	-8.301	-11.719	-26.855	-18.555
671	-21.973	-9.277	-3.174	-9.277	-18.555	-26.367	-17.578
672	-21.484	-10.742	-2.686	-7.813	-14.648	-25.879	-18.555
673	-21.973	-9.277	-2.686	-7.324	-12.695	-25.391	-17.578
674	-21.973	-9.766	-2.686	-9.277	-12.695	-28.32	-18.555
675	-21.484	-9.277	-3.418	-8.789	-11.719	-27.344	-17.578
676	-21.973	-8.789	-7.568	-9.766	-12.695	-25.879	-16.602
677	-20.508	-8.789	-6.836	-8.301	-12.695	-26.367	-18.555
678	-21.973	-9.277	-2.686	-10.254	-12.695	-27.344	-17.578
679	-21.973	-9.766	-2.441	-8.789	-12.695	-27.832	-18.555
680	-21.484	-9.766	-2.686	-7.324	-12.695	-26.367	-18.555
681	-21.973	-9.766	-2.686	-7.813	-16.602	-26.855	-22.461
682	-20.996	-9.277	-2.93	-7.324	-15.625	-26.855	-18.555
683	-21.484	-9.277	-2.686	-7.324	-13.672	-27.344	-18.555
684	-21.973	-8.789	-3.662	-7.813	-12.695	-27.832	-17.578
685	-20.996	-9.277	-2.197	-6.836	-12.695	-26.855	-19.531
686	-21.973	-9.277	-2.441	-7.324	-15.625	-27.832	-18.555
687	-22.461	-9.766	-2.93	-7.813	-12.695	-27.832	-18.555
688	-21.973	-9.766	-3.418	-7.813	-12.695	-28.32	-19.531
689	-21.973	-8.789	-2.686	-7.324	-12.695	-28.32	-18.555
690	-22.461	-9.277	-2.686	-8.301	-18.555	-27.832	-19.531
691	-21.973	-9.277	-4.883	-7.324	-18.555	-28.32	-18.555
692	-21.973	-8.301	-6.592	-8.301	-13.672	-28.809	-18.555
693	-21.484	-9.277	-7.568	-8.301	-13.672	-28.809	-18.555
694	-21.484	-9.766	-6.592	-6.836	-12.695	-28.809	-18.555
695	-22.461	-9.766	-2.93	-6.836	-18.555	-29.785	-18.555
696	-22.461	-9.766	-1.953	-8.301	-22.461	-28.809	-18.555
697	-22.461	-8.789	-6.592	-6.348	-18.555	-29.785	-18.555
698	-21.973	-9.277	-1.953	-6.836	-13.672	-28.809	-19.531
699	-22.949	-9.277	-2.197	-6.348	-17.578	-28.809	-18.555
700	-21.973	-8.789	-6.348	-6.348	-12.695	-29.297	-18.555
701	-21.973	-9.277	-7.324	-7.324	-14.648	-28.32	-19.531
702	-21.973	-8.789	-2.686	-7.324	-12.695	-29.297	-19.531
703	-22.461	-9.766	-2.93	-7.813	-12.695	-31.25	-19.531
704	-22.949	-8.789	-5.859	-7.324	-18.555	-30.762	-18.555
705	-21.973	-9.277	-2.93	-7.813	-18.555	-29.785	-19.531
706	-22.949	-8.789	-2.93	-7.324	-22.461	-30.273	-19.531
707	-22.949	-9.766	-2.441	-7.324	-20.508	-29.785	-19.531
708	-23.438	-8.789	-2.686	-7.324	-21.484	-30.273	-20.508
709	-23.438	-9.766	-3.174	-7.324	-22.461	-31.25	-20.508
710	-23.438	-9.277	-5.859	-7.324	-23.438	-31.25	-19.531
711	-22.949	-9.766	-2.686	-7.324	-17.578	-31.738	-19.531
712	-23.926	-9.766	-2.93	-8.301	-14.648	-30.762	-19.531
713	-24.414	-9.277	-7.813	-8.301	-23.438	-32.227	-19.531
714	-23.438	-9.277	-8.301	-7.324	-27.344	-30.762	-20.508
715	-22.949	-9.766	-6.836	-8.301	-17.578	-31.738	-19.531
716	-23.926	-8.789	-1.709	-7.324	-18.555	-31.25	-19.531
717	-23.438	-9.277	-2.197	-7.813	-13.672	-30.273	-19.531
718	-23.926	-9.766	-2.441	-7.324	-17.578	-31.25	-19.531
719	-23.926	-9.277	-2.197	-7.324	-19.531	-30.273	-19.531
720	-24.414	-9.766	-2.441	-7.324	-14.648	-30.762	-20.508
721	-24.414	-9.766	-6.348	-7.813	-16.602	-29.785	-19.531
722	-24.902	-10.254	-2.686	-8.789	-15.625	-31.738	-19.531
723	-23.438	-9.766	-2.686	-7.324	-13.672	-30.762	-19.531
724	-23.438	-8.789	-2.441	-7.813	-14.648	-31.738	-19.531
725	-23.438	-10.254	-2.93	-9.766	-13.672	-32.227	-20.508
726	-23.926	-9.277	-2.93	-7.813	-17.578	-31.25	-19.531
727	-23.926	-9.277	-3.418	-8.301	-18.555	-30.762	-20.508
728	-23.926	-9.277	-2.93	-7.324	-19.531	-31.25	-19.531
729	-23.438	-10.254	-3.418	-8.301	-13.672	-30.273	-22.461
730	-23.926	-8.789	-3.418	-8.301	-19.531	-31.25	-19.531
731	-24.414	-9.766	-2.441	-9.277	-15.625	-32.227	-19.531
732	-24.902	-9.766	-1.953	-9.277	-14.648	-32.227	-20.508
733	-23.926	-9.277	-1.953	-9.766	-19.531	-31.738	-19.531
734	-23.926	-9.766	-2.93	-8.789	-14.648	-32.715	-21.484
735	-24.902	-10.254	-1.953	-9.277	-14.648	-32.227	-20.508
736	-24.414	-10.254	-2.441	-8.789	-18.555	-33.203	-20.508
737	-24.414	-8.789	-2.197	-9.277	-16.602	-31.738	-20.508
738	-24.414	-9.766	-2.197	-8.301	-21.484	-32.227	-20.508
739	-23.926	-10.742	-2.441	-7.813	-14.648	-32.227	-20.508
740	-23.926	-9.277	-1.953	-9.277	-20.508	-32.715	-21.484
741	-24.414	-9.277	-3.418	-8.301	-14.648	-33.691	-20.508
742	-23.926	-9.766	-2.686	-8.789	-15.625	-33.203	-21.484
743	-23.438	-8.789	-3.662	-7.813	-14.648	-32.715	-21.484
744	-23.926	-10.254	-2.197	-9.277	-14.648	-33.203	-22.461
745	-24.902	-9.766	-2.93	-7.813	-14.648	-31.738	-21.484
746	-24.902	-10.254	-2.686	-8.301	-14.648	-31.738	-23.438
747	-23.926	-10.254	-3.174	-9.766	-14.648	-32.227	-22.461
748	-24.414	-10.254	-2.93	-8.789	-14.648	-32.227	-22.461
749	-24.902	-10.254	-2.93	-8.301	-14.648	-32.715	-22.461
750	-24.414	-10.742	-2.686	-7.813	-14.648	-32.227	-22.461
751	-24.414	-10.254	-2.686	-8.789	-15.625	-31.25	-22.461
752	-24.902	-9.766	-3.174	-8.301	-18.555	-33.203	-21.484
753	-24.414	-10.254	-2.686	-8.789	-15.625	-32.715	-23.438
754	-24.414	-10.254	-2.686	-7.813	-14.648	-32.715	-22.461
755	-24.902	-10.254	-3.418	-8.789	-15.625	-33.203	-23.438
756	-25.879	-10.742	-3.174	-9.766	-14.648	-33.691	-22.461
757	-25.879	-10.742	-3.418	-7.813	-15.625	-33.203	-23.438
758	-25.391	-10.254	-2.686	-9.277	-14.648	-33.691	-22.461
759	-24.414	-9.277	-2.686	-7.813	-15.625	-34.18	-23.438
760	-24.414	-10.742	-2.93	-8.301	-14.648	-34.668	-23.438
761	-24.414	-9.766	-3.662	-8.301	-14.648	-33.691	-24.414
762	-24.414	-9.277	-3.418	-8.789	-13.672	-34.668	-22.461
763	-24.902	-9.766	-3.418	-9.277	-14.648	-35.156	-24.414
764	-25.879	-9.277	-2.686	-8.789	-15.625	-35.156	-23.438
765	-25.391	-13.672	-3.418	-11.719	-14.648	-33.691	-24.414
766	-24.902	-13.672	-2.93	-9.766	-20.508	-34.668	-24.414
767	-25.391	-10.254	-3.174	-8.301	-14.648	-36.133	-24.414
768	-24.902	-10.742	-2.441	-10.254	-19.531	-35.156	-23.438
769	-25.391	-9.277	-3.174	-9.277	-18.555	-37.109	-24.414
770	-24.902	-10.254	-2.686	-7.813	-22.461	-37.109	-25.391
771	-24.902	-10.742	-2.93	-8.789	-14.648	-36.621	-25.391
772	-24.902	-9.766	-3.174	-8.789	-20.508	-37.109	-23.438
773	-24.414	-9.766	-2.93	-12.695	-15.625	-37.109	-24.414
774	-24.902	-10.742	-3.174	-8.301	-19.531	-34.668	-24.414
775	-25.879	-9.277	-3.174	-8.789	-21.484	-37.109	-24.414
776	-24.902	-10.254	-2.686	-7.813	-15.625	-37.109	-24.414
777	-25.879	-9.277	-3.418	-9.277	-14.648	-36.621	-23.438
778	-24.414	-10.254	-2.441	-8.301	-18.555	-37.598	-24.414
779	-24.902	-10.254	-2.93	-8.301	-18.555	-37.109	-23.438
780	-25.391	-10.254	-2.686	-7.324	-15.625	-37.109	-24.414
781	-24.902	-10.254	-2.93	-8.789	-16.602	-38.086	-24.414
782	-25.879	-10.254	-3.418	-8.789	-16.602	-38.086	-26.367
783	-25.391	-9.766	-3.174	-9.766	-15.625	-37.598	-25.391
784	-25.879	-10.742	-4.15	-8.789	-14.648	-37.598	-26.367
785	-24.902	-8.789	-2.686	-7.813	-14.648	-39.063	-25.391
786	-26.367	-9.277	-3.662	-8.789	-15.625	-39.063	-25.391
787	-26.367	-10.254	-2.686	-7.324	-19.531	-39.063	-25.391
788	-26.367	-9.766	-2.686	-7.813	-16.602	-37.598	-24.414
789	-25.879	-10.254	-2.686	-8.301	-19.531	-38.574	-25.391
790	-26.367	-10.742	-2.93	-8.301	-17.578	-38.086	-25.391
791	-26.855	-9.277	-2.441	-9.277	-19.531	-39.551	-25.391
792	-27.344	-10.254	-2.441	-8.789	-15.625	-39.551	-26.367
793	-27.344	-10.742	-2.93	-7.813	-15.625	-40.039	-26.367
794	-27.344	-10.742	-2.686	-8.301	-15.625	-39.551	-26.367
795	-27.344	-10.254	-2.93	-8.789	-17.578	-38.086	-25.391
796	-26.367	-10.254	-2.93	-8.301	-15.625	-40.039	-25.391
797	-27.344	-9.766	-3.174	-7.324	-16.602	-40.527	-24.414
798	-28.32	-10.254	-2.93	-7.324	-15.625	-39.551	-23.438
799	-27.344	-11.23	-3.418	-7.813	-15.625	-41.504	-26.367
800	-26.855	-10.254	-3.174	-8.789	-16.602	-40.039	-25.391
801	-27.832	-11.23	-3.418	-7.813	-19.531	-40.039	-29.297
802	-26.855	-10.742	-3.418	-11.719	-20.508	-41.016	-26.367
803	-26.855	-10.742	-3.662	-8.789	-15.625	-40.039	-26.367
804	-26.367	-9.766	-3.662	-12.695	-18.555	-40.039	-26.367
805	-26.855	-9.766	-3.174	-12.695	-20.508	-40.039	-26.367
806	-27.832	-9.766	-3.174	-11.23	-23.438	-40.039	-26.367
807	-27.832	-10.742	-3.662	-9.766	-15.625	-40.527	-27.344
808	-28.32	-10.254	-2.686	-10.742	-20.508	-40.527	-26.367
809	-27.344	-10.742	-2.441	-10.254	-15.625	-40.527	-27.344
810	-26.855	-10.254	-3.662	-12.695	-16.602	-41.504	-27.344
811	-26.855	-8.301	-3.174	-10.742	-15.625	-41.016	-28.32
812	-26.855	-10.254	-3.174	-8.789	-18.555	-41.504	-28.32
813	-27.344	-10.742	-2.441	-9.277	-15.625	-40.527	-27.344
814	-26.855	-10.742	-3.174	-10.254	-15.625	-41.016	-26.367
815	-27.832	-10.254	-3.174	-12.695	-16.602	-41.992	-28.32
816	-27.832	-9.766	-2.686	-10.742	-16.602	-41.504	-27.344
817	-27.344	-9.766	-2.686	-13.184	-16.602	-41.992	-27.344
818	-28.809	-10.254	-2.93	-14.648	-15.625	-41.504	-27.344
819	-28.32	-10.254	-3.418	-8.789	-15.625	-41.992	-26.367
820	-27.344	-10.254	-3.418	-8.301	-16.602	-41.992	-27.344
821	-28.32	-10.254	-3.418	-7.813	-16.602	-42.969	-28.32
822	-28.32	-9.766	-3.906	-8.789	-15.625	-41.504	-27.344
823	-27.832	-10.254	-3.906	-8.301	-15.625	-41.504	-27.344
824	-27.832	-10.742	-3.418	-7.813	-16.602	-41.016	-27.344
825	-28.809	-10.254	-4.395	-8.789	-14.648	-42.48	-29.297
826	-27.344	-10.742	-3.662	-13.184	-18.555	-41.016	-29.297
827	-28.32	-10.254	-3.906	-9.766	-16.602	-42.48	-28.32
828	-29.297	-11.23	-3.418	-10.254	-19.531	-41.504	-29.297
829	-28.809	-10.742	-3.174	-8.301	-20.508	-42.48	-30.273
830	-27.344	-10.254	-3.662	-8.301	-15.625	-41.992	-29.297
831	-28.809	-9.766	-3.418	-10.742	-15.625	-41.504	-29.297
832	-28.32	-10.742	-3.418	-10.254	-15.625	-42.48	-30.273
833	-29.297	-14.648	-2.686	-15.625	-20.508	-41.992	-28.32
834	-30.273	-11.23	-2.93	-11.719	-16.602	-42.48	-28.32
835	-29.785	-10.742	-2.93	-12.207	-16.602	-41.992	-27.344
836	-29.785	-10.254	-3.418	-10.254	-16.602	-41.992	-29.297
837	-29.785	-10.742	-3.174	-9.277	-17.578	-43.945	-29.297
838	-28.809	-10.254	-3.174	-10.254	-17.578	-42.48	-29.297
839	-28.809	-10.742	-3.174	-11.719	-17.578	-43.457	-28.32
840	-29.785	-10.254	-3.906	-12.207	-16.602	-42.969	-34.18
841	-29.785	-9.766	-2.93	-8.789	-19.531	-42.48	-34.18
842	-28.809	-10.254	-3.174	-9.277	-20.508	-42.48	-29.297
843	-29.785	-10.254	-3.174	-9.766	-16.602	-42.969	-29.297
844	-28.32	-9.766	-3.174	-11.23	-20.508	-42.969	-29.297
845	-29.785	-10.254	-3.906	-9.277	-17.578	-42.48	-29.297
846	-30.273	-10.254	-3.662	-10.254	-16.602	-42.969	-30.273
847	-30.273	-11.23	-3.418	-10.742	-16.602	-42.969	-30.273
848	-28.809	-10.254	-4.639	-9.766	-16.602	-42.969	-30.273
849	-29.297	-11.23	-4.15	-8.789	-16.602	-43.457	-29.297
850	-29.297	-10.254	-3.906	-14.16	-17.578	-43.945	-30.273
851	-28.809	-11.23	-3.418	-11.23	-17.578	-44.434	-30.273
852	-30.762	-11.23	-4.15	-10.742	-16.602	-44.434	-29.297
853	-29.785	-11.23	-3.662	-18.066	-17.578	-43.945	-30.273
854	-30.273	-10.254	-3.418	-16.113	-17.578	-44.434	-35.156
855	-30.762	-9.766	-3.662	-11.23	-17.578	-46.387	-30.273
856	-30.762	-10.742	-3.418	-11.23	-17.578	-44.922	-32.227
857	-30.762	-9.766	-3.418	-10.742	-17.578	-44.922	-31.25
858	-29.785	-11.23	-2.686	-8.301	-17.578	-44.922	-29.297
859	-29.785	-10.254	-3.174	-8.301	-17.578	-44.922	-31.25
860	-31.25	-10.742	-3.418	-9.766	-17.578	-44.434	-31.25
861	-29.785	-11.719	-3.662	-11.23	-17.578	-44.922	-32.227
862	-29.785	-11.23	-3.418	-10.254	-17.578	-45.898	-31.25
863	-29.785	-10.254	-3.174	-14.648	-19.531	-46.875	-33.203
864	-30.273	-11.23	-3.418	-11.23	-16.602	-45.898	-32.227
865	-30.273	-10.742	-3.906	-11.719	-16.602	-44.922	-31.25
866	-30.273	-10.254	-3.418	-13.672	-20.508	-45.41	-32.227
867	-30.273	-10.742	-3.906	-10.254	-16.602	-45.898	-32.227
868	-30.273	-10.254	-4.395	-14.648	-16.602	-45.41	-33.203
869	-30.762	-10.742	-4.395	-13.672	-17.578	-45.898	-32.227
870	-30.762	-10.742	-3.906	-11.719	-22.461	-46.875	-31.25
871	-29.785	-11.719	-3.906	-11.719	-16.602	-45.41	-33.203
872	-30.762	-10.254	-3.418	-13.672	-17.578	-46.387	-32.227
873	-30.273	-11.719	-3.418	-9.277	-18.555	-45.898	-32.227
874	-30.273	-11.719	-3.662	-9.766	-22.461	-46.387	-32.227
875	-30.762	-11.719	-3.418	-9.766	-26.367	-45.898	-32.227
876	-30.762	-11.719	-3.418	-9.766	-23.438	-45.41	-33.203
877	-31.25	-10.742	-3.418	-11.719	-31.25	-46.387	-38.086
878	-31.25	-10.742	-3.906	-8.789	-17.578	-46.387	-33.203
879	-30.762	-10.742	-3.662	-10.254	-17.578	-44.434	-33.203
880	-30.762	-10.254	-3.418	-10.742	-23.438	-46.875	-33.203
881	-29.297	-10.742	-3.906	-9.277	-18.555	-45.898	-34.18
882	-30.762	-10.742	-2.93	-10.254	-22.461	-46.875	-34.18
883	-30.273	-10.254	-2.93	-10.254	-21.484	-45.898	-34.18
884	-30.273	-11.23	-3.418	-11.23	-23.438	-46.875	-36.133
885	-30.273	-10.742	-2.93	-10.254	-17.578	-45.898	-35.156
886	-31.25	-10.254	-3.174	-9.766	-18.555	-47.363	-34.18
887	-29.785	-10.742	-2.93	-9.766	-18.555	-46.387	-34.18
888	-29.785	-10.742	-3.906	-12.207	-18.555	-47.363	-35.156
889	-30.273	-10.742	-2.686	-9.277	-21.484	-45.41	-34.18
890	-30.273	-10.742	-3.906	-10.254	-18.555	-48.34	-34.18
891	-30.273	-10.742	-3.662	-11.23	-18.555	-48.34	-33.203
892	-30.762	-9.766	-3.174	-12.207	-18.555	-47.852	-34.18
893	-30.762	-10.742	-2.93	-9.766	-20.508	-47.363	-34.18
894	-29.785	-10.742	-3.418	-14.648	-23.438	-47.852	-35.156
895	-30.273	-10.742	-3.906	-11.23	-24.414	-48.828	-33.203
896	-31.25	-11.719	-3.418	-11.23	-22.461	-47.363	-34.18
897	-31.25	-11.23	-3.662	-9.277	-23.438	-49.316	-39.063
898	-30.273	-10.254	-3.662	-8.789	-17.578	-48.828	-33.203
899	-31.25	-10.742	-4.15	-10.742	-26.367	-49.316	-34.18
900	-31.25	-11.719	-4.15	-9.277	-23.438	-49.805	-34.18
901	-31.738	-10.742	-3.418	-16.602	-17.578	-49.316	-34.18
902	-31.25	-11.23	-4.15	-11.23	-25.391	-50.781	-35.156
903	-31.738	-10.742	-2.93	-9.277	-18.555	-49.316	-34.18
904	-31.25	-11.23	-3.418	-11.719	-21.484	-49.316	-35.156
905	-31.25	-10.254	-3.906	-9.766	-17.578	-49.316	-35.156
906	-31.738	-10.254	-2.93	-13.672	-21.484	-49.805	-35.156
907	-31.738	-10.742	-3.662	-13.184	-17.578	-49.316	-34.18
908	-31.738	-10.742	-3.662	-10.742	-21.484	-50.293	-39.063
909	-32.227	-10.742	-3.174	-11.719	-26.367	-50.293	-33.203
910	-32.227	-10.254	-2.93	-13.184	-22.461	-49.805	-35.156
911	-31.738	-11.719	-2.441	-14.648	-18.555	-50.781	-34.18
912	-32.227	-11.23	-3.418	-12.207	-21.484	-49.316	-35.156
913	-31.738	-10.254	-3.174	-10.254	-24.414	-50.781	-33.203
914	-31.25	-11.23	-3.174	-13.672	-22.461	-50.781	-35.156
915	-31.25	-11.23	-3.418	-11.719	-17.578	-50.293	-38.086
916	-31.738	-11.719	-3.174	-17.09	-26.367	-50.781	-35.156
917	-31.25	-10.254	-3.174	-16.113	-23.438	-51.27	-34.18
918	-31.738	-10.742	-3.174	-14.16	-27.344	-50.293	-35.156
919	-31.738	-10.742	-3.418	-13.184	-18.555	-50.781	-36.133
920	-32.715	-11.23	-4.15	-18.066	-18.555	-49.316	-36.133
921	-31.738	-10.742	-3.662	-14.648	-18.555	-51.27	-36.133
922	-31.738	-10.254	-4.395	-14.16	-22.461	-50.293	-41.016
923	-33.203	-11.719	-4.395	-11.23	-23.438	-50.293	-36.133
924	-32.227	-10.742	-4.395	-10.742	-18.555	-49.805	-41.992
925	-32.715	-10.742	-3.174	-17.578	-28.32	-51.758	-40.039
926	-32.715	-11.23	-2.93	-13.672	-18.555	-51.758	-41.016
927	-32.715	-10.742	-3.418	-10.742	-17.578	-50.293	-37.109
928	-33.203	-10.254	-3.662	-14.648	-23.438	-51.758	-36.133
929	-33.203	-11.23	-3.418	-12.207	-30.273	-50.781	-36.133
930	-34.18	-11.719	-3.662	-14.16	-24.414	-51.27	-36.133
931	-33.203	-10.742	-3.906	-12.207	-23.438	-49.805	-38.086
932	-32.715	-12.207	-3.906	-9.277	-29.297	-50.781	-37.109
933	-32.227	-11.719	-2.93	-10.742	-28.32	-50.781	-36.133
934	-32.227	-12.207	-2.197	-10.254	-28.32	-50.293	-36.133
935	-32.715	-10.742	-3.418	-10.742	-22.461	-51.27	-37.109
936	-32.227	-10.254	-3.418	-10.254	-22.461	-51.758	-37.109
937	-32.227	-10.254	-3.174	-13.672	-25.391	-52.246	-37.109
938	-33.203	-11.23	-3.174	-10.254	-20.508	-52.734	-37.109
939	-33.203	-11.23	-3.662	-9.277	-18.555	-51.27	-38.086
940	-32.715	-10.254	-3.662	-11.719	-19.531	-53.223	-37.109
941	-33.203	-10.742	-3.418	-13.672	-19.531	-52.734	-38.086
942	-32.715	-11.23	-3.906	-15.137	-18.555	-52.734	-37.109
943	-33.203	-10.254	-3.906	-9.766	-18.555	-52.246	-37.109
944	-34.18	-10.742	-3.906	-8.789	-19.531	-53.223	-38.086
945	-33.691	-11.23	-3.906	-8.789	-30.273	-52.246	-39.063
946	-33.691	-11.719	-3.418	-13.184	-22.461	-53.223	-38.086
947	-32.715	-11.719	-3.418	-10.742	-19.531	-52.246	-37.109
948	-33.203	-11.719	-4.15	-14.648	-21.484	-54.199	-38.086
949	-34.18	-10.742	-3.906	-13.184	-19.531	-53.223	-39.063
950	-33.691	-10.254	-3.418	-13.184	-19.531	-52.246	-38.086
951	-33.691	-11.719	-3.662	-13.184	-19.531	-52.734	-37.109
952	-34.668	-10.254	-2.93	-10.742	-18.555	-53.223	-38.086
953	-33.691	-11.23	-3.662	-10.254	-19.531	-53.711	-37.109
954	-33.203	-11.23	-4.15	-9.766	-20.508	-52.734	-38.086
955	-34.668	-11.23	-3.174	-11.719	-24.414	-53.711	-37.109
956	-33.691	-10.742	-3.418	-11.23	-21.484	-53.223	-38.086
957	-33.691	-11.719	-2.93	-11.719	-19.531	-54.688	-38.086
958	-33.203	-11.719	-2.686	-10.254	-24.414	-52.734	-39.063
959	-34.18	-10.742	-3.906	-9.277	-25.391	-53.711	-39.063
960	-34.18	-10.742	-3.174	-10.254	-20.508	-52.246	-38.086
961	-33.203	-11.23	-3.418	-10.254	-19.531	-53.711	-38.086
962	-33.691	-11.23	-3.418	-8.789	-19.531	-53.711	-39.063
963	-33.691	-10.742	-2.93	-10.254	-19.531	-54.688	-39.063
964	-34.668	-10.254	-4.15	-10.254	-20.508	-54.199	-39.063
965	-34.18	-11.719	-3.662	-11.719	-19.531	-53.711	-39.063
966	-33.691	-11.23	-2.93	-10.254	-20.508	-54.199	-39.063
967	-35.156	-12.207	-3.906	-10.254	-19.531	-54.688	-39.063
968	-34.668	-10.742	-3.662	-10.254	-19.531	-55.664	-40.039
969	-34.18	-11.23	-4.15	-10.254	-20.508	-54.688	-39.063
970	-34.18	-10.742	-3.418	-10.254	-20.508	-54.688	-39.063
971	-34.668	-10.742	-4.15	-9.766	-21.484	-56.152	-40.039
972	-34.18	-10.742	-4.15	-10.742	-21.484	-55.176	-39.063
973	-34.18	-10.742	-4.15	-10.742	-21.484	-55.176	-39.063
974	-34.668	-10.742	-4.15	-9.277	-20.508	-54.688	-39.063
975	-35.156	-11.23	-3.906	-11.23	-22.461	-55.176	-40.039
976	-36.621	-11.23	-3.906	-9.766	-25.391	-55.176	-39.063
977	-36.133	-11.23	-3.174	-11.23	-30.273	-55.664	-39.063
978	-35.645	-11.719	-3.906	-9.766	-25.391	-55.176	-40.039
979	-35.156	-11.23	-3.906	-10.254	-20.508	-55.664	-40.039
980	-33.691	-10.742	-3.906	-9.766	-20.508	-56.152	-39.063
981	-35.645	-11.719	-3.662	-10.742	-32.227	-55.176	-40.039
982	-35.156	-11.23	-4.395	-9.277	-21.484	-56.152	-40.039
983	-35.156	-10.742	-4.639	-9.766	-20.508	-56.641	-40.039
984	-35.645	-11.23	-3.662	-9.766	-20.508	-57.129	-41.016
985	-35.156	-11.719	-3.906	-10.254	-20.508	-55.664	-41.016
986	-36.133	-10.742	-2.93	-10.254	-20.508	-55.176	-41.016
987	-34.668	-12.695	-3.662	-10.254	-28.32	-56.152	-41.992
988	-36.133	-10.742	-3.906	-9.277	-21.484	-56.152	-40.039
989	-35.156	-11.719	-3.418	-10.254	-21.484	-56.641	-41.016
990	-35.645	-10.742	-3.906	-10.254	-21.484	-55.664	-41.016
991	-35.645	-11.23	-4.15	-11.23	-25.391	-57.129	-41.016
992	-35.645	-11.23	-4.15	-10.742	-24.414	-57.129	-41.016
993	-35.645	-11.719	-3.418	-10.742	-20.508	-57.617	-39.063
994	-36.133	-11.23	-3.906	-10.254	-25.391	-58.594	-41.016
995	-36.133	-10.742	-3.418	-11.23	-20.508	-57.617	-41.016
996	-36.133	-11.23	-3.662	-10.742	-25.391	-58.594	-41.992
997	-36.133	-10.254	-3.418	-10.742	-26.367	-58.105	-41.992
998	-36.621	-10.742	-4.15	-10.742	-21.484	-57.617	-41.016
999	-37.598	-10.742	-3.418	-12.695	-20.508	-56.152	-41.992
1000	-37.109	-11.719	-4.883	-10.742	-25.391	-56.641	-41.016
1001	-36.133	-11.719	-3.906	-10.254	-21.484	-57.617	-41.992
1002	-36.133	-12.207	-4.639	-10.742	-20.508	-58.105	-41.992
1003	-35.645	-10.742	-4.15	-13.184	-20.508	-57.129	-41.992
1004	-35.645	-11.23	-3.662	-10.254	-25.391	-56.152	-41.992
1005	-35.645	-11.719	-3.418	-10.742	-26.367	-57.129	-41.992
1006	-35.645	-11.23	-3.174	-15.137	-21.484	-57.129	-41.992
1007	-35.645	-12.207	-3.906	-11.23	-20.508	-58.105	-42.969
1008	-35.156	-11.23	-3.906	-13.672	-20.508	-58.105	-41.992
1009	-36.621	-11.719	-3.662	-11.719	-21.484	-58.105	-41.992
1010	-35.156	-11.23	-3.662	-13.672	-21.484	-58.105	-42.969
1011	-36.621	-11.719	-3.174	-11.23	-21.484	-57.129	-41.992
1012	-36.133	-11.719	-3.174	-12.695	-20.508	-59.082	-42.969
1013	-35.156	-11.719	-4.15	-18.555	-21.484	-58.105	-41.992
1014	-36.133	-12.207	-3.418	-13.184	-23.438	-58.594	-42.969
1015	-36.621	-12.207	-3.906	-12.695	-21.484	-58.594	-42.969
1016	-36.621	-12.695	-3.662	-14.648	-21.484	-59.082	-42.969
1017	-35.645	-11.23	-3.662	-11.719	-21.484	-60.059	-41.992
1018	-36.621	-11.719	-4.15	-14.16	-21.484	-59.57	-42.969
1019	-35.645	-11.719	-3.418	-11.23	-25.391	-59.57	-42.969
1020	-36.133	-11.719	-3.662	-13.184	-21.484	-59.082	-43.945
1021	-35.645	-11.719	-3.906	-13.184	-22.461	-58.594	-43.945
1022	-36.621	-11.719	-4.395	-15.137	-21.484	-59.082	-42.969
1023	-36.621	-11.23	-5.127	-13.672	-21.484	-58.594	-43.945
1024	-35.156	-11.719	-4.395	-10.742	-21.484	-58.594	-44.922
1025	-36.133	-11.23	-4.395	-18.066	-22.461	-58.105	-44.922
1026	-36.621	-11.23	-4.395	-11.719	-22.461	-58.594	-43.945
1027	-37.598	-11.719	-4.883	-15.625	-21.484	-57.617	-42.969
1028	-37.109	-12.695	-4.639	-14.648	-21.484	-58.105	-43.945
1029	-37.598	-12.207	-3.418	-17.578	-22.461	-58.594	-44.922
1030	-37.109	-11.23	-3.906	-12.695	-21.484	-60.059	-42.969
1031	-38.574	-12.207	-4.395	-13.184	-23.438	-59.57	-43.945
1032	-37.109	-11.23	-3.906	-12.207	-22.461	-59.57	-43.945
1033	-37.598	-12.207	-4.15	-12.207	-21.484	-59.57	-43.945
1034	-37.598	-11.719	-3.418	-11.719	-21.484	-59.57	-45.898
1035	-37.598	-12.695	-3.662	-11.719	-21.484	-60.547	-42.969
1036	-38.086	-11.23	-3.662	-10.742	-22.461	-60.059	-44.922
1037	-37.598	-10.742	-3.662	-10.742	-21.484	-60.547	-43.945
1038	-37.598	-12.695	-3.662	-11.719	-21.484	-60.059	-44.922
1039	-39.063	-11.719	-3.418	-10.742	-21.484	-60.547	-42.969
1040	-38.574	-12.695	-3.174	-10.742	-22.461	-60.059	-43.945
1041	-38.086	-12.207	-3.418	-11.719	-22.461	-59.57	-42.969
1042	-37.598	-11.719	-3.662	-13.672	-22.461	-60.059	-43.945
1043	-37.598	-12.207	-4.883	-11.23	-21.484	-59.57	-43.945
1044	-37.598	-11.23	-4.15	-11.719	-21.484	-58.594	-44.922
1045	-38.574	-11.719	-4.395	-11.719	-22.461	-60.059	-42.969
1046	-38.574	-11.23	-4.395	-11.719	-22.461	-59.57	-43.945
1047	-39.063	-12.207	-4.883	-12.695	-22.461	-60.547	-43.945
1048	-39.063	-11.23	-3.662	-10.742	-21.484	-60.059	-44.922
1049	-38.086	-11.719	-3.174	-11.719	-21.484	-60.059	-42.969
1050	-38.574	-11.719	-4.15	-11.719	-22.461	-60.547	-43.945
1051	-39.063	-12.207	-4.15	-11.719	-23.438	-61.035	-44.922
1052	-39.063	-11.719	-3.174	-12.695	-25.391	-60.547	-43.945
1053	-39.063	-11.719	-3.906	-12.207	-22.461	-60.059	-43.945
1054	-38.574	-11.23	-3.662	-11.23	-21.484	-60.547	-43.945
1055	-39.063	-11.719	-2.93	-11.719	-23.438	-60.547	-43.945
1056	-39.551	-11.719	-4.639	-11.23	-22.461	-61.035	-44.922
1057	-40.039	-11.719	-3.662	-13.184	-23.438	-61.523	-44.922
1058	-39.063	-12.207	-4.15	-11.719	-23.438	-61.523	-44.922
1059	-40.039	-12.207	-4.639	-11.23	-23.438	-61.035	-45.898
1060	-39.063	-12.207	-4.15	-11.719	-23.438	-60.547	-44.922
1061	-40.527	-11.719	-3.662	-11.719	-23.438	-60.547	-44.922
1062	-40.527	-11.719	-4.15	-12.207	-22.461	-61.035	-45.898
1063	-40.039	-12.207	-5.127	-12.207	-32.227	-61.523	-45.898
1064	-41.016	-12.207	-4.639	-12.695	-28.32	-61.523	-45.898
1065	-40.039	-12.695	-3.906	-11.719	-30.273	-59.57	-44.922
1066	-40.527	-12.207	-4.395	-12.207	-26.367	-60.059	-45.898
1067	-40.039	-12.207	-4.883	-12.695	-28.32	-61.035	-51.758
1068	-39.551	-11.719	-4.639	-11.719	-22.461	-61.035	-51.758
1069	-39.551	-11.23	-4.639	-13.184	-23.438	-61.523	-45.898
1070	-40.527	-12.695	-4.883	-13.184	-23.438	-61.035	-45.898
1071	-41.016	-12.207	-4.15	-12.207	-23.438	-61.523	-46.875
1072	-41.504	-11.719	-4.395	-11.23	-23.438	-62.012	-44.922
1073	-41.504	-11.719	-4.395	-13.184	-27.344	-62.012	-46.875
1074	-40.527	-11.719	-4.15	-11.719	-23.438	-61.035	-45.898
1075	-41.504	-11.23	-4.15	-12.207	-24.414	-62.012	-44.922
1076	-40.527	-12.207	-4.639	-11.719	-24.414	-62.012	-45.898
1077	-41.504	-11.719	-4.639	-12.207	-24.414	-62.988	-44.922
1078	-41.016	-12.207	-4.15	-12.207	-24.414	-62.988	-45.898
1079	-41.504	-13.184	-4.639	-11.719	-22.461	-62.012	-45.898
1080	-41.992	-12.695	-4.639	-12.207	-23.438	-61.523	-46.875
1081	-40.527	-12.207	-4.395	-10.742	-24.414	-62.988	-46.875
1082	-41.504	-12.695	-3.906	-15.137	-23.438	-61.035	-45.898
1083	-41.016	-13.184	-4.395	-12.695	-23.438	-61.523	-47.852
1084	-41.504	-12.207	-4.639	-13.672	-24.414	-61.035	-46.875
1085	-42.48	-12.207	-4.395	-12.695	-23.438	-62.988	-45.898
1086	-42.969	-13.184	-4.15	-12.207	-24.414	-62.5	-46.875
1087	-41.504	-12.695	-4.883	-12.207	-23.438	-62.5	-45.898
1088	-42.48	-12.207	-4.15	-13.184	-34.18	-62.5	-50.781
1089	-41.504	-13.184	-4.883	-12.695	-24.414	-62.5	-46.875
1090	-41.016	-11.23	-3.906	-13.184	-31.25	-63.965	-46.875
1091	-42.48	-12.695	-4.15	-12.207	-30.273	-63.965	-46.875
1092	-41.504	-12.695	-5.127	-11.719	-27.344	-63.477	-45.898
1093	-44.434	-12.207	-4.639	-13.672	-31.25	-63.477	-44.922
1094	-42.969	-12.695	-3.906	-13.184	-25.391	-64.453	-46.875
1095	-42.48	-12.207	-4.15	-12.207	-31.25	-63.477	-46.875
1096	-42.969	-12.695	-4.883	-15.625	-24.414	-62.988	-47.852
1097	-41.504	-12.207	-4.639	-13.184	-25.391	-62.5	-47.852
1098	-42.48	-13.184	-4.639	-12.695	-25.391	-63.477	-46.875
1099	-42.48	-13.672	-4.883	-11.719	-24.414	-63.477	-45.898
1100	-43.945	-10.254	-6.104	-11.719	-29.297	-64.941	-46.875
1101	-42.969	-12.695	-5.859	-12.695	-24.414	-63.965	-46.875
1102	-41.992	-13.184	-4.883	-12.695	-25.391	-63.965	-46.875
1103	-41.992	-11.719	-4.639	-12.207	-25.391	-64.453	-46.875
1104	-42.48	-12.695	-4.883	-12.207	-29.297	-62.988	-46.875
1105	-41.992	-12.207	-4.639	-15.625	-24.414	-64.941	-47.852
1106	-41.992	-13.184	-4.639	-11.719	-24.414	-64.453	-47.852
1107	-42.48	-12.207	-4.883	-12.207	-25.391	-66.406	-46.875
1108	-41.016	-12.207	-8.057	-11.719	-23.438	-64.941	-47.852
1109	-41.992	-12.695	-9.277	-12.695	-27.344	-65.918	-48.828
1110	-41.504	-12.695	-5.371	-13.184	-26.367	-65.43	-48.828
1111	-43.457	-11.719	-4.883	-12.695	-29.297	-65.918	-46.875
1112	-41.504	-12.207	-4.883	-13.184	-24.414	-64.941	-46.875
1113	-41.992	-12.695	-4.395	-12.695	-24.414	-65.918	-46.875
1114	-42.48	-12.695	-4.883	-14.16	-27.344	-66.406	-48.828
1115	-41.016	-12.207	-4.395	-12.695	-31.25	-65.918	-47.852
1116	-42.48	-12.207	-5.371	-13.184	-32.227	-66.895	-47.852
1117	-41.504	-12.695	-5.127	-12.207	-25.391	-66.895	-48.828
1118	-42.969	-12.695	-4.639	-12.207	-30.273	-66.895	-47.852
1119	-42.48	-12.207	-5.127	-13.184	-38.086	-66.406	-47.852
1120	-43.945	-12.207	-5.127	-12.207	-24.414	-67.871	-47.852
1121	-42.48	-12.207	-5.127	-13.672	-33.203	-67.383	-47.852
1122	-42.48	-11.719	-4.639	-13.672	-29.297	-67.871	-48.828
1123	-43.457	-12.207	-5.371	-13.184	-24.414	-67.383	-47.852
1124	-43.457	-12.207	-4.883	-12.695	-32.227	-67.871	-47.852
1125	-41.992	-12.207	-5.615	-13.184	-41.016	-66.406	-46.875
1126	-42.969	-12.695	-5.127	-13.184	-29.297	-66.406	-48.828
1127	-43.457	-12.207	-4.883	-12.695	-33.203	-67.871	-48.828
1128	-43.457	-13.672	-4.639	-13.184	-39.063	-67.383	-47.852
1129	-44.434	-12.695	-5.127	-13.672	-31.25	-66.895	-46.875
1130	-43.945	-12.695	-5.371	-13.672	-25.391	-67.871	-48.828
1131	-44.434	-12.695	-4.883	-13.184	-25.391	-68.848	-47.852
1132	-44.922	-13.672	-5.615	-13.184	-31.25	-67.383	-47.852
1133	-44.434	-13.184	-4.395	-13.184	-31.25	-67.871	-47.852
1134	-43.945	-13.184	-5.127	-13.184	-29.297	-68.359	-47.852
1135	-42.969	-13.184	-4.639	-12.695	-31.25	-66.895	-47.852
1136	-44.922	-13.672	-4.639	-13.672	-29.297	-67.383	-47.852
1137	-44.434	-12.695	-4.883	-13.672	-31.25	-66.895	-48.828
1138	-44.434	-11.719	-4.639	-14.648	-29.297	-67.871	-47.852
1139	-43.457	-13.672	-5.127	-13.184	-29.297	-67.871	-48.828
1140	-43.945	-12.695	-4.639	-13.184	-26.367	-66.406	-47.852
1141	-43.945	-12.207	-5.127	-12.695	-26.367	-67.383	-48.828
1142	-44.434	-12.207	-5.127	-13.184	-27.344	-67.871	-48.828
1143	-44.434	-12.207	-5.127	-13.184	-26.367	-67.383	-47.852
1144	-44.922	-12.695	-6.348	-12.207	-29.297	-66.895	-48.828
1145	-45.41	-13.184	-4.639	-13.184	-24.414	-68.359	-48.828
1146	-44.922	-12.207	-6.104	-12.207	-27.344	-69.336	-49.805
1147	-44.922	-13.184	-5.859	-14.16	-30.273	-67.871	-50.781
1148	-44.922	-13.184	-5.615	-13.672	-29.297	-67.871	-48.828
1149	-45.898	-13.672	-5.615	-15.625	-30.273	-66.895	-49.805
1150	-44.922	-12.695	-5.615	-13.184	-31.25	-68.359	-50.781
1151	-45.898	-12.695	-5.127	-12.695	-30.273	-69.336	-50.781
1152	-44.922	-12.695	-5.127	-13.184	-30.273	-66.895	-49.805
1153	-45.41	-13.184	-5.127	-12.695	-28.32	-68.359	-50.781
1154	-44.922	-12.207	-5.371	-13.184	-31.25	-68.359	-49.805
1155	-44.434	-12.695	-5.127	-16.113	-34.18	-68.848	-49.805
1156	-45.41	-12.207	-5.127	-12.695	-36.133	-68.359	-50.781
1157	-45.898	-13.672	-5.615	-14.16	-38.086	-67.871	-48.828
1158	-46.387	-12.695	-5.615	-15.625	-35.156	-68.848	-50.781
1159	-44.434	-12.695	-5.615	-19.531	-26.367	-69.824	-49.805
1160	-45.41	-12.695	-6.348	-16.113	-26.367	-67.871	-49.805
1161	-45.898	-12.207	-6.104	-14.648	-26.367	-67.871	-50.781
1162	-46.387	-12.695	-7.568	-15.137	-27.344	-69.824	-50.781
1163	-45.898	-12.695	-4.883	-15.137	-25.391	-68.848	-50.781
1164	-46.875	-13.184	-4.883	-14.648	-35.156	-68.848	-50.781
1165	-46.387	-13.184	-6.836	-13.672	-31.25	-67.871	-50.781
1166	-46.875	-13.184	-5.371	-13.672	-27.344	-68.848	-49.805
1167	-46.387	-13.184	-5.615	-15.137	-26.367	-68.848	-51.758
1168	-45.898	-13.672	-5.859	-16.602	-26.367	-68.359	-50.781
1169	-46.875	-13.184	-6.104	-14.648	-26.367	-68.359	-50.781
1170	-45.898	-12.207	-4.883	-15.137	-25.391	-69.336	-51.758
1171	-46.875	-13.184	-6.104	-16.602	-27.344	-67.383	-50.781
1172	-46.387	-13.184	-6.104	-16.113	-26.367	-69.336	-50.781
1173	-46.387	-13.672	-6.592	-14.648	-27.344	-68.848	-51.758
1174	-46.387	-13.184	-5.371	-18.555	-30.273	-69.824	-51.758
1175	-46.387	-13.672	-5.859	-14.16	-26.367	-69.336	-50.781
1176	-46.387	-12.695	-6.348	-15.137	-27.344	-68.848	-50.781
1177	-46.875	-12.695	-5.615	-13.184	-27.344	-68.848	-50.781
1178	-46.387	-13.184	-5.615	-14.648	-28.32	-70.313	-51.758
1179	-46.387	-12.695	-7.813	-14.16	-27.344	-70.313	-50.781
1180	-45.898	-13.184	-5.615	-13.184	-31.25	-70.313	-50.781
1181	-46.875	-13.672	-5.127	-15.625	-26.367	-69.336	-51.758
1182	-45.898	-13.672	-4.883	-13.672	-28.32	-70.313	-51.758
1183	-45.41	-13.184	-5.615	-13.184	-27.344	-69.824	-51.758
1184	-46.387	-13.184	-5.859	-12.695	-34.18	-69.824	-51.758
1185	-46.387	-13.184	-5.615	-12.207	-27.344	-69.336	-51.758
1186	-45.898	-13.672	-5.371	-14.648	-26.367	-70.313	-50.781
1187	-45.41	-12.695	-5.371	-14.16	-27.344	-69.824	-57.617
1188	-46.875	-13.184	-6.348	-14.16	-33.203	-71.777	-55.664
1189	-46.387	-13.672	-5.371	-15.137	-27.344	-71.289	-53.711
1190	-46.387	-13.672	-5.859	-14.648	-27.344	-71.777	-55.664
1191	-46.387	-13.184	-6.348	-14.648	-29.297	-71.289	-55.664
1192	-45.41	-13.672	-6.104	-15.137	-27.344	-69.824	-51.758
1193	-46.387	-13.672	-6.348	-13.672	-28.32	-72.266	-51.758
1194	-46.387	-14.648	-6.104	-13.184	-29.297	-71.777	-52.734
1195	-46.875	-18.066	-9.033	-14.16	-27.344	-71.777	-51.758
1196	-46.875	-17.09	-5.615	-13.672	-27.344	-71.289	-51.758
1197	-46.387	-13.672	-5.371	-13.672	-27.344	-71.777	-51.758
1198	-45.41	-14.16	-5.859	-14.16	-31.25	-72.754	-53.711
1199	-46.387	-12.695	-6.592	-14.16	-32.227	-71.777	-52.734
1200	-46.875	-12.207	-8.789	-14.16	-27.344	-72.754	-52.734
1201	-46.875	-13.184	-6.836	-13.184	-30.273	-72.754	-52.734
1202	-45.898	-13.184	-7.568	-13.184	-30.273	-72.266	-52.734
1203	-46.875	-13.672	-6.592	-14.16	-26.367	-71.289	-52.734
1204	-46.875	-13.184	-7.08	-15.137	-27.344	-72.754	-52.734
1205	-46.875	-13.184	-6.836	-14.648	-32.227	-70.801	-51.758
1206	-46.387	-13.184	-6.104	-14.648	-27.344	-71.777	-51.758
1207	-46.875	-14.648	-6.348	-14.648	-27.344	-72.266	-52.734
1208	-46.387	-13.672	-7.08	-14.648	-28.32	-72.266	-51.758
1209	-47.363	-13.672	-6.348	-13.672	-28.32	-72.754	-51.758
1210	-46.875	-13.672	-6.348	-13.672	-33.203	-72.266	-52.734
1211	-46.387	-14.648	-6.836	-14.648	-32.227	-72.266	-52.734
1212	-46.875	-12.695	-5.615	-14.16	-28.32	-71.777	-51.758
1213	-46.387	-14.16	-4.639	-13.672	-27.344	-73.242	-51.758
1214	-48.34	-13.672	-6.104	-14.648	-28.32	-73.73	-51.758
1215	-47.852	-14.16	-8.301	-13.672	-28.32	-73.242	-52.734
1216	-46.387	-13.184	-6.592	-14.16	-32.227	-73.73	-52.734
1217	-47.852	-14.16	-6.348	-14.648	-28.32	-73.242	-53.711
1218	-46.387	-13.672	-6.836	-14.16	-28.32	-73.242	-51.758
1219	-45.898	-13.672	-6.592	-15.137	-27.344	-74.219	-51.758
1220	-47.852	-13.672	-7.08	-13.184	-28.32	-74.219	-52.734
1221	-47.363	-14.16	-7.08	-13.184	-28.32	-73.242	-52.734
1222	-46.875	-13.184	-6.104	-14.16	-28.32	-74.219	-53.711
1223	-46.387	-13.672	-6.592	-14.648	-27.344	-73.242	-51.758
1224	-47.363	-13.672	-7.08	-13.672	-28.32	-74.707	-52.734
1225	-45.898	-14.16	-5.615	-14.16	-28.32	-76.172	-52.734
1226	-45.898	-13.672	-7.324	-14.16	-32.227	-74.219	-52.734
1227	-47.852	-14.16	-6.836	-13.184	-27.344	-75.195	-51.758
1228	-46.875	-13.672	-5.615	-14.16	-29.297	-74.219	-53.711
1229	-48.34	-14.648	-6.348	-14.648	-34.18	-75.195	-52.734
1230	-47.852	-14.16	-5.371	-13.672	-30.273	-75.684	-53.711
1231	-47.363	-14.648	-6.104	-14.16	-28.32	-74.707	-52.734
1232	-46.387	-14.16	-5.859	-14.648	-28.32	-75.684	-52.734
1233	-48.34	-13.672	-5.859	-14.16	-30.273	-75.195	-53.711
1234	-48.828	-14.648	-5.859	-13.672	-34.18	-76.172	-53.711
1235	-47.852	-13.672	-6.104	-14.16	-31.25	-77.148	-53.711
1236	-48.34	-14.16	-6.348	-14.648	-31.25	-75.195	-53.711
1237	-46.875	-13.672	-6.592	-14.16	-31.25	-75.684	-53.711
1238	-47.852	-14.16	-6.348	-13.672	-32.227	-76.172	-53.711
1239	-47.852	-14.16	-6.836	-13.672	-35.156	-76.66	-53.711
1240	-47.363	-14.648	-6.836	-13.672	-30.273	-75.195	-56.641
1241	-47.363	-14.16	-6.348	-13.184	-28.32	-76.172	-52.734
1242	-46.875	-13.184	-6.104	-13.672	-29.297	-75.195	-54.688
1243	-48.34	-14.16	-6.348	-13.672	-30.273	-75.195	-54.688
1244	-47.852	-14.16	-6.104	-13.672	-28.32	-75.684	-54.688
1245	-47.852	-13.184	-6.104	-14.16	-32.227	-75.684	-54.688
1246	-47.363	-13.672	-5.371	-13.184	-31.25	-75.684	-53.711
1247	-47.852	-14.16	-6.348	-14.648	-29.297	-76.66	-54.688
1248	-47.852	-14.648	-6.592	-14.16	-33.203	-76.172	-54.688
1249	-47.852	-13.672	-6.348	-13.672	-33.203	-76.66	-54.688
1250	-47.363	-14.16	-7.08	-15.137	-31.25	-77.637	-53.711
1251	-48.828	-13.672	-5.859	-14.16	-32.227	-75.195	-53.711
1252	-47.363	-14.648	-6.592	-13.184	-32.227	-77.637	-53.711
1253	-47.852	-13.672	-5.371	-14.648	-31.25	-77.637	-54.688
1254	-47.852	-13.184	-6.592	-14.16	-33.203	-78.125	-54.688
1255	-48.34	-14.16	-5.127	-14.648	-30.273	-78.125	-54.688
1256	-47.363	-14.648	-6.104	-14.16	-30.273	-78.613	-52.734
1257	-47.363	-14.16	-6.592	-14.16	-29.297	-78.613	-53.711
1258	-47.363	-13.184	-6.348	-13.184	-29.297	-77.637	-57.617
1259	-45.898	-13.672	-5.859	-14.648	-29.297	-77.148	-54.688
1260	-47.852	-13.672	-6.836	-13.672	-29.297	-77.148	-54.688
1261	-47.852	-14.16	-7.08	-17.578	-35.156	-78.125	-54.688
1262	-47.852	-13.184	-6.592	-13.672	-31.25	-78.613	-54.688
1263	-48.828	-14.16	-7.08	-15.137	-31.25	-78.613	-53.711
1264	-48.34	-14.16	-6.592	-12.695	-30.273	-78.613	-55.664
1265	-48.34	-14.648	-6.348	-14.16	-35.156	-78.125	-54.688
1266	-47.852	-13.672	-7.08	-13.672	-29.297	-77.637	-55.664
1267	-47.363	-18.555	-6.592	-14.16	-35.156	-79.102	-54.688
1268	-48.34	-13.184	-6.836	-14.648	-36.133	-78.613	-55.664
1269	-48.828	-14.16	-6.592	-14.648	-29.297	-78.125	-57.617
1270	-50.293	-14.16	-6.592	-14.16	-31.25	-79.59	-55.664
1271	-49.805	-13.672	-5.859	-14.648	-34.18	-78.613	-54.688
1272	-48.828	-13.672	-6.836	-15.137	-31.25	-79.102	-55.664
1273	-49.316	-14.16	-6.348	-13.672	-34.18	-79.102	-56.641
1274	-48.34	-15.625	-5.859	-13.672	-30.273	-79.59	-55.664
1275	-49.316	-13.672	-5.371	-14.648	-30.273	-77.637	-55.664
1276	-49.316	-15.137	-6.104	-14.648	-29.297	-78.613	-56.641
1277	-48.828	-14.648	-5.615	-14.16	-34.18	-80.078	-56.641
1278	-50.293	-14.16	-5.615	-13.672	-31.25	-79.59	-56.641
1279	-48.828	-14.16	-6.592	-14.16	-30.273	-80.566	-54.688
1280	-47.852	-13.672	-6.592	-14.16	-35.156	-79.59	-56.641
1281	-48.828	-13.672	-6.104	-13.672	-35.156	-80.078	-56.641
1282	-48.34	-13.672	-6.348	-14.16	-30.273	-80.566	-55.664
1283	-49.805	-14.16	-6.348	-13.184	-30.273	-78.613	-57.617
1284	-48.828	-13.672	-6.348	-15.137	-31.25	-80.078	-56.641
1285	-49.316	-13.672	-6.836	-14.648	-30.273	-78.613	-58.594
1286	-48.828	-13.672	-6.348	-14.648	-31.25	-80.078	-57.617
1287	-48.34	-14.16	-6.348	-13.672	-32.227	-79.59	-58.594
1288	-49.805	-15.137	-6.348	-13.672	-35.156	-79.59	-57.617
1289	-49.805	-15.137	-7.08	-14.648	-32.227	-80.078	-57.617
1290	-48.34	-14.16	-6.836	-14.16	-30.273	-80.566	-57.617
1291	-50.293	-15.625	-6.348	-14.648	-30.273	-81.055	-57.617
1292	-49.805	-14.16	-6.104	-14.16	-35.156	-80.078	-57.617
1293	-49.805	-14.648	-6.104	-13.672	-32.227	-81.055	-57.617
1294	-48.828	-14.16	-6.348	-14.16	-34.18	-82.52	-58.594
1295	-48.828	-14.16	-7.08	-14.648	-30.273	-83.496	-58.594
1296	-49.805	-14.648	-6.836	-15.625	-33.203	-82.031	-58.594
1297	-50.293	-14.16	-6.592	-14.16	-34.18	-82.52	-58.594
1298	-48.828	-14.16	-6.592	-13.184	-34.18	-83.008	-57.617
1299	-49.316	-15.137	-6.348	-13.184	-31.25	-80.566	-58.594
1300	-48.828	-14.16	-5.859	-13.672	-34.18	-82.031	-58.594
1301	-50.781	-14.648	-6.836	-13.184	-30.273	-82.52	-58.594
1302	-50.781	-13.184	-7.813	-13.672	-31.25	-82.031	-57.617
1303	-49.316	-14.16	-6.592	-12.695	-30.273	-83.496	-58.594
1304	-49.316	-14.16	-6.836	-15.137	-34.18	-82.031	-58.594
1305	-49.805	-13.672	-6.348	-13.672	-34.18	-82.52	-58.594
1306	-49.316	-13.672	-6.836	-16.113	-31.25	-81.543	-59.57
1307	-50.293	-14.16	-7.324	-14.16	-31.25	-83.008	-59.57
1308	-50.781	-14.648	-5.859	-15.137	-32.227	-81.055	-60.547
1309	-51.27	-14.16	-6.836	-15.625	-32.227	-82.031	-59.57
1310	-50.293	-14.16	-7.08	-15.137	-34.18	-83.008	-59.57
1311	-50.293	-14.648	-6.348	-15.625	-37.109	-83.008	-59.57
1312	-49.316	-14.648	-6.592	-15.625	-32.227	-82.52	-63.477
1313	-49.805	-14.16	-6.592	-14.648	-31.25	-82.52	-64.453
1314	-51.27	-13.672	-7.324	-14.16	-34.18	-83.008	-64.453
1315	-49.805	-13.672	-6.592	-15.137	-32.227	-83.008	-61.523
1316	-50.781	-14.16	-6.348	-14.16	-31.25	-83.496	-60.547
1317	-51.27	-13.672	-6.348	-14.648	-36.133	-82.031	-65.43
1318	-50.293	-15.137	-5.859	-14.648	-35.156	-83.008	-66.406
1319	-49.805	-14.648	-6.104	-14.648	-32.227	-83.008	-59.57
1320	-49.805	-14.648	-6.592	-14.16	-32.227	-82.031	-58.594
1321	-50.293	-14.16	-6.348	-14.16	-32.227	-82.52	-60.547
1322	-50.293	-15.137	-6.348	-14.648	-32.227	-83.496	-60.547
1323	-51.27	-14.16	-6.348	-14.16	-37.109	-83.008	-59.57
1324	-51.27	-13.184	-6.592	-14.648	-32.227	-82.52	-60.547
1325	-50.293	-14.16	-6.104	-14.16	-32.227	-82.031	-61.523
1326	-49.805	-13.672	-6.348	-15.625	-36.133	-83.008	-61.523
1327	-51.27	-14.16	-6.836	-15.137	-33.203	-81.055	-60.547
1328	-51.27	-13.672	-6.348	-14.648	-31.25	-82.031	-61.523
1329	-52.246	-15.137	-6.348	-14.648	-33.203	-83.984	-59.57
1330	-50.781	-13.672	-6.592	-16.113	-37.109	-84.473	-59.57
1331	-50.293	-13.184	-6.836	-13.672	-38.086	-83.984	-59.57
1332	-51.27	-14.648	-6.592	-15.137	-41.992	-83.984	-60.547
1333	-50.293	-15.137	-6.104	-15.137	-37.109	-83.496	-59.57
1334	-49.805	-15.137	-6.836	-15.137	-36.133	-83.984	-61.523
1335	-51.27	-14.648	-6.592	-15.625	-33.203	-83.008	-60.547
1336	-52.246	-13.672	-6.592	-15.137	-33.203	-83.496	-60.547
1337	-52.246	-13.672	-6.348	-16.602	-33.203	-84.473	-59.57
1338	-51.758	-13.672	-6.592	-15.625	-34.18	-84.473	-60.547
1339	-51.27	-13.672	-6.348	-19.043	-33.203	-84.473	-60.547
1340	-50.781	-14.648	-7.08	-14.16	-33.203	-83.496	-61.523
1341	-52.246	-15.137	-6.836	-15.625	-33.203	-83.008	-61.523
1342	-51.758	-15.137	-6.592	-14.648	-40.039	-83.496	-59.57
1343	-51.758	-14.16	-6.836	-14.648	-34.18	-84.473	-61.523
1344	-51.758	-14.648	-6.104	-15.137	-33.203	-83.984	-60.547
1345	-51.27	-14.16	-6.592	-15.137	-33.203	-84.473	-61.523
1346	-52.246	-15.137	-6.348	-15.625	-33.203	-84.961	-63.477
1347	-51.27	-16.113	-6.836	-14.648	-33.203	-84.473	-66.406
1348	-51.758	-14.648	-7.568	-15.137	-34.18	-83.496	-62.5
1349	-51.758	-14.648	-6.348	-15.137	-33.203	-84.473	-61.523
1350	-51.758	-14.648	-6.592	-15.625	-33.203	-84.473	-61.523
1351	-51.758	-14.648	-5.615	-15.625	-33.203	-84.473	-61.523
1352	-52.246	-15.137	-6.104	-14.16	-36.133	-83.984	-62.5
1353	-52.734	-14.648	-5.615	-15.137	-32.227	-85.449	-66.406
1354	-52.734	-14.648	-6.104	-15.137	-33.203	-85.449	-62.5
1355	-51.27	-14.648	-5.859	-16.113	-32.227	-84.961	-62.5
1356	-52.734	-15.137	-6.104	-15.625	-33.203	-86.426	-61.523
1357	-53.223	-13.672	-6.104	-15.625	-33.203	-85.449	-65.43
1358	-52.246	-13.672	-5.371	-14.648	-36.133	-85.449	-61.523
1359	-52.246	-14.648	-7.08	-16.602	-33.203	-86.426	-62.5
1360	-52.734	-13.184	-6.836	-15.137	-33.203	-84.961	-61.523
1361	-52.734	-14.16	-6.836	-14.16	-33.203	-86.426	-60.547
1362	-52.734	-14.16	-7.08	-16.113	-32.227	-86.914	-62.5
1363	-51.758	-14.16	-6.592	-14.648	-34.18	-86.914	-65.43
1364	-52.734	-14.648	-6.836	-17.09	-33.203	-85.938	-66.406
1365	-52.734	-14.648	-7.813	-14.648	-34.18	-85.938	-63.477
1366	-51.758	-14.16	-6.592	-15.137	-33.203	-86.426	-64.453
1367	-52.246	-14.16	-6.592	-15.625	-33.203	-87.402	-66.406
1368	-52.734	-13.672	-7.568	-15.137	-33.203	-85.449	-64.453
1369	-51.758	-14.648	-6.836	-15.137	-34.18	-86.914	-65.43
1370	-52.246	-14.16	-6.592	-16.113	-33.203	-86.426	-62.5
1371	-53.711	-15.137	-6.348	-16.602	-33.203	-85.938	-67.383
1372	-53.223	-15.137	-6.348	-16.113	-33.203	-87.402	-63.477
1373	-51.758	-14.648	-6.104	-19.043	-33.203	-86.426	-62.5
1374	-53.223	-13.672	-5.859	-14.648	-34.18	-86.914	-66.406
1375	-53.223	-14.16	-7.324	-15.625	-34.18	-87.402	-66.406
1376	-52.734	-14.648	-6.836	-15.625	-34.18	-86.914	-62.5
1377	-52.246	-14.648	-6.348	-14.648	-35.156	-88.867	-63.477
1378	-53.711	-14.16	-6.592	-15.137	-35.156	-87.891	-62.5
1379	-52.734	-13.672	-6.104	-15.137	-33.203	-89.844	-62.5
1380	-53.223	-14.16	-6.592	-16.113	-35.156	-86.914	-61.523
1381	-52.734	-14.16	-7.08	-14.648	-34.18	-88.867	-63.477
1382	-53.223	-15.137	-6.592	-15.625	-35.156	-88.867	-62.5
1383	-52.246	-14.16	-7.08	-14.16	-35.156	-87.891	-62.5
1384	-52.246	-14.16	-6.836	-15.625	-35.156	-88.867	-63.477
1385	-53.223	-14.648	-7.08	-17.09	-34.18	-88.379	-62.5
1386	-53.223	-14.16	-6.836	-16.602	-35.156	-89.844	-63.477
1387	-53.711	-14.648	-6.348	-15.137	-33.203	-88.379	-62.5
1388	-53.223	-14.16	-6.836	-16.113	-34.18	-88.867	-63.477
1389	-53.223	-14.648	-7.08	-15.137	-34.18	-88.867	-63.477
1390	-53.711	-15.137	-6.348	-15.137	-34.18	-88.867	-63.477
1391	-53.711	-15.137	-6.104	-17.09	-34.18	-88.379	-64.453
1392	-54.199	-15.137	-6.836	-16.113	-35.156	-90.332	-62.5
1393	-53.711	-15.137	-6.592	-16.113	-36.133	-89.844	-64.453
1394	-53.711	-14.648	-5.859	-16.113	-35.156	-92.285	-63.477
1395	-53.223	-15.137	-6.592	-15.625	-35.156	-88.867	-62.5
1396	-53.711	-14.648	-6.348	-18.066	-35.156	-90.82	-62.5
1397	-54.688	-14.648	-6.104	-17.09	-35.156	-90.82	-63.477
1398	-53.711	-14.648	-6.104	-15.137	-35.156	-91.797	-63.477
1399	-53.711	-14.16	-6.836	-15.137	-36.133	-90.332	-64.453
1400	-52.734	-14.648	-7.324	-15.625	-35.156	-90.332	-64.453
1401	-53.223	-15.625	-6.348	-15.137	-36.133	-91.309	-64.453
1402	-52.734	-15.137	-6.104	-15.625	-36.133	-91.797	-63.477
1403	-52.734	-13.672	-7.08	-15.137	-36.133	-88.867	-64.453
1404	-53.711	-13.672	-7.08	-16.113	-35.156	-90.82	-65.43
1405	-52.734	-13.672	-6.348	-15.625	-35.156	-90.82	-63.477
1406	-54.688	-14.648	-6.592	-16.113	-35.156	-90.332	-64.453
1407	-53.711	-16.113	-7.08	-15.625	-36.133	-91.309	-64.453
1408	-53.711	-15.137	-7.08	-16.113	-41.016	-90.332	-64.453
1409	-53.711	-14.648	-6.836	-17.09	-40.039	-90.82	-64.453
1410	-54.199	-15.137	-7.568	-18.066	-40.039	-91.309	-69.336
1411	-53.223	-14.648	-7.08	-16.602	-36.133	-90.82	-63.477
1412	-53.711	-15.137	-6.836	-15.625	-38.086	-91.309	-68.359
1413	-53.711	-15.137	-7.08	-16.113	-36.133	-90.82	-69.336
1414	-54.199	-15.137	-5.859	-16.602	-37.109	-90.332	-63.477
1415	-54.688	-15.137	-6.592	-16.602	-40.039	-90.82	-63.477
1416	-53.223	-14.16	-6.592	-16.602	-36.133	-91.797	-63.477
1417	-53.711	-14.16	-7.08	-16.602	-36.133	-90.82	-63.477
1418	-54.199	-14.648	-7.08	-16.602	-47.852	-92.285	-63.477
1419	-53.711	-14.648	-6.592	-16.602	-41.992	-91.309	-64.453
1420	-54.688	-13.672	-6.592	-16.113	-37.109	-90.82	-69.336
1421	-54.688	-14.648	-6.592	-17.09	-38.086	-91.309	-69.336
1422	-53.711	-14.648	-6.836	-17.578	-36.133	-92.285	-68.359
1423	-54.688	-14.648	-6.836	-16.602	-42.969	-91.797	-65.43
1424	-54.199	-15.625	-7.08	-16.602	-40.039	-92.285	-62.5
1425	-53.711	-15.137	-7.324	-17.578	-36.133	-89.844	-65.43
1426	-55.176	-14.16	-7.813	-17.09	-37.109	-90.82	-64.453
1427	-54.688	-14.648	-6.836	-16.113	-41.992	-90.332	-62.5
1428	-54.688	-14.648	-7.813	-16.602	-40.039	-91.309	-63.477
1429	-55.176	-14.16	-6.836	-17.09	-37.109	-91.309	-65.43
1430	-54.688	-15.625	-7.08	-19.043	-36.133	-92.285	-65.43
1431	-55.176	-14.16	-7.324	-18.066	-36.133	-90.332	-68.359
1432	-55.176	-14.648	-7.568	-17.578	-36.133	-92.285	-64.453
1433	-53.711	-15.137	-7.813	-16.113	-36.133	-91.309	-64.453
1434	-55.664	-16.113	-7.324	-17.578	-36.133	-93.262	-64.453
1435	-54.199	-13.672	-6.836	-16.602	-35.156	-90.82	-69.336
1436	-55.176	-14.648	-6.592	-16.113	-37.109	-92.773	-65.43
1437	-54.688	-14.648	-6.592	-15.625	-41.992	-92.773	-64.453
1438	-55.176	-15.137	-6.348	-17.578	-36.133	-92.285	-65.43
1439	-56.152	-15.137	-6.348	-18.555	-40.039	-93.262	-64.453
1440	-55.176	-14.16	-6.836	-16.602	-37.109	-92.285	-64.453
1441	-55.664	-15.137	-7.324	-16.602	-40.039	-91.309	-65.43
1442	-55.664	-15.137	-6.836	-15.625	-37.109	-91.309	-65.43
1443	-54.688	-14.648	-7.08	-17.578	-41.992	-91.797	-64.453
1444	-55.664	-13.672	-7.08	-17.09	-37.109	-92.285	-64.453
1445	-57.129	-15.137	-7.813	-17.09	-36.133	-92.285	-64.453
1446	-56.641	-14.648	-6.592	-18.066	-36.133	-91.309	-64.453
1447	-57.129	-15.137	-7.08	-17.09	-37.109	-92.773	-64.453
1448	-56.641	-14.648	-7.568	-17.09	-37.109	-92.773	-64.453
1449	-56.641	-15.137	-7.08	-18.555	-36.133	-92.285	-65.43
1450	-56.152	-14.16	-7.813	-17.578	-36.133	-92.285	-65.43
1451	-56.641	-14.648	-7.08	-17.09	-37.109	-92.285	-66.406
1452	-55.664	-15.137	-7.324	-17.578	-38.086	-92.773	-65.43
1453	-55.664	-15.137	-7.568	-17.09	-37.109	-92.773	-66.406
1454	-57.129	-14.16	-6.836	-18.066	-37.109	-92.285	-64.453
1455	-56.152	-15.137	-7.08	-17.578	-35.156	-93.75	-65.43
1456	-56.641	-14.648	-7.813	-19.043	-38.086	-92.285	-65.43
1457	-56.641	-15.137	-6.836	-16.113	-38.086	-93.262	-66.406
1458	-56.641	-15.137	-7.813	-16.113	-36.133	-94.238	-66.406
1459	-57.617	-15.137	-7.568	-17.09	-36.133	-92.773	-66.406
1460	-56.641	-15.137	-7.324	-17.09	-37.109	-93.262	-64.453
1461	-57.617	-15.625	-7.08	-17.578	-42.969	-93.262	-65.43
1462	-56.641	-15.137	-6.592	-17.09	-39.063	-92.773	-65.43
1463	-55.664	-15.137	-7.568	-17.09	-37.109	-95.215	-66.406
1464	-58.105	-15.625	-7.08	-16.113	-41.016	-94.727	-64.453
1465	-57.129	-16.113	-8.057	-16.602	-39.063	-93.262	-66.406
1466	-57.129	-15.625	-7.568	-17.09	-40.039	-94.238	-64.453
1467	-57.617	-15.625	-7.813	-17.09	-37.109	-93.75	-65.43
1468	-56.641	-15.137	-8.057	-17.09	-37.109	-94.727	-65.43
1469	-57.129	-16.113	-7.568	-17.578	-41.992	-94.238	-66.406
1470	-57.129	-15.137	-7.324	-18.066	-38.086	-94.727	-65.43
1471	-57.617	-15.625	-7.08	-17.09	-37.109	-95.703	-66.406
1472	-58.105	-15.625	-7.08	-17.09	-37.109	-95.215	-64.453
1473	-57.129	-15.137	-8.545	-18.066	-42.969	-93.262	-66.406
1474	-58.105	-15.137	-7.324	-16.113	-43.945	-94.727	-65.43
1475	-58.594	-15.625	-7.813	-16.113	-37.109	-95.703	-65.43
1476	-58.594	-15.625	-7.324	-16.113	-36.133	-95.703	-65.43
1477	-57.617	-16.113	-7.324	-17.09	-38.086	-94.727	-67.383
1478	-58.105	-15.625	-6.348	-17.578	-41.992	-94.238	-65.43
1479	-57.617	-16.602	-8.057	-16.602	-39.063	-95.703	-65.43
1480	-57.617	-16.113	-7.324	-16.602	-41.992	-94.238	-66.406
1481	-58.105	-16.113	-7.08	-16.602	-38.086	-95.215	-65.43
1482	-58.105	-14.648	-8.789	-16.602	-38.086	-96.191	-66.406
1483	-59.082	-15.137	-8.057	-17.09	-37.109	-96.191	-66.406
1484	-57.617	-16.113	-6.836	-17.578	-38.086	-93.75	-65.43
1485	-57.617	-15.625	-7.324	-17.09	-37.109	-94.727	-65.43
1486	-58.105	-15.137	-7.568	-17.09	-38.086	-95.215	-66.406
1487	-57.617	-16.113	-7.568	-18.066	-37.109	-94.238	-67.383
1488	-57.129	-16.602	-8.057	-18.555	-38.086	-95.703	-68.359
1489	-57.129	-16.113	-7.324	-16.602	-38.086	-96.191	-66.406
1490	-58.594	-15.137	-7.568	-18.066	-39.063	-94.727	-66.406
1491	-58.105	-16.113	-7.08	-18.555	-38.086	-95.215	-68.359
1492	-59.082	-16.602	-8.057	-18.066	-43.945	-95.703	-67.383
1493	-58.594	-17.09	-6.836	-20.996	-39.063	-96.191	-66.406
1494	-58.105	-16.113	-7.568	-18.066	-39.063	-95.703	-67.383
1495	-57.129	-15.625	-8.057	-17.09	-43.945	-95.215	-66.406
1496	-57.617	-15.625	-7.568	-17.09	-39.063	-96.68	-72.266
1497	-57.617	-15.625	-7.568	-17.09	-40.039	-96.68	-72.266
1498	-58.594	-15.137	-7.568	-17.09	-44.922	-96.191	-68.359
1499	-58.594	-14.648	-7.568	-15.137	-45.898	-95.703	-67.383
1500	-58.105	-16.113	-7.813	-19.043	-40.039	-97.168	-67.383
1501	-58.594	-15.137	-8.057	-18.555	-39.063	-96.68	-67.383
1502	-59.57	-15.137	-7.813	-18.555	-40.039	-97.656	-67.383
1503	-58.594	-14.648	-8.545	-17.578	-43.945	-95.215	-68.359
1504	-58.105	-15.137	-7.324	-17.09	-41.016	-95.703	-67.383
1505	-59.082	-15.625	-7.324	-17.09	-39.063	-95.703	-68.359
1506	-58.594	-15.137	-8.301	-19.043	-49.805	-97.656	-68.359
1507	-60.059	-15.137	-8.057	-17.578	-42.969	-96.68	-68.359
1508	-58.594	-14.648	-8.545	-18.066	-48.828	-96.68	-68.359
1509	-59.57	-16.113	-8.057	-17.578	-42.969	-96.68	-68.359
1510	-59.57	-15.625	-8.545	-18.066	-43.945	-97.168	-68.359
1511	-59.082	-15.625	-7.813	-17.09	-43.945	-98.145	-67.383
1512	-59.57	-15.137	-7.813	-17.09	-38.086	-97.168	-68.359
1513	-59.57	-15.625	-7.813	-17.09	-38.086	-98.145	-68.359
1514	-59.57	-15.137	-7.813	-18.555	-39.063	-97.656	-68.359
1515	-59.57	-14.648	-7.324	-16.602	-40.039	-98.633	-68.359
1516	-61.035	-15.625	-7.568	-16.602	-39.063	-97.656	-68.359
1517	-60.547	-15.625	-7.08	-19.043	-39.063	-99.121	-69.336
1518	-60.547	-15.137	-7.568	-17.09	-40.039	-98.145	-70.313
1519	-60.059	-15.625	-7.324	-18.066	-39.063	-100.586	-69.336
1520	-60.059	-15.625	-8.057	-17.578	-40.039	-98.633	-69.336
1521	-61.035	-16.113	-8.789	-17.09	-39.063	-97.656	-70.313
1522	-60.547	-16.113	-7.813	-17.578	-41.016	-98.145	-71.289
1523	-60.547	-14.648	-7.568	-17.578	-39.063	-99.121	-70.313
1524	-61.035	-15.625	-8.545	-17.578	-38.086	-98.145	-70.313
1525	-60.547	-16.602	-8.057	-19.043	-39.063	-99.609	-69.336
1526	-60.547	-16.113	-8.057	-18.066	-39.063	-97.656	-70.313
1527	-62.5	-15.137	-7.568	-17.578	-39.063	-98.633	-70.313
1528	-61.035	-15.625	-8.301	-17.578	-39.063	-98.145	-70.313
1529	-61.035	-15.625	-7.813	-17.578	-39.063	-98.633	-70.313
1530	-61.523	-15.137	-7.324	-17.09	-40.039	-100.586	-70.313
1531	-61.523	-16.113	-8.301	-18.066	-40.039	-99.121	-70.313
1532	-60.547	-15.137	-8.545	-18.555	-40.039	-101.563	-71.289
1533	-60.547	-16.113	-7.813	-17.09	-40.039	-100.586	-70.313
1534	-60.059	-15.625	-7.813	-17.09	-41.016	-98.633	-71.289
1535	-61.523	-16.113	-8.057	-19.043	-39.063	-99.609	-71.289
1536	-62.012	-16.602	-8.301	-17.09	-40.039	-99.609	-71.289
1537	-60.059	-16.113	-7.813	-20.02	-39.063	-99.121	-71.289
1538	-61.523	-15.137	-7.568	-17.578	-40.039	-99.121	-70.313
1539	-60.059	-16.113	-8.301	-17.578	-42.969	-100.098	-70.313
1540	-61.523	-15.137	-7.813	-19.043	-39.063	-99.609	-69.336
1541	-61.523	-16.602	-8.057	-17.578	-40.039	-99.609	-72.266
1542	-61.035	-15.625	-8.057	-17.578	-40.039	-100.586	-71.289
1543	-61.523	-16.602	-8.301	-18.066	-41.992	-101.563	-70.313
1544	-60.059	-15.625	-8.789	-17.578	-39.063	-99.121	-71.289
1545	-61.523	-16.602	-7.813	-18.066	-41.016	-100.098	-71.289
1546	-62.012	-16.113	-7.813	-18.555	-40.039	-100.098	-71.289
1547	-61.035	-17.09	-7.568	-17.578	-39.063	-101.074	-72.266
1548	-61.035	-16.602	-7.813	-19.043	-39.063	-99.609	-71.289
1549	-62.012	-16.602	-8.057	-18.066	-40.039	-101.074	-71.289
1550	-61.523	-16.113	-8.057	-18.555	-41.016	-100.586	-71.289
1551	-61.523	-14.648	-7.813	-20.02	-39.063	-101.563	-70.313
1552	-61.523	-15.137	-7.813	-18.555	-43.945	-101.563	-71.289
1553	-62.012	-16.602	-7.568	-17.09	-39.063	-101.074	-77.148
1554	-62.5	-14.648	-7.813	-19.043	-40.039	-102.539	-70.313
1555	-61.035	-16.113	-8.057	-20.02	-40.039	-101.563	-72.266
1556	-60.547	-16.113	-7.08	-19.043	-40.039	-101.074	-72.266
1557	-62.012	-15.625	-7.324	-19.043	-40.039	-102.539	-72.266
1558	-62.012	-15.137	-7.324	-19.043	-41.016	-102.051	-71.289
1559	-61.035	-16.113	-8.301	-17.578	-40.039	-100.586	-72.266
1560	-61.523	-15.137	-7.568	-18.066	-40.039	-100.586	-70.313
1561	-61.523	-15.625	-8.301	-18.555	-40.039	-102.539	-72.266
1562	-61.035	-15.625	-8.545	-17.578	-40.039	-101.563	-71.289
1563	-61.523	-16.113	-8.545	-18.555	-39.063	-101.074	-72.266
1564	-62.5	-15.137	-8.301	-19.043	-39.063	-102.539	-71.289
1565	-61.035	-16.602	-7.568	-17.578	-39.063	-101.074	-73.242
1566	-61.523	-15.625	-8.301	-19.043	-40.039	-102.051	-72.266
1567	-62.012	-15.625	-8.545	-18.066	-39.063	-101.074	-73.242
1568	-62.012	-16.602	-9.033	-18.066	-40.039	-100.098	-72.266
1569	-62.012	-17.09	-8.301	-18.555	-40.039	-103.516	-73.242
1570	-61.523	-16.113	-6.592	-19.043	-39.063	-102.539	-73.242
1571	-61.523	-15.137	-8.301	-19.043	-44.922	-103.027	-71.289
1572	-61.523	-15.625	-8.545	-19.043	-44.922	-102.051	-72.266
1573	-62.012	-15.625	-8.301	-19.531	-40.039	-102.051	-72.266
1574	-62.012	-16.113	-8.301	-18.555	-40.039	-104.004	-72.266
1575	-62.5	-15.625	-8.301	-18.555	-41.992	-103.027	-71.289
1576	-62.012	-15.625	-8.301	-18.555	-40.039	-104.004	-72.266
1577	-62.012	-16.113	-8.057	-18.555	-44.922	-104.004	-72.266
1578	-62.012	-15.625	-7.813	-19.531	-46.875	-103.027	-72.266
1579	-62.012	-15.137	-7.813	-18.066	-41.016	-103.516	-71.289
1580	-61.523	-15.137	-8.057	-19.531	-40.039	-103.027	-72.266
1581	-61.035	-15.137	-8.301	-19.531	-41.016	-104.004	-71.289
1582	-62.012	-15.625	-7.813	-19.043	-43.945	-104.004	-73.242
1583	-62.012	-15.137	-7.813	-19.531	-39.063	-104.492	-72.266
1584	-62.012	-15.137	-8.545	-19.531	-41.992	-104.492	-73.242
1585	-62.012	-15.625	-8.301	-19.531	-39.063	-103.027	-73.242
1586	-63.965	-16.113	-8.057	-18.555	-41.016	-104.492	-73.242
1587	-62.012	-15.625	-8.057	-18.555	-46.875	-104.98	-72.266
1588	-63.477	-16.113	-8.545	-19.531	-40.039	-104.492	-73.242
1589	-62.988	-16.113	-7.568	-20.508	-41.016	-103.516	-74.219
1590	-63.477	-15.137	-8.545	-19.043	-40.039	-104.492	-73.242
1591	-63.477	-15.625	-8.057	-18.555	-40.039	-104.004	-74.219
1592	-64.453	-14.648	-8.057	-18.066	-40.039	-101.563	-73.242
1593	-63.477	-15.625	-7.08	-19.043	-44.922	-104.492	-73.242
1594	-63.477	-16.113	-8.301	-19.531	-43.945	-105.469	-73.242
1595	-63.965	-15.137	-8.057	-20.508	-41.992	-104.492	-74.219
1596	-62.988	-16.602	-8.057	-19.043	-41.016	-104.98	-73.242
1597	-64.453	-16.113	-7.813	-18.066	-41.992	-104.004	-73.242
1598	-62.988	-15.137	-7.813	-19.043	-41.016	-105.957	-73.242
1599	-64.453	-15.625	-8.057	-17.578	-41.016	-105.957	-73.242
1600	-64.941	-17.09	-8.545	-18.555	-41.016	-104.98	-74.219
1601	-63.965	-15.625	-8.057	-19.043	-41.992	-105.957	-75.195
1602	-63.965	-15.625	-7.568	-18.066	-41.992	-106.445	-74.219
1603	-63.477	-15.625	-8.301	-18.066	-52.734	-104.492	-74.219
1604	-63.965	-16.602	-8.057	-18.066	-46.875	-105.957	-75.195
1605	-64.453	-17.09	-8.301	-19.043	-40.039	-106.934	-74.219
1606	-64.453	-16.113	-9.033	-19.531	-41.016	-104.492	-75.195
1607	-64.941	-16.602	-7.813	-18.066	-41.016	-105.957	-76.172
1608	-64.941	-16.602	-8.301	-19.531	-41.016	-105.957	-74.219
1609	-63.965	-17.09	-8.057	-18.555	-41.016	-106.934	-75.195
1610	-64.453	-16.602	-8.545	-19.043	-47.852	-104.98	-75.195
1611	-64.453	-16.602	-7.324	-17.09	-41.992	-106.445	-75.195
1612	-64.941	-15.137	-8.057	-19.043	-41.992	-106.445	-75.195
1613	-63.965	-15.137	-7.324	-20.508	-41.992	-105.469	-75.195
1614	-63.965	-16.113	-8.545	-19.043	-41.992	-105.469	-75.195
1615	-64.941	-16.113	-8.789	-19.043	-41.992	-106.445	-74.219
1616	-63.477	-16.602	-7.813	-20.02	-41.016	-106.934	-75.195
1617	-65.43	-15.625	-7.568	-19.043	-42.969	-106.445	-75.195
1618	-65.918	-16.113	-8.789	-18.555	-42.969	-106.445	-74.219
1619	-64.941	-16.602	-7.568	-20.02	-42.969	-106.445	-74.219
1620	-65.918	-16.113	-8.789	-18.555	-46.875	-107.422	-80.078
1621	-65.918	-16.113	-8.301	-18.555	-44.922	-108.887	-76.172
1622	-65.43	-16.602	-8.545	-19.531	-53.711	-108.398	-76.172
1623	-65.43	-15.625	-8.301	-19.531	-53.711	-106.934	-76.172
1624	-64.941	-16.113	-7.813	-19.043	-42.969	-107.422	-80.078
1625	-65.43	-16.113	-8.789	-19.043	-42.969	-108.398	-76.172
1626	-65.43	-15.625	-8.301	-18.555	-46.875	-105.957	-76.172
1627	-65.918	-16.113	-8.545	-19.531	-46.875	-107.91	-76.172
1628	-65.918	-17.09	-8.057	-18.066	-47.852	-106.934	-76.172
1629	-65.918	-16.602	-8.057	-18.555	-47.852	-107.422	-76.172
1630	-66.406	-16.602	-8.057	-20.508	-49.805	-106.934	-75.195
1631	-66.895	-17.578	-8.789	-20.508	-47.852	-107.91	-76.172
1632	-66.406	-15.625	-8.057	-19.043	-42.969	-108.398	-76.172
1633	-65.918	-17.09	-8.301	-20.02	-43.945	-108.887	-77.148
1634	-65.918	-17.09	-8.545	-20.02	-52.734	-107.91	-76.172
1635	-66.895	-17.09	-8.545	-19.531	-51.758	-107.91	-76.172
1636	-66.895	-17.09	-8.545	-19.531	-48.828	-108.887	-77.148
1637	-66.895	-17.09	-8.301	-19.043	-48.828	-108.887	-75.195
1638	-65.918	-16.113	-8.789	-20.508	-43.945	-106.934	-76.172
1639	-65.43	-17.09	-8.789	-19.043	-46.875	-109.375	-76.172
1640	-66.895	-16.602	-7.568	-19.531	-44.922	-105.469	-76.172
1641	-65.918	-15.625	-9.033	-19.043	-47.852	-108.398	-77.148
1642	-64.941	-16.113	-8.545	-19.531	-47.852	-107.91	-76.172
1643	-65.43	-17.09	-8.545	-18.555	-44.922	-107.91	-77.148
1644	-65.43	-16.602	-8.301	-22.461	-45.898	-108.398	-75.195
1645	-66.406	-16.602	-9.033	-20.508	-42.969	-108.887	-77.148
1646	-64.941	-16.602	-9.277	-21.973	-43.945	-107.91	-76.172
1647	-65.918	-16.602	-9.521	-19.531	-42.969	-107.91	-76.172
1648	-66.406	-16.602	-9.277	-24.902	-45.898	-108.887	-77.148
1649	-66.895	-15.625	-9.033	-20.02	-45.898	-106.934	-77.148
1650	-66.895	-17.09	-8.057	-20.02	-43.945	-108.398	-77.148
1651	-66.406	-15.625	-8.545	-19.531	-44.922	-107.91	-77.148
1652	-66.406	-16.113	-8.301	-20.996	-45.898	-107.91	-77.148
1653	-66.895	-15.625	-9.033	-20.02	-43.945	-108.887	-77.148
1654	-66.895	-16.113	-8.301	-20.02	-46.875	-108.398	-77.148
1655	-66.406	-16.602	-8.789	-19.043	-42.969	-109.375	-78.125
1656	-67.383	-17.09	-9.033	-20.02	-45.898	-109.375	-78.125
1657	-66.895	-16.113	-8.789	-20.02	-44.922	-107.91	-77.148
1658	-67.871	-15.625	-8.789	-20.02	-49.805	-109.863	-78.125
1659	-66.406	-16.602	-8.301	-20.508	-43.945	-109.375	-82.031
1660	-67.383	-17.09	-9.277	-20.508	-49.805	-109.375	-78.125
1661	-66.406	-16.602	-9.277	-19.531	-48.828	-110.352	-79.102
1662	-67.383	-15.625	-9.033	-20.02	-43.945	-107.91	-78.125
1663	-66.895	-15.625	-8.545	-20.02	-44.922	-109.375	-77.148
1664	-66.406	-16.113	-8.301	-18.555	-42.969	-109.863	-78.125
1665	-68.359	-14.648	-8.545	-20.02	-44.922	-108.398	-80.078
1666	-67.383	-16.113	-8.545	-19.531	-45.898	-109.375	-77.148
1667	-66.895	-15.625	-8.789	-19.531	-52.734	-108.887	-78.125
1668	-68.848	-17.09	-7.813	-20.02	-49.805	-109.375	-77.148
1669	-66.895	-17.09	-9.033	-20.02	-50.781	-108.398	-79.102
1670	-67.871	-15.625	-7.813	-20.02	-45.898	-108.398	-78.125
1671	-67.383	-16.113	-8.057	-20.508	-44.922	-109.375	-79.102
1672	-67.383	-16.602	-7.813	-20.996	-51.758	-110.352	-78.125
1673	-68.359	-16.602	-8.057	-22.461	-45.898	-110.352	-79.102
1674	-67.871	-16.602	-8.789	-20.508	-51.758	-109.375	-79.102
1675	-67.383	-16.602	-8.789	-20.02	-50.781	-111.328	-78.125
1676	-68.359	-16.113	-7.568	-20.508	-44.922	-109.863	-78.125
1677	-67.871	-17.09	-8.789	-20.508	-45.898	-108.398	-80.078
1678	-68.359	-16.113	-9.277	-19.043	-43.945	-110.84	-79.102
1679	-68.848	-16.602	-8.301	-20.02	-44.922	-109.863	-77.148
1680	-67.871	-16.113	-8.301	-20.02	-44.922	-108.887	-77.148
1681	-68.359	-15.625	-8.057	-20.508	-44.922	-111.328	-79.102
1682	-68.848	-15.625	-8.789	-18.555	-44.922	-109.863	-78.125
1683	-68.359	-16.113	-8.057	-19.531	-45.898	-111.328	-83.984
1684	-68.848	-15.625	-9.033	-19.043	-45.898	-110.84	-83.008
1685	-67.871	-16.113	-9.033	-20.996	-44.922	-109.375	-83.008
1686	-67.383	-15.625	-8.545	-21.484	-47.852	-109.375	-79.102
1687	-69.336	-16.602	-8.789	-20.996	-45.898	-109.863	-80.078
1688	-67.871	-16.602	-8.057	-20.508	-48.828	-108.887	-80.078
1689	-68.359	-17.09	-9.033	-20.996	-49.805	-109.375	-79.102
1690	-67.383	-16.113	-8.057	-20.996	-45.898	-110.84	-79.102
1691	-67.871	-16.602	-7.813	-20.996	-44.922	-108.887	-79.102
1692	-68.359	-16.113	-8.301	-20.996	-45.898	-108.398	-80.078
1693	-67.871	-15.625	-8.057	-21.484	-44.922	-109.863	-79.102
1694	-68.359	-16.113	-7.568	-21.484	-47.852	-109.863	-80.078
1695	-69.336	-15.625	-8.301	-20.02	-45.898	-110.352	-79.102
1696	-68.848	-17.09	-8.545	-20.996	-52.734	-110.84	-83.984
1697	-69.336	-16.113	-8.789	-19.531	-45.898	-112.305	-83.984
1698	-68.848	-17.578	-8.301	-20.02	-44.922	-110.84	-80.078
1699	-67.871	-16.113	-8.789	-19.043	-44.922	-111.328	-80.078
1700	-67.871	-17.09	-8.789	-21.484	-45.898	-109.863	-79.102
1701	-67.871	-17.09	-8.545	-20.508	-45.898	-110.84	-81.055
1702	-69.336	-16.602	-8.545	-21.973	-45.898	-113.281	-82.031
1703	-68.359	-17.578	-8.789	-20.02	-44.922	-111.328	-82.031
1704	-69.336	-17.09	-9.033	-20.02	-48.828	-113.77	-81.055
1705	-68.848	-17.09	-8.545	-20.02	-51.758	-111.328	-81.055
1706	-69.336	-17.09	-9.033	-20.508	-45.898	-113.281	-80.078
1707	-69.336	-16.602	-8.301	-20.02	-44.922	-112.793	-81.055
1708	-67.871	-16.602	-9.033	-20.996	-45.898	-110.84	-80.078
1709	-68.848	-18.066	-8.057	-20.508	-45.898	-112.793	-83.008
1710	-69.336	-17.578	-8.545	-21.973	-44.922	-113.77	-80.078
1711	-68.848	-17.09	-8.301	-20.02	-46.875	-112.793	-81.055
1712	-68.848	-17.578	-9.277	-21.484	-45.898	-113.281	-82.031
1713	-69.824	-16.602	-9.521	-20.996	-48.828	-112.793	-81.055
1714	-69.336	-16.602	-7.813	-20.02	-50.781	-114.746	-81.055
1715	-68.848	-17.09	-9.033	-19.531	-47.852	-112.793	-80.078
1716	-68.848	-17.578	-8.301	-20.996	-46.875	-114.258	-81.055
1717	-69.336	-17.578	-9.521	-20.508	-45.898	-112.793	-80.078
1718	-68.848	-16.113	-8.789	-20.508	-45.898	-113.77	-81.055
1719	-68.848	-17.09	-9.033	-20.508	-45.898	-113.281	-81.055
1720	-70.801	-17.09	-9.277	-18.555	-46.875	-114.258	-81.055
1721	-68.848	-17.09	-10.01	-20.508	-46.875	-114.258	-80.078
1722	-69.336	-17.09	-9.277	-22.949	-50.781	-114.258	-82.031
1723	-68.848	-17.578	-9.277	-20.02	-45.898	-113.77	-81.055
1724	-69.824	-17.578	-9.033	-19.531	-46.875	-113.77	-82.031
1725	-68.848	-17.09	-9.033	-20.02	-45.898	-114.258	-80.078
1726	-69.824	-16.602	-10.254	-20.02	-44.922	-114.746	-81.055
1727	-69.336	-16.602	-8.545	-21.484	-45.898	-115.234	-81.055
1728	-69.336	-17.09	-9.277	-19.043	-45.898	-114.746	-81.055
1729	-68.848	-16.602	-9.033	-19.531	-49.805	-113.281	-85.938
1730	-68.848	-17.09	-8.545	-20.508	-45.898	-115.723	-83.984
1731	-69.336	-17.578	-8.545	-20.02	-45.898	-114.258	-82.031
1732	-69.824	-17.578	-8.545	-19.531	-45.898	-115.234	-81.055
1733	-70.313	-17.578	-7.813	-22.461	-45.898	-115.723	-82.031
1734	-68.848	-17.578	-8.057	-21.484	-46.875	-115.234	-82.031
1735	-69.824	-17.578	-8.301	-20.508	-50.781	-115.234	-82.031
1736	-69.336	-17.578	-7.324	-20.508	-46.875	-114.258	-82.031
1737	-69.824	-16.602	-8.301	-20.996	-48.828	-115.723	-84.961
1738	-69.336	-17.578	-9.277	-20.996	-50.781	-115.723	-84.961
1739	-69.336	-17.09	-8.545	-20.996	-46.875	-116.699	-83.008
1740	-69.336	-17.578	-8.301	-20.508	-47.852	-117.188	-81.055
1741	-69.824	-16.602	-9.277	-20.02	-51.758	-116.211	-83.984
1742	-68.848	-17.09	-8.789	-20.02	-49.805	-116.211	-84.961
1743	-69.824	-16.113	-9.033	-20.02	-51.758	-115.234	-83.008
1744	-68.848	-16.113	-8.301	-21.484	-44.922	-115.234	-83.008
1745	-69.336	-16.602	-10.498	-20.508	-45.898	-114.746	-83.008
1746	-68.359	-17.578	-9.277	-20.996	-45.898	-115.234	-83.008
1747	-69.824	-17.09	-9.033	-20.508	-49.805	-116.211	-83.008
1748	-70.313	-17.09	-8.789	-21.484	-44.922	-116.699	-83.984
1749	-68.848	-17.09	-8.545	-20.996	-46.875	-116.211	-83.984
1750	-68.848	-16.602	-9.521	-21.973	-46.875	-115.723	-83.008
1751	-70.801	-16.113	-9.277	-21.973	-51.758	-116.699	-83.008
1752	-69.824	-16.602	-8.545	-21.973	-46.875	-116.211	-82.031
1753	-70.801	-16.602	-9.277	-21.973	-46.875	-116.699	-83.984
1754	-70.313	-17.09	-9.033	-21.973	-46.875	-117.188	-83.008
1755	-70.801	-17.09	-8.545	-21.484	-47.852	-117.188	-85.938
1756	-70.801	-16.602	-8.789	-20.996	-47.852	-115.234	-88.867
1757	-70.801	-17.578	-8.789	-21.484	-48.828	-114.746	-83.984
1758	-70.801	-16.113	-8.301	-21.484	-45.898	-117.676	-83.984
1759	-71.777	-17.09	-8.789	-20.02	-45.898	-116.699	-83.984
1760	-70.313	-15.625	-9.277	-20.996	-47.852	-117.188	-83.984
1761	-71.289	-16.113	-9.277	-20.996	-46.875	-117.188	-83.984
1762	-71.289	-15.625	-8.789	-21.484	-47.852	-117.676	-83.008
1763	-70.801	-16.113	-9.277	-20.508	-46.875	-117.676	-83.984
1764	-71.289	-16.113	-8.789	-21.973	-49.805	-117.676	-87.891
1765	-70.313	-17.09	-9.277	-21.484	-46.875	-117.676	-88.867
1766	-69.336	-16.113	-10.01	-20.996	-52.734	-118.652	-83.984
1767	-70.313	-16.113	-9.766	-21.484	-47.852	-117.676	-83.984
1768	-70.801	-15.625	-8.545	-21.484	-45.898	-117.676	-84.961
1769	-72.266	-16.602	-9.033	-22.461	-51.758	-118.164	-85.938
1770	-71.289	-17.578	-10.01	-21.484	-47.852	-117.188	-84.961
1771	-70.801	-17.578	-9.277	-22.461	-47.852	-117.676	-83.984
1772	-69.336	-17.578	-9.033	-20.508	-47.852	-117.188	-86.914
1773	-71.289	-16.113	-8.545	-22.461	-52.734	-117.188	-83.984
1774	-70.801	-16.113	-9.521	-21.484	-46.875	-117.676	-83.984
1775	-72.266	-16.113	-9.277	-22.461	-51.758	-119.141	-83.984
1776	-71.777	-17.09	-9.277	-22.949	-48.828	-118.652	-85.938
1777	-71.289	-17.09	-8.301	-21.484	-52.734	-117.676	-83.984
1778	-71.289	-16.602	-8.789	-19.531	-47.852	-120.117	-83.984
1779	-71.777	-16.602	-8.789	-20.508	-49.805	-118.164	-89.844
1780	-70.313	-17.578	-8.545	-20.996	-47.852	-119.141	-84.961
1781	-70.801	-15.625	-9.521	-20.996	-48.828	-117.676	-83.984
1782	-71.777	-16.113	-8.301	-20.996	-47.852	-117.676	-84.961
1783	-70.313	-16.113	-9.521	-20.508	-53.711	-116.699	-86.914
1784	-70.313	-16.113	-8.545	-20.996	-46.875	-118.164	-90.82
1785	-70.801	-16.602	-9.277	-21.973	-48.828	-118.652	-84.961
1786	-72.266	-17.09	-9.521	-20.996	-52.734	-117.188	-84.961
1787	-71.289	-17.09	-9.766	-20.996	-48.828	-117.676	-91.797
1788	-70.313	-17.09	-10.254	-21.484	-49.805	-118.164	-87.891
1789	-70.313	-17.09	-10.498	-21.484	-52.734	-118.164	-84.961
1790	-70.801	-16.113	-9.766	-21.484	-48.828	-120.117	-85.938
1791	-70.801	-16.113	-9.521	-20.996	-49.805	-117.188	-83.984
1792	-70.801	-17.09	-9.521	-21.973	-49.805	-117.676	-83.984
1793	-70.801	-17.578	-9.277	-20.02	-49.805	-117.676	-84.961
1794	-71.289	-17.578	-9.033	-21.484	-48.828	-118.164	-83.984
1795	-71.289	-16.602	-8.545	-20.508	-51.758	-117.676	-83.984
1796	-70.801	-16.602	-9.766	-21.484	-49.805	-119.141	-86.914
1797	-73.242	-16.113	-10.01	-20.996	-49.805	-119.629	-86.914
1798	-71.289	-16.602	-9.033	-20.996	-53.711	-119.141	-85.938
1799	-72.266	-18.066	-9.521	-21.484	-54.688	-118.164	-85.938
1800	-72.754	-17.09	-8.789	-20.996	-51.758	-117.188	-84.961
1801	-70.313	-17.09	-9.766	-20.996	-48.828	-119.141	-86.914
1802	-72.754	-16.602	-9.277	-21.973	-50.781	-118.652	-84.961
1803	-72.266	-17.578	-9.277	-20.996	-54.688	-119.629	-85.938
1804	-71.777	-16.113	-9.033	-20.996	-49.805	-118.164	-84.961
1805	-71.777	-17.09	-9.521	-20.996	-50.781	-118.164	-85.938
1806	-70.801	-17.09	-9.521	-20.508	-58.594	-118.164	-86.914
1807	-71.777	-17.578	-9.766	-20.996	-49.805	-117.676	-83.984
1808	-72.754	-17.09	-10.01	-21.484	-49.805	-118.652	-85.938
1809	-70.801	-18.066	-10.254	-21.484	-53.711	-119.141	-84.961
1810	-72.754	-18.555	-9.521	-21.484	-50.781	-119.141	-85.938
1811	-72.754	-18.066	-10.01	-21.484	-53.711	-119.629	-85.938
1812	-72.266	-19.043	-9.277	-21.973	-51.758	-120.117	-87.891
1813	-71.777	-18.066	-8.789	-20.996	-54.688	-120.605	-85.938
1814	-73.242	-17.578	-9.521	-21.973	-54.688	-118.164	-85.938
1815	-70.313	-17.578	-9.766	-20.996	-52.734	-119.141	-85.938
1816	-72.266	-17.578	-9.277	-20.02	-57.617	-120.117	-86.914
1817	-71.777	-17.09	-9.766	-20.02	-53.711	-120.605	-84.961
1818	-71.777	-17.578	-9.277	-20.508	-54.688	-120.117	-85.938
1819	-71.777	-18.555	-9.277	-20.02	-58.594	-121.094	-86.914
1820	-72.266	-18.555	-8.545	-20.996	-56.641	-120.605	-86.914
1821	-72.754	-18.066	-9.766	-19.531	-60.547	-122.07	-85.938
1822	-71.777	-18.066	-9.521	-20.996	-56.641	-120.117	-87.891
1823	-71.777	-17.578	-10.01	-20.02	-59.57	-120.605	-86.914
1824	-72.754	-17.578	-9.277	-20.996	-64.453	-119.141	-85.938
1825	-71.777	-17.578	-9.521	-20.02	-61.523	-119.141	-86.914
1826	-72.754	-17.578	-9.033	-21.973	-50.781	-121.094	-86.914
1827	-72.754	-18.555	-9.766	-20.996	-54.688	-119.141	-86.914
1828	-71.777	-17.578	-10.498	-21.484	-53.711	-120.117	-87.891
1829	-71.777	-18.555	-9.766	-21.973	-59.57	-119.629	-88.867
1830	-73.73	-17.09	-9.766	-20.996	-60.547	-118.652	-87.891
1831	-72.754	-18.066	-8.789	-20.996	-54.688	-119.141	-87.891
1832	-72.754	-18.066	-10.01	-21.973	-56.641	-121.094	-86.914
1833	-72.266	-18.066	-10.254	-20.996	-55.664	-120.605	-87.891
1834	-71.777	-17.578	-10.01	-21.484	-51.758	-120.605	-86.914
1835	-73.242	-17.578	-9.033	-20.996	-56.641	-121.582	-86.914
1836	-72.754	-17.09	-10.01	-20.508	-51.758	-121.582	-86.914
1837	-72.266	-17.09	-9.521	-20.508	-53.711	-120.605	-87.891
1838	-73.73	-18.066	-10.01	-20.996	-51.758	-122.07	-88.867
1839	-71.777	-18.555	-10.01	-20.996	-51.758	-122.559	-87.891
1840	-72.266	-18.066	-10.01	-21.484	-51.758	-122.559	-87.891
1841	-73.242	-18.066	-9.766	-20.508	-51.758	-121.094	-88.867
1842	-71.289	-18.066	-9.766	-20.996	-56.641	-121.094	-87.891
1843	-71.777	-17.09	-9.766	-20.996	-56.641	-122.07	-86.914
1844	-72.266	-17.578	-10.254	-21.484	-54.688	-122.07	-88.867
1845	-72.266	-18.555	-10.498	-20.996	-52.734	-123.047	-87.891
1846	-73.73	-18.066	-10.254	-20.508	-51.758	-122.07	-86.914
1847	-73.242	-18.555	-10.254	-21.973	-51.758	-121.582	-86.914
1848	-72.754	-17.578	-9.033	-20.996	-51.758	-121.582	-87.891
1849	-73.242	-18.066	-9.766	-20.996	-49.805	-120.605	-87.891
1850	-73.242	-18.555	-9.766	-21.484	-56.641	-121.582	-88.867
1851	-72.266	-18.555	-9.277	-21.484	-55.664	-121.094	-88.867
1852	-72.266	-18.066	-9.766	-22.461	-51.758	-121.094	-89.844
1853	-73.242	-18.555	-9.277	-20.508	-52.734	-121.582	-87.891
1854	-72.266	-18.066	-9.521	-21.484	-52.734	-122.07	-92.773
1855	-72.754	-18.066	-9.033	-21.484	-51.758	-121.582	-89.844
1856	-73.242	-17.578	-9.277	-20.996	-51.758	-121.582	-92.773
1857	-72.754	-18.066	-9.521	-20.508	-51.758	-121.582	-89.844
1858	-72.754	-18.066	-8.545	-20.996	-54.688	-122.559	-88.867
1859	-72.266	-18.066	-10.01	-20.996	-54.688	-122.07	-88.867
1860	-72.266	-17.578	-9.521	-20.508	-51.758	-122.07	-89.844
1861	-73.242	-18.066	-9.521	-21.484	-52.734	-122.559	-91.797
1862	-74.219	-18.555	-9.766	-20.02	-51.758	-123.535	-88.867
1863	-72.266	-17.09	-10.01	-20.996	-52.734	-122.559	-88.867
1864	-72.754	-18.066	-10.498	-21.484	-53.711	-122.07	-90.82
1865	-72.266	-17.09	-9.521	-20.508	-51.758	-122.07	-94.727
1866	-74.219	-18.066	-9.277	-23.438	-57.617	-121.582	-93.75
1867	-73.73	-18.066	-10.01	-20.02	-50.781	-120.605	-94.727
1868	-72.754	-18.066	-9.277	-20.996	-56.641	-122.07	-93.75
1869	-72.754	-18.066	-9.521	-20.996	-52.734	-121.094	-94.727
1870	-71.289	-18.555	-9.766	-20.508	-53.711	-122.559	-90.82
1871	-72.754	-17.578	-9.766	-19.531	-51.758	-120.605	-88.867
1872	-73.242	-18.066	-8.789	-20.996	-53.711	-123.047	-89.844
1873	-72.754	-18.555	-9.521	-21.973	-52.734	-123.535	-88.867
1874	-73.73	-19.043	-9.033	-20.996	-52.734	-121.582	-89.844
1875	-72.754	-17.578	-9.277	-19.043	-51.758	-123.047	-88.867
1876	-74.707	-18.555	-10.01	-21.484	-52.734	-122.559	-89.844
1877	-73.242	-19.043	-8.789	-20.508	-60.547	-123.047	-88.867
1878	-73.73	-18.066	-9.033	-20.508	-56.641	-123.535	-89.844
1879	-73.73	-18.066	-10.01	-20.996	-55.664	-124.023	-89.844
1880	-73.73	-18.066	-10.01	-20.508	-58.594	-124.512	-90.82
1881	-73.73	-18.555	-10.498	-20.508	-52.734	-123.047	-90.82
1882	-74.707	-18.066	-9.766	-20.02	-53.711	-122.07	-89.844
1883	-73.242	-17.09	-10.254	-21.973	-59.57	-124.023	-89.844
1884	-73.73	-19.531	-9.766	-20.508	-57.617	-124.023	-89.844
1885	-75.195	-18.555	-10.498	-20.996	-52.734	-124.512	-89.844
1886	-74.219	-19.043	-10.01	-20.996	-51.758	-124.023	-89.844
1887	-72.754	-18.555	-10.01	-20.996	-57.617	-123.047	-90.82
1888	-74.219	-19.043	-10.742	-20.996	-58.594	-123.047	-90.82
1889	-73.73	-18.066	-10.01	-21.484	-53.711	-124.023	-90.82
1890	-74.219	-18.066	-10.498	-20.996	-58.594	-123.047	-90.82
1891	-73.73	-17.578	-9.521	-20.996	-52.734	-123.535	-91.797
1892	-74.707	-18.066	-10.742	-20.996	-57.617	-122.559	-90.82
1893	-73.73	-19.043	-9.766	-20.996	-55.664	-124.023	-89.844
1894	-73.73	-19.043	-9.521	-21.484	-52.734	-125	-90.82
1895	-73.242	-18.555	-9.277	-20.996	-52.734	-123.047	-90.82
1896	-74.707	-18.066	-10.254	-21.973	-52.734	-122.559	-91.797
1897	-73.73	-18.066	-9.766	-20.02	-52.734	-123.535	-94.727
1898	-76.172	-18.555	-10.01	-20.996	-53.711	-123.047	-90.82
1899	-74.707	-18.066	-9.033	-20.996	-53.711	-125	-90.82
1900	-73.73	-18.066	-10.01	-19.531	-52.734	-122.559	-90.82
1901	-73.73	-19.043	-9.521	-20.996	-52.734	-124.512	-91.797
1902	-73.73	-19.043	-9.277	-20.02	-53.711	-123.535	-92.773
1903	-73.242	-19.043	-9.766	-20.996	-51.758	-124.023	-91.797
1904	-75.684	-18.066	-9.766	-20.996	-58.594	-125	-90.82
1905	-74.219	-18.555	-10.254	-20.508	-59.57	-125	-90.82
1906	-74.707	-19.043	-10.498	-21.973	-63.477	-123.535	-92.773
1907	-74.219	-18.066	-9.766	-22.461	-54.688	-124.023	-90.82
1908	-75.195	-18.555	-9.521	-21.973	-53.711	-123.535	-91.797
1909	-74.707	-18.555	-9.766	-20.996	-53.711	-123.047	-90.82
1910	-73.73	-19.531	-10.498	-21.484	-53.711	-123.047	-92.773
1911	-75.195	-19.043	-10.254	-20.996	-53.711	-123.535	-91.797
1912	-73.73	-17.578	-10.01	-20.508	-53.711	-125.977	-90.82
1913	-73.73	-20.02	-9.277	-20.508	-57.617	-122.559	-92.773
1914	-74.707	-19.043	-9.277	-20.996	-52.734	-125	-90.82
1915	-75.195	-18.555	-9.277	-21.973	-53.711	-124.023	-91.797
1916	-74.707	-18.555	-9.277	-20.996	-53.711	-125	-91.797
1917	-74.707	-18.555	-10.01	-20.508	-54.688	-124.512	-91.797
1918	-76.172	-18.555	-9.277	-20.996	-53.711	-124.512	-92.773
1919	-75.684	-19.043	-9.766	-20.996	-54.688	-123.047	-95.703
1920	-75.195	-18.066	-9.521	-20.02	-52.734	-125	-89.844
1921	-74.707	-18.555	-9.521	-21.973	-53.711	-125	-90.82
1922	-74.219	-18.555	-10.01	-20.02	-52.734	-123.535	-91.797
1923	-74.707	-18.066	-10.01	-21.973	-52.734	-125.488	-92.773
1924	-74.707	-19.531	-9.766	-21.484	-53.711	-124.023	-91.797
1925	-76.172	-18.555	-9.521	-22.461	-52.734	-124.512	-90.82
1926	-75.684	-18.066	-10.01	-20.508	-53.711	-124.512	-91.797
1927	-75.195	-18.555	-10.254	-21.973	-57.617	-125.488	-91.797
1928	-75.684	-19.043	-9.766	-21.973	-54.688	-124.023	-91.797
1929	-75.684	-18.555	-10.254	-21.484	-52.734	-126.465	-91.797
1930	-75.684	-19.043	-9.521	-22.461	-53.711	-124.023	-92.773
1931	-76.172	-19.043	-10.01	-20.996	-56.641	-125.488	-91.797
1932	-74.707	-19.043	-10.01	-20.508	-56.641	-125.977	-92.773
1933	-75.684	-18.555	-10.254	-21.484	-56.641	-126.465	-92.773
1934	-75.684	-18.555	-9.766	-20.996	-52.734	-125.488	-92.773
1935	-76.66	-18.066	-10.01	-21.973	-53.711	-125.977	-91.797
1936	-75.684	-19.043	-9.766	-21.484	-52.734	-124.023	-93.75
1937	-75.684	-18.555	-10.254	-20.996	-52.734	-125.977	-93.75
1938	-75.195	-18.555	-9.766	-20.508	-53.711	-125.977	-92.773
1939	-75.195	-18.555	-9.033	-21.484	-52.734	-125.977	-89.844
1940	-75.684	-19.043	-9.033	-20.02	-51.758	-125.977	-93.75
1941	-75.684	-19.043	-10.01	-21.484	-52.734	-124.023	-91.797
1942	-75.195	-19.531	-9.033	-19.531	-53.711	-123.535	-93.75
1943	-75.195	-19.043	-9.766	-21.973	-54.688	-125.488	-92.773
1944	-76.66	-18.555	-9.277	-20.996	-53.711	-124.023	-92.773
1945	-75.195	-19.043	-9.521	-20.996	-52.734	-125.977	-93.75
1946	-75.684	-18.555	-10.742	-21.973	-53.711	-124.512	-92.773
1947	-76.66	-19.043	-10.01	-20.996	-54.688	-126.465	-93.75
1948	-76.172	-18.555	-10.01	-21.484	-55.664	-125	-92.773
1949	-76.172	-18.555	-10.01	-20.996	-53.711	-126.953	-93.75
1950	-76.172	-18.066	-10.01	-20.996	-54.688	-125.488	-93.75
1951	-76.66	-18.066	-9.766	-20.996	-54.688	-125.488	-92.773
1952	-77.148	-19.043	-10.01	-20.508	-59.57	-125.977	-92.773
1953	-76.66	-17.09	-10.01	-21.484	-54.688	-126.953	-92.773
1954	-78.125	-18.555	-9.766	-21.484	-54.688	-126.953	-93.75
1955	-77.637	-18.555	-9.521	-20.996	-56.641	-127.441	-92.773
1956	-78.125	-18.555	-9.766	-22.461	-54.688	-125.488	-92.773
1957	-77.637	-19.043	-9.521	-20.996	-60.547	-125.977	-95.703
1958	-76.172	-18.066	-9.521	-21.484	-60.547	-126.953	-92.773
1959	-76.66	-18.066	-9.766	-21.973	-58.594	-127.93	-93.75
1960	-77.148	-18.555	-10.254	-22.461	-55.664	-126.953	-94.727
1961	-76.66	-19.531	-9.766	-21.484	-59.57	-126.465	-92.773
1962	-76.66	-17.578	-9.033	-21.484	-63.477	-128.906	-94.727
1963	-75.195	-19.531	-9.766	-21.973	-57.617	-127.441	-93.75
1964	-76.172	-19.043	-10.254	-20.996	-60.547	-125.488	-94.727
1965	-76.172	-18.555	-9.766	-20.996	-54.688	-127.441	-98.633
1966	-76.172	-19.043	-9.521	-21.484	-53.711	-127.93	-94.727
1967	-77.148	-19.043	-10.01	-22.461	-53.711	-125.977	-92.773
1968	-77.148	-19.043	-9.766	-22.461	-54.688	-127.93	-94.727
1969	-77.148	-20.02	-10.01	-21.973	-54.688	-128.418	-94.727
1970	-79.102	-19.043	-8.545	-21.973	-57.617	-127.93	-95.703
1971	-78.613	-19.531	-10.01	-21.484	-58.594	-127.441	-94.727
1972	-78.613	-18.066	-10.498	-22.461	-54.688	-127.93	-94.727
1973	-77.148	-19.531	-10.254	-22.461	-54.688	-127.441	-99.609
1974	-76.66	-19.531	-9.766	-21.973	-57.617	-127.93	-98.633
1975	-77.148	-18.555	-10.498	-21.484	-59.57	-128.418	-94.727
1976	-75.684	-18.555	-10.742	-21.973	-58.594	-127.441	-93.75
1977	-76.66	-18.555	-10.498	-21.973	-65.43	-127.441	-93.75
1978	-76.172	-20.02	-10.254	-21.973	-59.57	-126.953	-93.75
1979	-77.148	-19.043	-10.498	-21.484	-62.5	-127.441	-93.75
1980	-77.637	-18.555	-10.01	-20.996	-63.477	-127.93	-94.727
1981	-77.637	-19.531	-10.498	-21.973	-59.57	-126.953	-94.727
1982	-76.66	-19.043	-10.986	-21.973	-65.43	-130.859	-93.75
1983	-76.66	-19.043	-10.742	-21.484	-57.617	-127.93	-94.727
1984	-77.637	-19.043	-10.254	-22.949	-54.688	-125.977	-94.727
1985	-78.125	-19.043	-10.498	-21.484	-53.711	-128.418	-94.727
1986	-76.66	-19.531	-10.498	-22.461	-54.688	-127.93	-93.75
1987	-78.125	-18.555	-10.498	-22.461	-60.547	-127.93	-95.703
1988	-78.125	-18.555	-10.01	-21.973	-56.641	-127.441	-93.75
1989	-78.613	-19.043	-9.766	-21.973	-57.617	-128.418	-94.727
1990	-78.125	-19.043	-9.766	-21.484	-56.641	-127.93	-93.75
1991	-78.125	-19.531	-10.01	-21.484	-54.688	-128.418	-94.727
1992	-77.148	-20.02	-10.498	-20.996	-59.57	-130.371	-93.75
1993	-78.125	-19.531	-10.01	-21.973	-56.641	-127.93	-94.727
1994	-76.66	-18.555	-9.033	-22.949	-54.688	-128.418	-94.727
1995	-78.125	-18.555	-9.766	-21.484	-54.688	-129.395	-93.75
1996	-78.613	-18.555	-10.254	-21.484	-59.57	-128.418	-98.633
1997	-79.102	-19.531	-10.254	-20.996	-57.617	-128.906	-98.633
1998	-78.125	-19.043	-10.01	-21.973	-60.547	-128.418	-99.609
1999	-79.102	-19.531	-10.498	-22.949	-54.688	-128.906	-99.609
[truncated: 15,001 more rows]

## Sheet: A11sD-40mV
time in ms	9	12	16*	26	31	33	34	*16 without activation
1	-0.488	0.977	0	0.488	0	-0.488	-0.977
2	0	0.977	0.488	0.977	0	-0.977	-1.953
3	0.977	0.488	0.488	1.465	0	-0.488	-1.953
4	0.488	0.488	0.977	0.977	0	-1.465	-1.953
5	0.488	0.488	0.732	2.441	0	-2.441	-2.93
6	0	0.977	0.488	0.977	0	-1.465	-2.93
7	0.488	0.488	0.732	0.488	0.977	-1.465	-1.953
8	0	0.488	0.732	1.465	0	-1.465	-1.953
9	0.488	0.977	0.977	0.977	0	-1.953	-1.953
10	0.488	0.488	0.732	0.977	0	-2.441	-1.953
11	1.465	0.977	1.221	0.488	0.977	-0.977	-1.953
12	0	0	1.709	0.488	0	-1.465	-1.953
13	0.977	0.488	1.221	0.488	0	-1.465	-1.953
14	0.488	1.465	0.977	0	-0.977	-1.465	-2.93
15	0.977	0.488	1.221	0.977	-0.977	-1.465	-1.953
16	0	0	0.732	0	0.977	-1.953	-1.953
17	0	0.977	0.977	0.488	0.977	-0.977	-1.953
18	0	0	1.221	0.488	-0.977	-1.465	-2.93
19	0.488	0	1.709	0	0	-2.93	-1.953
20	0	0.488	1.465	0.977	-0.977	-1.465	-1.953
21	0.488	0.977	1.709	0.977	0	-1.465	-1.953
22	0	0.488	0.488	0.488	0	-0.977	-1.953
23	0	0.977	0.977	1.465	0	-1.465	-1.953
24	0.977	0.977	0.732	0.488	-0.977	-0.977	-2.93
25	0.977	0	1.465	0	0	-1.953	-1.953
26	0.488	0.488	0.732	0.977	0	-1.953	-2.93
27	0.488	0.488	0.244	0	0	-1.953	-1.953
28	0	0.488	0.488	0.977	0	-0.977	-2.93
29	0.977	0.977	1.221	0.488	0	-0.977	-1.953
30	-0.488	0.488	0.732	1.465	0	-1.465	-0.977
31	0.488	0	0.488	0	0	-0.977	-1.953
32	0	0.488	1.709	1.465	0	-1.953	-1.953
33	0.977	0.977	0.244	0.488	0	-1.465	-2.93
34	0.488	0.488	1.465	0.977	-0.977	-1.953	-1.953
35	0.488	0.488	1.953	0.977	0	-1.953	-1.953
36	0.488	0.977	0.977	0.488	0	-1.465	-1.953
37	0	0.977	1.221	-0.488	0.977	-1.953	-1.953
38	0	0.977	1.221	0	0.977	-1.953	-2.93
39	0.488	0.977	0.244	-0.488	-0.977	-2.441	-1.953
40	0	0	0.732	0.977	0	-1.953	-2.93
41	0	0	0.244	0.977	0	-1.465	-1.953
42	0	0.977	1.465	0	0	-1.465	-1.953
43	0.488	0.488	1.709	0	0	-1.465	-1.953
44	0.488	0.488	0.977	0.977	0	-1.465	-1.953
45	0.977	0	0.977	0.488	0	-1.953	-1.953
46	0	0.488	0.977	1.953	0	-1.465	-1.953
47	0.977	0.488	0.732	0.977	0	-0.977	-1.953
48	0.488	0.977	0.488	1.465	0	-1.953	-1.953
49	0.977	0.488	1.221	0.488	0	-1.953	-1.953
50	0.488	0	0.977	0.977	0	-1.465	-2.93
51	0.488	0.488	1.465	0.488	0.977	-0.977	-2.93
52	0.488	0	1.221	0.488	0	-1.465	-0.977
53	0.488	0.488	0.977	0.488	0.977	-2.441	-1.953
54	0.977	0.488	1.465	0.488	0	-1.465	-1.953
55	0.488	1.465	0.977	0	0	-0.977	-1.953
56	0.488	0.977	1.221	0.977	-0.977	-1.953	-1.953
57	0.488	0.977	1.221	0	-0.977	-1.953	-2.93
58	0.488	0	1.221	0	0	-1.465	-2.93
59	0	0	1.221	0.977	0	-2.441	-1.953
60	0	0.488	0.977	0.977	0	-0.977	-1.953
61	0.488	0	0.488	0.488	0	-1.953	-1.953
62	-0.488	0.977	0.488	0.488	0	-0.488	-1.953
63	0.488	0.488	1.465	0.977	0	-1.465	-1.953
64	0.977	0	0	0.488	0	-1.465	-1.953
65	0	0.977	0	0.977	0	-1.465	-1.953
66	-0.488	0.488	0.732	0	0	-1.465	-2.93
67	0.977	0.977	0.488	0.488	0	-0.488	-2.93
68	0.488	0	0.732	0.488	0	-1.953	-1.953
69	0	0.488	0.488	1.465	0	-1.953	-1.953
70	0.488	0.977	1.709	1.465	0	-1.465	-1.953
71	0	-0.488	0.732	0.977	0	-1.465	-1.953
72	0.488	-0.488	1.465	0.488	0	-1.465	-0.977
73	0.488	0.488	1.709	0	0	-1.953	-2.93
74	0.488	0	1.221	0.977	0	-1.953	-1.953
75	0.488	0	1.221	0	0	-0.488	-2.93
76	0.977	0.488	1.221	-0.488	0	-1.465	-1.953
77	-0.488	0.488	1.221	0.977	0	-1.953	-2.93
78	0.488	1.465	0.732	0.977	0	-1.465	-1.953
79	0.488	0.488	0.488	0	-0.977	-1.465	-1.953
80	0.488	0.977	1.953	0.977	0	-0.977	-0.977
81	0.488	0.977	1.221	0.977	0	-1.465	-2.93
82	0.977	0.977	0.488	0.977	0	-0.977	-0.977
83	0	0	0.732	1.465	0	-1.465	-2.93
84	0.488	0.977	0.488	0	0	-0.488	-1.953
85	0	0.977	0.977	1.465	0	-1.465	-2.93
86	0.488	0	0.977	0.977	0	-1.465	-1.953
87	0	0.488	0.977	0.488	0.977	-0.977	-2.93
88	0.488	0	0.244	0.488	0	-1.953	-2.93
89	0.488	0.977	0.977	0.977	0	-1.953	-2.93
90	-0.488	0	0.977	0.488	0	-0.977	-1.953
91	0	0.488	1.221	0.977	0	-2.441	-1.953
92	0	0.977	0.977	0.488	0	-1.465	-2.93
93	-0.488	0	1.221	0.488	0	-1.465	-0.977
94	0.488	0	1.709	0.488	-0.977	-0.977	-0.977
95	0	0.488	1.953	2.441	0.977	-0.977	-1.953
96	0.977	1.465	1.465	0	0	-0.977	-1.953
97	0.488	0	0.977	0.488	0	-1.465	-2.93
98	0.488	0	0.977	0	0	-1.953	-1.953
99	0	0.977	0.488	0	0	-1.953	-1.953
100	0.488	0.488	0.732	0	0	-1.953	-2.93
101	0	0.488	0.732	0.977	0	-0.977	-1.953
102	0.488	0	0.977	0.488	0	-1.465	-2.93
103	0.488	0.488	0.732	0.488	0	-1.465	-1.953
104	0	0	0.244	0	0	-1.953	-1.953
105	0.488	0.488	0.732	1.465	0	-1.953	-1.953
106	0.488	0.488	0.732	1.465	0.977	-1.465	-1.953
107	0	0	0.732	0.977	0	-2.441	-1.953
108	0	0	0.732	0	0	-1.953	-1.953
109	-0.488	0.488	0.732	0	0	-1.465	-1.953
110	0.488	0.977	1.221	0.488	0	-1.953	-2.93
111	0	-0.977	0.977	0.488	0	-1.465	-1.953
112	-0.488	0	1.221	0.488	0	-1.953	-2.93
113	0.488	-0.488	1.221	0	-0.977	-0.977	-1.953
114	0	0	0.977	0.977	0	-2.441	-1.953
115	0	0.488	1.465	0	0	-1.465	-2.93
116	0.977	0.488	1.465	0.977	0.977	-2.441	-1.953
117	0.977	0.488	0.977	0.488	0	-2.441	-1.953
118	0	0	0.732	-0.488	0	-0.977	-1.953
119	0.488	0.488	1.221	0.488	0	-1.465	-1.953
120	0	0	0.732	1.465	0	-1.465	-1.953
121	0.977	0.488	0.977	0.488	0	-1.465	-1.953
122	0.977	0.977	0.732	0.977	0	-0.977	-2.93
123	0.977	0.488	0.732	0.488	0	-0.977	-1.953
124	0	0.488	0.977	0.977	0	-0.488	-1.953
125	0	0.977	0.977	0.977	0	-1.953	-1.953
126	0.488	0.488	0.488	0.977	0	-1.465	-2.93
127	0.488	0.488	1.221	1.465	0	-1.953	-1.953
128	0.977	0.488	0.488	0.977	0	-1.465	-2.93
129	0.488	0.488	0.488	0.488	0	-0.977	-1.953
130	0.488	0.488	1.465	0.488	0	-1.465	-2.93
131	0.488	0	0.732	0.488	-0.977	-0.977	-1.953
132	0	0.977	1.709	0.488	0	-0.977	-1.953
133	0.488	0.977	1.221	0.488	0	-1.465	-1.953
134	0.488	0.977	0.977	0.977	0	-1.465	-1.953
135	0.488	0	0.977	0	0	-1.953	-1.953
136	0	0.488	1.465	0.977	0	-1.953	-1.953
137	0.488	0.977	0.977	0	0	-1.465	-1.953
138	0.488	0.488	1.221	0.977	0	-1.953	-2.93
139	0	0	0.977	0.977	0	-1.465	-2.93
140	-0.488	1.465	0.732	0	0	-0.977	-1.953
141	0.488	0.488	0.977	0.977	0	-0.977	-1.953
142	0.488	1.465	1.709	-0.488	-0.977	-1.465	-1.953
143	0	0	0.732	0	0	-1.465	-1.953
144	0.488	1.465	1.221	0.977	0	-0.977	-2.93
145	0.977	0.488	1.465	0.977	0	-0.977	-1.953
146	0.977	0.488	1.465	0.488	-0.977	-1.465	-2.93
147	0	0.488	0.977	1.953	0	-1.465	-3.906
148	0	0	0.732	0.488	0.977	-1.465	-1.953
149	0.977	1.465	0.977	0	-0.977	-1.465	-3.906
150	0.977	0	0.732	0.977	0	-1.953	-2.93
151	0	0.488	0.977	0.488	-0.977	-1.953	-1.953
152	0.488	0.488	1.465	0.488	0	-1.465	-1.953
153	0.488	0	1.953	-0.488	-0.977	-2.441	-1.953
154	-0.977	0	1.465	0	0.977	-0.977	-1.953
155	0	0.488	1.953	0.488	0.977	-1.465	-2.93
156	0.488	0.488	1.221	0.977	-0.977	-1.465	-1.953
157	0	0.488	0.977	0	0	-1.953	-2.93
158	0.488	0	1.221	0	0	-1.465	-1.953
159	0.488	0.977	0.488	0.977	0	-1.953	-1.953
160	0.488	0.977	0.488	0.977	0	-1.465	-1.953
161	0.488	1.465	1.465	-0.488	-0.977	-2.441	-1.953
162	0	0.977	0.977	0.977	0	-1.465	-1.953
163	0	0	0.977	-0.488	0	-3.418	-1.953
164	0.488	0.488	0.732	0	0	-0.977	-2.93
165	0	0.488	1.221	1.465	0	-1.465	-1.953
166	0	0.488	0.488	0.977	0.977	-0.977	-2.93
167	-0.488	0	0.732	0.488	0.977	-1.465	-2.93
168	0.977	0.977	0.977	0.977	0.977	-0.977	-1.953
169	0.488	0	0.977	0.977	0	-2.441	-1.953
170	0.488	0	0.977	1.465	0	-1.465	-1.953
171	0.488	0.488	1.465	-0.488	0	-1.953	-1.953
172	-0.488	0.977	1.465	0.488	0	-1.465	-2.93
173	0.488	0.977	0.977	0.977	0	-1.953	-1.953
174	0.488	0.488	0.732	0.488	0	-1.465	-1.953
175	0.488	0	0.488	0.488	0	-1.465	-0.977
176	-0.488	-0.488	1.953	0	0	-1.465	-0.977
177	0.488	0.488	1.709	0.488	0.977	-1.465	-1.953
178	0	0.488	1.465	0	0	-1.953	-1.953
179	-0.488	0.488	0.977	0.488	0	-1.465	-2.93
180	0.488	0.977	1.465	0.488	-0.977	-1.465	-2.93
181	0.977	0.488	0.488	0.977	0.977	-0.977	-1.953
182	0.488	0.488	1.221	1.465	0.977	-1.465	-2.93
183	0.488	0	0.488	0.488	0	-1.465	-2.93
184	0.488	0.488	0.488	0.977	0.977	-1.465	-1.953
185	0	0.977	0.732	1.465	0	-1.465	-1.953
186	0	0.977	0.732	1.465	0	-1.465	-2.93
187	0.488	0.488	0.488	0.977	0	-1.465	-1.953
188	0	0	1.465	0.488	0	-1.465	-1.953
189	0.977	0.977	1.465	0.488	0.977	-1.465	-2.93
190	0.488	0	0.977	0.977	0.977	-1.953	-1.953
191	0.977	0	0.977	0	0.977	-0.977	-1.953
192	0	0.488	1.221	0.977	0	-1.465	-1.953
193	0	0	0.488	0	0	-1.465	-1.953
194	0.488	0.488	1.221	0.488	0.977	-0.488	-1.953
195	0	0.488	1.221	-0.488	0	-1.953	-1.953
196	0.488	0.488	1.221	1.465	0	-1.465	-2.93
197	0.977	0.977	0.977	0.488	-0.977	-1.465	-0.977
198	0.488	1.465	1.465	1.953	0	-1.465	-1.953
199	0	0	0.977	1.465	-0.977	-1.465	-1.953
200	0	0	0.732	0.488	0	-0.977	-1.953
201	-13.672	-13.672	-7.08	-38.574	-16.602	-19.531	-20.508
202	-11.23	-12.695	-4.395	-27.344	-9.766	-13.672	-14.648
203	-10.254	-11.23	-3.174	-21.484	-7.813	-12.207	-13.672
204	-9.766	-11.23	-3.418	-17.578	-7.813	-11.23	-10.742
205	-8.789	-10.742	-2.686	-15.137	-7.813	-9.766	-10.742
206	-8.789	-9.766	-2.686	-13.672	-6.836	-9.766	-9.766
207	-9.277	-9.766	-2.441	-12.695	-5.859	-9.766	-9.766
208	-8.301	-10.254	-2.686	-10.254	-6.836	-9.766	-10.742
209	-8.789	-9.277	-2.93	-11.719	-5.859	-9.766	-8.789
210	-8.301	-9.766	-2.197	-10.742	-4.883	-9.277	-8.789
211	-8.789	-9.277	-1.709	-10.254	-4.883	-9.277	-8.789
212	-9.277	-9.277	-1.709	-10.254	-4.883	-9.277	-7.813
213	-8.301	-10.254	-2.197	-8.301	-4.883	-9.277	-8.789
214	-8.789	-9.766	-2.197	-8.789	-4.883	-8.301	-8.789
215	-9.277	-9.766	-1.709	-9.277	-9.766	-7.813	-7.813
216	-8.301	-9.766	-2.93	-7.813	-4.883	-7.813	-6.836
217	-7.813	-10.254	-2.197	-9.766	-4.883	-8.301	-7.813
218	-8.789	-10.254	-1.953	-8.301	-3.906	-8.301	-6.836
219	-7.813	-9.277	-2.441	-9.277	-3.906	-7.324	-15.625
220	-8.301	-9.277	-1.953	-8.301	-5.859	-7.813	-11.719
221	-8.301	-9.277	-1.709	-8.301	-3.906	-7.813	-7.813
222	-8.301	-9.277	-2.197	-7.813	-3.906	-8.301	-7.813
223	-8.301	-9.766	-1.953	-6.836	-4.883	-8.301	-8.789
224	-8.301	-9.766	-2.197	-7.324	-3.906	-7.813	-7.813
225	-8.301	-8.789	-1.465	-6.836	-3.906	-7.324	-7.813
226	-8.301	-8.789	-2.441	-7.324	-3.906	-8.301	-7.813
227	-7.813	-9.766	-2.686	-6.836	-3.906	-8.789	-7.813
228	-7.324	-8.789	-1.953	-6.836	-3.906	-6.836	-6.836
229	-7.324	-9.277	-1.953	-6.836	-5.859	-7.324	-6.836
230	-6.836	-8.789	-2.197	-7.324	-8.789	-7.813	-6.836
231	-7.813	-9.766	-2.686	-7.324	-3.906	-7.324	-6.836
232	-7.813	-9.766	-0.977	-8.301	-8.789	-8.301	-7.813
233	-7.813	-9.277	-1.709	-6.348	-4.883	-7.813	-7.813
234	-7.324	-8.301	-1.465	-5.859	-6.836	-6.836	-6.836
235	-7.813	-9.766	-1.953	-6.836	-6.836	-8.301	-7.813
236	-7.813	-9.277	-1.465	-6.836	-7.813	-7.324	-6.836
237	-7.813	-8.789	-1.465	-7.813	-8.789	-7.324	-6.836
238	-7.813	-9.277	-1.709	-7.813	-3.906	-7.324	-6.836
239	-7.324	-9.277	-1.465	-6.348	-3.906	-7.813	-6.836
240	-7.813	-8.789	-1.953	-7.324	-5.859	-6.348	-6.836
241	-7.324	-7.813	-0.977	-5.371	-3.906	-7.324	-6.836
242	-6.836	-9.277	-2.197	-5.859	-3.906	-7.813	-8.789
243	-6.836	-8.301	-1.709	-5.859	-3.906	-6.836	-6.836
244	-7.813	-8.789	-2.197	-7.324	-6.836	-7.324	-7.813
245	-7.813	-9.277	-2.197	-5.371	-8.789	-7.813	-6.836
246	-7.324	-8.301	-1.953	-5.859	-3.906	-7.324	-6.836
247	-7.813	-8.301	-1.465	-5.371	-4.883	-6.836	-6.836
248	-7.324	-8.301	-1.465	-5.859	-3.906	-7.813	-6.836
249	-7.813	-8.301	-1.709	-4.883	-2.93	-8.789	-6.836
250	-7.813	-9.277	-2.441	-5.371	-4.883	-6.836	-5.859
251	-6.836	-9.766	-2.686	-5.859	-3.906	-6.836	-6.836
252	-7.324	-8.789	-1.465	-4.883	-2.93	-8.301	-5.859
253	-7.324	-8.789	-1.221	-6.348	-3.906	-7.324	-6.836
254	-7.324	-8.789	-1.221	-7.324	-5.859	-7.324	-6.836
255	-7.324	-9.277	-1.709	-5.371	-5.859	-7.813	-6.836
256	-7.324	-7.324	-1.465	-5.371	-4.883	-6.836	-5.859
257	-7.813	-8.301	-1.709	-5.859	-3.906	-7.813	-5.859
258	-7.813	-8.301	-1.465	-6.348	-4.883	-7.324	-6.836
259	-7.324	-8.301	-2.197	-5.371	-3.906	-7.324	-6.836
260	-7.324	-8.301	-1.465	-5.859	-4.883	-7.324	-6.836
261	-7.324	-8.301	-1.709	-5.371	-3.906	-6.836	-10.742
262	-6.836	-8.301	-1.953	-5.371	-4.883	-7.813	-11.719
263	-6.348	-9.277	-1.953	-6.348	-3.906	-6.836	-6.836
264	-7.324	-8.789	-1.221	-5.859	-2.93	-7.324	-9.766
265	-6.836	-8.789	-1.465	-5.371	-3.906	-7.813	-11.719
266	-7.324	-9.277	-1.221	-5.371	-3.906	-7.813	-6.836
267	-6.836	-8.789	-1.465	-5.371	-3.906	-7.324	-6.836
268	-6.348	-8.789	-2.197	-5.859	-3.906	-6.836	-6.836
269	-6.836	-8.301	-1.953	-5.859	-3.906	-8.301	-6.836
270	-6.836	-8.789	-1.953	-6.348	-4.883	-7.813	-8.789
271	-7.324	-9.277	-1.709	-5.859	-4.883	-7.813	-5.859
272	-7.813	-8.301	-1.709	-5.859	-7.813	-7.813	-8.789
273	-6.836	-8.789	-0.732	-5.859	-3.906	-7.813	-5.859
274	-7.324	-9.277	-1.465	-5.371	-3.906	-7.324	-5.859
275	-6.836	-9.277	-1.465	-4.883	-3.906	-7.324	-6.836
276	-6.836	-8.789	-1.953	-5.371	-4.883	-7.324	-6.836
277	-7.324	-9.277	-1.953	-4.883	-5.859	-7.813	-10.742
278	-7.324	-8.789	-1.465	-6.348	-4.883	-6.836	-7.813
279	-6.836	-7.813	-1.221	-5.371	-12.695	-7.324	-6.836
280	-7.324	-9.277	-2.441	-5.859	-6.836	-7.324	-5.859
281	-7.324	-8.301	-2.197	-5.371	-3.906	-7.324	-6.836
282	-7.324	-8.301	-2.197	-4.395	-4.883	-7.324	-6.836
283	-7.324	-9.766	-1.221	-5.371	-4.883	-7.324	-5.859
284	-7.813	-8.789	-2.197	-4.395	-7.813	-6.836	-8.789
285	-7.324	-8.789	-1.465	-4.883	-5.859	-7.324	-7.813
286	-6.836	-8.301	-2.197	-5.859	-4.883	-7.324	-5.859
287	-6.836	-8.301	-1.953	-5.859	-4.883	-7.324	-6.836
288	-7.324	-8.789	-2.441	-4.883	-2.93	-6.348	-6.836
289	-6.836	-8.789	-1.709	-3.906	-4.883	-6.348	-6.836
290	-7.324	-8.301	-2.197	-4.883	-3.906	-6.348	-6.836
291	-6.836	-7.324	-1.465	-4.395	-2.93	-7.324	-5.859
292	-6.836	-8.301	-1.465	-5.371	-3.906	-6.836	-6.836
293	-7.813	-8.301	-1.465	-5.859	-3.906	-6.348	-6.836
294	-7.324	-8.301	-1.221	-5.371	-3.906	-7.324	-5.859
295	-7.324	-8.789	-1.953	-4.883	-4.883	-6.836	-6.836
296	-6.836	-8.301	-3.906	-5.859	-2.93	-7.813	-5.859
297	-6.836	-8.789	-3.906	-4.883	-4.883	-8.301	-5.859
298	-6.836	-7.813	-2.686	-5.371	-3.906	-7.324	-5.859
299	-7.324	-8.789	-1.465	-5.371	-5.859	-7.813	-6.836
300	-7.324	-8.789	-2.441	-5.371	-4.883	-7.813	-6.836
301	-6.836	-8.301	-4.395	-6.348	-3.906	-7.324	-5.859
302	-6.836	-7.813	-2.441	-5.371	-5.859	-6.836	-6.836
303	-7.324	-7.813	-2.197	-5.371	-3.906	-7.324	-6.836
304	-7.813	-8.301	-1.709	-4.883	-3.906	-7.324	-6.836
305	-6.348	-8.301	-1.709	-3.906	-4.883	-7.813	-5.859
306	-6.836	-8.301	-1.709	-4.883	-2.93	-7.324	-5.859
307	-7.324	-8.301	-1.709	-5.371	-4.883	-6.836	-5.859
308	-6.836	-8.301	-3.174	-4.395	-4.883	-7.813	-6.836
309	-6.836	-7.813	-2.197	-4.883	-4.883	-6.348	-6.836
310	-7.324	-7.813	-1.465	-5.859	-5.859	-8.789	-5.859
311	-6.836	-8.789	-0.732	-5.859	-6.836	-7.813	-6.836
312	-7.324	-7.813	-1.709	-5.371	-3.906	-7.324	-6.836
313	-7.324	-7.813	-1.709	-5.859	-4.883	-7.324	-5.859
314	-6.836	-7.813	-1.465	-5.371	-3.906	-7.324	-6.836
315	-6.836	-8.789	-1.221	-5.859	-3.906	-7.324	-6.836
316	-7.324	-8.301	-0.977	-5.371	-3.906	-6.836	-5.859
317	-6.836	-8.301	-2.197	-5.371	-4.883	-7.324	-6.836
318	-6.348	-8.789	-1.465	-5.371	-6.836	-7.324	-6.836
319	-6.836	-9.277	-1.221	-5.371	-9.766	-7.324	-5.859
320	-7.813	-8.301	-1.709	-5.371	-4.883	-6.836	-5.859
321	-7.324	-8.301	-2.441	-5.371	-3.906	-7.813	-5.859
322	-7.324	-9.277	-1.221	-4.883	-4.883	-6.348	-6.836
323	-7.324	-7.324	-1.953	-4.395	-3.906	-6.836	-6.836
324	-6.836	-8.789	-1.709	-5.371	-4.883	-8.789	-10.742
325	-7.324	-10.254	-2.441	-5.859	-8.789	-6.348	-5.859
326	-7.324	-9.277	-2.686	-4.883	-4.883	-7.813	-6.836
327	-6.836	-8.789	-1.465	-5.371	-2.93	-6.836	-6.836
328	-6.348	-9.277	-2.197	-4.395	-5.859	-7.324	-5.859
329	-6.836	-7.813	-1.709	-4.395	-7.813	-6.836	-6.836
330	-7.813	-8.301	-1.709	-4.883	-6.836	-7.813	-5.859
331	-7.324	-9.277	-1.953	-4.883	-12.695	-8.301	-5.859
332	-7.324	-8.789	-1.953	-4.883	-9.766	-8.789	-5.859
333	-7.324	-9.766	-2.197	-5.371	-3.906	-7.324	-10.742
334	-7.324	-8.301	-2.197	-6.348	-3.906	-7.324	-5.859
335	-6.348	-8.301	-1.709	-5.371	-3.906	-7.324	-5.859
336	-7.324	-8.789	-2.197	-4.395	-4.883	-7.813	-5.859
337	-6.836	-9.277	-2.197	-4.883	-3.906	-7.324	-5.859
338	-7.324	-8.789	-1.709	-4.395	-6.836	-7.324	-6.836
339	-6.836	-9.277	-1.465	-5.371	-3.906	-7.324	-6.836
340	-6.836	-8.301	-2.197	-4.883	-4.883	-8.301	-6.836
341	-7.813	-9.766	-1.953	-4.883	-2.93	-7.813	-5.859
342	-7.813	-8.789	-0.977	-5.371	-3.906	-7.813	-5.859
343	-6.836	-8.301	-2.197	-4.883	-3.906	-7.813	-5.859
344	-6.836	-8.301	-1.709	-5.371	-3.906	-7.324	-6.836
345	-6.836	-8.789	-1.953	-4.883	-4.883	-8.301	-6.836
346	-7.324	-9.277	-2.441	-4.395	-4.883	-7.813	-6.836
347	-7.324	-8.789	-1.709	-4.883	-3.906	-7.813	-5.859
348	-6.836	-9.277	-1.953	-4.395	-2.93	-8.301	-6.836
349	-7.324	-8.789	-1.953	-4.883	-4.883	-7.813	-6.836
350	-6.348	-8.789	-1.465	-5.371	-11.719	-8.301	-6.836
351	-7.813	-8.789	-1.953	-4.883	-4.883	-7.813	-6.836
352	-7.324	-8.301	-2.197	-6.348	-3.906	-8.301	-6.836
353	-6.836	-8.789	-2.441	-4.395	-3.906	-8.301	-6.836
354	-6.836	-8.301	-2.441	-4.883	-4.883	-7.813	-6.836
355	-7.813	-8.789	-0.977	-5.859	-6.836	-7.813	-6.836
356	-7.324	-8.301	-1.953	-5.859	-4.883	-8.301	-5.859
357	-7.324	-9.277	-1.465	-4.883	-8.789	-7.813	-6.836
358	-6.836	-8.789	-1.709	-4.883	-4.883	-8.301	-5.859
359	-7.324	-7.813	-1.709	-5.859	-4.883	-7.324	-4.883
360	-7.324	-8.789	-2.197	-4.883	-4.883	-7.813	-6.836
361	-7.324	-8.789	-1.221	-3.906	-3.906	-8.301	-6.836
362	-7.324	-8.301	-1.953	-5.371	-5.859	-7.813	-6.836
363	-6.836	-7.813	-1.709	-4.883	-4.883	-8.789	-5.859
364	-7.324	-8.301	-7.08	-4.883	-4.883	-7.813	-5.859
365	-7.813	-8.301	-8.301	-3.906	-3.906	-8.789	-6.836
366	-7.324	-8.789	-8.301	-4.395	-4.883	-9.277	-5.859
367	-7.324	-9.277	-6.836	-4.395	-3.906	-8.301	-6.836
368	-6.348	-9.277	-1.953	-3.906	-6.836	-8.789	-6.836
369	-7.324	-8.301	-2.197	-5.371	-6.836	-7.813	-6.836
370	-7.324	-8.789	-1.709	-5.371	-10.742	-9.277	-7.813
371	-7.813	-8.301	-2.441	-4.883	-9.766	-8.301	-6.836
372	-7.813	-9.277	-7.324	-6.348	-6.836	-8.789	-6.836
373	-7.324	-8.789	-1.953	-5.371	-8.789	-9.766	-6.836
374	-7.813	-7.813	-1.953	-5.371	-9.766	-8.789	-6.836
375	-7.324	-8.301	-0.977	-4.883	-5.859	-8.301	-6.836
376	-7.813	-9.277	-1.709	-9.766	-6.836	-7.813	-6.836
377	-7.813	-8.301	-1.709	-5.859	-10.742	-8.301	-6.836
378	-7.813	-8.789	-1.953	-5.371	-6.836	-8.301	-6.836
379	-7.324	-8.789	-2.441	-6.348	-6.836	-9.277	-6.836
380	-8.301	-9.766	-1.709	-4.883	-4.883	-8.301	-7.813
381	-7.813	-8.789	-0.732	-4.395	-4.883	-8.789	-6.836
382	-7.813	-7.813	-2.686	-5.859	-4.883	-9.277	-6.836
383	-8.301	-8.789	-1.709	-5.371	-4.883	-8.789	-7.813
384	-7.813	-8.301	-1.953	-5.371	-5.859	-9.277	-7.813
385	-7.813	-7.813	-1.709	-4.883	-4.883	-8.301	-7.813
386	-8.301	-7.813	-1.709	-2.93	-3.906	-8.789	-7.813
387	-8.301	-8.301	-1.465	-5.371	-3.906	-9.277	-7.813
388	-8.301	-8.301	-2.441	-4.395	-4.883	-8.301	-7.813
389	-8.301	-8.789	-1.953	-5.859	-4.883	-8.301	-6.836
390	-8.789	-7.813	-2.197	-4.883	-3.906	-9.277	-6.836
391	-9.277	-9.277	-1.709	-5.371	-5.859	-8.789	-7.813
392	-8.789	-8.789	-1.709	-5.371	-4.883	-9.277	-8.789
393	-9.766	-9.277	-1.221	-5.859	-4.883	-9.277	-7.813
394	-8.789	-8.789	-1.709	-5.859	-5.859	-8.789	-7.813
395	-9.766	-8.301	-0.977	-5.371	-4.883	-9.766	-8.789
396	-8.301	-8.301	-1.221	-5.371	-4.883	-8.789	-8.789
397	-9.277	-7.813	-2.441	-5.371	-4.883	-8.789	-7.813
398	-8.789	-8.789	-0.977	-5.859	-5.859	-9.766	-7.813
399	-8.301	-9.277	-0.732	-5.859	-5.859	-9.277	-7.813
400	-9.277	-9.277	-1.221	-5.371	-5.859	-8.789	-6.836
401	-9.277	-8.789	-1.953	-4.883	-4.883	-9.277	-6.836
402	-8.789	-8.789	-1.953	-4.883	-4.883	-8.789	-7.813
403	-9.766	-7.813	-1.709	-4.883	-4.883	-9.277	-8.789
404	-9.277	-8.789	-2.197	-4.883	-5.859	-9.277	-6.836
405	-9.277	-8.301	-2.686	-4.395	-4.883	-9.277	-7.813
406	-9.766	-7.813	-1.953	-4.883	-4.883	-9.277	-7.813
407	-9.766	-7.813	-1.221	-4.395	-4.883	-9.277	-7.813
408	-9.277	-8.301	-1.953	-5.371	-5.859	-9.277	-7.813
409	-9.766	-8.301	-1.709	-5.859	-5.859	-9.766	-7.813
410	-10.254	-8.301	-1.465	-4.883	-4.883	-8.789	-7.813
411	-10.254	-7.324	-1.953	-5.371	-9.766	-9.277	-6.836
412	-9.766	-8.301	-1.709	-5.371	-5.859	-9.766	-7.813
413	-9.277	-8.301	-0.977	-5.371	-4.883	-9.277	-7.813
414	-10.254	-8.301	-0.732	-4.395	-5.859	-9.277	-7.813
415	-10.254	-9.277	-2.686	-5.859	-5.859	-9.277	-7.813
416	-9.766	-8.301	-1.465	-6.348	-5.859	-9.277	-7.813
417	-10.742	-8.789	-1.953	-4.883	-5.859	-9.277	-6.836
418	-10.742	-8.301	-1.465	-6.348	-6.836	-8.789	-8.789
419	-10.254	-8.301	-1.709	-5.371	-5.859	-9.766	-7.813
420	-9.766	-8.789	-1.709	-5.371	-6.836	-8.301	-7.813
421	-9.766	-8.301	-2.197	-5.371	-5.859	-9.277	-7.813
422	-10.254	-7.813	-1.465	-5.859	-6.836	-9.277	-8.789
423	-10.254	-8.789	-2.197	-5.371	-8.789	-9.277	-8.789
424	-10.254	-9.277	-1.953	-6.348	-6.836	-9.277	-7.813
425	-9.766	-7.813	-1.953	-6.348	-7.813	-9.766	-7.813
426	-10.742	-9.277	-1.953	-6.348	-6.836	-9.277	-8.789
427	-10.742	-7.813	-1.709	-5.371	-11.719	-10.254	-7.813
428	-10.254	-9.277	-1.709	-9.277	-5.859	-9.766	-9.766
429	-10.254	-8.301	-2.441	-5.371	-4.883	-9.766	-8.789
430	-10.254	-8.301	-1.465	-6.836	-9.766	-11.23	-8.789
431	-9.766	-8.301	-1.953	-5.859	-5.859	-9.277	-7.813
432	-10.742	-8.789	-1.709	-4.883	-9.766	-9.766	-8.789
433	-10.254	-7.813	-1.465	-5.859	-5.859	-9.766	-8.789
434	-11.23	-7.813	-0.732	-5.859	-6.836	-9.277	-8.789
435	-10.742	-8.301	-0.977	-6.348	-4.883	-9.766	-16.602
436	-10.742	-7.813	-1.709	-5.371	-5.859	-10.254	-8.789
437	-10.254	-9.277	-1.221	-5.371	-5.859	-10.254	-7.813
438	-9.766	-10.254	-1.953	-5.859	-4.883	-9.766	-8.789
439	-10.254	-8.301	-0.977	-5.859	-5.859	-9.277	-8.789
440	-11.23	-8.301	-2.197	-5.371	-5.859	-9.766	-7.813
441	-10.742	-8.789	-1.709	-5.859	-8.789	-9.277	-8.789
442	-10.742	-8.301	-1.221	-4.883	-5.859	-9.277	-8.789
443	-10.254	-8.301	-1.953	-4.883	-5.859	-10.254	-11.719
444	-10.742	-8.301	-1.709	-5.371	-4.883	-10.254	-8.789
445	-10.742	-8.789	-1.709	-4.883	-4.883	-9.766	-6.836
446	-11.23	-8.301	-2.197	-4.883	-6.836	-10.254	-8.789
447	-10.254	-8.789	-1.465	-5.371	-4.883	-9.277	-9.766
448	-9.766	-9.277	-0.977	-5.371	-5.859	-9.766	-8.789
449	-10.254	-9.277	-1.953	-6.348	-5.859	-8.789	-8.789
450	-11.23	-8.301	-1.709	-6.348	-5.859	-10.254	-8.789
451	-10.742	-9.277	-2.441	-4.883	-4.883	-10.254	-9.766
452	-10.742	-9.277	-1.221	-4.395	-4.883	-10.254	-8.789
453	-11.23	-9.277	-1.465	-6.348	-4.883	-9.766	-9.766
454	-10.742	-8.789	-0.732	-5.859	-6.836	-9.766	-7.813
455	-10.742	-9.277	-1.709	-5.859	-4.883	-9.766	-8.789
456	-11.23	-8.301	-1.709	-6.348	-5.859	-11.23	-9.766
457	-11.719	-8.789	-1.221	-5.859	-5.859	-10.742	-9.766
458	-11.23	-8.789	-1.221	-6.348	-5.859	-11.719	-9.766
459	-10.254	-8.301	-1.465	-5.859	-12.695	-10.742	-9.766
460	-11.719	-9.277	-1.465	-6.836	-6.836	-10.254	-8.789
461	-11.23	-8.301	-1.221	-5.859	-5.859	-10.254	-9.766
462	-10.742	-9.766	-2.197	-5.859	-4.883	-10.742	-9.766
463	-11.23	-7.813	-0.977	-4.883	-5.859	-9.766	-8.789
464	-11.23	-9.277	-1.953	-5.859	-7.813	-10.254	-12.695
465	-10.742	-9.766	-1.709	-5.371	-5.859	-10.254	-13.672
466	-10.742	-9.277	-1.465	-5.859	-5.859	-9.766	-14.648
467	-11.23	-8.789	-0.977	-5.371	-7.813	-10.254	-13.672
468	-11.23	-8.301	-1.465	-4.883	-5.859	-11.23	-14.648
469	-12.207	-8.789	-1.709	-5.371	-6.836	-10.742	-12.695
470	-10.742	-9.277	-1.465	-5.371	-5.859	-11.719	-13.672
471	-11.23	-9.277	-1.221	-5.371	-5.859	-11.23	-14.648
472	-11.23	-8.301	-1.709	-5.859	-5.859	-11.719	-13.672
473	-10.742	-8.789	-1.465	-5.859	-5.859	-11.719	-14.648
474	-11.23	-9.277	-1.709	-5.859	-5.859	-10.742	-10.742
475	-11.719	-9.277	-1.221	-6.348	-6.836	-12.207	-13.672
476	-12.695	-9.766	-1.709	-6.836	-4.883	-11.23	-15.625
477	-10.742	-9.277	-1.465	-5.371	-5.859	-12.207	-10.742
478	-11.23	-9.277	-1.465	-6.348	-9.766	-10.742	-10.742
479	-11.23	-9.277	-0.977	-5.859	-5.859	-11.23	-11.719
480	-11.23	-9.277	-1.465	-5.371	-7.813	-11.23	-10.742
481	-11.719	-9.277	-1.465	-5.371	-5.859	-11.23	-11.719
482	-11.719	-10.742	-1.953	-5.859	-10.742	-10.742	-15.625
483	-12.695	-9.277	-1.953	-5.859	-6.836	-10.742	-12.695
484	-11.23	-8.789	-2.197	-5.371	-6.836	-11.719	-14.648
485	-11.719	-9.277	-1.953	-5.859	-6.836	-11.23	-14.648
486	-11.719	-8.789	-2.441	-5.371	-10.742	-11.23	-15.625
487	-11.719	-10.254	-1.221	-5.859	-8.789	-11.23	-10.742
488	-12.207	-8.789	-1.953	-7.324	-6.836	-12.207	-15.625
489	-11.719	-8.789	-1.709	-6.348	-7.813	-11.23	-17.578
490	-11.719	-9.766	-1.221	-5.859	-6.836	-12.207	-10.742
491	-12.207	-9.766	-1.465	-5.859	-7.813	-11.719	-10.742
492	-12.207	-9.277	-1.221	-10.254	-10.742	-12.207	-11.719
493	-11.719	-9.277	-1.465	-6.348	-6.836	-11.23	-11.719
494	-13.184	-9.277	-1.953	-4.883	-5.859	-11.719	-16.602
495	-12.207	-9.766	-1.465	-6.836	-6.836	-11.719	-11.719
496	-11.719	-10.254	-1.953	-6.348	-7.813	-11.23	-9.766
497	-12.695	-10.742	-1.221	-6.348	-9.766	-11.719	-11.719
498	-13.184	-9.766	-0.977	-5.371	-6.836	-12.695	-11.719
499	-12.695	-9.277	-1.709	-6.836	-6.836	-10.742	-11.719
500	-12.207	-9.766	-2.197	-5.371	-7.813	-11.23	-11.719
501	-13.184	-9.766	-2.197	-5.859	-7.813	-11.23	-11.719
502	-12.207	-9.766	-1.465	-5.859	-12.695	-11.23	-11.719
503	-12.695	-9.277	-1.953	-5.371	-6.836	-10.742	-12.695
504	-12.695	-9.766	-2.441	-5.859	-6.836	-11.719	-12.695
505	-11.719	-10.254	-2.197	-6.348	-11.719	-11.23	-11.719
506	-12.207	-9.766	-1.709	-5.371	-6.836	-12.695	-12.695
507	-11.23	-9.766	-1.709	-5.859	-8.789	-12.695	-11.719
508	-12.207	-9.766	-1.709	-6.348	-6.836	-11.719	-12.695
509	-12.207	-9.766	-1.465	-5.371	-5.859	-11.719	-12.695
510	-12.695	-9.766	-2.197	-5.859	-6.836	-11.719	-11.719
511	-12.207	-9.766	-1.709	-5.859	-6.836	-12.207	-12.695
512	-12.207	-9.277	-1.709	-5.859	-6.836	-11.23	-11.719
513	-12.695	-10.254	-0.732	-6.836	-6.836	-11.719	-11.719
514	-13.184	-9.766	-1.953	-5.371	-6.836	-11.719	-11.719
515	-13.184	-10.254	-1.465	-7.324	-6.836	-12.695	-12.695
516	-13.672	-9.277	-1.221	-6.348	-6.836	-12.207	-12.695
517	-12.207	-11.23	-1.709	-6.836	-6.836	-13.184	-11.719
518	-13.184	-9.766	-0.977	-6.348	-6.836	-12.207	-12.695
519	-12.695	-9.277	-1.709	-6.836	-7.813	-13.184	-12.695
520	-12.695	-9.766	-0.488	-5.859	-9.766	-11.719	-12.695
521	-12.695	-9.766	-1.953	-5.371	-9.766	-11.719	-12.695
522	-13.672	-10.742	-1.953	-5.859	-6.836	-12.695	-12.695
523	-13.184	-9.277	-1.953	-5.371	-9.766	-12.207	-12.695
524	-13.672	-9.766	-1.465	-6.836	-7.813	-12.695	-12.695
525	-13.184	-9.766	-1.953	-5.371	-7.813	-11.719	-11.719
526	-14.16	-9.277	-2.441	-5.859	-8.789	-12.695	-12.695
527	-13.184	-10.254	-1.709	-5.859	-6.836	-12.695	-12.695
528	-13.672	-10.254	-1.709	-6.348	-6.836	-12.695	-13.672
529	-13.672	-9.766	-1.465	-5.859	-7.813	-12.695	-12.695
530	-12.695	-11.23	-2.197	-6.836	-9.766	-13.672	-12.695
531	-13.184	-9.277	-1.465	-6.836	-7.813	-12.695	-12.695
532	-12.695	-9.277	-1.709	-5.371	-7.813	-13.184	-12.695
533	-13.672	-8.789	-1.709	-6.348	-12.695	-13.672	-12.695
534	-14.648	-10.254	-1.953	-6.836	-7.813	-14.16	-13.672
535	-14.16	-10.742	-1.953	-6.348	-8.789	-13.672	-12.695
536	-14.648	-9.766	-1.221	-6.348	-9.766	-12.695	-12.695
537	-14.16	-8.789	-0.977	-6.348	-11.719	-13.184	-13.672
538	-14.16	-9.277	-0.732	-6.348	-7.813	-14.16	-12.695
539	-14.16	-9.766	-1.465	-7.324	-13.672	-14.648	-13.672
540	-13.672	-10.742	-1.465	-6.836	-8.789	-14.16	-12.695
541	-14.16	-9.277	-1.465	-5.859	-9.766	-14.16	-13.672
542	-14.16	-9.766	-1.465	-6.348	-13.672	-13.184	-14.648
543	-14.648	-9.277	-1.709	-5.371	-9.766	-13.672	-13.672
544	-14.16	-9.277	-2.441	-5.859	-9.766	-13.672	-14.648
545	-14.16	-9.766	-1.221	-5.859	-7.813	-13.672	-14.648
546	-14.16	-8.789	-1.709	-5.859	-9.766	-13.672	-14.648
547	-14.648	-10.254	-1.221	-4.883	-6.836	-14.16	-14.648
548	-14.16	-9.766	-1.465	-7.324	-13.672	-13.184	-14.648
549	-14.648	-9.277	-1.709	-6.836	-9.766	-13.184	-13.672
550	-15.137	-9.277	-1.953	-5.371	-10.742	-13.672	-20.508
551	-14.16	-9.766	-1.953	-7.324	-8.789	-13.672	-20.508
552	-14.648	-10.254	-0.977	-6.836	-8.789	-14.16	-13.672
553	-14.16	-10.254	-2.686	-7.324	-8.789	-15.137	-14.648
554	-15.137	-10.254	-0.488	-7.324	-8.789	-12.695	-13.672
555	-14.648	-10.254	-1.221	-6.836	-8.789	-13.672	-14.648
556	-14.648	-9.766	-1.221	-5.859	-8.789	-14.16	-13.672
557	-15.137	-9.277	-1.709	-6.836	-8.789	-13.184	-14.648
558	-14.648	-9.766	-1.709	-5.371	-7.813	-14.648	-13.672
559	-15.137	-9.277	-1.465	-5.859	-8.789	-15.625	-13.672
560	-16.113	-9.766	-1.953	-7.324	-8.789	-14.648	-14.648
561	-15.625	-9.766	-1.465	-6.348	-12.695	-14.16	-15.625
562	-15.137	-9.277	-1.953	-5.859	-13.672	-14.648	-15.625
563	-14.648	-9.766	-2.197	-6.836	-11.719	-14.648	-15.625
564	-15.625	-9.766	-2.441	-6.348	-10.742	-15.137	-14.648
565	-15.137	-9.277	-2.197	-7.813	-8.789	-14.16	-14.648
566	-15.137	-8.301	-1.953	-6.836	-7.813	-14.16	-15.625
567	-15.625	-9.766	-1.709	-6.348	-8.789	-14.16	-15.625
568	-15.137	-8.789	-1.465	-5.859	-7.813	-14.16	-14.648
569	-16.113	-9.277	-1.709	-8.301	-7.813	-14.648	-15.625
570	-15.625	-10.254	-1.221	-7.324	-7.813	-15.137	-14.648
571	-15.137	-9.766	-0.977	-6.836	-8.789	-15.137	-15.625
572	-16.113	-9.766	-1.465	-6.836	-8.789	-15.137	-15.625
573	-16.602	-10.254	-1.709	-6.348	-12.695	-15.137	-15.625
574	-15.625	-9.766	-1.221	-7.324	-8.789	-14.648	-14.648
575	-16.602	-10.254	-2.197	-7.324	-8.789	-14.648	-14.648
576	-16.602	-9.277	-0.732	-7.324	-7.813	-14.648	-15.625
577	-16.113	-9.766	-1.465	-8.301	-8.789	-15.625	-14.648
578	-16.113	-9.766	-0.732	-5.859	-9.766	-14.16	-15.625
579	-17.578	-9.277	-1.709	-7.813	-8.789	-14.648	-15.625
580	-17.09	-9.277	-1.953	-6.836	-9.766	-14.16	-15.625
581	-17.09	-10.254	-1.465	-6.836	-9.766	-14.16	-15.625
582	-17.578	-9.766	-1.953	-6.836	-9.766	-15.137	-15.625
583	-17.09	-8.789	-1.465	-7.324	-9.766	-15.625	-16.602
584	-17.578	-9.277	-1.465	-6.836	-8.789	-15.137	-16.602
585	-17.09	-9.277	-1.953	-8.301	-8.789	-15.625	-16.602
586	-17.578	-9.766	-1.709	-7.324	-12.695	-16.113	-16.602
587	-17.578	-10.254	-1.465	-6.348	-9.766	-15.137	-16.602
588	-18.066	-9.766	-1.465	-6.836	-10.742	-15.137	-16.602
589	-17.09	-9.766	-1.709	-6.836	-9.766	-16.602	-16.602
590	-17.09	-9.277	-1.465	-7.324	-12.695	-15.625	-16.602
591	-16.602	-9.766	-1.709	-8.301	-10.742	-15.137	-16.602
592	-17.578	-9.766	-2.197	-6.348	-9.766	-14.648	-15.625
593	-18.066	-11.23	-1.465	-7.813	-9.766	-15.137	-16.602
594	-17.578	-9.277	-1.709	-7.324	-9.766	-16.113	-16.602
595	-16.602	-9.766	-0.732	-8.789	-9.766	-15.137	-16.602
596	-18.066	-9.277	-1.465	-7.813	-9.766	-16.113	-20.508
597	-18.555	-9.766	-2.197	-6.836	-9.766	-16.602	-16.602
598	-18.066	-9.766	-1.709	-7.324	-8.789	-16.113	-20.508
599	-17.578	-9.277	-1.709	-6.348	-9.766	-16.113	-16.602
600	-18.066	-9.277	-1.465	-7.324	-8.789	-16.113	-16.602
601	-17.578	-9.766	-1.465	-8.301	-9.766	-16.602	-16.602
602	-18.066	-10.254	-1.709	-6.836	-9.766	-16.602	-17.578
603	-19.043	-9.766	-2.197	-6.348	-10.742	-16.113	-16.602
604	-17.578	-9.766	-2.197	-8.301	-9.766	-16.113	-17.578
605	-17.578	-9.277	-1.709	-7.324	-8.789	-17.09	-22.461
606	-17.578	-9.277	-1.709	-7.324	-8.789	-15.625	-16.602
607	-16.602	-10.254	-1.709	-7.813	-7.813	-17.578	-17.578
608	-17.578	-10.254	-1.953	-8.301	-8.789	-17.09	-16.602
609	-17.09	-10.254	-1.221	-8.301	-9.766	-16.602	-21.484
610	-17.09	-9.766	-1.221	-6.836	-10.742	-16.602	-17.578
611	-18.066	-10.254	-2.197	-7.324	-10.742	-16.113	-17.578
612	-17.09	-10.742	-1.953	-8.301	-8.789	-17.09	-16.602
613	-17.578	-10.254	-1.709	-8.789	-9.766	-16.602	-17.578
614	-18.066	-10.742	-1.465	-8.301	-8.789	-17.578	-17.578
615	-17.578	-10.254	-1.709	-7.813	-8.789	-15.625	-17.578
616	-17.578	-9.766	-1.953	-7.813	-9.766	-17.09	-17.578
617	-18.066	-9.766	-1.709	-8.301	-9.766	-15.625	-17.578
618	-18.555	-10.254	-2.197	-7.813	-10.742	-15.625	-17.578
619	-19.043	-10.254	-1.709	-7.324	-9.766	-17.09	-17.578
620	-18.555	-11.23	-3.662	-8.301	-12.695	-16.113	-18.555
621	-18.555	-10.742	-1.709	-8.301	-10.742	-17.09	-17.578
622	-18.555	-10.742	-1.953	-7.324	-8.789	-17.578	-17.578
623	-18.066	-10.742	-1.709	-8.789	-9.766	-16.113	-18.555
624	-19.531	-9.766	-2.197	-8.301	-9.766	-17.09	-17.578
625	-19.043	-10.254	-1.953	-7.324	-12.695	-17.09	-16.602
626	-19.043	-9.766	-1.465	-7.324	-12.695	-17.578	-17.578
627	-19.043	-9.766	-1.709	-7.813	-9.766	-17.578	-17.578
628	-18.555	-9.277	-1.709	-8.789	-9.766	-17.09	-18.555
629	-19.531	-10.254	-1.953	-7.324	-10.742	-17.09	-18.555
630	-19.043	-10.742	-1.709	-8.301	-12.695	-17.578	-17.578
631	-19.531	-10.742	-4.883	-7.813	-10.742	-18.066	-19.531
632	-18.555	-11.23	-1.953	-8.301	-9.766	-18.066	-17.578
633	-18.555	-11.23	-1.221	-8.789	-10.742	-17.578	-18.555
634	-19.043	-10.742	-1.221	-7.324	-10.742	-17.09	-17.578
635	-18.555	-11.23	-0.732	-7.813	-10.742	-16.602	-17.578
636	-19.531	-10.742	-1.221	-8.301	-9.766	-18.066	-18.555
637	-20.02	-11.23	-1.465	-7.813	-11.719	-18.066	-18.555
638	-18.555	-9.277	-1.465	-8.789	-10.742	-18.066	-18.555
639	-19.531	-9.277	-1.221	-8.301	-14.648	-18.066	-18.555
640	-19.531	-9.766	-2.441	-8.301	-9.766	-18.555	-18.555
641	-19.043	-10.742	-1.221	-8.301	-9.766	-17.578	-18.555
642	-19.043	-10.254	-1.465	-7.813	-10.742	-18.555	-18.555
643	-20.02	-9.766	-1.953	-7.324	-9.766	-18.066	-18.555
644	-20.02	-9.766	-2.197	-7.324	-11.719	-18.066	-18.555
645	-19.531	-10.254	-2.197	-8.301	-9.766	-17.09	-19.531
646	-20.508	-10.742	-1.953	-9.766	-9.766	-18.555	-18.555
647	-20.02	-10.254	-2.197	-9.277	-9.766	-18.555	-19.531
648	-19.043	-10.254	-1.709	-8.789	-12.695	-18.555	-19.531
649	-20.02	-10.742	-1.953	-7.813	-12.695	-18.555	-18.555
650	-20.02	-10.742	-2.441	-8.789	-9.766	-18.555	-20.508
651	-20.02	-10.254	-1.953	-8.789	-9.766	-19.531	-19.531
652	-19.531	-11.23	-1.709	-7.813	-10.742	-18.555	-18.555
653	-19.531	-11.23	-1.709	-9.766	-9.766	-18.555	-19.531
654	-20.02	-9.766	-0.488	-9.766	-9.766	-18.555	-18.555
655	-20.02	-9.766	-1.709	-9.277	-9.766	-19.043	-19.531
656	-20.996	-9.766	-2.441	-9.766	-13.672	-19.531	-19.531
657	-20.996	-10.742	-1.709	-8.789	-13.672	-19.531	-19.531
658	-20.508	-10.742	-1.221	-8.789	-10.742	-19.531	-18.555
659	-20.02	-10.742	-1.465	-9.277	-10.742	-19.043	-19.531
660	-20.02	-9.277	-1.709	-8.789	-16.602	-19.043	-19.531
661	-20.508	-11.23	-1.221	-8.789	-17.578	-18.555	-19.531
662	-20.508	-10.742	-1.465	-8.301	-12.695	-18.066	-19.531
663	-20.02	-10.742	-1.465	-9.277	-21.484	-19.531	-19.531
664	-20.508	-10.742	-1.953	-8.789	-15.625	-19.043	-19.531
665	-20.996	-10.254	-1.465	-8.301	-13.672	-19.531	-20.508
666	-21.973	-10.742	-1.709	-9.277	-10.742	-20.02	-20.508
667	-20.508	-10.254	-2.441	-9.277	-11.719	-19.531	-19.531
668	-20.996	-10.254	-1.953	-9.277	-9.766	-20.02	-19.531
669	-20.996	-10.742	-1.953	-8.301	-14.648	-19.531	-19.531
670	-20.508	-10.742	-2.197	-8.301	-9.766	-19.043	-20.508
671	-20.508	-9.766	-1.709	-9.277	-9.766	-19.043	-20.508
672	-20.508	-10.742	-1.709	-7.813	-14.648	-20.02	-20.508
673	-20.508	-10.742	-1.221	-9.277	-17.578	-20.02	-19.531
674	-21.484	-10.254	-1.465	-9.277	-10.742	-20.508	-19.531
675	-21.484	-10.742	-1.221	-9.277	-14.648	-20.508	-19.531
676	-20.996	-10.742	-1.221	-8.301	-14.648	-20.508	-20.508
677	-21.484	-10.254	-0.977	-9.766	-10.742	-20.02	-21.484
678	-21.484	-10.254	-1.221	-8.789	-11.719	-21.973	-21.484
679	-20.02	-10.742	-0.977	-9.277	-11.719	-20.02	-21.484
680	-20.996	-10.254	-1.709	-9.766	-11.719	-20.02	-21.484
681	-20.996	-10.742	-1.221	-9.277	-15.625	-20.508	-24.414
682	-21.484	-10.742	-2.197	-9.766	-12.695	-20.508	-24.414
683	-21.484	-9.277	-1.953	-9.277	-11.719	-20.02	-21.484
684	-21.484	-10.742	-1.953	-9.277	-14.648	-20.02	-22.461
685	-20.996	-9.766	-1.953	-8.301	-10.742	-20.508	-26.367
686	-21.484	-10.742	-2.197	-8.301	-10.742	-20.996	-26.367
687	-21.973	-10.254	-1.953	-7.813	-12.695	-20.996	-20.508
688	-21.484	-11.23	-1.465	-8.301	-9.766	-20.996	-20.508
689	-21.484	-10.254	-2.686	-8.789	-9.766	-20.508	-20.508
690	-21.973	-11.23	-1.953	-8.301	-20.508	-20.996	-26.367
691	-21.484	-11.23	-1.709	-10.254	-11.719	-21.484	-27.344
692	-21.973	-10.254	-1.953	-9.277	-12.695	-20.996	-22.461
693	-21.973	-11.23	-1.953	-9.766	-11.719	-20.996	-27.344
694	-22.461	-11.719	-2.197	-9.766	-16.602	-22.461	-27.344
695	-22.461	-11.719	-2.686	-10.254	-16.602	-21.973	-33.203
696	-22.949	-11.719	-1.709	-9.277	-11.719	-21.484	-28.32
697	-22.461	-10.254	-1.709	-9.766	-13.672	-21.484	-31.25
698	-23.926	-11.23	-1.465	-9.766	-11.719	-20.996	-26.367
699	-22.461	-11.23	-2.197	-10.254	-12.695	-22.461	-27.344
700	-22.949	-11.23	-2.197	-9.766	-13.672	-21.484	-23.438
701	-22.461	-11.23	-1.953	-9.277	-12.695	-21.973	-23.438
702	-22.461	-11.23	-1.221	-8.301	-11.719	-22.461	-23.438
703	-22.461	-11.23	-2.441	-9.277	-11.719	-22.461	-23.438
704	-21.973	-11.23	-1.709	-8.789	-12.695	-22.461	-23.438
705	-21.973	-10.254	-1.221	-9.277	-12.695	-26.855	-23.438
706	-22.461	-11.23	-1.465	-9.766	-12.695	-22.461	-23.438
707	-22.949	-11.23	-1.709	-8.789	-12.695	-23.438	-23.438
708	-21.973	-11.719	-2.197	-9.277	-13.672	-22.461	-23.438
709	-22.461	-12.207	-1.709	-9.277	-14.648	-22.949	-24.414
710	-22.949	-10.742	-1.465	-8.789	-12.695	-23.926	-22.461
711	-21.973	-11.23	-1.709	-9.277	-13.672	-22.461	-23.438
712	-23.438	-11.719	-1.709	-9.277	-13.672	-22.949	-23.438
713	-22.949	-10.742	-1.465	-9.766	-11.719	-23.438	-23.438
714	-22.461	-11.719	-1.465	-9.277	-12.695	-22.461	-22.461
715	-22.949	-11.719	-1.953	-8.789	-11.719	-22.949	-23.438
716	-22.949	-11.23	-1.953	-9.766	-15.625	-22.461	-23.438
717	-22.949	-11.719	-1.221	-10.254	-12.695	-23.438	-22.461
718	-22.949	-17.578	-1.709	-9.766	-17.578	-23.438	-23.438
719	-22.461	-11.719	-1.709	-9.766	-12.695	-23.438	-23.438
720	-22.461	-11.719	-2.197	-9.766	-13.672	-22.949	-23.438
721	-23.438	-12.207	-1.221	-7.813	-12.695	-23.926	-23.438
722	-22.461	-11.23	-1.953	-9.766	-11.719	-23.438	-24.414
723	-22.461	-11.719	-1.953	-8.789	-12.695	-23.438	-22.461
724	-22.461	-9.766	-2.197	-8.789	-13.672	-24.414	-27.344
725	-22.461	-11.719	-2.197	-8.789	-15.625	-23.926	-26.367
726	-22.461	-10.742	-2.441	-9.766	-11.719	-22.949	-24.414
727	-23.926	-11.719	-1.709	-9.766	-12.695	-23.926	-24.414
728	-22.949	-11.23	-2.441	-9.277	-12.695	-24.414	-28.32
729	-22.461	-12.207	-1.953	-9.766	-15.625	-24.902	-24.414
730	-22.949	-11.719	-2.441	-8.789	-17.578	-24.414	-23.438
731	-22.461	-11.23	-1.465	-9.766	-22.461	-23.438	-23.438
732	-23.438	-10.254	-1.465	-9.277	-13.672	-24.414	-23.438
733	-22.461	-11.719	-1.221	-9.277	-20.508	-24.902	-23.438
734	-23.438	-11.719	-1.953	-9.766	-17.578	-25.391	-23.438
735	-22.949	-11.23	-1.953	-9.766	-17.578	-25.391	-24.414
736	-22.949	-11.719	-2.197	-9.766	-15.625	-26.367	-24.414
737	-22.949	-10.742	-1.465	-10.254	-23.438	-24.902	-24.414
738	-23.438	-11.719	-1.465	-9.766	-13.672	-24.902	-24.414
739	-23.926	-10.742	-1.709	-8.789	-13.672	-25.879	-23.438
740	-23.438	-10.742	-2.441	-9.766	-12.695	-25.879	-23.438
741	-23.438	-10.742	-2.441	-9.277	-13.672	-25.879	-24.414
742	-22.461	-11.719	-1.709	-9.766	-12.695	-24.902	-24.414
743	-22.461	-10.742	-1.221	-9.766	-19.531	-26.367	-22.461
744	-23.926	-11.23	-1.953	-9.766	-13.672	-25.879	-23.438
745	-22.949	-11.23	-1.953	-8.789	-12.695	-25.879	-24.414
746	-24.414	-10.742	-2.441	-8.789	-12.695	-25.391	-24.414
747	-22.949	-11.719	-1.709	-8.301	-12.695	-26.367	-24.414
748	-23.438	-10.742	-2.197	-8.789	-13.672	-26.855	-24.414
749	-23.438	-11.23	-1.953	-8.789	-13.672	-26.367	-24.414
750	-23.438	-11.719	-2.197	-10.254	-13.672	-26.855	-24.414
751	-23.926	-12.207	-1.709	-9.766	-15.625	-27.344	-25.391
752	-23.926	-11.23	-2.197	-9.277	-13.672	-27.832	-24.414
753	-23.438	-11.23	-1.709	-10.254	-14.648	-27.344	-24.414
754	-23.926	-11.719	-1.953	-10.254	-14.648	-25.879	-24.414
755	-23.926	-11.23	-1.953	-10.254	-14.648	-27.344	-24.414
756	-23.438	-10.742	-2.441	-9.766	-13.672	-26.855	-24.414
757	-23.926	-11.23	-2.197	-10.254	-15.625	-26.367	-26.367
758	-23.926	-11.23	-1.709	-9.766	-14.648	-27.344	-29.297
759	-24.414	-10.742	-1.953	-10.254	-14.648	-27.832	-24.414
760	-24.414	-10.742	-2.441	-8.301	-13.672	-27.344	-25.391
761	-23.926	-11.719	-1.953	-11.23	-27.344	-27.832	-24.414
762	-23.926	-11.23	-1.709	-9.766	-20.508	-27.832	-26.367
763	-24.414	-11.719	-1.709	-10.254	-19.531	-27.832	-24.414
764	-23.926	-11.719	-2.441	-9.277	-16.602	-26.367	-25.391
765	-24.414	-11.23	-2.197	-9.766	-17.578	-28.32	-25.391
766	-23.926	-11.23	-2.686	-10.254	-14.648	-27.344	-25.391
767	-23.926	-11.719	-2.197	-9.277	-14.648	-27.832	-25.391
768	-24.414	-11.23	-2.197	-9.766	-15.625	-28.809	-25.391
769	-24.414	-11.719	-1.465	-9.766	-14.648	-28.32	-31.25
770	-24.414	-10.742	-1.465	-10.742	-14.648	-28.32	-29.297
771	-24.414	-13.184	-2.197	-9.766	-18.555	-26.855	-25.391
772	-23.926	-11.719	-1.465	-10.742	-16.602	-28.32	-25.391
773	-23.926	-11.719	-1.465	-10.254	-13.672	-28.32	-32.227
774	-24.902	-11.719	-2.441	-10.254	-14.648	-27.832	-32.227
775	-25.391	-11.23	-2.197	-10.254	-16.602	-28.809	-31.25
776	-24.902	-15.625	-1.709	-9.277	-15.625	-28.32	-26.367
777	-23.926	-20.508	-2.197	-10.742	-17.578	-28.32	-31.25
778	-25.391	-12.695	-1.465	-10.742	-15.625	-28.32	-33.203
779	-24.902	-13.184	-2.197	-10.742	-15.625	-28.32	-29.297
780	-24.414	-12.695	-1.709	-10.742	-14.648	-27.832	-32.227
781	-24.414	-11.23	-2.441	-10.742	-14.648	-28.32	-31.25
782	-24.902	-11.719	-2.197	-10.742	-15.625	-27.832	-27.344
783	-24.902	-11.23	-2.686	-9.766	-16.602	-27.832	-26.367
784	-25.391	-12.207	-2.441	-10.254	-16.602	-27.832	-26.367
785	-24.902	-11.719	-2.93	-9.766	-17.578	-29.297	-26.367
786	-24.902	-11.719	-2.441	-10.254	-16.602	-28.809	-27.344
787	-24.414	-12.695	-2.686	-10.742	-17.578	-28.32	-26.367
788	-25.391	-11.23	-2.197	-10.742	-15.625	-29.297	-27.344
789	-25.391	-12.207	-2.197	-10.742	-15.625	-28.809	-27.344
790	-24.902	-12.695	-2.197	-9.766	-15.625	-30.273	-28.32
791	-24.414	-11.719	-1.953	-9.277	-18.555	-29.785	-28.32
792	-25.879	-11.23	-2.93	-9.277	-20.508	-30.273	-29.297
793	-25.391	-12.695	-1.953	-11.23	-15.625	-29.297	-27.344
794	-25.391	-12.207	-1.953	-10.742	-19.531	-29.785	-28.32
795	-25.391	-12.207	-2.197	-11.23	-22.461	-30.273	-28.32
796	-25.391	-12.207	-2.197	-10.742	-17.578	-31.738	-28.32
797	-26.855	-12.207	-2.441	-9.766	-18.555	-30.762	-28.32
798	-25.391	-11.719	-1.709	-10.742	-15.625	-30.762	-28.32
799	-25.879	-11.719	-2.441	-10.254	-15.625	-30.273	-28.32
800	-25.879	-12.695	-2.197	-10.742	-14.648	-30.273	-27.344
801	-25.879	-12.695	-1.709	-10.742	-15.625	-30.273	-29.297
802	-25.879	-12.207	-2.441	-9.766	-16.602	-30.273	-28.32
803	-26.367	-12.207	-2.93	-10.254	-14.648	-30.762	-28.32
804	-26.855	-10.742	-2.93	-10.254	-15.625	-31.25	-28.32
805	-25.879	-12.695	-2.441	-9.277	-14.648	-31.738	-28.32
806	-25.391	-11.719	-2.93	-9.766	-15.625	-29.785	-29.297
807	-25.391	-11.23	-2.686	-10.254	-15.625	-30.762	-29.297
808	-25.879	-11.719	-2.686	-11.719	-14.648	-30.273	-28.32
809	-25.879	-12.207	-2.93	-10.254	-15.625	-30.762	-29.297
810	-26.367	-11.719	-2.197	-10.254	-15.625	-31.25	-29.297
811	-25.879	-11.23	-2.686	-10.742	-16.602	-31.25	-28.32
812	-25.391	-12.207	-3.418	-10.254	-16.602	-31.25	-29.297
813	-27.832	-11.23	-2.441	-11.23	-15.625	-32.227	-29.297
814	-25.879	-11.719	-1.709	-10.742	-20.508	-32.227	-29.297
815	-27.832	-11.719	-2.686	-10.254	-21.484	-33.203	-28.32
816	-27.344	-12.207	-2.686	-9.277	-14.648	-32.715	-29.297
817	-27.832	-12.207	-2.441	-10.742	-24.414	-31.738	-29.297
818	-27.344	-12.207	-2.441	-10.254	-16.602	-31.25	-29.297
819	-26.855	-11.719	-1.953	-11.23	-20.508	-30.762	-29.297
820	-26.367	-12.207	-2.441	-10.254	-20.508	-32.227	-30.273
821	-27.344	-11.719	-2.197	-10.742	-15.625	-32.227	-29.297
822	-26.855	-11.719	-2.441	-10.254	-19.531	-31.25	-32.227
823	-26.367	-11.719	-2.197	-10.254	-18.555	-32.227	-32.227
824	-26.855	-12.695	-1.709	-9.766	-16.602	-32.715	-29.297
825	-26.855	-11.719	-2.93	-10.254	-15.625	-32.227	-34.18
826	-28.32	-12.695	-1.953	-11.23	-20.508	-31.738	-30.273
827	-25.879	-12.695	-3.174	-11.719	-19.531	-32.227	-29.297
828	-26.855	-11.719	-2.197	-10.742	-21.484	-31.25	-30.273
829	-26.367	-11.23	-2.686	-10.742	-16.602	-32.715	-29.297
830	-26.855	-11.719	-2.686	-11.719	-16.602	-32.715	-30.273
831	-26.855	-12.207	-2.686	-11.719	-16.602	-32.715	-30.273
832	-27.832	-11.719	-2.441	-10.742	-16.602	-33.691	-30.273
833	-26.855	-11.719	-2.441	-10.254	-16.602	-32.715	-30.273
834	-26.855	-12.695	-1.953	-10.254	-17.578	-34.18	-30.273
835	-27.832	-12.207	-1.953	-10.742	-15.625	-33.691	-30.273
836	-28.32	-11.719	-2.686	-11.719	-16.602	-32.227	-30.273
837	-28.32	-12.695	-2.686	-11.23	-16.602	-33.203	-31.25
838	-27.344	-12.207	-1.953	-11.23	-16.602	-33.691	-30.273
839	-28.809	-11.719	-0.977	-10.742	-16.602	-34.668	-29.297
840	-28.809	-12.695	-1.953	-11.23	-16.602	-33.203	-29.297
841	-29.297	-11.23	-1.953	-11.23	-16.602	-33.691	-29.297
842	-29.297	-12.207	-2.441	-10.742	-16.602	-34.668	-30.273
843	-28.32	-12.207	-2.686	-11.719	-16.602	-34.18	-29.297
844	-28.32	-12.207	-1.953	-11.23	-17.578	-33.691	-30.273
845	-28.32	-11.719	-2.93	-10.742	-15.625	-34.18	-29.297
846	-28.809	-13.184	-2.197	-10.742	-16.602	-34.18	-30.273
847	-27.832	-12.695	-2.686	-10.254	-16.602	-34.18	-31.25
848	-28.32	-11.23	-2.197	-11.23	-16.602	-35.156	-30.273
849	-27.832	-12.207	-2.197	-12.207	-22.461	-36.133	-31.25
850	-28.32	-11.719	-2.441	-11.719	-21.484	-34.18	-30.273
851	-28.32	-12.695	-1.953	-12.207	-17.578	-33.203	-30.273
852	-27.832	-12.695	-2.441	-10.742	-16.602	-34.668	-30.273
853	-28.32	-12.207	-2.686	-10.742	-16.602	-34.18	-31.25
854	-28.809	-12.695	-2.197	-9.766	-17.578	-34.18	-31.25
855	-29.297	-11.719	-2.197	-11.719	-16.602	-34.668	-30.273
856	-28.32	-12.207	-2.686	-11.23	-16.602	-35.156	-31.25
857	-28.809	-11.23	-2.441	-9.766	-18.555	-35.645	-30.273
858	-28.32	-12.207	-5.615	-10.254	-17.578	-35.156	-30.273
859	-27.832	-11.719	-3.174	-11.719	-21.484	-35.645	-31.25
860	-28.32	-12.207	-2.197	-10.254	-19.531	-35.156	-31.25
861	-28.809	-11.719	-2.197	-10.742	-18.555	-34.668	-32.227
862	-29.297	-12.207	-2.686	-11.23	-21.484	-35.645	-32.227
863	-27.832	-12.207	-2.197	-10.742	-23.438	-36.621	-32.227
864	-28.809	-12.207	-2.686	-11.23	-16.602	-35.645	-32.227
865	-28.32	-12.207	-2.197	-11.719	-16.602	-35.156	-32.227
866	-28.32	-12.695	-2.441	-10.742	-17.578	-35.645	-31.25
867	-28.32	-13.184	-2.197	-10.742	-16.602	-35.645	-32.227
868	-29.297	-12.207	-2.441	-10.254	-17.578	-35.645	-31.25
869	-28.32	-12.207	-1.953	-10.742	-18.555	-37.109	-32.227
870	-29.785	-12.207	-2.197	-11.23	-18.555	-35.645	-31.25
871	-28.32	-13.184	-1.953	-11.23	-18.555	-36.133	-33.203
872	-29.297	-13.184	-2.441	-10.742	-22.461	-37.109	-32.227
873	-29.785	-13.184	-2.441	-11.719	-18.555	-36.621	-32.227
874	-28.32	-13.672	-2.197	-11.23	-19.531	-37.109	-31.25
875	-29.297	-18.555	-2.197	-11.23	-20.508	-36.133	-32.227
876	-29.785	-13.672	-2.441	-10.742	-16.602	-37.109	-33.203
877	-29.297	-13.184	-2.686	-10.742	-17.578	-38.086	-41.016
878	-29.785	-12.695	-1.709	-11.719	-16.602	-38.086	-32.227
879	-29.785	-12.207	-2.441	-11.23	-17.578	-36.621	-33.203
880	-28.809	-13.184	-2.441	-10.742	-18.555	-37.109	-35.156
881	-30.273	-12.207	-2.686	-11.719	-18.555	-36.621	-39.063
882	-30.273	-12.695	-2.93	-10.742	-18.555	-37.598	-39.063
883	-29.297	-12.207	-2.686	-11.23	-18.555	-38.574	-34.18
884	-30.273	-13.184	-2.686	-11.23	-17.578	-37.109	-34.18
885	-28.809	-13.184	-2.197	-11.23	-16.602	-37.598	-34.18
886	-29.785	-12.695	-2.93	-10.254	-16.602	-37.109	-33.203
887	-29.785	-13.184	-2.686	-10.742	-17.578	-39.063	-36.133
888	-29.785	-13.672	-2.93	-10.742	-18.555	-38.086	-34.18
889	-29.785	-13.672	-2.93	-11.23	-17.578	-38.086	-35.156
890	-29.785	-12.695	-2.197	-11.719	-22.461	-37.598	-34.18
891	-30.273	-13.672	-2.441	-12.207	-27.344	-38.086	-34.18
892	-29.297	-13.184	-2.686	-12.207	-23.438	-39.063	-37.109
893	-31.25	-12.695	-1.953	-11.719	-21.484	-38.574	-34.18
894	-30.273	-12.695	-2.686	-12.207	-21.484	-39.063	-34.18
895	-29.785	-13.184	-1.953	-10.742	-19.531	-39.063	-35.156
896	-30.273	-13.672	-2.441	-13.184	-19.531	-39.063	-34.18
897	-30.762	-12.207	-1.953	-11.23	-18.555	-37.598	-35.156
898	-31.25	-12.695	-2.686	-11.23	-18.555	-38.574	-34.18
899	-30.273	-12.207	-2.686	-11.719	-18.555	-38.574	-34.18
900	-29.785	-12.207	-2.197	-11.23	-18.555	-40.039	-35.156
901	-30.273	-13.672	-2.686	-10.742	-19.531	-40.039	-35.156
902	-30.762	-12.695	-2.441	-12.695	-19.531	-39.551	-34.18
903	-29.785	-12.695	-3.174	-12.207	-18.555	-39.063	-35.156
904	-30.762	-12.207	-3.418	-10.742	-18.555	-40.527	-35.156
905	-30.762	-12.207	-3.418	-11.719	-17.578	-39.551	-35.156
906	-30.762	-12.695	-3.662	-11.719	-18.555	-39.063	-34.18
907	-30.273	-12.695	-2.441	-11.23	-19.531	-40.527	-35.156
908	-30.273	-13.184	-2.441	-12.695	-18.555	-41.016	-36.133
909	-30.273	-12.695	-2.686	-11.23	-24.414	-40.039	-35.156
910	-30.762	-12.695	-2.441	-12.207	-19.531	-40.527	-39.063
911	-31.25	-12.207	-2.686	-11.23	-22.461	-41.504	-35.156
912	-30.273	-13.184	-2.197	-11.23	-29.297	-41.504	-35.156
913	-30.762	-13.672	-1.465	-11.719	-18.555	-41.016	-35.156
914	-31.25	-12.695	-2.197	-12.207	-18.555	-41.504	-37.109
915	-29.785	-12.695	-2.686	-12.207	-18.555	-40.527	-35.156
916	-30.762	-12.695	-2.441	-12.207	-18.555	-41.504	-36.133
917	-31.25	-12.695	-2.197	-11.719	-18.555	-41.016	-36.133
918	-30.762	-12.207	-2.686	-12.207	-18.555	-40.039	-36.133
919	-31.25	-13.184	-2.197	-12.207	-20.508	-39.063	-37.109
920	-31.25	-12.207	-2.686	-12.695	-21.484	-40.527	-37.109
921	-31.738	-12.207	-2.686	-12.207	-20.508	-41.016	-37.109
922	-31.738	-12.695	-2.441	-12.695	-19.531	-39.063	-38.086
923	-31.738	-11.719	-3.174	-11.719	-18.555	-40.527	-37.109
924	-33.203	-12.207	-2.686	-11.23	-20.508	-41.016	-37.109
925	-31.25	-12.207	-2.686	-11.23	-19.531	-41.016	-37.109
926	-31.25	-11.23	-2.93	-12.207	-20.508	-41.992	-38.086
927	-32.227	-12.207	-2.686	-12.207	-20.508	-41.016	-37.109
928	-32.715	-12.207	-4.15	-12.207	-20.508	-40.039	-38.086
929	-31.738	-13.184	-3.174	-12.207	-19.531	-42.969	-37.109
930	-32.227	-13.184	-2.686	-11.719	-20.508	-41.992	-38.086
931	-32.227	-13.672	-1.953	-12.695	-22.461	-40.039	-38.086
932	-32.227	-12.207	-1.709	-12.695	-20.508	-41.992	-38.086
933	-32.715	-12.695	-2.686	-12.207	-21.484	-41.992	-39.063
934	-32.227	-12.695	-1.953	-12.207	-20.508	-41.504	-38.086
935	-32.715	-13.184	-1.465	-12.695	-20.508	-41.504	-37.109
936	-32.227	-12.695	-2.441	-13.184	-21.484	-41.016	-38.086
937	-32.715	-12.695	-2.197	-13.184	-20.508	-41.504	-38.086
938	-32.227	-11.719	-1.709	-13.184	-20.508	-42.48	-39.063
939	-32.227	-12.695	-1.953	-12.207	-20.508	-41.504	-41.016
940	-31.738	-12.695	-2.686	-12.207	-21.484	-41.016	-39.063
941	-32.715	-12.695	-1.465	-12.695	-20.508	-42.48	-38.086
942	-32.715	-11.719	-1.221	-11.719	-19.531	-42.969	-38.086
943	-32.227	-12.207	-1.953	-12.207	-20.508	-41.504	-38.086
944	-31.738	-11.719	-2.197	-12.207	-24.414	-41.016	-38.086
945	-32.227	-11.23	-2.441	-12.207	-19.531	-42.969	-41.992
946	-33.203	-11.23	-2.93	-12.695	-19.531	-41.992	-38.086
947	-32.715	-12.695	-2.686	-13.184	-19.531	-41.992	-39.063
948	-32.227	-13.184	-2.197	-11.719	-20.508	-43.457	-39.063
949	-32.227	-12.207	-2.441	-11.719	-20.508	-41.992	-40.039
950	-33.203	-13.184	-2.441	-12.207	-21.484	-42.969	-39.063
951	-33.691	-12.695	-7.813	-12.207	-19.531	-42.969	-39.063
952	-33.203	-12.207	-2.197	-11.719	-24.414	-42.969	-40.039
953	-33.203	-12.207	-2.441	-12.695	-20.508	-42.969	-39.063
954	-33.203	-11.719	-3.418	-12.207	-23.438	-42.969	-39.063
955	-33.203	-12.695	-3.662	-13.184	-21.484	-44.922	-39.063
956	-33.203	-12.695	-2.197	-12.695	-29.297	-42.969	-40.039
957	-33.691	-12.695	-2.441	-12.695	-27.344	-42.969	-40.039
958	-33.203	-12.207	-2.197	-13.184	-24.414	-43.457	-40.039
959	-34.18	-11.719	-2.197	-12.207	-20.508	-43.945	-40.039
960	-32.715	-12.695	-2.197	-12.695	-26.367	-43.945	-39.063
961	-32.715	-11.23	-2.686	-12.695	-22.461	-42.969	-41.016
962	-33.691	-13.184	-2.93	-12.207	-21.484	-43.945	-40.039
963	-33.691	-11.719	-2.93	-11.719	-20.508	-42.969	-40.039
964	-33.691	-13.184	-3.174	-12.207	-25.391	-43.945	-39.063
965	-34.18	-12.695	-2.686	-12.695	-29.297	-43.457	-40.039
966	-33.203	-12.207	-5.371	-11.719	-20.508	-44.434	-41.016
967	-34.18	-13.184	-2.93	-12.695	-20.508	-44.434	-40.039
968	-34.18	-12.695	-3.418	-13.184	-22.461	-44.434	-40.039
969	-33.203	-12.695	-2.441	-12.695	-22.461	-44.922	-41.016
970	-33.203	-12.695	-3.418	-12.207	-21.484	-43.945	-40.039
971	-33.203	-13.184	-2.93	-13.184	-26.367	-44.922	-41.016
972	-33.203	-11.719	-3.174	-12.207	-21.484	-43.945	-41.992
973	-34.18	-12.207	-2.441	-12.207	-24.414	-45.41	-41.992
974	-34.18	-11.23	-2.686	-13.184	-23.438	-45.41	-41.992
975	-33.203	-12.695	-2.93	-11.719	-25.391	-45.41	-41.016
976	-33.691	-13.184	-2.93	-12.695	-21.484	-46.387	-41.016
977	-33.691	-12.695	-2.441	-12.695	-21.484	-45.41	-41.992
978	-33.203	-12.207	-2.197	-12.695	-23.438	-45.898	-41.016
979	-34.18	-12.207	-2.441	-12.207	-21.484	-45.41	-41.992
980	-34.18	-12.207	-2.686	-14.16	-19.531	-45.41	-41.992
981	-34.18	-11.23	-3.662	-12.207	-21.484	-45.41	-41.992
982	-34.18	-11.719	-2.686	-12.695	-21.484	-44.922	-42.969
983	-34.18	-12.695	-2.197	-12.207	-21.484	-43.945	-41.992
984	-34.18	-12.207	-2.197	-11.719	-22.461	-45.898	-41.992
985	-34.18	-12.695	-2.93	-11.719	-20.508	-45.898	-41.992
986	-34.18	-11.23	-2.686	-12.207	-21.484	-45.898	-46.875
987	-34.18	-12.207	-2.93	-12.207	-21.484	-45.898	-42.969
988	-34.18	-12.207	-3.906	-12.695	-25.391	-45.898	-41.016
989	-34.18	-12.207	-2.93	-11.23	-21.484	-45.898	-41.992
990	-35.156	-12.695	-3.174	-12.207	-20.508	-46.875	-41.016
991	-35.645	-12.207	-5.859	-11.719	-21.484	-47.363	-41.992
992	-35.156	-13.184	-3.174	-11.719	-22.461	-45.41	-41.016
993	-33.691	-12.695	-2.686	-13.184	-21.484	-47.363	-41.992
994	-34.668	-11.719	-2.686	-12.695	-21.484	-46.387	-42.969
995	-35.645	-12.695	-3.174	-12.207	-21.484	-47.852	-41.992
996	-35.156	-12.695	-3.662	-12.695	-24.414	-46.875	-41.992
997	-35.645	-12.695	-2.93	-12.207	-25.391	-47.852	-41.016
998	-35.156	-12.207	-3.174	-13.184	-21.484	-47.852	-43.945
999	-36.133	-12.207	-2.93	-12.207	-21.484	-46.387	-42.969
1000	-35.645	-11.23	-3.174	-13.184	-24.414	-46.387	-42.969
1001	-35.645	-11.719	-3.662	-17.09	-21.484	-47.363	-43.945
1002	-35.645	-12.207	-2.686	-12.207	-21.484	-46.875	-42.969
1003	-35.156	-13.184	-3.418	-12.695	-21.484	-45.898	-42.969
1004	-36.133	-12.695	-3.662	-12.207	-21.484	-48.34	-42.969
1005	-36.621	-11.719	-3.662	-13.184	-21.484	-46.875	-43.945
1006	-35.156	-12.695	-3.906	-12.207	-21.484	-46.875	-42.969
1007	-35.156	-11.719	-2.686	-12.207	-21.484	-47.363	-44.922
1008	-34.668	-12.695	-3.662	-12.695	-21.484	-47.363	-44.922
1009	-34.668	-13.184	-2.93	-12.207	-21.484	-47.852	-43.945
1010	-35.156	-12.207	-2.686	-12.695	-22.461	-47.363	-44.922
1011	-36.621	-13.184	-3.174	-12.695	-21.484	-47.852	-43.945
1012	-35.645	-13.184	-2.93	-12.695	-22.461	-48.34	-43.945
1013	-35.645	-13.672	-3.174	-12.207	-22.461	-47.852	-44.922
1014	-35.645	-12.207	-3.418	-12.207	-21.484	-48.828	-43.945
1015	-36.133	-12.207	-3.174	-12.695	-24.414	-48.34	-43.945
1016	-36.621	-13.184	-3.174	-12.695	-21.484	-46.875	-43.945
1017	-36.133	-12.695	-3.174	-13.184	-26.367	-49.805	-43.945
1018	-36.133	-12.695	-3.174	-13.184	-22.461	-48.34	-44.922
1019	-36.621	-13.672	-2.441	-12.695	-22.461	-49.805	-44.922
1020	-36.133	-12.695	-2.441	-12.695	-23.438	-48.828	-44.922
1021	-36.133	-13.184	-2.686	-12.695	-22.461	-49.805	-44.922
1022	-36.621	-12.695	-2.686	-12.207	-22.461	-47.852	-45.898
1023	-36.621	-13.184	-3.418	-12.695	-22.461	-48.828	-44.922
1024	-36.621	-12.695	-3.906	-11.23	-23.438	-49.316	-45.898
1025	-36.133	-13.184	-3.174	-12.695	-29.297	-48.34	-45.898
1026	-36.133	-13.184	-3.418	-12.695	-26.367	-49.805	-45.898
1027	-36.621	-13.184	-3.662	-12.695	-22.461	-48.34	-45.898
1028	-36.133	-13.672	-3.174	-12.207	-22.461	-50.293	-44.922
1029	-35.645	-13.184	-3.906	-12.207	-24.414	-49.316	-45.898
1030	-36.621	-12.695	-3.418	-14.16	-23.438	-48.828	-46.875
1031	-36.621	-13.672	-3.418	-12.695	-29.297	-48.828	-46.875
1032	-36.621	-12.207	-2.686	-13.184	-24.414	-49.316	-44.922
1033	-35.645	-13.184	-3.662	-13.672	-24.414	-50.293	-44.922
1034	-36.133	-12.207	-2.93	-14.16	-23.438	-48.828	-45.898
1035	-36.621	-12.695	-3.906	-16.113	-23.438	-48.828	-44.922
1036	-36.621	-13.184	-3.174	-12.695	-23.438	-50.781	-46.875
1037	-36.621	-12.695	-2.441	-12.207	-23.438	-49.316	-45.898
1038	-36.133	-13.184	-3.906	-13.184	-22.461	-50.293	-45.898
1039	-36.621	-13.184	-3.418	-12.695	-22.461	-49.805	-46.875
1040	-36.133	-12.695	-3.418	-13.184	-23.438	-49.316	-45.898
1041	-37.109	-12.695	-3.174	-13.672	-22.461	-49.316	-47.852
1042	-36.133	-13.184	-3.662	-12.695	-24.414	-50.293	-45.898
1043	-37.109	-13.672	-3.662	-14.648	-25.391	-48.34	-45.898
1044	-38.086	-13.184	-3.174	-14.16	-23.438	-49.316	-45.898
1045	-37.598	-12.695	-3.906	-13.184	-22.461	-50.293	-46.875
1046	-36.133	-12.207	-3.906	-12.207	-22.461	-49.805	-46.875
1047	-37.109	-12.695	-3.662	-13.672	-24.414	-50.781	-46.875
1048	-37.598	-13.672	-3.662	-13.184	-23.438	-49.805	-47.852
1049	-37.109	-13.184	-3.418	-12.695	-23.438	-49.805	-47.852
1050	-37.598	-13.184	-3.418	-13.184	-23.438	-49.805	-47.852
1051	-37.109	-13.184	-3.906	-13.184	-23.438	-51.27	-47.852
1052	-37.109	-12.695	-2.93	-13.184	-24.414	-50.293	-46.875
1053	-37.109	-12.695	-3.418	-13.672	-23.438	-49.805	-45.898
1054	-37.109	-13.672	-3.906	-13.672	-23.438	-51.27	-47.852
1055	-37.598	-13.184	-4.639	-13.184	-24.414	-49.805	-46.875
1056	-38.574	-12.695	-6.592	-12.695	-23.438	-51.27	-46.875
1057	-38.086	-12.695	-3.174	-13.184	-24.414	-50.781	-47.852
1058	-37.598	-12.695	-3.418	-12.695	-23.438	-49.316	-46.875
1059	-39.063	-12.695	-3.662	-13.672	-23.438	-50.781	-46.875
1060	-38.574	-13.184	-3.418	-13.672	-23.438	-50.781	-47.852
1061	-39.063	-14.16	-3.662	-13.672	-22.461	-50.293	-47.852
1062	-37.598	-13.672	-2.686	-13.184	-23.438	-50.293	-48.828
1063	-39.063	-14.16	-3.174	-13.184	-22.461	-50.781	-48.828
1064	-38.574	-12.695	-3.418	-12.695	-23.438	-51.27	-47.852
1065	-38.086	-12.695	-2.93	-12.695	-22.461	-51.27	-48.828
1066	-38.574	-13.184	-3.174	-14.16	-22.461	-51.758	-46.875
1067	-39.551	-13.184	-3.418	-13.184	-23.438	-50.293	-48.828
1068	-38.574	-12.695	-3.662	-13.672	-22.461	-51.758	-47.852
1069	-39.063	-13.184	-2.93	-13.672	-23.438	-52.246	-47.852
1070	-39.063	-13.184	-3.174	-14.16	-22.461	-51.27	-48.828
1071	-39.063	-13.184	-3.906	-13.184	-24.414	-51.758	-48.828
1072	-39.063	-12.695	-3.418	-13.184	-23.438	-51.27	-49.805
1073	-38.574	-14.16	-3.662	-13.672	-24.414	-51.758	-49.805
1074	-37.598	-13.184	-2.441	-14.16	-23.438	-52.246	-48.828
1075	-38.574	-14.16	-3.418	-13.672	-24.414	-50.781	-47.852
1076	-38.086	-12.207	-2.93	-14.16	-23.438	-51.758	-47.852
1077	-38.574	-12.695	-2.686	-13.672	-23.438	-51.758	-48.828
1078	-38.086	-13.184	-2.93	-14.16	-25.391	-53.223	-48.828
1079	-38.574	-13.184	-2.93	-14.16	-27.344	-51.27	-49.805
1080	-39.551	-13.672	-3.418	-15.137	-27.344	-51.758	-47.852
1081	-39.063	-12.695	-3.174	-13.672	-24.414	-52.246	-48.828
1082	-40.039	-13.672	-2.93	-14.16	-23.438	-51.758	-50.781
1083	-38.086	-12.695	-2.441	-13.184	-24.414	-52.734	-50.781
1084	-39.063	-13.184	-2.686	-13.672	-24.414	-53.223	-50.781
1085	-39.551	-12.695	-3.418	-13.184	-25.391	-53.223	-50.781
1086	-40.039	-12.695	-3.906	-13.184	-24.414	-54.199	-50.781
1087	-39.551	-12.695	-3.906	-13.184	-23.438	-52.246	-49.805
1088	-39.551	-13.184	-3.174	-12.695	-24.414	-53.223	-49.805
1089	-39.551	-12.695	-3.418	-13.184	-28.32	-52.734	-49.805
1090	-40.039	-11.719	-2.686	-14.16	-24.414	-52.734	-49.805
1091	-41.992	-13.672	-2.686	-13.672	-29.297	-53.223	-50.781
1092	-41.504	-13.672	-3.418	-14.16	-29.297	-53.711	-53.711
1093	-40.527	-13.184	-3.418	-14.16	-29.297	-52.734	-49.805
1094	-41.016	-12.695	-2.93	-13.672	-29.297	-53.223	-51.758
1095	-41.504	-13.184	-3.174	-14.16	-27.344	-54.199	-49.805
1096	-41.992	-13.184	-3.418	-14.648	-26.367	-55.176	-50.781
1097	-41.504	-12.695	-3.174	-14.16	-32.227	-54.688	-53.711
1098	-41.504	-12.695	-4.15	-15.137	-32.227	-55.176	-54.688
1099	-41.992	-12.695	-3.418	-14.648	-35.156	-54.199	-49.805
1100	-41.504	-12.207	-3.662	-13.184	-28.32	-54.688	-50.781
1101	-40.527	-12.207	-3.174	-15.625	-28.32	-54.688	-52.734
1102	-40.527	-12.207	-4.883	-14.16	-28.32	-53.711	-50.781
1103	-41.504	-13.184	-3.906	-14.16	-36.133	-55.176	-48.828
1104	-41.504	-13.184	-7.324	-14.16	-28.32	-56.152	-51.758
1105	-41.992	-12.207	-6.836	-13.184	-24.414	-56.152	-49.805
1106	-41.504	-13.672	-3.906	-13.672	-23.438	-56.152	-49.805
1107	-41.504	-13.184	-3.418	-13.672	-28.32	-55.176	-51.758
1108	-41.992	-13.184	-4.15	-13.184	-24.414	-54.199	-52.734
1109	-42.48	-13.672	-4.15	-15.137	-24.414	-55.176	-50.781
1110	-41.992	-12.207	-3.906	-13.672	-28.32	-56.641	-50.781
1111	-41.992	-14.16	-3.906	-14.648	-24.414	-55.176	-51.758
1112	-41.016	-12.695	-4.15	-14.16	-25.391	-57.129	-50.781
1113	-42.969	-12.695	-3.418	-14.648	-24.414	-55.176	-50.781
1114	-41.992	-13.672	-3.662	-14.648	-25.391	-56.152	-51.758
1115	-41.992	-12.207	-3.906	-15.625	-25.391	-56.641	-51.758
1116	-42.48	-13.184	-3.662	-15.137	-24.414	-57.129	-51.758
1117	-42.48	-13.184	-3.662	-14.16	-25.391	-56.152	-51.758
1118	-42.969	-12.695	-3.174	-15.137	-25.391	-55.664	-55.664
1119	-41.992	-12.695	-3.174	-14.648	-26.367	-56.641	-55.664
1120	-42.48	-13.184	-4.883	-14.16	-25.391	-55.664	-52.734
1121	-42.969	-13.184	-3.662	-15.625	-25.391	-57.129	-53.711
1122	-42.48	-12.695	-3.662	-14.648	-24.414	-57.617	-53.711
1123	-41.992	-14.16	-3.906	-14.648	-25.391	-57.617	-52.734
1124	-42.48	-13.184	-3.662	-14.16	-30.273	-57.617	-51.758
1125	-42.969	-12.695	-3.174	-14.16	-24.414	-57.129	-51.758
1126	-42.969	-13.184	-3.662	-14.16	-25.391	-58.105	-52.734
1127	-43.457	-13.672	-4.395	-14.648	-24.414	-57.129	-51.758
1128	-43.457	-13.184	-3.906	-14.16	-24.414	-57.129	-52.734
1129	-42.48	-13.184	-3.662	-14.648	-25.391	-58.105	-52.734
1130	-42.48	-13.672	-4.639	-16.602	-28.32	-58.105	-52.734
1131	-42.48	-14.648	-3.662	-16.113	-31.25	-57.617	-53.711
1132	-41.992	-13.184	-4.639	-14.648	-28.32	-59.082	-53.711
1133	-42.969	-12.207	-3.174	-16.113	-27.344	-58.594	-51.758
1134	-43.457	-13.184	-3.418	-14.16	-24.414	-58.594	-52.734
1135	-42.48	-13.184	-4.395	-15.625	-24.414	-59.57	-52.734
1136	-42.969	-14.16	-3.418	-14.648	-35.156	-58.105	-51.758
1137	-43.457	-14.648	-3.906	-14.16	-32.227	-59.082	-53.711
1138	-41.992	-14.16	-3.906	-15.137	-30.273	-59.082	-52.734
1139	-42.969	-13.184	-3.906	-15.625	-29.297	-59.082	-52.734
1140	-43.457	-12.695	-2.686	-14.648	-31.25	-59.082	-52.734
1141	-43.457	-13.672	-3.418	-14.648	-28.32	-59.082	-54.688
1142	-41.992	-13.672	-4.15	-15.137	-24.414	-58.594	-53.711
1143	-42.969	-13.184	-3.662	-15.137	-25.391	-58.105	-53.711
1144	-42.969	-13.184	-3.906	-16.113	-26.367	-59.57	-53.711
1145	-42.969	-13.184	-3.906	-19.531	-25.391	-59.57	-53.711
1146	-43.457	-13.672	-3.662	-15.625	-24.414	-59.082	-53.711
1147	-42.48	-13.184	-3.906	-14.648	-24.414	-60.547	-52.734
1148	-43.457	-13.184	-4.15	-14.648	-24.414	-59.082	-53.711
1149	-42.969	-13.184	-3.906	-14.648	-28.32	-60.059	-53.711
1150	-42.969	-13.184	-4.639	-15.137	-24.414	-60.059	-53.711
1151	-42.48	-13.672	-3.662	-16.113	-25.391	-59.57	-54.688
1152	-42.48	-14.16	-3.418	-15.625	-23.438	-60.547	-54.688
1153	-43.945	-13.672	-3.662	-15.625	-25.391	-60.547	-53.711
1154	-44.434	-13.184	-3.906	-16.113	-26.367	-60.059	-57.617
1155	-44.922	-13.184	-4.15	-14.648	-25.391	-60.059	-53.711
1156	-43.457	-13.672	-2.93	-16.113	-25.391	-59.57	-54.688
1157	-43.945	-13.184	-4.639	-15.625	-26.367	-59.57	-53.711
1158	-43.945	-14.16	-8.301	-15.137	-31.25	-59.57	-56.641
1159	-44.434	-13.672	-7.568	-15.137	-26.367	-61.035	-54.688
1160	-44.434	-13.672	-5.859	-14.648	-26.367	-60.059	-53.711
1161	-43.945	-12.695	-5.127	-15.625	-31.25	-60.547	-53.711
1162	-43.945	-13.672	-4.395	-14.648	-25.391	-60.547	-54.688
1163	-43.457	-13.184	-6.348	-14.648	-25.391	-61.035	-54.688
1164	-43.457	-13.672	-6.104	-15.137	-27.344	-61.035	-53.711
1165	-43.945	-14.16	-5.371	-14.648	-29.297	-60.059	-55.664
1166	-43.945	-13.184	-3.418	-15.137	-25.391	-60.547	-53.711
1167	-44.922	-12.695	-6.592	-14.16	-27.344	-62.012	-54.688
1168	-44.922	-12.207	-3.906	-14.648	-29.297	-60.059	-56.641
1169	-44.434	-13.672	-5.127	-15.137	-26.367	-61.035	-56.641
1170	-43.945	-13.672	-6.592	-14.648	-26.367	-60.547	-54.688
1171	-43.457	-12.695	-3.662	-16.113	-25.391	-62.012	-54.688
1172	-43.945	-13.184	-3.174	-15.625	-26.367	-62.988	-55.664
1173	-45.41	-13.184	-3.906	-14.648	-27.344	-61.035	-54.688
1174	-44.922	-13.184	-4.15	-15.137	-27.344	-62.012	-56.641
1175	-44.922	-13.672	-4.15	-15.137	-28.32	-62.012	-55.664
1176	-45.41	-12.695	-4.395	-15.137	-28.32	-62.5	-55.664
1177	-44.434	-14.16	-3.906	-15.137	-26.367	-61.035	-56.641
1178	-44.434	-13.184	-3.662	-14.648	-27.344	-61.523	-54.688
1179	-45.898	-13.184	-4.15	-16.602	-27.344	-62.012	-57.617
1180	-44.434	-13.672	-4.395	-15.625	-27.344	-62.988	-56.641
1181	-44.434	-13.184	-3.418	-16.113	-27.344	-61.035	-55.664
1182	-43.945	-13.672	-3.662	-15.625	-26.367	-62.5	-55.664
1183	-44.922	-13.184	-4.883	-16.113	-26.367	-63.477	-56.641
1184	-45.898	-12.695	-3.906	-16.113	-27.344	-62.5	-55.664
1185	-43.457	-14.16	-4.639	-14.648	-27.344	-63.477	-56.641
1186	-44.434	-13.672	-4.883	-16.602	-26.367	-62.5	-56.641
1187	-43.945	-13.184	-4.639	-16.602	-27.344	-63.477	-55.664
1188	-44.434	-13.184	-4.395	-15.625	-27.344	-62.5	-56.641
1189	-44.434	-15.137	-4.395	-15.625	-26.367	-62.988	-57.617
1190	-43.945	-14.648	-3.906	-16.113	-27.344	-63.477	-58.594
1191	-45.41	-14.16	-4.395	-15.625	-27.344	-62.012	-55.664
1192	-46.387	-14.648	-3.418	-17.09	-28.32	-63.965	-57.617
1193	-44.434	-14.16	-4.15	-17.09	-28.32	-63.477	-57.617
1194	-45.41	-14.16	-4.639	-17.578	-26.367	-64.453	-58.594
1195	-43.945	-14.16	-3.662	-18.066	-32.227	-63.965	-57.617
1196	-45.898	-14.16	-4.15	-17.09	-27.344	-62.5	-57.617
1197	-45.41	-14.16	-3.662	-17.578	-37.109	-63.965	-58.594
1198	-45.41	-13.672	-3.662	-17.578	-27.344	-63.477	-57.617
1199	-44.434	-14.16	-3.906	-16.113	-29.297	-63.965	-57.617
1200	-45.41	-14.16	-4.15	-16.602	-28.32	-63.965	-56.641
1201	-45.898	-14.16	-4.395	-15.625	-28.32	-64.453	-57.617
1202	-45.41	-14.648	-4.15	-16.113	-27.344	-64.453	-58.594
1203	-44.922	-13.184	-3.418	-15.625	-31.25	-65.43	-58.594
1204	-45.898	-14.16	-4.883	-16.602	-31.25	-63.477	-58.594
1205	-44.434	-15.137	-3.906	-16.113	-26.367	-62.5	-57.617
1206	-45.898	-14.16	-4.395	-17.09	-32.227	-63.477	-55.664
1207	-44.434	-13.184	-3.906	-16.113	-28.32	-63.477	-59.57
1208	-45.898	-14.16	-4.15	-16.113	-28.32	-63.477	-58.594
1209	-46.875	-14.16	-4.639	-16.113	-37.109	-63.477	-58.594
1210	-46.387	-14.648	-4.395	-15.137	-31.25	-63.965	-58.594
1211	-46.387	-14.16	-4.395	-16.602	-32.227	-63.965	-58.594
1212	-45.898	-13.672	-3.662	-16.113	-27.344	-62.988	-58.594
1213	-46.387	-13.184	-3.906	-17.578	-32.227	-63.477	-58.594
1214	-46.387	-14.16	-4.15	-17.578	-31.25	-63.477	-58.594
1215	-45.41	-14.16	-3.662	-17.09	-28.32	-62.5	-58.594
1216	-46.387	-13.672	-3.906	-17.09	-30.273	-64.453	-58.594
1217	-46.387	-14.648	-3.418	-16.602	-28.32	-63.965	-58.594
1218	-45.898	-13.672	-4.395	-17.09	-28.32	-63.477	-59.57
1219	-46.387	-13.672	-3.906	-16.113	-28.32	-62.988	-59.57
1220	-45.898	-14.16	-4.15	-17.578	-29.297	-64.453	-57.617
1221	-46.875	-13.672	-4.639	-16.113	-28.32	-63.477	-57.617
1222	-46.875	-13.672	-3.906	-18.066	-29.297	-63.477	-59.57
1223	-47.363	-14.16	-4.395	-17.09	-28.32	-64.453	-59.57
1224	-46.875	-14.16	-4.15	-15.137	-29.297	-62.988	-58.594
1225	-46.387	-14.648	-4.15	-16.113	-29.297	-63.965	-59.57
1226	-47.363	-14.16	-4.395	-16.113	-28.32	-65.43	-58.594
1227	-47.363	-13.672	-3.418	-16.113	-28.32	-63.965	-59.57
1228	-46.875	-15.137	-3.906	-16.602	-29.297	-63.965	-59.57
1229	-46.875	-14.16	-4.395	-17.09	-33.203	-63.965	-63.477
1230	-47.363	-14.16	-5.127	-17.578	-34.18	-64.941	-59.57
1231	-47.852	-14.648	-4.395	-16.602	-30.273	-64.453	-58.594
1232	-46.875	-15.137	-3.174	-15.625	-34.18	-63.965	-58.594
1233	-47.852	-13.672	-5.371	-17.09	-29.297	-64.453	-60.547
1234	-47.852	-14.648	-4.15	-17.578	-29.297	-65.918	-58.594
1235	-48.34	-15.137	-4.395	-17.09	-29.297	-65.918	-58.594
1236	-47.852	-13.672	-4.15	-16.113	-29.297	-64.941	-58.594
1237	-46.875	-15.137	-4.15	-15.137	-30.273	-65.918	-59.57
1238	-47.363	-14.648	-3.662	-17.578	-31.25	-65.43	-59.57
1239	-46.387	-14.16	-3.418	-16.602	-29.297	-64.941	-60.547
1240	-48.34	-13.184	-4.15	-17.09	-30.273	-65.918	-60.547
1241	-47.363	-14.648	-4.15	-16.113	-30.273	-65.918	-60.547
1242	-48.34	-14.16	-4.883	-16.602	-31.25	-64.941	-59.57
1243	-47.852	-13.184	-4.395	-16.602	-31.25	-65.918	-60.547
1244	-48.828	-14.648	-5.127	-17.09	-29.297	-64.941	-60.547
1245	-48.34	-14.16	-5.127	-15.625	-30.273	-66.406	-59.57
1246	-48.34	-14.16	-4.15	-17.578	-32.227	-65.918	-58.594
1247	-47.852	-14.16	-4.639	-16.602	-38.086	-64.453	-60.547
1248	-46.875	-13.184	-4.639	-17.09	-38.086	-65.43	-60.547
1249	-48.828	-13.184	-5.371	-17.09	-33.203	-65.43	-60.547
1250	-47.363	-14.648	-4.15	-17.09	-32.227	-65.918	-61.523
1251	-49.316	-14.16	-4.395	-17.578	-31.25	-66.895	-61.523
1252	-49.316	-13.672	-4.639	-17.578	-37.109	-64.941	-59.57
1253	-48.828	-13.184	-4.639	-17.578	-31.25	-65.918	-60.547
1254	-48.34	-14.16	-4.639	-17.09	-30.273	-67.383	-61.523
1255	-48.828	-14.16	-4.639	-16.602	-31.25	-64.941	-59.57
1256	-48.34	-13.672	-4.395	-16.602	-35.156	-65.918	-59.57
1257	-49.316	-14.16	-5.127	-18.555	-34.18	-65.43	-61.523
1258	-48.828	-13.672	-4.395	-18.066	-39.063	-66.406	-61.523
1259	-49.316	-13.672	-3.662	-17.578	-30.273	-66.406	-60.547
1260	-49.316	-14.648	-4.395	-18.066	-37.109	-66.406	-61.523
1261	-49.316	-14.648	-4.883	-16.602	-29.297	-65.918	-59.57
1262	-48.828	-13.672	-3.906	-16.602	-35.156	-65.43	-61.523
1263	-49.316	-13.672	-4.15	-17.578	-30.273	-65.43	-60.547
1264	-48.828	-13.184	-4.395	-16.602	-33.203	-67.383	-60.547
1265	-49.316	-13.672	-4.15	-16.602	-29.297	-66.406	-60.547
1266	-49.805	-14.648	-4.395	-16.602	-35.156	-66.406	-60.547
1267	-49.316	-14.16	-4.395	-17.578	-30.273	-66.895	-61.523
1268	-49.316	-14.16	-3.906	-18.066	-29.297	-67.871	-59.57
1269	-49.805	-14.648	-4.883	-17.09	-30.273	-67.871	-61.523
1270	-50.293	-13.672	-4.395	-17.578	-30.273	-66.895	-61.523
1271	-49.805	-14.648	-4.395	-18.066	-30.273	-68.359	-60.547
1272	-49.805	-15.137	-4.15	-17.578	-32.227	-66.406	-61.523
1273	-50.293	-14.16	-4.639	-16.602	-32.227	-67.871	-61.523
1274	-50.293	-13.672	-4.15	-18.066	-35.156	-67.871	-61.523
1275	-49.316	-14.16	-4.395	-18.066	-33.203	-69.336	-61.523
1276	-49.316	-14.648	-3.906	-18.066	-38.086	-68.848	-61.523
1277	-48.828	-15.137	-4.15	-17.578	-38.086	-69.336	-61.523
1278	-48.828	-14.16	-4.395	-16.602	-32.227	-67.871	-61.523
1279	-49.805	-14.16	-5.127	-19.043	-36.133	-68.848	-62.5
1280	-49.316	-14.648	-4.883	-17.578	-48.828	-67.383	-62.5
1281	-49.805	-13.672	-4.395	-18.555	-34.18	-67.383	-62.5
1282	-50.781	-14.16	-4.395	-17.578	-34.18	-68.359	-62.5
1283	-50.293	-14.648	-4.15	-18.066	-32.227	-67.871	-61.523
1284	-49.805	-13.672	-3.662	-18.555	-37.109	-67.383	-61.523
1285	-49.805	-14.648	-5.127	-17.09	-37.109	-68.848	-62.5
1286	-49.805	-15.137	-4.395	-17.09	-31.25	-68.848	-62.5
1287	-49.805	-13.672	-4.395	-17.09	-31.25	-68.359	-62.5
1288	-51.27	-14.648	-4.639	-18.555	-31.25	-68.359	-61.523
1289	-50.781	-15.137	-5.127	-17.578	-31.25	-68.359	-62.5
1290	-49.316	-15.137	-3.662	-17.578	-32.227	-69.336	-62.5
1291	-50.293	-14.648	-4.639	-18.555	-31.25	-68.848	-62.5
1292	-50.781	-14.16	-4.639	-18.066	-30.273	-68.848	-62.5
1293	-50.781	-15.137	-4.15	-18.066	-34.18	-67.871	-63.477
1294	-51.758	-14.648	-4.15	-17.09	-30.273	-69.336	-62.5
1295	-50.781	-14.16	-3.174	-18.066	-37.109	-69.336	-64.453
1296	-50.293	-15.137	-4.395	-19.043	-32.227	-70.313	-62.5
1297	-50.781	-14.648	-3.418	-18.555	-32.227	-69.336	-62.5
1298	-50.781	-14.648	-3.906	-17.578	-30.273	-69.336	-62.5
1299	-52.246	-14.648	-3.906	-17.09	-33.203	-70.313	-63.477
1300	-52.246	-13.672	-4.639	-17.09	-33.203	-68.848	-63.477
1301	-52.734	-14.16	-4.639	-17.578	-32.227	-68.848	-62.5
1302	-52.246	-14.16	-5.615	-18.555	-31.25	-70.313	-63.477
1303	-51.27	-15.625	-5.371	-18.066	-31.25	-69.336	-62.5
1304	-52.246	-14.16	-4.639	-17.578	-30.273	-69.336	-64.453
1305	-51.27	-15.137	-3.906	-18.066	-30.273	-69.824	-64.453
1306	-50.781	-13.672	-5.371	-17.578	-31.25	-70.801	-64.453
1307	-52.246	-15.137	-3.906	-18.066	-34.18	-70.801	-64.453
1308	-51.758	-14.648	-3.906	-18.555	-32.227	-69.824	-63.477
1309	-51.758	-14.648	-3.906	-18.066	-32.227	-69.824	-63.477
1310	-52.246	-13.672	-4.395	-17.09	-32.227	-69.824	-63.477
1311	-51.758	-14.648	-3.906	-19.043	-31.25	-71.289	-64.453
1312	-51.758	-14.648	-4.639	-18.066	-32.227	-70.313	-65.43
1313	-52.246	-15.625	-4.639	-17.09	-32.227	-69.336	-63.477
1314	-53.223	-15.137	-3.906	-18.066	-32.227	-71.289	-63.477
1315	-52.246	-14.16	-5.127	-18.066	-33.203	-70.801	-64.453
1316	-53.223	-14.16	-4.15	-18.555	-38.086	-71.289	-64.453
1317	-53.223	-14.16	-4.883	-18.555	-37.109	-70.801	-64.453
1318	-52.734	-14.648	-4.15	-18.555	-32.227	-71.777	-64.453
1319	-52.734	-15.625	-3.418	-18.066	-33.203	-70.801	-64.453
1320	-53.711	-14.16	-4.639	-17.09	-33.203	-70.801	-65.43
1321	-53.223	-14.16	-4.639	-19.043	-32.227	-70.801	-64.453
1322	-53.223	-15.137	-4.15	-17.578	-33.203	-70.313	-64.453
1323	-52.734	-13.672	-3.418	-18.555	-31.25	-71.777	-64.453
1324	-53.223	-15.137	-5.127	-17.578	-35.156	-71.289	-64.453
1325	-52.246	-15.137	-4.395	-17.09	-32.227	-70.313	-65.43
1326	-52.734	-14.648	-4.395	-18.066	-32.227	-72.266	-69.336
1327	-52.246	-14.16	-5.127	-17.578	-33.203	-71.289	-69.336
1328	-52.734	-15.137	-5.127	-19.043	-36.133	-72.266	-65.43
1329	-52.734	-15.137	-4.395	-17.578	-34.18	-69.824	-65.43
1330	-52.246	-15.137	-5.371	-19.043	-34.18	-72.266	-64.453
1331	-53.711	-14.648	-4.15	-18.555	-35.156	-71.289	-65.43
1332	-53.223	-14.648	-4.639	-20.02	-35.156	-71.289	-65.43
1333	-53.223	-15.137	-3.906	-18.066	-34.18	-71.777	-65.43
1334	-52.734	-15.137	-3.662	-18.066	-36.133	-72.754	-65.43
1335	-53.711	-14.16	-4.639	-19.043	-35.156	-72.266	-65.43
1336	-53.711	-15.137	-4.395	-19.531	-42.969	-72.266	-66.406
1337	-51.758	-14.648	-4.395	-19.531	-34.18	-72.266	-66.406
1338	-54.199	-15.137	-4.395	-18.066	-32.227	-72.754	-66.406
1339	-52.734	-14.648	-3.906	-18.555	-33.203	-71.777	-65.43
1340	-53.711	-16.113	-4.883	-19.043	-34.18	-72.754	-65.43
1341	-53.223	-14.648	-4.883	-19.531	-34.18	-72.754	-65.43
1342	-53.711	-15.137	-5.127	-19.043	-34.18	-71.777	-66.406
1343	-53.223	-15.137	-4.883	-18.066	-36.133	-72.754	-66.406
1344	-54.199	-14.16	-5.371	-18.066	-34.18	-73.242	-71.289
1345	-52.734	-14.648	-4.639	-18.555	-33.203	-72.754	-69.336
1346	-52.734	-14.648	-4.639	-18.066	-33.203	-72.266	-70.313
1347	-52.734	-15.625	-3.906	-18.066	-35.156	-72.266	-66.406
1348	-52.734	-15.137	-4.639	-18.066	-36.133	-73.73	-66.406
1349	-52.734	-15.625	-4.395	-19.043	-37.109	-74.219	-66.406
1350	-53.223	-14.648	-5.127	-17.578	-33.203	-73.73	-65.43
1351	-53.223	-15.625	-4.15	-18.555	-35.156	-73.73	-65.43
1352	-54.199	-14.648	-4.883	-18.555	-34.18	-75.195	-66.406
1353	-53.711	-15.625	-4.639	-18.555	-33.203	-74.707	-66.406
1354	-53.223	-15.137	-4.639	-19.043	-34.18	-73.73	-65.43
1355	-53.711	-15.625	-4.639	-20.02	-34.18	-73.242	-66.406
1356	-53.223	-14.648	-4.883	-19.531	-34.18	-72.754	-66.406
1357	-54.688	-15.137	-4.639	-20.02	-34.18	-75.195	-66.406
1358	-53.711	-15.625	-3.906	-18.555	-35.156	-73.73	-66.406
1359	-53.711	-14.648	-4.883	-18.555	-35.156	-74.219	-66.406
1360	-54.199	-15.625	-4.395	-18.555	-35.156	-74.219	-66.406
1361	-54.199	-14.648	-4.395	-18.555	-34.18	-73.73	-66.406
1362	-53.223	-15.137	-4.15	-19.043	-34.18	-74.707	-67.383
1363	-53.711	-14.16	-4.883	-19.043	-39.063	-74.219	-67.383
1364	-54.199	-16.113	-3.906	-18.066	-35.156	-74.707	-67.383
1365	-53.223	-14.16	-4.15	-18.555	-37.109	-73.73	-68.359
1366	-54.199	-14.16	-4.639	-18.066	-35.156	-74.219	-68.359
1367	-53.711	-15.625	-4.395	-18.066	-37.109	-74.219	-68.359
1368	-54.688	-15.137	-4.883	-19.043	-35.156	-73.242	-68.359
1369	-53.711	-14.648	-4.15	-19.043	-36.133	-73.242	-69.336
1370	-54.688	-15.137	-4.883	-19.043	-36.133	-73.242	-68.359
1371	-54.688	-15.137	-3.662	-19.531	-37.109	-74.707	-66.406
1372	-54.199	-15.625	-3.662	-20.508	-36.133	-74.707	-68.359
1373	-55.176	-14.16	-3.906	-20.02	-35.156	-74.219	-68.359
1374	-53.711	-16.113	-4.395	-19.043	-36.133	-75.195	-67.383
1375	-54.199	-14.648	-3.662	-19.043	-39.063	-73.242	-67.383
1376	-53.711	-16.113	-4.883	-20.508	-38.086	-74.707	-69.336
1377	-54.199	-15.137	-4.395	-20.508	-41.016	-75.195	-67.383
1378	-55.176	-14.648	-4.639	-19.043	-36.133	-74.219	-68.359
1379	-54.199	-15.137	-4.395	-19.043	-35.156	-74.707	-68.359
1380	-53.223	-14.648	-4.639	-19.043	-39.063	-73.73	-68.359
1381	-54.688	-14.648	-4.395	-20.02	-38.086	-74.219	-70.313
1382	-53.711	-15.625	-4.883	-19.531	-35.156	-74.219	-68.359
1383	-55.176	-15.625	-4.15	-20.02	-34.18	-74.219	-67.383
1384	-55.664	-14.648	-5.127	-18.555	-35.156	-74.219	-68.359
1385	-55.176	-14.648	-4.395	-19.043	-36.133	-74.219	-69.336
1386	-54.688	-14.648	-4.15	-19.531	-35.156	-74.707	-69.336
1387	-55.664	-16.113	-5.127	-18.066	-36.133	-73.242	-68.359
1388	-54.199	-15.137	-4.395	-18.555	-37.109	-74.707	-69.336
1389	-55.176	-15.137	-4.395	-19.531	-40.039	-74.707	-68.359
1390	-54.199	-15.625	-4.395	-19.043	-35.156	-75.195	-70.313
1391	-55.176	-15.625	-3.174	-20.996	-34.18	-74.219	-68.359
1392	-55.176	-15.625	-4.15	-20.996	-39.063	-75.684	-69.336
1393	-54.688	-15.625	-4.639	-20.02	-37.109	-76.66	-68.359
1394	-54.688	-15.137	-4.15	-19.043	-39.063	-75.195	-68.359
1395	-54.688	-15.137	-4.15	-20.508	-38.086	-74.707	-68.359
1396	-54.199	-14.648	-3.418	-20.508	-40.039	-75.195	-68.359
1397	-54.688	-15.137	-4.395	-20.508	-36.133	-77.148	-69.336
1398	-54.199	-15.137	-4.15	-19.043	-36.133	-76.66	-69.336
1399	-54.199	-15.137	-3.662	-19.531	-37.109	-76.172	-73.242
1400	-55.176	-15.137	-4.883	-20.02	-39.063	-76.66	-81.055
1401	-55.176	-14.648	-3.906	-20.996	-36.133	-74.707	-69.336
1402	-54.688	-15.137	-5.127	-19.531	-41.016	-75.195	-73.242
1403	-55.176	-14.648	-5.127	-20.02	-37.109	-75.195	-73.242
1404	-55.176	-14.648	-5.371	-20.02	-38.086	-77.148	-70.313
1405	-54.199	-15.137	-4.883	-20.02	-36.133	-76.172	-70.313
1406	-55.176	-15.137	-4.639	-19.043	-36.133	-77.148	-71.289
1407	-55.176	-15.625	-4.639	-19.043	-41.016	-75.684	-71.289
1408	-55.664	-15.625	-4.639	-19.043	-37.109	-77.148	-71.289
1409	-55.176	-15.625	-4.395	-20.508	-41.016	-76.172	-71.289
1410	-55.176	-15.137	-4.15	-20.02	-36.133	-76.66	-70.313
1411	-54.688	-16.113	-4.15	-20.508	-35.156	-76.172	-70.313
1412	-55.664	-15.625	-3.906	-20.996	-36.133	-77.637	-70.313
1413	-56.152	-15.625	-4.395	-20.996	-40.039	-79.102	-71.289
1414	-56.152	-15.137	-4.15	-20.996	-35.156	-77.637	-71.289
1415	-55.176	-15.625	-3.418	-20.02	-37.109	-78.613	-70.313
1416	-55.664	-15.137	-3.906	-20.996	-36.133	-78.125	-69.336
1417	-56.152	-15.625	-4.15	-20.996	-37.109	-76.66	-70.313
1418	-56.152	-15.137	-4.883	-20.996	-36.133	-77.637	-70.313
1419	-56.641	-14.648	-3.906	-20.996	-37.109	-78.613	-70.313
1420	-55.664	-15.137	-4.395	-20.02	-37.109	-78.613	-71.289
1421	-57.617	-14.16	-4.395	-20.02	-37.109	-76.66	-72.266
1422	-56.152	-15.137	-4.639	-20.508	-37.109	-77.637	-70.313
1423	-56.641	-14.648	-4.395	-19.531	-36.133	-77.637	-72.266
1424	-57.617	-15.625	-4.883	-20.02	-36.133	-78.613	-73.242
1425	-57.129	-15.137	-4.639	-20.02	-36.133	-78.613	-72.266
1426	-56.641	-15.625	-4.639	-21.484	-36.133	-79.102	-72.266
1427	-56.152	-15.625	-4.883	-20.508	-37.109	-79.59	-72.266
1428	-56.152	-15.137	-4.395	-20.02	-37.109	-79.102	-72.266
1429	-56.152	-15.137	-3.662	-20.996	-38.086	-80.078	-72.266
1430	-56.152	-14.648	-4.639	-20.508	-37.109	-79.102	-72.266
1431	-56.152	-14.648	-4.883	-20.508	-37.109	-79.102	-72.266
1432	-56.641	-15.625	-4.639	-20.508	-37.109	-79.102	-73.242
1433	-57.617	-15.625	-4.395	-20.508	-37.109	-77.637	-72.266
1434	-57.129	-16.602	-4.395	-20.02	-37.109	-79.102	-72.266
1435	-55.664	-15.625	-4.639	-21.973	-38.086	-80.078	-72.266
1436	-55.176	-16.113	-4.639	-20.02	-37.109	-80.566	-72.266
1437	-56.152	-15.137	-4.639	-21.484	-37.109	-80.566	-73.242
1438	-56.641	-15.625	-4.395	-20.996	-37.109	-79.59	-73.242
1439	-55.664	-15.137	-4.639	-20.996	-38.086	-80.078	-73.242
1440	-56.152	-14.648	-4.639	-21.484	-37.109	-80.078	-73.242
1441	-56.152	-15.137	-4.883	-20.02	-37.109	-79.59	-73.242
1442	-56.641	-14.648	-4.883	-19.531	-37.109	-79.102	-73.242
1443	-56.152	-14.16	-4.639	-19.531	-38.086	-80.566	-73.242
1444	-57.129	-15.625	-4.883	-20.02	-37.109	-80.078	-74.219
1445	-56.152	-15.625	-4.15	-20.508	-38.086	-80.566	-72.266
1446	-57.129	-14.648	-4.15	-20.02	-36.133	-78.613	-73.242
1447	-55.664	-15.137	-4.639	-20.02	-37.109	-80.078	-73.242
1448	-56.152	-15.137	-5.127	-20.508	-37.109	-81.055	-73.242
1449	-57.617	-15.625	-4.395	-20.996	-38.086	-80.566	-72.266
1450	-57.617	-16.113	-4.15	-20.508	-36.133	-80.078	-74.219
1451	-57.129	-15.625	-5.615	-20.508	-37.109	-80.566	-74.219
1452	-57.617	-15.625	-4.395	-20.508	-37.109	-80.078	-74.219
1453	-56.152	-15.625	-4.15	-20.508	-38.086	-79.59	-73.242
1454	-57.129	-15.625	-4.639	-19.531	-38.086	-82.031	-74.219
1455	-57.617	-15.137	-4.883	-19.531	-39.063	-81.543	-74.219
1456	-56.641	-15.625	-4.15	-20.508	-43.945	-80.566	-72.266
1457	-56.641	-16.113	-4.639	-21.484	-40.039	-81.543	-74.219
1458	-56.641	-15.137	-3.662	-21.484	-38.086	-80.566	-74.219
1459	-57.129	-15.625	-4.395	-21.973	-37.109	-79.59	-74.219
1460	-56.641	-16.113	-4.395	-20.996	-37.109	-81.055	-74.219
1461	-56.152	-15.137	-4.15	-20.996	-37.109	-81.543	-74.219
1462	-57.129	-15.137	-4.883	-20.508	-37.109	-82.031	-74.219
1463	-57.129	-15.625	-4.395	-20.02	-38.086	-80.078	-74.219
1464	-57.129	-15.625	-5.371	-21.484	-39.063	-82.031	-73.242
1465	-59.082	-16.113	-5.127	-20.996	-38.086	-81.055	-74.219
1466	-56.641	-14.16	-4.395	-20.996	-38.086	-81.543	-75.195
1467	-57.129	-14.648	-4.639	-20.508	-44.922	-80.566	-74.219
1468	-56.152	-16.113	-5.615	-21.973	-43.945	-81.543	-74.219
1469	-57.617	-16.113	-4.639	-20.996	-43.945	-82.031	-75.195
1470	-56.641	-15.137	-4.883	-20.996	-38.086	-83.008	-74.219
1471	-56.641	-16.113	-4.883	-20.508	-43.945	-82.031	-73.242
1472	-56.152	-15.625	-4.883	-20.02	-41.992	-82.52	-75.195
1473	-55.176	-15.137	-4.639	-20.996	-39.063	-82.031	-74.219
1474	-57.129	-14.648	-4.639	-20.02	-39.063	-81.055	-74.219
1475	-58.594	-15.625	-4.639	-20.508	-39.063	-82.52	-75.195
1476	-56.641	-16.113	-4.639	-20.996	-39.063	-83.008	-74.219
1477	-58.105	-15.137	-4.15	-21.973	-40.039	-83.008	-75.195
1478	-58.594	-15.625	-4.15	-20.508	-39.063	-83.008	-74.219
1479	-57.617	-16.113	-4.639	-21.973	-40.039	-81.055	-73.242
1480	-57.129	-15.625	-5.371	-21.973	-39.063	-81.543	-75.195
1481	-57.129	-15.625	-5.859	-20.996	-43.945	-82.52	-75.195
1482	-57.617	-16.113	-5.127	-20.02	-41.992	-83.008	-75.195
1483	-57.617	-16.602	-5.371	-20.996	-42.969	-83.008	-75.195
1484	-58.105	-15.137	-4.883	-20.996	-40.039	-84.473	-76.172
1485	-57.129	-15.625	-4.395	-21.973	-38.086	-83.496	-76.172
1486	-57.617	-16.113	-5.371	-21.973	-42.969	-82.52	-75.195
1487	-56.641	-15.625	-5.371	-21.484	-41.016	-83.496	-76.172
1488	-57.617	-16.113	-4.639	-21.484	-39.063	-83.984	-75.195
1489	-57.617	-15.625	-7.08	-20.996	-39.063	-83.984	-75.195
1490	-57.129	-16.113	-5.371	-21.973	-41.016	-83.008	-76.172
1491	-57.129	-16.113	-4.395	-21.484	-39.063	-83.984	-76.172
1492	-58.594	-16.113	-4.883	-21.484	-40.039	-83.496	-75.195
1493	-57.617	-16.113	-5.127	-20.996	-39.063	-83.984	-75.195
1494	-57.129	-14.648	-4.639	-21.484	-38.086	-84.473	-77.148
1495	-58.105	-16.113	-4.395	-21.484	-39.063	-83.496	-75.195
1496	-58.594	-15.625	-4.395	-21.973	-39.063	-83.984	-77.148
1497	-58.594	-14.648	-4.883	-21.973	-39.063	-83.496	-76.172
1498	-57.129	-16.113	-4.639	-20.996	-39.063	-83.496	-75.195
1499	-58.594	-15.137	-4.639	-20.508	-43.945	-82.52	-75.195
1500	-59.082	-15.625	-4.883	-21.973	-43.945	-82.52	-75.195
1501	-57.129	-16.602	-5.371	-21.973	-43.945	-83.984	-76.172
1502	-58.105	-16.113	-4.639	-21.484	-39.063	-83.496	-76.172
1503	-58.105	-16.113	-5.127	-21.484	-44.922	-84.473	-75.195
1504	-59.082	-16.602	-5.859	-22.461	-41.992	-83.008	-77.148
1505	-57.617	-15.625	-5.127	-23.926	-38.086	-83.008	-75.195
1506	-58.105	-15.625	-5.371	-20.996	-39.063	-85.449	-77.148
1507	-58.105	-16.113	-4.883	-21.484	-39.063	-85.449	-76.172
1508	-58.105	-16.602	-4.639	-21.484	-39.063	-85.938	-76.172
1509	-57.617	-15.137	-5.615	-21.973	-42.969	-84.473	-76.172
1510	-58.105	-16.602	-5.371	-21.973	-44.922	-84.473	-76.172
1511	-57.617	-16.602	-5.371	-22.461	-41.016	-83.496	-75.195
1512	-57.617	-16.602	-5.371	-21.973	-40.039	-84.473	-77.148
1513	-58.105	-15.625	-4.883	-22.461	-41.992	-83.984	-76.172
1514	-57.617	-15.137	-5.127	-21.973	-40.039	-84.961	-76.172
1515	-59.57	-16.113	-5.127	-21.973	-39.063	-84.961	-76.172
1516	-58.105	-14.648	-5.371	-22.461	-40.039	-84.961	-75.195
1517	-59.082	-15.625	-4.883	-21.484	-40.039	-85.449	-76.172
1518	-58.105	-15.137	-5.859	-22.461	-41.016	-84.473	-76.172
1519	-57.617	-16.602	-5.615	-21.484	-45.898	-84.961	-75.195
1520	-57.617	-15.625	-5.127	-21.484	-44.922	-85.449	-77.148
1521	-59.082	-16.113	-5.371	-20.996	-44.922	-84.473	-79.102
1522	-57.617	-15.625	-5.127	-21.484	-44.922	-86.426	-78.125
1523	-59.082	-15.625	-6.104	-21.973	-44.922	-85.938	-78.125
1524	-58.105	-15.625	-5.615	-21.973	-45.898	-86.426	-77.148
1525	-57.617	-15.137	-5.615	-21.484	-40.039	-84.961	-82.031
1526	-58.105	-15.137	-5.371	-22.461	-41.992	-86.426	-78.125
1527	-58.594	-15.625	-5.371	-20.996	-41.016	-86.426	-78.125
1528	-58.594	-15.625	-5.371	-22.461	-40.039	-85.938	-78.125
1529	-59.082	-16.113	-5.127	-21.973	-41.016	-85.449	-78.125
1530	-59.57	-17.09	-5.127	-21.484	-41.992	-85.449	-77.148
1531	-59.57	-17.09	-4.15	-21.973	-43.945	-86.914	-78.125
1532	-59.57	-16.113	-5.127	-21.973	-41.016	-87.402	-76.172
1533	-58.594	-16.113	-4.395	-22.949	-41.016	-86.914	-77.148
1534	-58.105	-16.602	-4.639	-25.879	-41.992	-85.938	-77.148
1535	-58.105	-16.602	-4.15	-22.461	-46.875	-87.402	-77.148
1536	-59.082	-15.625	-4.15	-22.461	-42.969	-86.426	-78.125
1537	-59.082	-16.602	-4.395	-21.484	-41.992	-86.426	-79.102
1538	-60.059	-17.09	-5.371	-21.973	-41.992	-87.891	-77.148
1539	-58.594	-16.602	-4.883	-22.461	-41.992	-87.891	-78.125
1540	-59.57	-16.602	-4.639	-21.484	-42.969	-86.914	-78.125
1541	-58.594	-15.625	-5.371	-21.484	-42.969	-87.402	-81.055
1542	-59.082	-17.09	-5.127	-20.996	-45.898	-87.402	-79.102
1543	-59.57	-16.113	-5.859	-22.461	-41.992	-86.426	-78.125
1544	-58.594	-16.113	-4.883	-23.438	-44.922	-86.426	-79.102
1545	-59.57	-16.602	-5.371	-21.973	-44.922	-88.379	-78.125
1546	-60.059	-17.09	-7.324	-21.973	-41.992	-87.402	-79.102
1547	-59.57	-16.602	-5.371	-22.461	-42.969	-87.891	-78.125
1548	-60.547	-16.113	-5.371	-22.949	-41.992	-86.914	-80.078
1549	-58.594	-17.09	-5.859	-23.438	-48.828	-87.891	-78.125
1550	-60.059	-16.113	-6.104	-21.973	-47.852	-88.867	-80.078
1551	-58.594	-16.602	-5.371	-21.973	-47.852	-87.891	-80.078
1552	-59.57	-17.578	-5.127	-21.973	-47.852	-87.402	-80.078
1553	-59.57	-16.602	-5.615	-22.461	-47.852	-88.867	-79.102
1554	-60.059	-16.113	-4.639	-22.949	-42.969	-86.426	-78.125
1555	-59.57	-16.113	-5.127	-22.461	-46.875	-88.867	-79.102
1556	-60.059	-17.09	-5.127	-21.484	-43.945	-88.867	-80.078
1557	-60.059	-16.602	-5.127	-22.949	-41.992	-87.891	-80.078
1558	-59.082	-16.602	-5.127	-23.438	-41.992	-86.914	-81.055
1559	-60.059	-15.625	-5.615	-22.949	-42.969	-88.867	-80.078
1560	-60.059	-15.625	-4.883	-22.949	-42.969	-86.914	-79.102
1561	-59.57	-16.602	-5.615	-23.438	-47.852	-87.891	-79.102
1562	-59.082	-16.113	-6.104	-22.461	-43.945	-87.402	-80.078
1563	-60.547	-16.602	-5.615	-22.461	-42.969	-87.402	-80.078
1564	-59.57	-16.602	-4.883	-23.438	-44.922	-87.891	-81.055
1565	-60.547	-17.09	-4.883	-23.438	-45.898	-87.402	-81.055
1566	-60.547	-16.113	-5.371	-22.949	-41.992	-88.379	-81.055
1567	-61.035	-15.625	-5.859	-21.973	-43.945	-88.867	-80.078
1568	-61.035	-16.113	-4.883	-22.949	-41.016	-89.355	-81.055
1569	-60.059	-16.602	-6.348	-22.949	-42.969	-88.867	-80.078
1570	-59.082	-15.137	-5.127	-22.949	-41.992	-89.844	-79.102
1571	-61.035	-16.602	-5.859	-23.438	-42.969	-88.867	-79.102
1572	-59.57	-16.113	-4.639	-23.438	-42.969	-89.844	-81.055
1573	-60.547	-16.113	-6.104	-23.438	-43.945	-89.844	-80.078
1574	-60.059	-17.09	-5.371	-21.973	-42.969	-88.867	-81.055
1575	-60.547	-16.113	-5.371	-22.949	-42.969	-89.355	-82.031
1576	-61.035	-15.625	-5.127	-23.438	-42.969	-90.332	-81.055
1577	-60.547	-16.113	-4.395	-22.949	-43.945	-91.309	-81.055
1578	-61.035	-15.625	-5.371	-22.949	-43.945	-88.867	-80.078
1579	-61.035	-16.602	-5.127	-22.949	-43.945	-89.844	-80.078
1580	-61.523	-16.602	-5.127	-22.461	-42.969	-90.332	-83.008
1581	-62.5	-16.602	-5.371	-21.973	-42.969	-89.844	-79.102
1582	-61.523	-16.602	-5.371	-21.484	-45.898	-89.844	-82.031
1583	-61.035	-16.602	-5.615	-23.438	-42.969	-92.285	-80.078
1584	-62.012	-17.09	-5.127	-21.973	-43.945	-90.332	-85.938
1585	-60.547	-15.625	-5.859	-23.438	-43.945	-88.867	-80.078
1586	-62.5	-17.09	-5.615	-22.461	-43.945	-90.332	-82.031
1587	-62.988	-17.09	-6.104	-23.926	-42.969	-90.82	-81.055
1588	-62.5	-16.113	-6.348	-23.926	-43.945	-91.309	-81.055
1589	-62.012	-16.602	-5.127	-22.949	-42.969	-90.82	-82.031
1590	-62.5	-16.113	-5.859	-23.926	-43.945	-90.332	-80.078
1591	-62.5	-16.602	-5.615	-23.438	-43.945	-91.797	-81.055
1592	-62.5	-16.113	-5.615	-22.949	-45.898	-90.82	-83.008
1593	-62.012	-16.113	-5.615	-23.438	-43.945	-92.285	-83.008
1594	-62.012	-16.113	-5.371	-23.438	-43.945	-90.82	-81.055
1595	-63.477	-16.602	-4.883	-23.438	-45.898	-91.309	-82.031
1596	-63.965	-17.578	-5.127	-23.926	-44.922	-92.773	-81.055
1597	-63.477	-15.625	-5.371	-23.438	-43.945	-92.285	-82.031
1598	-63.965	-17.09	-5.371	-23.438	-45.898	-91.797	-81.055
1599	-63.477	-16.602	-5.615	-22.949	-44.922	-90.332	-83.008
1600	-63.965	-16.602	-4.639	-23.926	-43.945	-90.332	-83.008
1601	-63.477	-16.113	-6.348	-22.949	-44.922	-90.82	-83.008
1602	-63.965	-17.578	-5.859	-22.461	-44.922	-90.332	-83.008
1603	-62.5	-16.602	-6.348	-23.926	-44.922	-93.262	-83.008
1604	-62.988	-17.09	-6.104	-23.438	-44.922	-91.309	-83.008
1605	-63.477	-15.625	-5.859	-23.438	-44.922	-90.82	-82.031
1606	-62.5	-16.602	-5.127	-23.438	-45.898	-91.797	-82.031
1607	-63.477	-16.113	-5.371	-23.438	-45.898	-91.309	-83.984
1608	-63.477	-16.113	-5.615	-22.949	-44.922	-91.309	-83.984
1609	-62.988	-17.09	-5.859	-23.438	-44.922	-92.285	-83.008
1610	-63.477	-16.113	-4.395	-28.809	-44.922	-92.285	-83.008
1611	-62.5	-16.602	-5.371	-23.926	-51.758	-92.773	-83.008
1612	-62.988	-16.602	-5.371	-24.902	-45.898	-92.773	-82.031
1613	-62.988	-16.602	-5.371	-22.949	-45.898	-91.797	-83.984
1614	-62.988	-17.09	-4.883	-24.414	-45.898	-91.797	-83.008
1615	-62.5	-16.602	-5.859	-23.438	-45.898	-92.773	-83.008
1616	-63.477	-17.09	-5.371	-23.926	-45.898	-90.82	-83.008
1617	-63.477	-17.578	-5.371	-21.484	-45.898	-93.262	-82.031
1618	-63.965	-16.602	-5.371	-23.438	-45.898	-92.285	-82.031
1619	-63.477	-15.625	-4.883	-23.926	-44.922	-92.285	-83.008
1620	-63.965	-17.09	-5.615	-23.438	-50.781	-91.797	-83.008
1621	-64.941	-17.09	-5.859	-23.926	-46.875	-91.797	-83.984
1622	-63.965	-17.09	-5.371	-24.414	-48.828	-91.309	-83.008
1623	-63.965	-16.113	-5.859	-23.926	-44.922	-90.82	-83.008
1624	-63.477	-17.578	-6.348	-24.902	-44.922	-93.262	-83.984
1625	-63.965	-16.113	-5.859	-22.949	-45.898	-92.285	-83.008
1626	-62.988	-18.066	-5.127	-23.438	-45.898	-93.75	-82.031
1627	-63.965	-17.578	-5.859	-23.438	-45.898	-93.75	-83.008
1628	-64.941	-16.602	-5.615	-23.438	-44.922	-92.285	-83.008
1629	-62.5	-16.113	-5.371	-23.926	-44.922	-93.262	-83.984
1630	-64.453	-17.09	-4.639	-23.926	-45.898	-93.75	-83.984
1631	-63.965	-17.578	-5.615	-23.438	-44.922	-93.262	-83.008
1632	-63.477	-17.09	-5.615	-23.926	-45.898	-93.262	-84.961
1633	-63.965	-17.578	-5.615	-23.926	-46.875	-92.773	-83.984
1634	-63.965	-16.602	-5.615	-23.438	-45.898	-93.75	-84.961
1635	-64.941	-17.09	-4.639	-24.414	-46.875	-93.75	-84.961
1636	-64.941	-17.09	-5.615	-24.414	-46.875	-92.773	-83.984
1637	-64.941	-16.602	-4.883	-23.926	-44.922	-93.75	-84.961
1638	-64.941	-17.578	-5.127	-23.926	-45.898	-93.75	-83.984
1639	-63.965	-16.602	-4.639	-22.949	-46.875	-93.75	-83.984
1640	-63.477	-16.113	-5.859	-23.438	-48.828	-92.285	-85.938
1641	-64.453	-17.578	-5.615	-24.414	-45.898	-93.262	-85.938
1642	-64.941	-17.09	-5.615	-22.461	-45.898	-92.285	-84.961
1643	-63.477	-17.09	-5.615	-23.438	-46.875	-93.75	-83.984
1644	-64.941	-17.09	-6.104	-22.949	-44.922	-93.75	-85.938
1645	-65.918	-17.09	-5.859	-23.438	-44.922	-93.75	-85.938
1646	-66.406	-17.578	-5.371	-23.926	-45.898	-93.262	-88.867
1647	-64.941	-17.09	-6.104	-22.461	-45.898	-93.75	-89.844
1648	-64.941	-16.602	-5.615	-22.949	-45.898	-92.773	-84.961
1649	-64.941	-17.09	-6.104	-23.926	-48.828	-93.75	-84.961
1650	-65.43	-18.066	-5.859	-23.438	-45.898	-92.773	-84.961
1651	-65.43	-18.066	-5.615	-24.414	-45.898	-92.285	-84.961
1652	-64.453	-18.555	-5.371	-24.902	-45.898	-95.215	-84.961
1653	-66.895	-16.602	-6.104	-23.438	-46.875	-94.238	-85.938
1654	-65.43	-17.578	-5.371	-24.902	-45.898	-92.285	-85.938
1655	-65.918	-18.066	-5.615	-24.902	-47.852	-93.262	-87.891
1656	-65.43	-17.09	-6.104	-24.902	-46.875	-95.703	-85.938
1657	-65.43	-16.602	-5.371	-23.438	-48.828	-94.727	-87.891
1658	-66.406	-17.578	-6.348	-25.879	-45.898	-93.262	-88.867
1659	-66.406	-17.578	-6.104	-23.926	-45.898	-92.773	-84.961
1660	-67.871	-16.602	-5.615	-24.414	-45.898	-94.727	-89.844
1661	-66.406	-17.578	-5.615	-23.926	-46.875	-92.773	-83.984
1662	-65.43	-17.578	-6.348	-23.438	-45.898	-93.75	-86.914
1663	-65.918	-17.09	-6.348	-23.438	-45.898	-93.75	-85.938
1664	-66.895	-17.578	-6.592	-23.926	-45.898	-93.262	-85.938
1665	-65.43	-17.09	-6.348	-23.926	-44.922	-94.238	-86.914
1666	-66.895	-17.578	-5.859	-24.902	-46.875	-94.238	-86.914
1667	-67.383	-16.602	-5.371	-22.949	-47.852	-94.238	-86.914
1668	-65.918	-17.09	-6.836	-24.902	-46.875	-93.75	-86.914
1669	-66.406	-17.09	-6.104	-22.949	-49.805	-93.262	-85.938
1670	-66.895	-17.578	-6.348	-23.438	-47.852	-92.773	-85.938
1671	-67.871	-18.555	-6.104	-23.926	-50.781	-94.238	-86.914
1672	-67.383	-17.578	-5.615	-23.926	-46.875	-93.75	-86.914
1673	-64.941	-16.602	-5.615	-23.926	-46.875	-95.215	-87.891
1674	-65.918	-17.578	-6.348	-23.926	-46.875	-95.703	-85.938
1675	-65.918	-17.578	-5.615	-25.391	-46.875	-95.215	-85.938
1676	-66.406	-17.578	-5.371	-22.949	-45.898	-96.191	-86.914
1677	-65.43	-18.555	-5.127	-24.902	-46.875	-95.215	-86.914
1678	-66.895	-17.578	-5.615	-23.926	-49.805	-93.262	-85.938
1679	-66.406	-17.09	-5.615	-23.926	-45.898	-95.703	-90.82
1680	-66.895	-17.09	-6.348	-24.902	-45.898	-95.703	-85.938
1681	-67.383	-17.578	-6.104	-23.438	-46.875	-95.215	-90.82
1682	-65.918	-17.578	-5.615	-24.414	-49.805	-94.727	-86.914
1683	-67.383	-18.066	-5.615	-23.926	-48.828	-95.703	-85.938
1684	-69.336	-18.066	-7.324	-23.926	-46.875	-95.703	-86.914
1685	-66.406	-17.09	-6.348	-23.438	-45.898	-95.215	-87.891
1686	-67.383	-17.578	-6.104	-24.414	-49.805	-94.727	-88.867
1687	-66.895	-17.09	-6.104	-24.414	-46.875	-96.191	-87.891
1688	-67.871	-18.555	-6.348	-24.902	-47.852	-95.703	-91.797
1689	-66.406	-17.578	-7.08	-23.438	-46.875	-95.215	-92.773
1690	-67.871	-17.578	-5.859	-24.414	-47.852	-95.215	-91.797
1691	-67.383	-18.066	-5.615	-23.438	-46.875	-97.168	-85.938
1692	-65.918	-19.531	-6.104	-23.926	-46.875	-95.703	-87.891
1693	-65.918	-18.555	-5.859	-24.414	-51.758	-96.68	-85.938
1694	-67.871	-18.066	-5.859	-23.926	-51.758	-96.191	-87.891
1695	-67.383	-18.066	-5.371	-24.902	-48.828	-96.191	-87.891
1696	-67.383	-18.555	-5.859	-23.926	-47.852	-96.68	-87.891
1697	-67.871	-17.578	-6.104	-23.926	-47.852	-97.168	-86.914
1698	-67.871	-18.555	-6.348	-24.414	-51.758	-97.656	-88.867
1699	-67.871	-18.555	-6.592	-23.438	-45.898	-96.68	-88.867
1700	-67.383	-18.066	-6.104	-23.438	-46.875	-96.191	-88.867
1701	-67.383	-17.578	-6.836	-23.438	-47.852	-97.168	-88.867
1702	-66.895	-17.578	-6.592	-25.391	-47.852	-98.633	-87.891
1703	-67.383	-17.578	-7.08	-24.414	-47.852	-97.168	-87.891
1704	-66.895	-17.578	-6.836	-24.414	-48.828	-97.168	-86.914
1705	-66.895	-17.09	-7.324	-24.902	-47.852	-97.656	-87.891
1706	-66.406	-17.09	-6.592	-24.902	-47.852	-98.145	-86.914
1707	-66.406	-18.066	-7.08	-23.926	-47.852	-97.656	-88.867
1708	-66.895	-17.09	-6.348	-23.926	-48.828	-97.168	-87.891
1709	-69.336	-17.09	-6.104	-24.414	-47.852	-97.168	-88.867
1710	-67.383	-17.09	-6.592	-24.902	-48.828	-97.656	-88.867
1711	-68.359	-17.09	-6.592	-24.902	-47.852	-97.168	-90.82
1712	-68.359	-17.578	-5.127	-24.902	-51.758	-98.145	-90.82
1713	-66.895	-17.578	-5.859	-26.367	-48.828	-96.68	-88.867
1714	-66.895	-17.578	-5.371	-25.879	-48.828	-98.633	-87.891
1715	-67.871	-19.043	-6.836	-24.902	-48.828	-98.633	-98.633
1716	-68.359	-17.578	-5.615	-23.926	-48.828	-97.168	-89.844
1717	-67.871	-17.578	-7.08	-24.902	-48.828	-97.656	-89.844
1718	-69.336	-18.066	-6.104	-24.902	-47.852	-97.168	-89.844
1719	-66.406	-17.578	-7.813	-26.367	-48.828	-98.145	-88.867
1720	-69.336	-18.066	-7.08	-25.879	-48.828	-98.145	-89.844
1721	-67.871	-18.555	-6.836	-25.391	-48.828	-97.656	-88.867
1722	-69.336	-18.555	-6.836	-24.902	-49.805	-98.633	-88.867
1723	-68.359	-18.066	-5.859	-23.926	-48.828	-98.633	-88.867
1724	-68.848	-18.066	-6.592	-25.391	-48.828	-97.168	-91.797
1725	-69.336	-17.09	-6.104	-25.391	-48.828	-98.145	-89.844
1726	-68.848	-17.578	-6.348	-24.902	-47.852	-98.145	-88.867
1727	-67.383	-18.066	-6.836	-25.391	-47.852	-98.633	-88.867
1728	-67.383	-17.578	-6.348	-25.391	-48.828	-99.121	-87.891
1729	-69.336	-17.09	-6.836	-25.391	-48.828	-99.121	-90.82
1730	-68.359	-18.555	-6.348	-25.879	-47.852	-98.633	-88.867
1731	-68.359	-17.09	-6.592	-24.902	-49.805	-99.609	-90.82
1732	-68.848	-18.066	-7.324	-24.414	-49.805	-98.633	-89.844
1733	-69.336	-18.066	-6.592	-25.391	-47.852	-99.609	-88.867
1734	-68.359	-18.555	-6.592	-25.391	-52.734	-99.121	-88.867
1735	-68.359	-17.578	-6.348	-26.855	-48.828	-99.609	-88.867
1736	-70.313	-19.043	-6.592	-26.855	-49.805	-99.609	-89.844
1737	-70.313	-18.555	-7.08	-25.391	-49.805	-98.633	-90.82
1738	-68.848	-17.09	-6.836	-25.391	-49.805	-99.609	-90.82
1739	-69.336	-17.578	-7.08	-25.879	-53.711	-99.121	-89.844
1740	-69.336	-17.578	-7.08	-25.391	-49.805	-101.074	-90.82
1741	-68.359	-17.09	-6.836	-25.879	-48.828	-97.656	-89.844
1742	-69.824	-17.09	-7.324	-25.879	-48.828	-99.121	-89.844
1743	-69.336	-19.043	-6.348	-26.855	-48.828	-98.145	-90.82
1744	-69.824	-17.09	-6.592	-25.879	-48.828	-99.609	-88.867
1745	-67.383	-17.578	-6.592	-26.855	-48.828	-99.609	-89.844
1746	-68.848	-17.578	-8.057	-25.879	-48.828	-99.609	-89.844
1747	-69.824	-17.578	-7.08	-25.391	-48.828	-100.586	-89.844
1748	-68.359	-17.09	-6.592	-25.879	-48.828	-99.609	-90.82
1749	-68.848	-18.066	-7.324	-25.879	-49.805	-99.121	-90.82
1750	-68.848	-18.066	-7.08	-25.879	-48.828	-100.098	-88.867
1751	-69.824	-18.066	-5.615	-26.855	-47.852	-100.586	-89.844
1752	-69.824	-17.09	-6.348	-26.367	-50.781	-102.051	-90.82
1753	-68.848	-17.578	-7.324	-25.879	-48.828	-99.121	-88.867
1754	-69.336	-16.602	-6.348	-25.879	-49.805	-99.609	-89.844
1755	-69.336	-18.555	-6.104	-26.367	-49.805	-100.098	-90.82
1756	-69.824	-17.578	-5.859	-26.367	-48.828	-99.609	-90.82
1757	-68.848	-18.066	-6.836	-25.391	-48.828	-100.098	-94.727
1758	-69.336	-19.043	-6.592	-26.367	-54.688	-100.586	-94.727
1759	-68.359	-18.066	-5.859	-25.879	-53.711	-101.074	-89.844
1760	-68.848	-17.578	-6.592	-25.879	-55.664	-101.074	-89.844
1761	-70.313	-18.066	-6.592	-25.879	-50.781	-101.563	-89.844
1762	-70.801	-17.578	-7.08	-25.391	-49.805	-100.586	-91.797
1763	-69.336	-18.066	-6.348	-25.391	-48.828	-101.074	-90.82
1764	-70.801	-18.555	-6.836	-25.391	-53.711	-100.098	-91.797
1765	-70.801	-17.09	-6.104	-24.902	-49.805	-99.609	-90.82
1766	-69.824	-17.578	-6.592	-26.855	-48.828	-101.074	-89.844
1767	-69.336	-17.09	-7.813	-25.879	-50.781	-100.098	-90.82
1768	-70.801	-17.578	-7.813	-24.902	-53.711	-101.074	-91.797
1769	-69.824	-18.555	-7.324	-25.391	-48.828	-102.051	-91.797
1770	-69.336	-17.09	-7.324	-25.879	-49.805	-101.074	-92.773
1771	-69.824	-18.066	-7.08	-25.391	-54.688	-101.074	-92.773
1772	-68.848	-18.555	-6.348	-26.367	-54.688	-100.586	-90.82
1773	-68.848	-18.555	-7.08	-25.391	-54.688	-100.586	-91.797
1774	-70.313	-18.066	-6.836	-24.902	-50.781	-102.051	-92.773
1775	-72.266	-18.555	-7.08	-25.879	-50.781	-101.563	-92.773
1776	-70.801	-18.066	-7.324	-25.391	-53.711	-103.027	-92.773
1777	-70.801	-18.066	-6.348	-25.879	-49.805	-102.051	-91.797
1778	-70.313	-18.066	-5.859	-25.391	-49.805	-102.539	-96.68
1779	-71.289	-17.578	-6.592	-26.855	-50.781	-102.051	-92.773
1780	-70.801	-17.09	-6.592	-25.879	-50.781	-103.027	-92.773
1781	-71.289	-17.578	-6.592	-25.879	-49.805	-102.539	-91.797
1782	-69.824	-17.578	-6.836	-25.391	-49.805	-104.004	-94.727
1783	-69.336	-18.066	-6.592	-26.855	-48.828	-101.074	-94.727
1784	-70.801	-17.578	-7.324	-25.391	-48.828	-103.516	-95.703
1785	-71.777	-17.09	-7.568	-26.367	-50.781	-102.051	-93.75
1786	-70.313	-18.066	-7.08	-24.902	-47.852	-102.539	-93.75
1787	-70.313	-18.555	-7.568	-25.391	-53.711	-102.051	-94.727
1788	-69.824	-18.066	-6.104	-25.879	-50.781	-103.027	-96.68
1789	-71.289	-17.578	-6.348	-24.414	-48.828	-103.516	-94.727
1790	-71.777	-18.066	-6.836	-26.855	-48.828	-103.516	-92.773
1791	-71.777	-18.066	-7.08	-25.879	-49.805	-104.004	-94.727
1792	-71.289	-19.043	-6.348	-26.855	-50.781	-104.004	-92.773
1793	-71.777	-18.555	-6.592	-25.391	-49.805	-103.516	-93.75
1794	-72.754	-18.066	-6.592	-26.855	-50.781	-104.004	-94.727
1795	-72.754	-17.09	-7.568	-25.879	-50.781	-103.516	-93.75
1796	-71.289	-18.555	-6.348	-26.855	-50.781	-104.004	-98.633
1797	-72.266	-18.555	-6.104	-26.855	-50.781	-103.516	-96.68
1798	-72.266	-18.066	-5.859	-25.879	-48.828	-103.027	-92.773
1799	-72.754	-17.578	-6.836	-25.879	-49.805	-103.516	-93.75
1800	-71.777	-18.066	-7.08	-26.855	-50.781	-103.516	-93.75
1801	-71.777	-17.09	-7.08	-24.902	-50.781	-103.027	-92.773
1802	-73.242	-17.09	-7.813	-24.902	-49.805	-102.539	-98.633
1803	-72.754	-17.578	-6.836	-25.879	-51.758	-104.492	-93.75
1804	-71.777	-17.578	-7.08	-26.367	-50.781	-103.027	-94.727
1805	-71.289	-17.09	-7.324	-26.855	-50.781	-103.516	-93.75
1806	-71.289	-17.09	-6.836	-25.879	-49.805	-104.98	-94.727
1807	-71.289	-18.066	-7.813	-25.879	-49.805	-104.004	-94.727
1808	-72.754	-17.09	-7.324	-25.879	-49.805	-104.98	-94.727
1809	-73.242	-17.578	-6.836	-24.902	-50.781	-104.492	-93.75
1810	-73.73	-18.555	-6.836	-27.344	-48.828	-103.516	-93.75
1811	-72.266	-17.578	-7.324	-24.902	-48.828	-103.027	-93.75
1812	-73.242	-18.066	-7.324	-26.367	-50.781	-103.027	-94.727
1813	-73.242	-18.066	-6.592	-26.367	-49.805	-104.98	-92.773
1814	-72.266	-17.578	-5.859	-27.344	-50.781	-103.027	-93.75
1815	-73.242	-18.066	-6.836	-26.855	-51.758	-104.004	-93.75
1816	-73.242	-18.555	-6.836	-26.367	-49.805	-104.98	-93.75
1817	-72.754	-18.066	-7.08	-26.855	-49.805	-105.957	-93.75
1818	-73.242	-18.555	-6.348	-27.832	-49.805	-106.445	-93.75
1819	-73.73	-17.578	-7.08	-24.902	-49.805	-105.469	-93.75
1820	-71.777	-21.973	-7.568	-25.391	-50.781	-104.98	-93.75
1821	-72.266	-17.09	-7.08	-25.879	-50.781	-105.469	-94.727
1822	-72.266	-18.555	-7.324	-25.391	-50.781	-105.469	-93.75
1823	-73.242	-18.066	-6.592	-25.879	-51.758	-104.98	-93.75
1824	-73.242	-18.555	-6.836	-25.879	-49.805	-105.469	-93.75
1825	-72.754	-18.555	-7.568	-26.367	-49.805	-105.957	-92.773
1826	-72.266	-18.555	-7.08	-25.879	-50.781	-105.957	-92.773
1827	-73.242	-17.578	-7.324	-25.879	-50.781	-104.492	-93.75
1828	-73.73	-18.555	-7.568	-26.855	-50.781	-104.492	-94.727
1829	-72.266	-18.066	-6.836	-26.367	-50.781	-104.98	-94.727
1830	-71.289	-17.578	-6.592	-25.879	-50.781	-106.445	-93.75
1831	-73.73	-17.578	-7.08	-27.344	-51.758	-106.934	-94.727
1832	-72.266	-18.066	-7.08	-27.344	-50.781	-106.934	-94.727
1833	-72.754	-17.578	-6.836	-27.832	-50.781	-106.445	-94.727
1834	-72.754	-19.531	-6.592	-26.855	-50.781	-106.445	-94.727
1835	-72.754	-18.066	-7.08	-26.367	-49.805	-106.934	-93.75
1836	-73.73	-19.531	-6.348	-27.344	-49.805	-105.469	-95.703
1837	-72.754	-18.555	-6.592	-27.832	-50.781	-106.934	-93.75
1838	-73.242	-19.043	-6.348	-27.344	-50.781	-105.469	-95.703
1839	-72.754	-19.043	-7.08	-27.344	-49.805	-104.98	-94.727
1840	-72.754	-19.043	-6.836	-27.344	-50.781	-106.445	-98.633
1841	-73.73	-17.578	-7.08	-25.879	-49.805	-104.98	-100.586
1842	-73.73	-18.555	-7.08	-26.855	-50.781	-108.398	-94.727
1843	-73.73	-18.555	-7.08	-25.391	-49.805	-105.469	-94.727
1844	-73.242	-17.09	-7.813	-26.855	-50.781	-105.957	-96.68
1845	-73.242	-17.578	-7.568	-26.855	-49.805	-106.445	-96.68
1846	-72.754	-18.555	-7.08	-25.391	-51.758	-105.957	-94.727
1847	-73.242	-19.043	-7.813	-26.367	-49.805	-106.445	-94.727
1848	-72.754	-18.555	-7.568	-26.855	-51.758	-106.934	-96.68
1849	-72.266	-18.066	-6.836	-26.367	-50.781	-108.398	-94.727
1850	-73.242	-18.066	-7.568	-25.879	-50.781	-105.469	-96.68
1851	-72.754	-18.555	-7.08	-26.855	-48.828	-107.422	-95.703
1852	-73.73	-18.555	-6.592	-26.855	-50.781	-106.934	-96.68
1853	-73.242	-18.066	-7.324	-26.855	-50.781	-105.957	-97.656
1854	-73.73	-17.578	-5.859	-26.855	-52.734	-106.934	-96.68
1855	-72.266	-18.555	-7.08	-25.879	-50.781	-107.422	-93.75
1856	-74.219	-18.066	-6.836	-27.832	-51.758	-105.957	-96.68
1857	-74.219	-18.066	-6.836	-27.832	-50.781	-107.422	-97.656
1858	-71.777	-18.555	-6.592	-26.855	-50.781	-106.934	-96.68
1859	-73.73	-18.066	-7.08	-25.879	-51.758	-106.934	-96.68
1860	-73.242	-18.555	-7.813	-27.832	-51.758	-108.398	-95.703
1861	-73.73	-18.555	-7.324	-26.855	-49.805	-105.957	-96.68
1862	-71.777	-18.066	-7.813	-26.855	-51.758	-109.375	-96.68
1863	-73.73	-18.555	-7.324	-25.391	-49.805	-106.934	-94.727
1864	-74.219	-18.555	-9.033	-25.879	-50.781	-104.98	-96.68
1865	-72.754	-18.555	-7.568	-26.367	-50.781	-106.934	-96.68
1866	-74.707	-18.066	-7.568	-27.344	-50.781	-107.422	-96.68
1867	-74.219	-18.555	-6.836	-27.344	-51.758	-106.934	-97.656
1868	-74.219	-18.555	-8.057	-26.855	-51.758	-107.91	-98.633
1869	-73.73	-18.066	-6.836	-26.367	-52.734	-107.422	-97.656
1870	-73.73	-17.09	-8.057	-25.879	-50.781	-106.934	-97.656
1871	-73.73	-18.555	-7.08	-26.855	-50.781	-108.398	-97.656
1872	-74.219	-18.555	-7.568	-25.879	-50.781	-107.91	-96.68
1873	-73.242	-18.555	-7.568	-27.344	-50.781	-108.398	-97.656
1874	-73.73	-19.043	-6.348	-27.832	-55.664	-107.91	-98.633
1875	-72.754	-18.555	-6.592	-27.344	-50.781	-109.375	-97.656
1876	-74.707	-19.531	-7.324	-29.297	-53.711	-107.91	-99.609
1877	-72.266	-18.066	-6.348	-26.855	-51.758	-108.398	-101.563
1878	-73.242	-18.066	-6.592	-27.832	-51.758	-108.398	-98.633
1879	-73.73	-18.555	-6.592	-27.344	-51.758	-107.422	-96.68
1880	-75.195	-18.066	-6.836	-27.344	-51.758	-108.887	-98.633
1881	-73.73	-18.066	-6.836	-27.344	-50.781	-107.91	-98.633
1882	-73.73	-18.066	-7.568	-26.855	-51.758	-109.863	-101.563
1883	-74.219	-19.043	-7.08	-27.344	-51.758	-108.887	-98.633
1884	-74.707	-17.578	-7.324	-25.879	-52.734	-108.887	-100.586
1885	-73.242	-17.09	-7.568	-26.855	-51.758	-108.398	-102.539
1886	-73.73	-18.555	-7.813	-26.855	-50.781	-108.398	-97.656
1887	-72.754	-17.578	-7.324	-25.391	-51.758	-108.398	-98.633
1888	-73.73	-18.555	-6.836	-28.32	-50.781	-108.887	-98.633
1889	-75.195	-19.043	-9.033	-27.344	-51.758	-110.352	-99.609
1890	-74.707	-19.043	-7.324	-28.32	-51.758	-108.398	-98.633
1891	-74.219	-19.531	-8.545	-27.344	-51.758	-109.375	-98.633
1892	-74.219	-18.066	-8.545	-26.855	-51.758	-109.375	-98.633
1893	-73.242	-18.555	-8.057	-27.344	-54.688	-109.375	-98.633
1894	-74.707	-18.555	-6.836	-28.32	-51.758	-109.863	-98.633
1895	-74.219	-19.043	-7.08	-28.32	-56.641	-108.398	-99.609
1896	-75.195	-18.555	-6.592	-27.832	-56.641	-109.375	-101.563
1897	-74.707	-18.555	-7.324	-28.32	-55.664	-108.398	-99.609
1898	-74.219	-18.066	-6.348	-31.738	-52.734	-107.422	-100.586
1899	-74.707	-18.555	-7.08	-27.344	-54.688	-107.422	-98.633
1900	-74.707	-18.555	-6.836	-27.832	-51.758	-108.887	-99.609
1901	-75.195	-18.066	-7.08	-25.879	-54.688	-107.422	-99.609
1902	-75.195	-18.066	-7.324	-26.855	-51.758	-109.863	-97.656
1903	-75.195	-17.578	-7.08	-28.32	-52.734	-108.887	-98.633
1904	-75.195	-18.555	-7.08	-27.832	-55.664	-110.84	-99.609
1905	-73.73	-18.066	-7.324	-25.879	-56.641	-109.863	-100.586
1906	-73.73	-18.555	-7.568	-27.832	-52.734	-108.398	-104.492
1907	-75.684	-18.066	-7.324	-28.32	-51.758	-110.84	-99.609
1908	-77.148	-18.555	-8.545	-27.344	-52.734	-109.375	-101.563
1909	-75.195	-18.066	-6.104	-27.344	-53.711	-110.84	-98.633
1910	-76.172	-18.555	-7.568	-28.809	-53.711	-110.352	-97.656
1911	-74.707	-19.043	-7.324	-29.297	-51.758	-109.863	-98.633
1912	-74.707	-18.066	-7.324	-26.855	-52.734	-109.863	-101.563
1913	-76.172	-18.555	-7.324	-26.855	-54.688	-109.375	-105.469
1914	-75.195	-19.043	-7.324	-28.809	-51.758	-109.375	-106.445
1915	-75.195	-18.066	-7.568	-27.832	-52.734	-110.352	-98.633
1916	-76.172	-18.555	-6.836	-27.344	-54.688	-110.352	-105.469
1917	-73.73	-18.555	-7.813	-27.344	-52.734	-109.863	-103.516
1918	-76.66	-17.578	-7.813	-28.32	-52.734	-110.352	-103.516
1919	-75.195	-17.578	-7.08	-28.32	-52.734	-110.84	-99.609
1920	-75.195	-18.066	-6.836	-26.855	-52.734	-110.84	-100.586
1921	-76.66	-18.066	-7.813	-27.344	-52.734	-108.887	-100.586
1922	-74.219	-17.578	-7.813	-27.344	-52.734	-108.398	-98.633
1923	-74.219	-18.066	-7.813	-28.32	-52.734	-108.887	-100.586
1924	-74.219	-17.578	-8.545	-27.344	-52.734	-110.352	-99.609
1925	-74.707	-18.066	-7.813	-26.855	-53.711	-108.887	-101.563
1926	-74.219	-17.578	-7.813	-27.832	-51.758	-110.352	-99.609
1927	-74.219	-19.531	-8.301	-28.809	-53.711	-110.352	-100.586
1928	-75.684	-17.578	-7.324	-27.344	-52.734	-109.375	-99.609
1929	-75.195	-18.555	-8.301	-27.832	-53.711	-111.328	-101.563
1930	-76.66	-18.066	-6.836	-28.32	-52.734	-112.305	-100.586
1931	-76.172	-18.066	-7.324	-27.832	-52.734	-110.352	-99.609
1932	-76.66	-19.043	-6.836	-27.832	-52.734	-110.352	-100.586
1933	-75.195	-19.043	-7.324	-28.32	-53.711	-112.305	-100.586
1934	-75.684	-18.066	-7.324	-28.809	-53.711	-111.328	-100.586
1935	-75.195	-18.066	-7.813	-27.344	-52.734	-109.863	-100.586
1936	-75.195	-18.555	-8.301	-28.32	-52.734	-111.328	-99.609
1937	-76.172	-18.066	-7.324	-27.344	-53.711	-110.84	-100.586
1938	-77.637	-18.555	-8.301	-29.297	-53.711	-114.258	-100.586
1939	-76.172	-18.555	-7.813	-29.297	-53.711	-110.352	-99.609
1940	-77.148	-18.555	-8.301	-28.809	-52.734	-111.816	-100.586
1941	-77.637	-18.066	-7.813	-28.32	-53.711	-109.863	-100.586
1942	-77.637	-17.578	-7.324	-27.832	-54.688	-110.352	-101.563
1943	-76.66	-18.555	-7.568	-29.297	-57.617	-110.84	-101.563
1944	-76.172	-18.555	-6.836	-28.809	-53.711	-111.816	-102.539
1945	-76.66	-18.555	-7.813	-27.344	-52.734	-112.305	-101.563
1946	-76.66	-19.531	-8.301	-27.344	-52.734	-112.305	-102.539
1947	-76.66	-19.043	-7.08	-28.809	-53.711	-110.84	-102.539
1948	-77.148	-19.043	-6.592	-27.832	-54.688	-111.816	-103.516
1949	-75.684	-19.043	-7.813	-27.832	-53.711	-113.281	-102.539
1950	-77.148	-18.066	-7.568	-28.809	-53.711	-111.816	-103.516
1951	-75.684	-18.555	-7.08	-28.809	-56.641	-114.746	-103.516
1952	-77.637	-17.578	-7.813	-29.785	-53.711	-112.305	-102.539
1953	-76.66	-18.555	-7.813	-28.809	-54.688	-112.305	-103.516
1954	-77.148	-18.555	-7.324	-29.297	-53.711	-113.281	-102.539
1955	-77.148	-17.578	-8.301	-29.297	-54.688	-111.328	-102.539
1956	-77.148	-19.531	-8.301	-29.297	-53.711	-110.84	-101.563
1957	-76.172	-18.555	-7.324	-28.32	-52.734	-112.793	-102.539
1958	-76.66	-18.066	-7.813	-28.809	-53.711	-111.328	-101.563
1959	-76.172	-18.066	-8.057	-29.297	-53.711	-110.352	-101.563
1960	-75.684	-18.555	-7.568	-29.297	-53.711	-111.816	-102.539
1961	-77.637	-18.555	-8.301	-27.832	-56.641	-111.328	-102.539
1962	-77.148	-18.555	-8.301	-27.344	-54.688	-111.816	-102.539
1963	-76.66	-18.066	-7.568	-28.809	-53.711	-112.305	-102.539
1964	-76.66	-18.066	-8.301	-29.297	-53.711	-111.328	-102.539
1965	-77.148	-19.043	-8.057	-27.344	-53.711	-113.77	-101.563
1966	-75.684	-19.531	-7.324	-28.32	-53.711	-112.793	-103.516
1967	-77.637	-19.043	-8.545	-28.809	-53.711	-114.258	-102.539
1968	-77.148	-18.066	-7.324	-27.832	-54.688	-112.305	-102.539
1969	-77.637	-18.066	-7.568	-28.32	-57.617	-113.77	-103.516
1970	-77.148	-18.066	-7.08	-29.297	-58.594	-114.258	-101.563
1971	-78.125	-18.555	-7.568	-29.297	-57.617	-112.793	-100.586
1972	-78.613	-19.043	-7.08	-30.762	-54.688	-115.234	-101.563
1973	-78.125	-19.043	-7.813	-29.785	-52.734	-112.793	-101.563
1974	-77.148	-19.043	-7.324	-27.832	-53.711	-112.305	-102.539
1975	-78.125	-18.555	-6.836	-29.785	-53.711	-114.746	-102.539
1976	-78.613	-18.555	-7.568	-29.297	-53.711	-113.77	-101.563
1977	-77.148	-19.531	-7.08	-28.809	-59.57	-115.234	-102.539
1978	-78.125	-18.555	-7.324	-28.809	-56.641	-113.281	-102.539
1979	-77.637	-18.555	-6.592	-28.809	-54.688	-114.258	-102.539
1980	-76.66	-18.066	-9.277	-26.855	-58.594	-114.258	-103.516
1981	-76.172	-18.555	-8.057	-27.832	-58.594	-114.746	-102.539
1982	-78.613	-19.043	-8.057	-28.32	-53.711	-114.258	-102.539
1983	-78.125	-19.043	-8.057	-28.32	-53.711	-114.746	-104.492
1984	-79.102	-18.555	-7.813	-27.832	-53.711	-114.258	-102.539
1985	-76.66	-19.043	-8.545	-29.297	-53.711	-114.746	-102.539
1986	-78.125	-18.066	-8.301	-27.832	-53.711	-113.281	-103.516
1987	-76.66	-18.066	-8.301	-28.809	-58.594	-114.746	-103.516
1988	-77.637	-18.555	-7.813	-28.32	-58.594	-115.234	-104.492
1989	-78.613	-19.043	-8.301	-28.809	-54.688	-114.258	-105.469
1990	-77.148	-19.043	-7.324	-28.809	-54.688	-117.188	-103.516
1991	-77.637	-19.531	-7.08	-28.809	-54.688	-114.258	-104.492
1992	-78.125	-18.066	-7.813	-28.32	-54.688	-115.723	-105.469
1993	-77.637	-19.531	-8.545	-29.297	-54.688	-117.188	-102.539
1994	-77.637	-17.578	-7.568	-29.297	-54.688	-115.723	-103.516
1995	-78.125	-17.09	-7.08	-29.785	-54.688	-115.723	-104.492
1996	-79.102	-19.043	-7.813	-29.297	-54.688	-115.723	-103.516
1997	-77.148	-18.066	-7.568	-29.785	-54.688	-115.723	-103.516
1998	-78.125	-18.555	-8.057	-29.785	-53.711	-115.234	-103.516
1999	-78.125	-18.555	-7.324	-28.809	-55.664	-114.746	-104.492
[truncated: 15,001 more rows]

## Sheet: A5sD80mV
time in ms	9	11	12	26	33	34
1	0	0	1.465	0.488	-0.977	-1.953
2	0	0.488	0.977	1.465	-1.953	-1.953
3	0.488	0.488	0.488	0	-0.977	-1.953
4	0.488	1.465	0.977	0.488	-1.465	-0.977
5	0.488	0.488	0	1.465	-1.465	-1.953
6	0	-0.488	0.488	0.488	-1.953	-2.93
7	0.488	0.488	0	0	-1.465	-1.953
8	0.977	0.488	0.977	0.488	-1.953	-2.93
9	0.488	0	0.977	-0.488	-1.953	-2.93
10	0.977	0	0.977	0	-1.465	-1.953
11	0.488	0.977	0.977	0.977	-1.953	-1.953
12	0.488	0.977	0.488	0.488	-1.465	-2.93
13	0.977	0.488	0.488	0.977	-2.93	-0.977
14	0.977	1.465	0	0.488	-1.465	-2.93
15	0	1.465	0	0.977	-0.977	-0.977
16	0.488	0.488	0.488	0.488	-0.977	-2.93
17	0.488	0.488	0	-0.488	-0.977	-1.953
18	0	0.488	0.977	1.953	-1.465	-1.953
19	0	0.977	1.465	1.465	-1.953	-1.953
20	0.488	0.488	0.488	0.488	-1.465	-2.93
21	0.488	0.488	1.465	0	-1.953	-1.953
22	0.488	0.977	0.488	0	-1.465	-1.953
23	0.977	0.977	0.488	0.977	-1.465	-1.953
24	0.488	-0.488	0.488	0	-1.465	-3.906
25	0.977	0	0.488	0	-1.953	-1.953
26	0.488	0.977	0	0.977	-0.977	-0.977
27	0.488	0	0	1.953	-1.465	-1.953
28	0.977	0.488	0.488	0.488	-1.953	-2.93
29	0	-0.488	0.488	0.488	-1.953	-0.977
30	0.488	0.488	0.488	0.977	-1.465	-2.93
31	0	0	0.488	0.488	-1.465	-1.953
32	0	0	0.977	0.488	-1.953	-1.953
33	0.488	1.465	0	0.977	-2.441	-1.953
34	0	0.488	0.977	2.441	-1.465	-1.953
35	0.488	1.465	0.488	1.465	-1.953	-2.93
36	0.488	0.977	0.977	0.977	-0.977	-2.93
37	0.488	0.488	0	1.465	-1.465	-2.93
38	0	0.488	0	1.465	-0.977	-1.953
39	0.488	0	1.465	1.465	-0.977	-1.953
40	0.488	0.977	0.488	0.977	-1.465	-0.977
41	0	0.488	0.977	0.977	-0.977	-1.953
42	0.488	0.977	0.488	0.977	-1.953	-1.953
43	0	0.488	-0.488	0.977	-1.465	-1.953
44	0	0.977	0.488	1.465	-1.953	-1.953
45	0.977	0.977	0.488	0	-0.977	-1.953
46	-0.488	0	0.488	0.488	-1.465	-1.953
47	0	0	0.488	0	-1.465	-1.953
48	0.488	0.488	0.977	0.488	-1.465	-1.953
49	0	0.488	0.977	0.977	-1.953	-1.953
50	0.488	0.977	0.977	-0.488	-1.465	-1.953
51	0	0	0.977	0.488	-1.465	-1.953
52	0	0.977	0	0	-2.441	-1.953
53	0.977	0	1.465	0.977	-0.977	-2.93
54	0.977	0	0.488	0.488	-0.977	-1.953
55	-0.488	0	0.488	0.977	-1.953	-1.953
56	0	0.488	0.488	0.977	-1.465	-1.953
57	0.488	1.465	0.977	1.465	-1.465	-1.953
58	0.488	0	0.488	0.488	-0.977	-1.953
59	0.977	0	0.488	-0.977	-0.977	-2.93
60	0.488	0.488	0.488	0.488	-1.953	-1.953
61	0	0.488	0.977	0.488	-0.977	-0.977
62	0.488	0.488	0.977	1.465	-0.977	-1.953
63	0.488	1.465	0.488	-0.488	-0.977	-0.977
64	0.488	0.488	0.977	0.977	-1.953	-1.953
65	0.977	1.465	0.488	0.488	-2.441	-1.953
66	0.488	-0.488	0	-0.488	-0.977	-1.953
67	0.977	0.977	0.977	0	-1.465	-1.953
68	0.488	1.465	-0.488	0.488	-1.953	-1.953
69	0	0	0	0.977	-1.465	-1.953
70	0	0.488	0.488	0.488	-1.465	-1.953
71	0.488	0.488	0	-0.488	-0.977	-1.953
72	0	-0.488	0	0.977	-1.465	-1.953
73	0.488	0.488	0	0.488	-0.488	-2.93
74	0.977	0	0.977	1.465	-0.977	-1.953
75	-0.488	1.465	0.488	1.465	-1.953	-2.93
76	0.488	0	0.488	0.488	-1.953	-1.953
77	0.488	0.488	0.488	1.465	-1.465	-2.93
78	0.977	0.488	0.488	0.488	-0.488	-2.93
79	0.488	0	0.488	0.977	-1.953	-1.953
80	0.977	0.977	0.488	0.977	-1.465	-1.953
81	0.488	1.465	-0.977	1.465	-1.953	-1.953
82	0.488	0.977	0	0	-1.465	-1.953
83	0.977	0.488	0	0.488	-1.465	-1.953
84	0.488	0.977	0.977	0.977	-2.441	-1.953
85	0.488	1.953	0	0.977	-1.465	-2.93
86	0.488	0.977	0.488	0.488	-1.465	-1.953
87	0.488	0.488	0.977	-0.488	-2.441	-1.953
88	0	0.977	0.977	1.465	-1.953	-1.953
89	0.488	1.465	0.488	0	-2.441	-1.953
90	0.488	0.488	0.977	0.977	-1.953	-1.953
91	0	0.488	0.488	0.488	-1.465	-1.953
92	-0.488	0.488	0.488	0.488	-1.953	-1.953
93	0.488	0.488	0.488	0.977	-1.953	-1.953
94	0	0.488	0.488	0.977	-1.465	-1.953
95	0.488	0	0.488	0.977	-1.465	-1.953
96	0.488	0.488	0.977	0.977	-0.977	-1.953
97	0	0.977	0	0.977	-1.465	-1.953
98	0.488	0	0	0.488	-1.465	-1.953
99	0	0.488	0.488	0.488	-0.977	-1.953
100	0	0.977	0.488	0.488	-1.953	-1.953
101	0	0.488	0.977	0.977	-1.465	-2.93
102	0	0.977	0.488	0.488	-1.953	-1.953
103	0.977	1.953	0	0	-0.977	-0.977
104	0.977	1.465	0.488	-0.488	-1.465	-1.953
105	0.977	0.977	0.488	0	-1.953	-0.977
106	0	-0.488	0	0.977	-1.953	-1.953
107	0	0	0.977	0	-0.977	-1.953
108	0.488	0.488	1.465	0.488	-1.465	-1.953
109	0	0.977	0.488	0.488	-0.977	-1.953
110	0	0.488	0.488	0.977	-1.465	-1.953
111	0	0	0.488	0.977	-0.977	-2.93
112	0.977	0.488	0.977	0.977	-0.977	-2.93
113	0	0.488	0.488	0	-1.465	-1.953
114	0	0	0.488	0.488	-1.465	-2.93
115	0.488	0.488	1.465	0	-2.441	-2.93
116	0.488	0.488	0	1.465	-1.953	-2.93
117	0.488	0	0.977	0.977	-1.465	-1.953
118	0	0.977	0	0.488	-1.465	-2.93
119	0.488	0	0.977	-0.488	-1.465	-1.953
120	0.488	0.977	0.488	0	-1.465	-1.953
121	0.977	0.977	0.488	0.488	-1.953	-2.93
122	0.488	0.977	0.977	0.488	-1.953	-2.93
123	0	0	0.977	0.488	-1.465	-1.953
124	0.977	0.488	0	0	-2.441	-1.953
125	1.465	0.977	0	2.441	-1.953	-2.93
126	0.488	2.441	0	0.488	-1.953	-1.953
127	0	0.977	0.488	0	-1.465	-1.953
128	0	0.977	0	0.977	-1.465	-1.953
129	0.488	0.488	0	0.488	-1.465	-1.953
130	0.488	0.977	0.488	-0.488	-1.465	-1.953
131	0.977	0.977	0	0.977	-1.953	-1.953
132	0.488	0.977	0.977	1.465	-1.953	-1.953
133	0	0.488	0.488	0.977	-1.465	-1.953
134	0	0.488	0.977	0	-1.465	-1.953
135	0	0.977	0	1.465	-1.953	-1.953
136	0.488	0.977	0.977	0.977	-1.953	-1.953
137	0.977	0.977	0.488	0.977	-1.953	-1.953
138	0	0	0	0.488	-1.465	-1.953
139	0	-0.488	1.465	0.488	-0.977	-2.93
140	0.488	-0.488	0.977	0	-1.465	-1.953
141	0.488	-0.488	0	0.488	-1.465	-2.93
142	0.488	1.465	0	0.977	-1.953	-1.953
143	0.977	1.465	0.488	0	-1.465	-0.977
144	-0.488	0.977	-0.488	0	-2.93	-1.953
145	1.465	1.465	0.488	0	-1.953	-2.93
146	0.488	0.977	0	0.488	-1.953	-1.953
147	0.488	0.488	0.977	0	-1.953	-1.953
148	0	0.488	1.465	0	-0.977	-2.93
149	0.488	0.488	0.977	0.977	-1.465	-1.953
150	0.488	1.465	0.488	0	-1.953	-1.953
151	0.488	0	0	0.488	-0.977	-1.953
152	0.977	0	0	0.977	-1.953	-1.953
153	0	0.488	0.488	0.488	-1.465	-2.93
154	0.488	0.977	0.488	0.977	-0.977	-1.953
155	0	0	-0.488	0.977	-0.977	-2.93
156	0.488	0.977	0.488	0.977	-1.953	-1.953
157	0.488	0.488	0.977	1.465	-1.465	-1.953
158	0.977	0.977	0.488	1.465	-1.465	-2.93
159	0.977	0.488	0.977	0.488	-1.465	-1.953
160	0	0.977	0.977	0.488	-1.465	-1.953
161	0.977	1.465	0	0.488	-1.465	-2.93
162	0.488	0.488	0.488	0.488	-0.488	-1.953
163	0	0.488	0.488	0.488	-1.953	-1.953
164	0.977	0.488	0.488	0.977	-1.953	-2.93
165	0.488	0.977	0.488	0.977	-0.977	-1.953
166	-0.488	0.488	0	0.977	-1.953	-1.953
167	0.488	0.977	0.488	0.977	-1.465	-1.953
168	0	1.465	0.977	-0.488	-2.441	-1.953
169	0	0.488	0.977	0.488	-1.953	-1.953
170	0	0.977	0.488	0	-2.441	-1.953
171	0	0.488	0.977	0.977	-0.977	-1.953
172	-0.488	0.488	0	0	-1.465	-1.953
173	0.488	0	0.977	1.465	-1.465	-2.93
174	0.488	0.488	1.465	0.977	-0.977	-1.953
175	0	0.488	1.465	0.488	-1.465	-1.953
176	0.977	0.488	0.977	0.977	-1.465	-1.953
177	0.488	0.488	0	0.488	-0.488	-2.93
178	0	0.977	0	1.953	-1.465	-1.953
179	-0.488	0.488	0.977	0.977	-0.977	-1.953
180	0	0.488	0	0.977	-1.465	-1.953
181	0.977	1.465	0.488	0.488	-1.465	-1.953
182	0	0.488	0.488	0.488	-0.488	-1.953
183	0	0.977	0.488	0.977	-1.953	-0.977
184	0	0	0.488	0.488	-1.953	-1.953
185	-0.488	0.977	0.977	0	-1.953	-1.953
186	0	0.488	0.977	-0.488	-1.465	-1.953
187	0.977	0.488	0.977	0.488	-0.977	-2.93
188	0.488	0.977	0.977	0.488	-1.953	-1.953
189	-0.488	0.488	0.488	0.977	-1.953	-1.953
190	0.488	0.488	0.977	0.488	-1.465	-1.953
191	0.488	0.488	0.488	0	-1.465	-1.953
192	0	0.488	0	1.465	-1.465	-2.93
193	0.488	0	0.488	1.465	-1.953	-1.953
194	0	0.977	0.977	0.977	-1.465	-2.93
195	-0.488	0.977	0.488	-0.488	-1.465	-2.93
196	0	0.488	0	0.977	-1.953	-1.953
197	0.488	0.977	0.488	0.977	-1.465	-1.953
198	0	0.977	0	0.977	-1.465	-1.953
199	0.488	0.488	0.488	0.488	-0.977	-1.953
200	0.488	0.488	0.488	0	-0.977	-1.953
201	-13.184	-20.996	-14.16	-37.109	-20.02	-27.344
202	-10.742	-14.16	-13.672	-26.367	-15.137	-20.508
203	-9.277	-13.672	-13.184	-20.996	-11.719	-25.391
204	-8.789	-11.23	-11.719	-19.043	-12.207	-16.602
205	-8.301	-11.23	-10.254	-15.625	-11.23	-17.578
206	-8.789	-9.766	-10.742	-14.16	-10.742	-16.602
207	-8.301	-9.277	-10.742	-12.695	-10.742	-10.742
208	-8.301	-9.277	-10.742	-11.719	-8.789	-10.742
209	-8.301	-10.254	-10.742	-11.23	-9.766	-14.648
210	-7.813	-9.766	-9.766	-10.254	-10.254	-9.766
211	-7.813	-9.766	-10.254	-9.766	-8.789	-14.648
212	-7.813	-10.254	-10.254	-10.254	-9.277	-8.789
213	-8.301	-8.301	-10.254	-9.277	-8.789	-13.672
214	-7.324	-10.254	-9.766	-8.789	-7.324	-13.672
215	-7.324	-9.766	-9.277	-8.301	-8.789	-9.766
216	-6.836	-9.277	-10.254	-7.813	-7.324	-13.672
217	-7.324	-9.277	-10.254	-7.813	-7.813	-13.672
218	-7.813	-9.277	-9.766	-6.836	-8.301	-8.789
219	-7.324	-8.789	-9.766	-7.324	-7.813	-8.789
220	-7.324	-9.277	-10.742	-8.789	-8.301	-7.813
221	-6.836	-8.301	-10.254	-7.813	-8.301	-8.789
222	-7.324	-8.301	-10.742	-7.813	-8.789	-7.813
223	-7.324	-7.813	-10.254	-7.324	-8.301	-8.789
224	-6.836	-8.301	-9.277	-7.813	-8.301	-7.813
225	-7.324	-9.277	-9.766	-7.324	-8.789	-7.813
226	-6.348	-8.301	-10.254	-6.348	-8.789	-7.813
227	-6.836	-7.324	-9.766	-8.301	-7.813	-7.813
228	-6.836	-8.301	-9.766	-7.324	-8.301	-7.813
229	-8.301	-8.301	-9.277	-6.836	-8.789	-8.789
230	-7.813	-7.813	-10.254	-6.348	-8.789	-7.813
231	-7.813	-7.813	-9.277	-5.859	-8.301	-7.813
232	-6.836	-8.789	-9.277	-6.836	-8.789	-8.789
233	-7.324	-7.324	-9.766	-6.836	-8.301	-8.789
234	-8.301	-7.813	-9.766	-5.371	-8.301	-7.813
235	-5.859	-6.836	-10.254	-5.859	-7.813	-7.813
236	-6.836	-8.789	-9.766	-5.859	-7.813	-8.789
237	-7.324	-8.789	-9.277	-6.348	-8.789	-7.813
238	-7.324	-7.813	-9.277	-5.859	-7.813	-7.813
239	-7.813	-7.324	-9.277	-6.348	-8.301	-7.813
240	-7.813	-7.324	-9.277	-5.859	-8.789	-6.836
241	-7.324	-7.324	-9.277	-6.836	-8.789	-7.813
242	-7.324	-7.813	-8.789	-6.348	-8.789	-6.836
243	-7.324	-7.324	-9.277	-6.348	-8.789	-6.836
244	-7.324	-6.836	-9.277	-5.371	-8.301	-6.836
245	-7.324	-8.301	-9.766	-6.348	-8.301	-7.813
246	-7.324	-7.813	-9.766	-6.348	-8.789	-5.859
247	-6.348	-7.813	-9.766	-5.859	-8.301	-6.836
248	-7.324	-7.324	-8.301	-6.348	-8.789	-6.836
249	-7.324	-7.813	-8.301	-5.859	-9.277	-6.836
250	-7.324	-8.789	-8.789	-4.395	-7.813	-7.813
251	-7.813	-7.324	-9.277	-5.859	-7.813	-6.836
252	-7.813	-7.813	-8.789	-6.348	-9.277	-6.836
253	-6.836	-8.301	-9.277	-5.859	-7.813	-7.813
254	-6.836	-8.301	-9.277	-5.371	-8.301	-6.836
255	-7.324	-7.324	-9.766	-5.859	-7.813	-7.813
256	-7.813	-8.789	-9.277	-4.883	-7.813	-6.836
257	-6.836	-7.813	-9.277	-5.859	-8.301	-5.859
258	-6.836	-7.324	-8.789	-6.348	-7.813	-6.836
259	-6.836	-7.813	-9.277	-5.859	-8.301	-6.836
260	-7.324	-7.813	-8.301	-5.859	-9.277	-7.813
261	-7.324	-7.813	-10.254	-4.883	-8.789	-7.813
262	-6.836	-6.836	-9.277	-4.883	-7.813	-6.836
263	-6.348	-7.813	-9.766	-4.395	-8.789	-6.836
264	-5.859	-7.324	-9.277	-5.371	-7.813	-6.836
265	-6.348	-7.324	-9.277	-6.348	-8.301	-6.836
266	-6.348	-7.324	-9.277	-5.371	-8.789	-6.836
267	-6.836	-8.301	-8.789	-5.371	-8.789	-6.836
268	-6.348	-7.324	-9.277	-5.859	-8.789	-6.836
269	-6.836	-7.813	-8.789	-5.371	-8.301	-6.836
270	-6.836	-7.813	-8.789	-5.859	-8.301	-6.836
271	-6.836	-7.813	-9.277	-5.371	-8.301	-7.813
272	-6.348	-7.813	-8.789	-4.883	-8.301	-6.836
273	-6.348	-6.348	-9.277	-4.395	-8.789	-11.719
274	-5.859	-8.301	-9.277	-4.883	-8.789	-7.813
275	-6.836	-7.324	-8.789	-4.883	-7.813	-7.813
276	-6.348	-8.301	-9.766	-5.371	-7.813	-6.836
277	-6.348	-7.324	-8.789	-4.395	-8.789	-6.836
278	-6.348	-6.836	-9.277	-5.371	-8.301	-6.836
279	-6.348	-7.324	-8.789	-5.371	-8.301	-6.836
280	-6.348	-7.813	-8.789	-3.906	-9.277	-6.836
281	-6.348	-7.813	-8.789	-5.859	-8.789	-6.836
282	-5.859	-7.813	-8.789	-5.371	-8.789	-7.813
283	-5.371	-7.813	-9.277	-5.371	-7.813	-8.789
284	-6.836	-5.859	-9.766	-5.371	-8.789	-12.695
285	-6.348	-7.324	-9.277	-4.395	-7.813	-10.742
286	-6.348	-7.813	-8.301	-4.395	-7.813	-7.813
287	-5.859	-7.324	-8.789	-4.883	-8.789	-6.836
288	-6.836	-7.324	-8.301	-3.906	-9.766	-6.836
289	-7.324	-5.859	-9.766	-5.859	-8.789	-8.789
290	-6.836	-7.813	-9.277	-5.859	-8.301	-11.719
291	-6.348	-5.859	-8.789	-5.371	-9.277	-7.813
292	-7.324	-7.324	-8.789	-5.859	-8.789	-7.813
293	-6.836	-7.324	-9.277	-4.395	-8.301	-6.836
294	-6.348	-7.324	-8.789	-5.371	-8.301	-6.836
295	-5.859	-7.813	-8.301	-4.883	-8.301	-7.813
296	-6.348	-7.324	-9.277	-3.906	-8.789	-7.813
297	-7.813	-7.324	-9.277	-8.789	-7.813	-6.836
298	-5.859	-8.301	-9.277	-4.883	-8.789	-7.813
299	-5.859	-7.324	-9.277	-4.883	-8.301	-6.836
300	-6.836	-8.301	-9.277	-5.371	-8.789	-7.813
301	-7.813	-7.324	-8.789	-4.883	-9.277	-6.836
302	-8.789	-6.836	-9.766	-4.883	-8.301	-7.813
303	-6.836	-7.813	-8.301	-3.906	-8.301	-6.836
304	-7.813	-6.836	-8.789	-5.371	-8.301	-6.836
305	-7.324	-6.836	-8.301	-5.371	-9.277	-7.813
306	-6.836	-7.324	-8.789	-5.859	-9.766	-7.813
307	-6.836	-6.348	-9.277	-5.371	-8.301	-5.859
308	-7.324	-6.836	-8.789	-5.371	-9.766	-6.836
309	-6.836	-6.836	-9.277	-4.395	-8.789	-6.836
310	-8.301	-6.348	-9.277	-4.395	-8.789	-6.836
311	-8.301	-6.348	-8.789	-4.883	-8.301	-6.836
312	-7.324	-6.836	-8.301	-3.906	-8.789	-6.836
313	-8.301	-7.324	-8.301	-5.371	-8.301	-6.836
314	-7.813	-6.836	-9.277	-4.395	-9.277	-7.813
315	-7.813	-7.813	-8.301	-3.906	-8.301	-11.719
316	-6.836	-7.324	-8.301	-2.93	-11.23	-11.719
317	-7.324	-6.836	-8.789	-5.371	-9.766	-6.836
318	-7.324	-6.836	-7.813	-4.395	-8.789	-10.742
319	-6.836	-6.836	-8.789	-4.395	-8.301	-6.836
320	-7.813	-7.324	-8.301	-5.371	-9.277	-6.836
321	-8.301	-7.324	-8.301	-5.371	-8.301	-6.836
322	-6.836	-7.324	-8.789	-4.395	-9.277	-6.836
323	-6.836	-6.836	-9.277	-5.371	-9.766	-8.789
324	-6.836	-7.813	-8.789	-4.395	-9.277	-10.742
325	-7.324	-7.324	-8.301	-4.883	-9.277	-10.742
326	-7.813	-6.836	-8.301	-4.883	-8.301	-6.836
327	-7.324	-7.813	-8.301	-3.906	-9.277	-7.813
328	-6.836	-7.324	-8.789	-4.395	-9.766	-6.836
329	-7.813	-6.836	-8.789	-4.883	-8.789	-10.742
330	-7.813	-6.836	-8.789	-4.395	-9.277	-11.719
331	-7.813	-7.324	-9.277	-4.883	-8.789	-10.742
332	-7.324	-6.348	-7.813	-3.906	-8.789	-6.836
333	-7.813	-6.836	-8.301	-4.395	-9.766	-6.836
334	-7.813	-6.836	-8.789	-4.395	-9.277	-6.836
335	-7.324	-7.324	-8.301	-4.883	-8.789	-6.836
336	-7.813	-7.324	-8.301	-5.859	-9.277	-6.836
337	-7.813	-6.348	-8.789	-4.395	-8.789	-6.836
338	-7.324	-6.836	-8.301	-4.395	-9.277	-6.836
339	-8.301	-7.813	-8.789	-3.906	-9.277	-6.836
340	-7.324	-6.348	-8.301	-4.883	-9.277	-6.836
341	-7.324	-6.836	-8.789	-4.395	-9.766	-6.836
342	-7.324	-7.324	-9.277	-5.371	-9.277	-5.859
343	-8.789	-7.324	-9.277	-4.883	-8.301	-6.836
344	-10.254	-8.301	-8.789	-4.883	-9.277	-6.836
345	-7.813	-6.836	-9.277	-4.883	-9.277	-6.836
346	-7.813	-6.348	-9.277	-4.883	-9.277	-7.813
347	-8.301	-7.813	-8.789	-4.395	-9.277	-6.836
348	-7.813	-7.324	-7.813	-5.371	-9.277	-6.836
349	-7.813	-7.324	-9.277	-3.906	-9.277	-7.813
350	-8.789	-7.324	-8.301	-6.348	-9.277	-6.836
351	-8.301	-6.836	-8.301	-4.883	-9.766	-6.836
352	-8.301	-6.836	-8.789	-4.395	-8.789	-6.836
353	-7.324	-8.301	-8.789	-4.883	-8.789	-7.813
354	-8.301	-6.836	-8.789	-4.395	-9.277	-5.859
355	-7.813	-7.324	-8.301	-3.906	-9.277	-6.836
356	-6.836	-6.348	-8.789	-5.371	-9.277	-7.813
357	-7.813	-7.324	-8.301	-4.883	-9.766	-6.836
358	-7.324	-7.813	-8.789	-3.906	-9.766	-6.836
359	-7.813	-7.324	-8.789	-4.395	-9.277	-7.813
360	-7.813	-6.836	-7.813	-4.395	-9.766	-6.836
361	-7.813	-7.324	-8.789	-4.883	-9.277	-6.836
362	-8.789	-7.324	-8.301	-4.883	-9.766	-6.836
363	-7.813	-6.348	-8.789	-4.883	-9.766	-6.836
364	-8.301	-7.324	-9.277	-4.883	-10.254	-6.836
365	-8.301	-7.324	-8.789	-5.371	-10.254	-6.836
366	-8.301	-7.324	-7.813	-5.371	-10.254	-6.836
367	-9.277	-6.836	-7.813	-4.395	-10.254	-6.836
368	-7.813	-5.371	-8.789	-5.371	-10.742	-7.813
369	-8.301	-5.859	-8.301	-5.859	-10.742	-7.813
370	-8.789	-6.836	-7.813	-4.395	-10.254	-6.836
371	-9.277	-7.324	-8.301	-5.371	-10.254	-6.836
372	-8.789	-7.324	-8.301	-4.395	-10.742	-7.813
373	-10.742	-6.348	-8.789	-4.883	-10.742	-6.836
374	-10.742	-7.324	-8.301	-5.371	-9.277	-6.836
375	-9.277	-5.859	-7.813	-5.371	-9.277	-7.813
376	-8.789	-6.836	-8.789	-4.883	-10.742	-7.813
377	-8.789	-6.348	-7.813	-4.395	-10.254	-6.836
378	-8.301	-7.324	-7.813	-5.371	-9.766	-6.836
379	-9.277	-6.836	-8.789	-4.883	-10.254	-6.836
380	-8.789	-6.836	-8.301	-4.395	-9.766	-7.813
381	-8.789	-6.348	-8.301	-5.371	-9.766	-6.836
382	-7.813	-6.348	-8.301	-4.883	-10.254	-6.836
383	-8.789	-6.348	-8.301	-4.883	-9.766	-6.836
384	-8.789	-5.859	-8.789	-5.371	-9.766	-6.836
385	-9.277	-6.348	-7.813	-5.371	-10.742	-6.836
386	-9.277	-6.836	-7.813	-5.371	-9.766	-12.695
387	-9.277	-6.836	-8.301	-5.371	-10.254	-8.789
388	-9.277	-7.813	-8.301	-5.859	-10.254	-7.813
389	-8.789	-7.324	-8.789	-5.371	-9.277	-7.813
390	-9.766	-7.324	-8.301	-5.859	-10.742	-8.789
391	-9.277	-7.324	-8.301	-3.418	-9.277	-6.836
392	-10.254	-5.859	-8.789	-5.371	-9.766	-7.813
393	-9.766	-6.836	-8.301	-5.371	-10.254	-6.836
394	-10.254	-6.348	-8.301	-6.348	-9.277	-6.836
395	-11.719	-6.348	-8.789	-4.883	-9.277	-7.813
396	-11.23	-7.324	-8.789	-5.371	-8.789	-6.836
397	-10.742	-6.348	-8.789	-5.859	-10.254	-7.813
398	-9.277	-6.836	-8.789	-5.859	-10.254	-6.836
399	-9.766	-6.348	-8.789	-4.883	-10.742	-8.789
400	-10.254	-6.836	-8.301	-5.371	-11.23	-6.836
401	-10.254	-6.836	-8.789	-5.371	-10.254	-7.813
402	-10.254	-7.324	-8.301	-5.859	-11.23	-10.742
403	-10.254	-7.324	-8.301	-5.371	-10.254	-6.836
404	-10.742	-7.324	-8.301	-4.883	-10.742	-7.813
405	-10.254	-6.348	-8.789	-5.859	-11.23	-6.836
406	-9.766	-6.836	-8.789	-5.859	-10.742	-6.836
407	-9.277	-7.813	-8.301	-4.883	-10.254	-7.813
408	-11.23	-7.324	-8.789	-5.859	-10.254	-7.813
409	-9.766	-6.348	-8.789	-4.883	-11.719	-6.836
410	-10.254	-7.324	-8.301	-4.883	-9.766	-6.836
411	-10.254	-6.836	-8.301	-4.883	-10.742	-6.836
412	-10.742	-7.324	-9.277	-5.859	-10.742	-6.836
413	-10.254	-7.324	-8.301	-4.395	-11.719	-6.836
414	-10.742	-6.348	-8.789	-6.348	-11.719	-7.813
415	-10.742	-5.371	-8.789	-6.348	-10.742	-7.813
416	-11.23	-8.301	-9.766	-4.395	-10.742	-8.789
417	-10.742	-7.324	-9.277	-5.371	-11.719	-8.789
418	-10.254	-6.836	-9.277	-4.395	-11.719	-6.836
419	-10.742	-6.836	-7.813	-5.859	-11.23	-7.813
420	-10.742	-6.836	-8.789	-5.371	-10.742	-6.836
421	-10.742	-6.836	-8.301	-5.371	-11.719	-7.813
422	-10.254	-6.836	-7.813	-5.371	-11.23	-6.836
423	-10.742	-6.836	-8.789	-4.883	-11.23	-6.836
424	-10.742	-7.324	-9.277	-6.348	-11.719	-8.789
425	-10.254	-6.348	-9.277	-5.371	-10.254	-7.813
426	-9.766	-6.348	-9.277	-5.859	-10.742	-7.813
427	-11.23	-6.836	-8.301	-5.371	-12.207	-7.813
428	-12.207	-6.836	-8.789	-5.371	-10.742	-7.813
429	-11.23	-6.836	-8.789	-6.836	-16.113	-7.813
430	-11.719	-7.324	-9.277	-5.859	-11.719	-9.766
431	-10.742	-6.836	-8.789	-5.859	-11.23	-6.836
432	-10.742	-7.813	-9.277	-4.883	-10.254	-7.813
433	-10.742	-6.836	-8.789	-5.371	-10.254	-8.789
434	-10.742	-6.836	-9.277	-4.883	-11.719	-8.789
435	-11.23	-6.836	-9.277	-5.371	-11.719	-8.789
436	-10.742	-6.836	-8.789	-4.883	-11.719	-9.766
437	-11.23	-7.324	-9.277	-4.883	-11.719	-7.813
438	-11.719	-6.836	-8.789	-4.883	-11.719	-9.766
439	-11.23	-7.324	-9.277	-6.348	-11.719	-8.789
440	-11.719	-7.324	-8.789	-5.859	-11.719	-8.789
441	-13.184	-6.348	-8.789	-5.859	-13.184	-8.789
442	-12.207	-6.348	-8.789	-6.348	-11.23	-8.789
443	-12.695	-6.348	-9.766	-4.883	-11.23	-8.789
444	-11.719	-6.836	-8.301	-5.371	-12.207	-7.813
445	-11.23	-6.836	-9.277	-5.371	-12.207	-8.789
446	-11.719	-7.813	-8.301	-6.836	-13.184	-8.789
447	-12.695	-6.836	-8.789	-5.859	-13.672	-9.766
448	-11.719	-6.836	-9.277	-6.348	-13.672	-8.789
449	-12.207	-7.324	-9.277	-5.371	-13.672	-9.766
450	-11.719	-6.836	-8.789	-5.371	-13.184	-9.766
451	-11.23	-7.324	-8.789	-5.859	-13.672	-8.789
452	-12.207	-6.836	-8.789	-5.371	-13.184	-8.789
453	-12.695	-7.324	-9.277	-5.371	-13.184	-8.789
454	-12.207	-6.836	-8.789	-4.395	-12.695	-8.789
455	-12.207	-6.836	-8.789	-6.836	-13.184	-9.766
456	-11.719	-7.324	-9.277	-5.859	-12.207	-8.789
457	-12.695	-6.836	-9.277	-6.348	-12.207	-8.789
458	-11.719	-6.348	-9.277	-4.883	-13.184	-8.789
459	-11.719	-6.836	-9.277	-4.883	-13.184	-7.813
460	-12.207	-5.859	-9.277	-5.859	-12.207	-8.789
461	-11.719	-6.836	-8.301	-5.859	-14.648	-8.789
462	-12.695	-6.836	-9.766	-5.371	-13.672	-8.789
463	-12.695	-6.836	-8.789	-5.859	-13.184	-8.789
464	-13.672	-6.348	-8.301	-5.859	-13.672	-8.789
465	-13.672	-6.348	-8.789	-5.859	-14.16	-7.813
466	-13.184	-7.324	-9.277	-5.371	-13.672	-8.789
467	-12.695	-6.348	-8.789	-7.813	-14.16	-8.789
468	-13.672	-6.348	-8.789	-7.324	-14.648	-8.789
469	-13.184	-5.859	-7.813	-6.348	-13.184	-8.789
470	-14.16	-7.324	-9.277	-4.883	-14.16	-8.789
471	-13.184	-6.348	-8.301	-6.348	-13.672	-9.766
472	-13.184	-5.859	-9.766	-5.859	-14.16	-7.813
473	-13.184	-6.836	-8.789	-5.859	-13.672	-8.789
474	-13.672	-6.348	-9.277	-5.371	-14.16	-8.789
475	-13.672	-6.348	-8.789	-5.371	-15.137	-8.789
476	-15.137	-7.324	-9.277	-4.883	-15.625	-8.789
477	-14.16	-7.324	-9.766	-4.883	-15.625	-9.766
478	-16.602	-6.348	-8.789	-6.348	-15.625	-8.789
479	-15.137	-6.836	-10.254	-5.371	-14.648	-9.766
480	-14.16	-6.836	-10.254	-6.836	-15.625	-9.766
481	-15.137	-6.348	-9.766	-5.859	-15.625	-9.766
482	-15.137	-7.324	-9.766	-5.371	-14.648	-8.789
483	-14.648	-6.348	-9.277	-5.371	-15.137	-8.789
484	-14.648	-6.348	-10.254	-6.836	-14.16	-8.789
485	-13.672	-5.859	-9.277	-5.371	-14.16	-9.766
486	-14.648	-6.348	-10.254	-5.859	-16.113	-8.789
487	-14.16	-6.348	-9.277	-5.371	-16.113	-9.766
488	-14.16	-6.836	-10.742	-6.348	-15.625	-9.766
489	-14.648	-8.301	-10.742	-6.348	-16.113	-9.766
490	-15.625	-6.348	-9.766	-6.836	-15.625	-9.766
491	-15.137	-7.813	-9.277	-6.836	-15.625	-11.719
492	-15.625	-5.859	-9.277	-5.859	-15.137	-9.766
493	-15.137	-6.348	-9.766	-5.371	-16.113	-9.766
494	-14.648	-6.348	-9.766	-5.371	-16.113	-9.766
495	-14.648	-7.324	-9.277	-4.883	-15.137	-8.789
496	-14.648	-5.859	-9.766	-6.348	-15.137	-9.766
497	-14.648	-7.324	-10.254	-5.371	-15.625	-9.766
498	-15.137	-6.348	-9.766	-5.371	-15.625	-9.766
499	-14.16	-6.348	-9.766	-4.883	-15.625	-9.766
500	-15.137	-6.836	-9.766	-5.371	-16.113	-9.766
501	-14.648	-6.348	-9.766	-6.348	-16.113	-10.742
502	-15.137	-6.836	-9.766	-5.371	-15.625	-9.766
503	-14.16	-6.348	-10.254	-5.371	-16.113	-10.742
504	-15.137	-6.836	-9.766	-6.348	-15.625	-11.719
505	-15.137	-4.883	-9.766	-6.836	-15.137	-9.766
506	-16.113	-6.836	-9.766	-6.348	-16.113	-9.766
507	-15.625	-5.859	-9.766	-5.859	-16.113	-10.742
508	-15.625	-7.813	-10.254	-6.836	-15.625	-10.742
509	-15.625	-6.348	-9.766	-5.859	-15.137	-10.742
510	-15.137	-6.836	-10.742	-6.348	-16.602	-10.742
511	-15.625	-7.813	-9.766	-6.348	-16.113	-10.742
512	-15.625	-7.324	-9.766	-6.836	-16.113	-10.742
513	-16.602	-6.348	-9.277	-6.836	-15.137	-9.766
514	-16.113	-7.813	-10.254	-6.348	-16.113	-10.742
515	-16.113	-7.324	-9.766	-5.859	-15.625	-10.742
516	-16.602	-6.836	-9.766	-5.859	-16.113	-10.742
517	-17.09	-6.348	-10.742	-6.348	-15.625	-11.719
518	-16.113	-7.324	-10.254	-5.859	-15.625	-10.742
519	-16.602	-6.348	-9.277	-6.836	-15.625	-9.766
520	-16.602	-7.324	-9.766	-6.836	-15.625	-10.742
521	-17.09	-6.836	-11.23	-6.348	-16.113	-10.742
522	-17.578	-7.324	-10.254	-5.859	-16.602	-11.719
523	-16.602	-7.324	-9.766	-6.348	-16.602	-10.742
524	-17.09	-7.813	-10.742	-5.371	-17.09	-11.719
525	-17.578	-6.836	-10.254	-6.348	-17.09	-11.719
526	-17.578	-7.324	-9.277	-5.859	-16.113	-11.719
527	-18.066	-7.324	-9.766	-6.348	-16.113	-12.695
528	-18.555	-6.836	-10.254	-6.348	-17.578	-10.742
529	-18.066	-7.324	-10.254	-6.348	-16.602	-10.742
530	-19.043	-6.348	-10.254	-6.836	-18.066	-10.742
531	-19.531	-6.348	-10.254	-6.348	-18.066	-11.719
532	-19.531	-7.324	-8.789	-5.859	-17.578	-11.719
533	-18.066	-7.324	-10.742	-5.371	-17.09	-12.695
534	-18.066	-6.836	-10.254	-5.371	-17.09	-12.695
535	-18.555	-7.324	-9.766	-5.371	-18.555	-12.695
536	-18.555	-6.836	-10.742	-5.371	-18.555	-11.719
537	-17.578	-6.348	-9.766	-6.348	-18.555	-11.719
538	-17.578	-6.836	-9.766	-5.859	-17.578	-12.695
539	-18.066	-6.348	-9.766	-6.836	-16.602	-12.695
540	-20.996	-7.324	-9.277	-5.371	-17.578	-17.578
541	-19.043	-6.348	-8.789	-5.371	-18.066	-17.578
542	-19.043	-7.324	-9.766	-6.348	-18.066	-12.695
543	-18.555	-7.813	-9.766	-7.324	-18.555	-12.695
544	-19.531	-6.836	-9.766	-6.348	-18.555	-11.719
545	-19.043	-6.836	-9.277	-6.348	-18.555	-12.695
546	-19.531	-6.836	-9.766	-7.324	-18.066	-12.695
547	-19.043	-6.836	-9.277	-6.836	-18.555	-12.695
548	-20.508	-6.348	-10.254	-6.836	-17.578	-13.672
549	-20.02	-6.836	-9.766	-6.348	-18.066	-12.695
550	-20.02	-6.836	-8.789	-6.348	-17.578	-12.695
551	-19.531	-7.324	-10.742	-5.859	-19.531	-13.672
552	-19.043	-6.836	-10.254	-5.371	-18.066	-12.695
553	-20.02	-7.813	-10.742	-9.766	-19.043	-13.672
554	-20.02	-6.348	-10.254	-5.371	-18.555	-13.672
555	-20.02	-8.301	-9.766	-6.348	-19.531	-12.695
556	-19.531	-7.324	-9.277	-5.371	-17.578	-13.672
557	-20.508	-6.348	-10.254	-6.348	-19.531	-13.672
558	-20.508	-6.348	-10.254	-6.348	-18.066	-14.648
559	-20.02	-6.836	-9.277	-5.371	-18.555	-12.695
560	-19.531	-7.324	-10.254	-6.348	-17.578	-12.695
561	-20.02	-7.324	-9.277	-5.371	-18.555	-12.695
562	-19.043	-7.324	-9.766	-6.836	-18.555	-13.672
563	-18.555	-7.324	-9.766	-6.348	-20.02	-14.648
564	-20.02	-6.836	-10.742	-5.859	-19.043	-13.672
565	-19.043	-6.348	-10.742	-6.348	-18.555	-13.672
566	-20.02	-6.348	-10.254	-5.371	-19.531	-14.648
567	-20.508	-7.324	-9.277	-6.348	-19.043	-14.648
568	-20.996	-7.324	-9.766	-6.348	-20.02	-13.672
569	-20.508	-7.324	-10.254	-5.371	-19.531	-14.648
570	-20.508	-6.836	-10.742	-5.859	-20.508	-13.672
571	-20.508	-6.836	-10.254	-5.371	-20.508	-14.648
572	-21.484	-6.348	-11.23	-6.348	-19.531	-14.648
573	-21.484	-6.836	-9.766	-6.348	-20.508	-15.625
574	-21.484	-7.324	-10.742	-6.836	-19.043	-14.648
575	-21.973	-6.348	-10.742	-5.859	-19.043	-15.625
576	-21.484	-7.324	-9.766	-5.859	-20.02	-14.648
577	-20.508	-7.813	-10.254	-5.859	-20.02	-14.648
578	-21.484	-7.324	-10.254	-5.859	-19.043	-15.625
579	-20.508	-7.813	-10.254	-5.371	-19.531	-15.625
580	-20.508	-7.324	-8.789	-5.859	-20.996	-14.648
581	-20.508	-6.836	-9.766	-6.348	-20.02	-14.648
582	-21.973	-6.836	-10.742	-6.348	-19.043	-15.625
583	-21.973	-6.836	-10.254	-6.348	-20.996	-14.648
584	-22.461	-5.371	-10.742	-5.859	-20.02	-15.625
585	-21.973	-7.324	-10.254	-5.859	-21.484	-14.648
586	-22.461	-6.836	-10.742	-5.371	-20.996	-14.648
587	-20.996	-5.859	-9.277	-4.883	-20.508	-14.648
588	-21.973	-7.324	-10.742	-6.348	-20.02	-15.625
589	-21.484	-7.813	-9.766	-5.859	-20.996	-15.625
590	-21.484	-6.836	-9.766	-5.371	-20.508	-15.625
591	-21.973	-8.301	-10.254	-5.371	-20.02	-15.625
592	-22.461	-7.324	-10.254	-6.836	-19.531	-15.625
593	-22.461	-7.813	-10.742	-5.371	-20.996	-17.578
594	-23.438	-7.813	-10.742	-5.859	-20.02	-15.625
595	-22.461	-7.324	-9.766	-5.859	-20.508	-15.625
596	-22.949	-8.301	-10.742	-5.859	-20.508	-15.625
597	-22.461	-6.836	-10.254	-6.348	-19.531	-15.625
598	-21.484	-8.301	-10.254	-5.371	-20.996	-16.602
599	-22.949	-7.813	-9.766	-5.371	-20.508	-16.602
600	-23.438	-8.301	-10.254	-5.859	-20.508	-16.602
601	-22.461	-7.813	-10.254	-5.371	-20.996	-14.648
602	-21.973	-6.836	-10.254	-5.859	-19.043	-16.602
603	-22.949	-7.324	-10.254	-6.348	-20.508	-17.578
604	-22.461	-7.324	-10.254	-5.371	-20.02	-14.648
605	-22.949	-6.348	-10.742	-5.859	-21.973	-17.578
606	-22.949	-7.324	-10.742	-6.348	-21.484	-16.602
607	-22.461	-6.836	-10.254	-6.348	-20.996	-16.602
608	-22.949	-7.324	-11.23	-6.836	-20.508	-16.602
609	-23.926	-8.301	-10.254	-6.348	-20.508	-18.555
610	-22.461	-7.324	-9.766	-5.371	-20.996	-16.602
611	-25.391	-7.813	-10.742	-4.395	-20.996	-17.578
612	-23.926	-6.836	-10.742	-6.348	-21.973	-18.555
613	-22.949	-8.789	-9.766	-5.859	-21.484	-17.578
614	-25.391	-7.813	-10.254	-6.348	-22.461	-16.602
615	-25.391	-7.324	-10.254	-4.395	-21.973	-17.578
616	-23.926	-8.301	-10.254	-4.395	-22.461	-17.578
617	-25.391	-7.813	-9.766	-5.371	-22.949	-17.578
618	-23.926	-8.301	-9.277	-5.859	-22.949	-17.578
619	-23.926	-7.324	-9.766	-6.348	-21.973	-17.578
620	-23.926	-8.789	-11.23	-5.859	-22.461	-17.578
621	-24.902	-8.301	-10.254	-5.371	-22.461	-17.578
622	-23.926	-8.301	-9.766	-6.348	-22.461	-16.602
623	-24.902	-8.789	-10.742	-5.859	-22.461	-17.578
624	-25.391	-7.813	-10.254	-6.836	-23.438	-17.578
625	-24.414	-6.836	-9.766	-6.348	-22.949	-17.578
626	-25.391	-7.813	-10.742	-6.348	-23.438	-17.578
627	-24.414	-9.277	-9.766	-5.859	-23.438	-17.578
628	-25.879	-8.789	-10.254	-5.859	-23.438	-17.578
629	-24.414	-8.301	-9.766	-5.859	-23.438	-17.578
630	-24.902	-7.813	-9.766	-5.859	-24.414	-18.555
631	-24.902	-7.813	-9.766	-5.859	-23.926	-18.555
632	-25.879	-8.301	-9.766	-5.859	-23.926	-17.578
633	-25.879	-7.813	-10.254	-6.348	-23.926	-18.555
634	-26.367	-7.324	-9.766	-5.859	-23.438	-18.555
635	-24.902	-8.789	-10.254	-5.371	-22.461	-19.531
636	-24.414	-8.301	-10.254	-4.883	-23.438	-18.555
637	-25.391	-8.301	-10.254	-6.348	-23.438	-18.555
638	-25.879	-8.301	-9.766	-4.883	-22.949	-18.555
639	-25.879	-8.789	-11.23	-5.859	-24.414	-19.531
640	-25.879	-9.277	-10.742	-6.348	-24.414	-18.555
641	-25.391	-8.301	-10.742	-5.371	-24.902	-19.531
642	-26.367	-8.301	-11.23	-5.859	-24.414	-20.508
643	-26.367	-9.277	-11.23	-5.859	-25.391	-18.555
644	-26.367	-10.254	-10.254	-6.348	-24.902	-19.531
645	-25.879	-8.301	-10.254	-5.859	-25.879	-19.531
646	-25.879	-8.789	-11.23	-6.348	-25.391	-18.555
647	-26.367	-9.277	-10.254	-6.348	-25.391	-19.531
648	-26.367	-8.789	-10.254	-7.324	-24.902	-19.531
649	-26.855	-8.789	-10.742	-6.348	-25.391	-19.531
650	-26.855	-10.254	-10.254	-5.859	-27.344	-19.531
651	-26.855	-8.301	-11.23	-5.371	-27.344	-19.531
652	-26.367	-9.277	-10.254	-6.348	-24.902	-21.484
653	-26.367	-8.301	-10.254	-6.836	-24.902	-19.531
654	-27.832	-8.301	-10.254	-4.883	-24.902	-20.508
655	-28.32	-8.301	-10.254	-6.348	-25.391	-18.555
656	-27.832	-9.766	-10.742	-6.348	-24.414	-19.531
657	-27.832	-9.277	-10.742	-5.859	-23.926	-21.484
658	-27.344	-9.766	-10.742	-6.836	-24.414	-20.508
659	-27.344	-7.324	-10.254	-5.859	-25.879	-20.508
660	-27.344	-8.789	-11.23	-6.836	-25.391	-20.508
661	-27.832	-9.277	-11.23	-5.859	-25.879	-21.484
662	-27.832	-8.789	-10.254	-7.324	-25.879	-20.508
663	-27.344	-9.277	-10.742	-6.348	-26.855	-21.484
664	-28.32	-8.789	-10.742	-7.324	-25.879	-20.508
665	-27.832	-9.277	-10.254	-6.348	-25.879	-20.508
666	-28.32	-8.301	-9.766	-7.324	-26.855	-20.508
667	-28.809	-8.301	-11.23	-6.348	-27.344	-20.508
668	-28.32	-7.813	-10.742	-6.348	-27.344	-20.508
669	-28.32	-7.813	-10.742	-6.348	-27.344	-19.531
670	-28.32	-8.789	-10.742	-5.371	-27.832	-20.508
671	-29.297	-9.277	-10.254	-6.836	-27.344	-21.484
672	-28.809	-8.301	-11.23	-6.348	-27.344	-20.508
673	-29.785	-8.301	-10.742	-6.836	-26.855	-20.508
674	-29.297	-8.301	-11.719	-6.348	-26.367	-21.484
675	-29.785	-9.277	-11.23	-7.813	-27.832	-21.484
676	-28.32	-8.301	-11.23	-5.859	-26.855	-21.484
677	-29.785	-8.301	-10.742	-5.371	-25.879	-21.484
678	-29.785	-9.277	-11.23	-6.836	-28.32	-20.508
679	-28.809	-9.766	-11.719	-5.859	-27.832	-20.508
680	-30.273	-8.301	-11.23	-6.836	-27.344	-20.508
681	-29.297	-8.789	-10.742	-6.836	-27.832	-20.508
682	-30.762	-7.324	-11.719	-6.836	-26.855	-22.461
683	-29.785	-8.789	-11.719	-6.348	-26.855	-22.461
684	-29.297	-9.277	-12.207	-6.348	-27.832	-21.484
685	-29.297	-7.324	-11.23	-7.324	-27.832	-21.484
686	-29.785	-9.277	-11.23	-6.836	-26.367	-22.461
687	-29.785	-13.184	-10.742	-7.324	-28.32	-22.461
688	-29.785	-9.277	-11.719	-6.836	-26.855	-22.461
689	-30.762	-9.766	-11.23	-6.348	-26.855	-26.367
690	-30.273	-8.789	-11.23	-5.371	-26.855	-22.461
691	-30.273	-8.789	-11.719	-6.836	-28.809	-22.461
692	-29.785	-10.742	-12.207	-7.324	-27.344	-22.461
693	-30.273	-9.277	-11.23	-6.348	-27.832	-21.484
694	-31.25	-9.277	-11.719	-6.348	-27.832	-23.438
695	-31.25	-11.719	-11.23	-6.348	-26.855	-22.461
696	-30.273	-22.461	-11.23	-6.348	-26.855	-22.461
697	-30.273	-17.09	-11.23	-6.836	-28.32	-21.484
698	-30.762	-9.277	-11.23	-6.348	-27.832	-22.461
699	-30.762	-9.766	-10.742	-5.859	-26.855	-23.438
700	-30.762	-9.766	-12.207	-6.348	-27.832	-27.344
701	-30.273	-8.789	-11.23	-6.348	-27.832	-27.344
702	-31.738	-9.277	-12.207	-7.324	-28.32	-28.32
703	-30.273	-7.813	-11.23	-6.836	-28.32	-22.461
704	-31.25	-8.789	-10.742	-7.324	-28.32	-28.32
705	-30.273	-12.207	-11.23	-6.348	-28.809	-26.367
706	-31.25	-10.254	-11.23	-6.348	-27.832	-22.461
707	-31.25	-9.766	-11.719	-8.301	-28.32	-22.461
708	-31.25	-8.789	-10.742	-6.836	-27.344	-22.461
709	-31.738	-8.789	-11.23	-6.836	-28.809	-22.461
710	-31.738	-8.301	-11.23	-6.348	-27.832	-22.461
711	-32.227	-8.789	-12.207	-6.348	-29.297	-23.438
712	-31.738	-14.16	-10.742	-7.324	-28.809	-23.438
713	-31.738	-8.301	-11.23	-6.348	-28.809	-23.438
714	-32.715	-8.789	-10.742	-7.813	-28.32	-23.438
715	-32.227	-9.277	-11.23	-7.813	-28.809	-22.461
716	-32.715	-10.254	-11.23	-6.836	-28.32	-23.438
717	-32.227	-8.789	-11.23	-7.324	-28.32	-23.438
718	-32.715	-7.813	-11.719	-7.813	-29.297	-24.414
719	-32.227	-9.766	-11.23	-7.324	-27.832	-23.438
720	-33.691	-8.789	-11.23	-7.324	-28.809	-22.461
721	-32.715	-12.695	-11.23	-7.324	-29.785	-23.438
722	-32.227	-13.184	-11.719	-7.813	-29.785	-24.414
723	-32.227	-9.766	-10.742	-8.301	-29.297	-23.438
724	-33.203	-9.277	-10.742	-7.813	-30.762	-23.438
725	-33.203	-10.254	-10.742	-7.324	-30.273	-23.438
726	-32.715	-8.301	-11.23	-8.301	-30.762	-24.414
727	-33.203	-9.277	-11.23	-7.813	-29.785	-25.391
728	-33.203	-9.766	-11.719	-8.301	-30.273	-24.414
729	-32.715	-9.277	-11.23	-7.324	-30.762	-24.414
730	-32.227	-9.766	-11.719	-7.324	-30.762	-24.414
731	-33.203	-9.277	-11.23	-7.813	-29.785	-25.391
732	-32.715	-9.277	-11.719	-7.324	-31.25	-25.391
733	-32.715	-9.766	-12.207	-6.836	-30.273	-26.367
734	-32.715	-10.254	-11.719	-6.836	-31.738	-26.367
735	-32.715	-9.277	-12.207	-7.813	-30.762	-26.367
736	-33.691	-9.766	-11.23	-6.836	-32.227	-26.367
737	-33.691	-9.766	-10.742	-6.836	-31.25	-25.391
738	-33.203	-8.789	-11.23	-7.813	-31.738	-25.391
739	-33.203	-9.766	-11.719	-7.324	-33.203	-26.367
740	-32.715	-9.766	-10.742	-7.324	-30.762	-26.367
741	-32.715	-10.742	-11.719	-6.836	-31.25	-26.367
742	-33.203	-10.254	-11.719	-6.348	-30.762	-27.344
743	-33.203	-8.301	-10.742	-6.836	-30.762	-26.367
744	-34.18	-10.742	-10.742	-7.324	-29.785	-26.367
745	-33.691	-9.277	-11.719	-8.301	-31.738	-26.367
746	-32.715	-9.766	-11.719	-7.324	-31.738	-25.391
747	-33.691	-10.254	-11.23	-8.301	-31.738	-26.367
748	-34.18	-9.766	-11.23	-6.836	-30.762	-27.344
749	-33.203	-9.766	-11.23	-7.324	-31.25	-26.367
750	-33.691	-10.254	-11.23	-8.301	-32.227	-28.32
751	-34.668	-9.766	-12.207	-8.301	-32.227	-33.203
752	-33.691	-10.742	-11.23	-6.836	-31.738	-28.32
753	-33.203	-9.766	-11.719	-6.836	-31.738	-27.344
754	-33.691	-9.766	-11.23	-8.301	-30.762	-28.32
755	-33.203	-10.742	-11.719	-7.324	-32.227	-28.32
756	-33.691	-9.766	-11.719	-7.813	-31.25	-28.32
757	-33.691	-9.766	-11.23	-6.348	-31.738	-28.32
758	-34.668	-10.254	-12.207	-7.324	-31.25	-27.344
759	-33.691	-9.277	-11.719	-7.813	-30.273	-28.32
760	-34.18	-10.254	-10.742	-7.813	-31.738	-28.32
761	-33.691	-10.254	-12.207	-7.813	-31.25	-27.344
762	-34.18	-10.254	-11.719	-7.813	-30.762	-28.32
763	-33.691	-9.766	-11.719	-8.301	-31.25	-27.344
764	-35.156	-9.766	-11.719	-7.324	-31.25	-27.344
765	-34.668	-9.277	-11.719	-6.836	-32.227	-27.344
766	-34.18	-9.277	-11.719	-7.324	-32.227	-27.344
767	-34.18	-10.254	-11.719	-7.813	-32.715	-28.32
768	-35.645	-9.766	-11.719	-7.324	-30.762	-27.344
769	-35.156	-10.254	-12.207	-7.813	-32.227	-29.297
770	-35.156	-10.254	-11.719	-6.836	-32.227	-27.344
771	-35.156	-10.742	-11.719	-6.836	-32.227	-27.344
772	-35.156	-10.254	-10.742	-7.324	-32.715	-27.344
773	-35.645	-9.766	-10.742	-7.324	-32.227	-27.344
774	-35.156	-11.23	-11.23	-7.324	-33.691	-28.32
775	-36.133	-10.742	-11.23	-7.324	-32.715	-29.297
776	-34.18	-10.254	-10.742	-6.348	-31.738	-28.32
777	-35.156	-10.254	-11.23	-6.836	-32.227	-29.297
778	-35.156	-10.254	-12.207	-7.813	-32.715	-28.32
779	-35.156	-10.254	-11.719	-7.324	-32.715	-28.32
780	-36.621	-10.254	-11.719	-7.324	-33.203	-27.344
781	-35.645	-10.742	-11.23	-8.301	-33.691	-29.297
782	-35.645	-10.254	-11.719	-6.348	-32.715	-28.32
783	-35.645	-11.23	-12.207	-7.324	-33.203	-27.344
784	-34.668	-9.277	-12.207	-8.301	-33.203	-28.32
785	-35.156	-10.254	-12.207	-7.813	-34.18	-27.344
786	-35.645	-10.254	-12.207	-8.301	-33.203	-28.32
787	-36.133	-10.742	-11.719	-8.789	-34.18	-27.344
788	-35.156	-10.742	-12.207	-8.301	-33.203	-28.32
789	-37.109	-11.23	-11.719	-7.813	-34.18	-29.297
790	-36.133	-11.23	-12.695	-8.301	-33.203	-29.297
791	-36.133	-10.742	-12.207	-8.301	-34.668	-28.32
792	-35.156	-11.719	-11.23	-7.813	-35.156	-28.32
793	-35.645	-10.254	-11.23	-7.324	-33.691	-29.297
794	-36.133	-11.23	-12.207	-7.813	-34.18	-32.227
795	-37.109	-10.254	-11.719	-6.836	-32.715	-28.32
796	-35.645	-11.23	-11.719	-6.836	-34.18	-30.273
797	-35.645	-11.719	-11.23	-7.324	-33.691	-29.297
798	-35.156	-9.766	-11.719	-7.324	-34.18	-29.297
799	-36.133	-10.254	-12.207	-7.813	-34.668	-29.297
800	-36.621	-11.23	-12.695	-7.324	-36.621	-30.273
801	-35.645	-11.23	-11.719	-6.348	-36.621	-29.297
802	-36.133	-11.719	-12.207	-7.813	-35.156	-29.297
803	-36.621	-11.23	-12.695	-8.789	-35.645	-28.32
804	-36.621	-10.254	-11.719	-11.719	-35.645	-34.18
805	-37.598	-10.742	-13.184	-8.301	-35.645	-34.18
806	-37.598	-10.742	-12.207	-7.813	-36.621	-29.297
807	-38.086	-10.254	-12.207	-8.789	-36.133	-28.32
808	-37.598	-10.254	-12.207	-6.836	-36.621	-30.273
809	-39.063	-11.719	-12.695	-7.324	-36.621	-30.273
810	-38.574	-11.23	-12.207	-6.836	-36.133	-30.273
811	-39.063	-10.742	-11.23	-8.789	-36.621	-29.297
812	-38.574	-11.23	-12.695	-7.813	-37.109	-30.273
813	-38.574	-12.207	-12.207	-7.324	-37.598	-30.273
814	-39.063	-10.742	-12.695	-8.301	-37.109	-30.273
815	-39.063	-10.742	-12.695	-6.836	-37.109	-30.273
816	-40.039	-10.254	-11.719	-8.301	-36.133	-30.273
817	-39.551	-10.742	-12.695	-7.324	-37.109	-31.25
818	-39.551	-10.742	-11.23	-7.813	-36.621	-30.273
819	-41.016	-11.23	-11.719	-7.324	-35.156	-32.227
820	-40.527	-11.719	-12.695	-7.324	-36.133	-34.18
821	-40.039	-11.719	-11.23	-7.813	-37.109	-36.133
822	-40.527	-10.742	-12.695	-7.813	-38.574	-30.273
823	-41.016	-11.23	-12.207	-7.813	-37.598	-30.273
824	-40.039	-10.742	-11.23	-7.324	-38.086	-31.25
825	-41.504	-11.23	-12.207	-7.324	-37.598	-31.25
826	-41.992	-10.742	-12.207	-7.813	-38.574	-31.25
827	-41.504	-10.254	-11.719	-7.813	-37.598	-30.273
828	-41.016	-11.23	-11.719	-8.301	-38.086	-30.273
829	-41.016	-11.23	-13.184	-6.836	-39.063	-30.273
830	-41.016	-11.23	-12.207	-6.836	-37.598	-31.25
831	-41.992	-10.742	-12.207	-8.301	-39.063	-30.273
832	-41.016	-11.23	-12.207	-8.301	-39.063	-31.25
833	-40.527	-12.207	-12.695	-7.324	-38.574	-31.25
834	-40.527	-11.719	-12.207	-7.813	-38.574	-31.25
835	-41.504	-11.23	-11.719	-7.813	-39.063	-30.273
836	-42.48	-11.23	-12.207	-6.348	-39.551	-30.273
837	-41.016	-11.719	-11.719	-8.301	-39.551	-31.25
838	-41.016	-11.23	-12.695	-8.301	-38.574	-31.25
839	-41.504	-9.766	-12.695	-6.348	-40.527	-31.25
840	-41.992	-9.766	-12.695	-7.324	-39.551	-31.25
841	-41.504	-12.207	-12.207	-6.348	-39.551	-32.227
842	-41.016	-10.254	-12.695	-7.813	-40.039	-39.063
843	-41.016	-10.742	-12.207	-7.324	-40.527	-35.156
844	-40.527	-11.23	-12.207	-7.324	-39.551	-30.273
845	-41.504	-10.742	-11.719	-9.277	-39.063	-31.25
846	-41.016	-10.254	-12.207	-8.301	-39.063	-31.25
847	-41.016	-10.254	-11.719	-7.324	-37.598	-31.25
848	-41.016	-12.207	-12.695	-7.813	-39.063	-30.273
849	-41.504	-10.254	-12.207	-7.813	-40.039	-32.227
850	-41.016	-11.23	-12.695	-6.836	-40.039	-31.25
851	-42.48	-10.742	-13.184	-8.789	-39.063	-34.18
852	-40.527	-12.695	-12.207	-6.836	-39.551	-31.25
853	-41.992	-11.719	-13.184	-7.324	-40.039	-30.273
854	-41.992	-11.719	-11.719	-7.813	-39.063	-32.227
855	-41.992	-11.719	-13.184	-6.836	-40.039	-31.25
856	-42.48	-12.207	-13.184	-7.324	-39.551	-31.25
857	-41.504	-11.719	-11.719	-6.836	-41.016	-32.227
858	-42.48	-10.254	-13.184	-7.324	-39.551	-31.25
859	-42.48	-12.207	-13.184	-9.277	-39.063	-31.25
860	-41.504	-12.207	-13.672	-7.324	-41.016	-32.227
861	-42.969	-11.23	-12.695	-7.813	-40.527	-31.25
862	-41.992	-10.742	-13.184	-7.813	-40.527	-31.25
863	-42.969	-11.23	-12.695	-7.324	-39.551	-31.25
864	-42.48	-10.742	-13.672	-7.324	-40.039	-30.273
865	-42.969	-10.742	-12.695	-8.301	-40.527	-32.227
866	-43.457	-11.23	-13.672	-10.254	-40.039	-32.227
867	-43.945	-12.207	-13.184	-9.277	-40.039	-31.25
868	-43.945	-12.207	-12.695	-7.813	-40.039	-30.273
869	-43.945	-12.207	-13.672	-8.301	-40.039	-32.227
870	-42.969	-11.719	-13.672	-8.301	-40.039	-32.227
871	-42.969	-11.23	-12.695	-7.324	-40.527	-32.227
872	-42.969	-9.766	-13.184	-7.813	-40.527	-33.203
873	-43.945	-11.23	-13.184	-7.324	-40.039	-32.227
874	-43.945	-11.719	-13.184	-7.813	-39.551	-34.18
875	-42.969	-11.23	-14.16	-8.301	-41.016	-31.25
876	-44.434	-12.207	-18.555	-7.813	-40.527	-34.18
877	-45.898	-11.719	-17.578	-7.813	-41.016	-32.227
878	-43.457	-11.23	-20.02	-6.348	-41.504	-33.203
879	-42.969	-12.695	-19.043	-8.301	-42.48	-32.227
880	-44.922	-11.719	-12.695	-7.813	-41.992	-33.203
881	-43.457	-12.695	-11.719	-7.813	-41.504	-36.133
882	-44.434	-11.719	-12.207	-8.789	-42.48	-38.086
883	-43.945	-12.695	-11.719	-8.789	-42.48	-37.109
884	-44.434	-11.719	-12.695	-7.813	-41.016	-33.203
885	-44.434	-11.23	-11.719	-8.301	-42.969	-37.109
886	-45.41	-10.742	-12.695	-8.301	-41.992	-33.203
887	-44.434	-11.719	-13.184	-8.301	-42.48	-34.18
888	-44.434	-11.23	-13.672	-8.789	-41.992	-34.18
889	-43.945	-11.23	-13.184	-7.813	-42.48	-34.18
890	-44.434	-11.719	-13.672	-8.301	-42.48	-34.18
891	-43.945	-11.719	-13.184	-8.301	-42.969	-35.156
892	-44.922	-12.207	-13.184	-7.813	-41.992	-32.227
893	-44.922	-11.719	-13.672	-8.301	-42.48	-34.18
894	-44.434	-12.207	-13.672	-7.813	-41.992	-34.18
895	-45.41	-11.23	-12.695	-8.301	-42.48	-34.18
896	-44.922	-12.207	-12.695	-8.789	-43.457	-34.18
897	-45.41	-11.23	-12.207	-7.813	-43.457	-35.156
898	-44.922	-12.207	-12.695	-7.813	-43.457	-34.18
899	-44.434	-11.23	-13.672	-7.813	-42.48	-35.156
900	-44.922	-11.719	-11.719	-7.813	-43.457	-34.18
901	-45.41	-10.254	-12.695	-9.277	-43.457	-35.156
902	-44.434	-10.742	-13.184	-8.301	-43.457	-34.18
903	-45.898	-11.23	-13.184	-8.301	-43.457	-34.18
904	-45.41	-11.719	-13.184	-8.301	-42.969	-35.156
905	-43.945	-11.23	-13.672	-8.301	-43.457	-36.133
906	-45.898	-11.719	-12.695	-9.277	-42.48	-35.156
907	-45.41	-11.719	-12.207	-8.301	-43.945	-36.133
908	-44.922	-11.23	-12.695	-9.766	-43.945	-36.133
909	-45.898	-10.742	-11.719	-8.301	-43.457	-35.156
910	-45.898	-12.695	-11.719	-6.836	-44.434	-36.133
911	-45.898	-12.695	-12.695	-8.301	-44.434	-36.133
912	-46.387	-11.23	-12.695	-7.813	-44.434	-35.156
913	-46.387	-11.719	-13.184	-7.813	-43.945	-35.156
914	-45.898	-12.207	-12.695	-7.813	-44.434	-36.133
915	-45.41	-12.207	-12.695	-8.301	-44.434	-34.18
916	-45.41	-12.207	-14.16	-7.324	-44.922	-35.156
917	-45.898	-12.695	-13.184	-8.789	-42.969	-35.156
918	-45.41	-12.207	-13.672	-8.301	-44.922	-34.18
919	-45.41	-11.719	-13.184	-9.277	-44.434	-40.039
920	-46.387	-12.695	-13.184	-8.301	-44.922	-35.156
921	-45.898	-11.23	-12.207	-8.301	-44.922	-35.156
922	-45.41	-10.742	-13.184	-8.789	-44.922	-35.156
923	-46.387	-12.207	-13.672	-7.324	-44.922	-35.156
924	-45.41	-12.695	-13.184	-12.207	-45.41	-36.133
925	-45.898	-12.207	-14.16	-8.789	-43.457	-35.156
926	-46.387	-12.207	-12.695	-8.789	-48.828	-35.156
927	-46.387	-11.719	-12.695	-8.301	-50.781	-35.156
928	-45.898	-12.207	-13.672	-8.301	-44.922	-36.133
929	-46.875	-12.207	-13.184	-8.789	-45.898	-37.109
930	-45.898	-12.695	-12.207	-8.789	-45.41	-36.133
931	-46.387	-12.207	-13.184	-8.301	-45.898	-37.109
932	-46.387	-13.184	-12.207	-8.789	-45.898	-36.133
933	-46.875	-13.184	-11.719	-8.789	-45.898	-36.133
934	-46.875	-13.184	-12.695	-8.789	-45.898	-41.016
935	-48.828	-13.672	-14.648	-7.813	-45.41	-37.109
936	-47.363	-13.184	-15.137	-7.813	-46.387	-36.133
937	-46.875	-13.184	-14.16	-8.301	-45.898	-37.109
938	-46.387	-12.695	-14.648	-8.789	-43.945	-37.109
939	-46.387	-12.207	-14.16	-7.813	-44.922	-37.109
940	-46.875	-11.23	-13.672	-9.277	-45.41	-38.086
941	-45.898	-12.207	-14.16	-8.789	-45.898	-38.086
942	-46.875	-11.719	-15.137	-9.766	-45.898	-38.086
943	-47.363	-13.184	-13.184	-8.301	-45.898	-37.109
944	-45.898	-11.719	-14.648	-8.789	-46.387	-38.086
945	-46.875	-12.207	-14.16	-8.301	-47.852	-38.086
946	-47.363	-13.184	-14.648	-9.277	-48.34	-38.086
947	-46.387	-13.184	-13.672	-12.207	-46.875	-38.086
948	-48.34	-13.184	-14.16	-8.789	-47.363	-38.086
949	-47.852	-12.695	-12.695	-8.301	-47.852	-39.063
[truncated: 6,051 more rows]

## Sheet: A5sD20mV
time in ms	9*	11	12	26	31	33	34	*9 without activation
[truncated: 7,000 more rows]

[truncated: 4 more sheets: A5sD-40mV, A1.5sD80mV, A1.5sD20mV, A1.5sD-40mV]
