# Supplementary material for: Activation gating in HCN2 channels
Source: PLoS Comput Biol. 2018 Mar 22;14(3):e1006045. doi: 10.1371/journal.pcbi.1006045 (PMC5863937; doi:10.1371/journal.pcbi.1006045)
Supplement: S1 Data — (ZIP) [file pcbi.1006045.s009.zip › raw0cAMPA-125mV.xlsx]

## Sheet: A11sD80mV
time in ms	7	9	11	12	14	16	17	22	24	25	26	29*	31	32	33	*29 without activation
1	0.244	0.977	-0.488	0	0.488	-0.977	0	-0.977	-0.977	0	0	0	-0.977	0	-0.977
2	1.709	0	0.488	0.977	0.488	0.977	-0.977	0	0	1.465	1.465	0	0	0.488	-0.977
3	1.465	0.488	0.977	0.488	1.465	0	0	0	-0.977	0.488	0	0	0	0.977	-1.465
4	1.221	0	0	0.488	0.977	0	0	0	0	0.488	1.465	0	0	0.977	-1.953
5	1.953	0	-0.488	0.488	0	0	0	0	-0.977	1.465	0.488	0	0.977	1.465	-1.953
6	0.732	0.488	0.488	0.488	0	0	-0.977	0	0	0.977	0.977	0	0	0.488	-0.488
7	0.244	0	-0.488	0.977	0.488	0	0	0	-0.977	0.977	0.488	0	-0.977	0.977	-1.953
8	1.709	0.488	0.977	0.488	0	0	-0.977	-0.977	-0.977	0.977	0.977	0	0	1.465	-0.977
9	0.977	0.488	0	0	0.488	0	0	0	0	0.977	0.488	-0.977	0	0.488	-0.977
10	1.221	0.977	1.465	-0.488	0.488	0	0	0	0.977	0.977	0.977	0.977	-0.977	0.977	-1.465
11	2.197	0	0.977	0.488	0.488	-0.977	-0.977	0	0	0.488	0.488	0.977	0	1.465	-1.465
12	0.977	0	0.977	0.977	0.488	0	0	0	0.977	0.977	0.488	0	0	0.488	-0.977
13	0.977	0	1.953	0.977	0.977	0	0.977	-0.977	0	0.977	0.488	0	0	0.977	-1.953
14	0.244	0	0.488	0.488	0.977	0.977	0	0.977	0	0.488	0.977	0.977	0	0.488	-1.953
15	0.732	-0.488	1.465	0	1.465	-0.977	-0.977	0	0	0	0	0.977	0.977	-0.488	-1.465
16	0.244	0.488	0.488	-0.488	1.953	0	-0.977	0	0	0.977	0.488	0.977	0	0.977	-1.953
17	0.732	0	0.488	-0.488	0.977	0	0	0	-0.977	0	0.977	0	0	0.977	-1.465
18	0.732	0	0	0.488	0.977	0	-0.977	0	-0.977	0.977	0	0	0	0.488	-0.977
19	1.465	0.488	0.977	0	0.488	0.977	-1.953	0.977	0.977	0.488	0	-0.977	0	0.488	-0.977
20	0.977	0.977	0.977	0	0.977	0	0	-1.953	0	0.488	0.488	0.977	0	0.488	-1.953
21	0.488	0.977	0.977	0.977	0.488	0.977	0.977	0.977	0	0.977	0	0	0.977	0.488	-1.953
22	0.244	0	0.488	0.488	0	-0.977	0	0	0	0.977	0	0	0	0.488	-1.465
23	0.977	0	-0.488	0	0.488	0	0	0	0	0.977	0.488	0	0	1.953	-1.953
24	0.244	0	0.488	0.488	0.488	0	0	0.977	0	1.465	1.953	0	0	1.465	-1.953
25	1.465	0	0.977	0.488	0.977	0.977	-0.977	0.977	-0.977	1.953	-0.488	0.977	0	0.977	-1.465
26	0.977	0	1.465	0	0.488	0	0	0	0	0.977	0.488	0	0	0.488	-0.977
27	1.709	0	0	0.977	0.488	0.977	0	0.977	0	0.977	0.488	0	0	0.977	-0.977
28	1.221	0	0.488	0.488	0.488	0	0	0	0	0.488	0.488	0	-0.977	0	-0.977
29	0.732	0	-0.488	0.488	0	0	0.977	-0.977	0.977	0.977	1.465	0	0	1.465	-1.465
30	0.977	0	0	0.977	0.488	0	0	0	0	0.977	0.977	0.977	0	0.488	-0.977
31	1.221	-0.488	0.977	0.488	0	0	0	0	0.977	0	0	0	0	0	-1.953
32	1.465	0.977	0	0.488	0.488	0	-0.977	0	0	0.977	0.488	0.977	0	0.488	-1.465
33	0.977	0.488	0.488	0	1.465	0	0	0	0	0	0.977	0.977	0	0.488	-1.953
34	0.977	0.977	0.977	0.488	0.488	0	-0.977	0.977	0	1.465	-0.488	0	0.977	0.977	-1.465
35	1.465	0.488	0.488	0.977	0.977	-0.977	0	0	0.977	0.488	0	0.977	-0.977	0.977	-1.465
36	0.977	0	0.488	1.465	0.977	0	0	-0.977	-0.977	0.977	-0.488	0	0	0	-1.953
37	0.977	0.488	0	0.488	0.488	0	0	-0.977	0	0.977	0.488	0	-0.977	0.488	-1.465
38	1.953	0.488	0.488	0.488	1.465	0.977	0.977	-0.977	-0.977	0.488	0.488	0	0.977	0.977	-1.953
39	0.732	0.977	1.953	0.488	1.465	0.977	0	0.977	0	0.488	-1.465	0.977	0.977	0.977	-0.977
40	0.488	0	0.488	0.488	-0.488	0	0	0	-0.977	0.488	0.488	0.977	-0.977	0.488	-0.488
41	1.221	0.488	0.488	0.977	0.488	0	-0.977	0	-0.977	0.977	0.488	0	0	0.488	-1.465
42	1.709	0.488	0.488	0	0.977	0.977	0	0	-0.977	0.977	0.488	0	0	0	-1.465
43	0.488	0.488	0.977	0.488	0.488	0.977	0	0	0	1.465	1.465	-0.977	0	0	-0.488
44	1.221	0	0.488	0.488	0	0	-1.953	0	0.977	0	0	0	0	0	-0.977
45	0.732	0.977	0	-0.488	0.488	-0.977	0.977	-0.977	-0.977	0.977	0	0	0	1.465	-1.953
46	0.977	0	0.488	0	0.488	0.977	0	0	-0.977	0.977	1.465	0	0.977	1.465	-0.977
47	0.977	0.488	-0.488	0.488	0.488	0.977	-0.977	1.953	0.977	0.488	1.953	0	0.977	0.488	-0.977
48	0.977	0.488	0.977	0.977	0.488	0	0	0	0	0.977	0.488	0	0	0.977	-1.465
49	0.977	0.488	0.977	0.488	0	-0.977	0	0	0	0.977	0.977	0	0.977	0.488	-1.465
50	1.465	0.488	1.465	0.977	0.488	-0.977	-0.977	0	0.977	0	0	0	0	1.465	-0.977
51	1.465	0	1.465	0.488	0.488	0	0	0	0	-0.488	0.488	0	0	0.977	-0.977
52	1.465	-0.488	-0.488	0	0.977	0	0	0	0	0.977	0.488	0.977	-0.977	0.488	-2.441
53	1.709	0	0	0.977	0.488	0	0	0	0	0.977	0.488	0.977	0	0.977	-1.465
54	0.977	0.977	0	0	0.488	0	-0.977	-0.977	0.977	0.488	0.977	0	0	0.977	-1.465
55	0.977	1.465	0.977	1.465	1.465	0.977	0	0	0.977	0.977	1.465	0	0	0.977	-1.465
56	0.977	0.488	0.488	0.488	0.488	0	0	0	0	0.488	0.488	0.977	0	0	-1.465
57	1.465	0.977	0.977	1.465	0.977	0	0	-0.977	0.977	0	1.465	0	0.977	0.488	-1.953
58	0.977	0.977	0.977	0.488	1.465	0	0	1.953	0	0.977	0	0	0	0.977	-0.977
59	1.953	0	0.977	0.488	0	0	0	0	-0.977	0.977	1.465	-0.977	0.977	0.488	-0.977
60	0.977	0	0.488	0.977	1.465	0	0	0	-0.977	-0.977	0.977	0	0	0.977	-2.441
61	0.488	-0.488	0.977	0.488	0.977	0	-0.977	0	0	0.488	0.977	0	0	0.488	-1.465
62	1.953	0.488	0.977	0.977	0.977	0	0	0	0.977	0.977	0.977	0	0	0.488	-1.953
63	0.977	0.488	0.488	0	0.488	0	0	0.977	0	0.488	1.465	0	0	0.488	-2.441
64	0.732	0.488	0	0.488	0.488	0.977	0	-0.977	-1.953	0.977	0	0	0	0.977	0
65	2.197	0	0.488	0.488	0.488	0	-0.977	0	-0.977	0	0.977	0	0	0.977	-1.465
66	1.221	0	0.977	0	0.488	0	-0.977	-0.977	0.977	0.977	0	0	0.977	0.488	-1.465
67	1.465	0.977	-0.488	0.977	0.977	0	0	1.953	0	1.465	0	-0.977	0	0.488	-1.953
68	1.465	0.488	0.977	0	0.977	0	0	0	0	0	0.488	0	0	0.488	-0.977
69	1.465	1.465	1.465	0.977	0	0	0.977	0	-0.977	0.977	0.488	0.977	0	1.465	-1.953
70	1.221	0	0.488	0.977	0	0	0	0	0	0.977	0.488	0	0	0.488	-1.465
71	1.221	0.488	0.977	0.488	0	0.977	0	0	0	0	1.465	0	0	0.977	-1.953
72	1.221	0.977	0.977	0.488	0.977	0	-0.977	-0.977	0	0.977	0.488	0	0	0.977	-1.465
73	1.709	0.488	1.465	0	1.465	0.977	-0.977	0.977	0	0	0.488	0	0	0	-1.465
74	0.732	0.977	0.977	0.488	0.977	0	0	0	0	0	0	0.977	0	1.465	-0.488
75	0.488	0.977	1.465	0.488	0.977	0.977	0	0	0	-0.977	0.977	0.977	0	0.977	-1.953
76	1.221	0.977	1.953	0.977	0.977	0.977	0	-0.977	-0.977	0.977	0.488	0.977	0	0.977	-0.977
77	0.977	-0.488	0.488	0	0.977	0.977	0	0	0	0.977	0.488	0	0	0.977	-0.488
78	0.977	0.977	0.488	-0.488	0.488	0	0.977	0.977	0	0	0	0	0.977	0.977	-1.953
79	0.732	0.488	0	0.977	0	0	0	0	0.977	0.977	0	0.977	0	0.488	-1.465
80	1.221	0.488	0.488	0.488	0	0	0.977	0	-0.977	0.977	0	0.977	0	0.977	-1.465
81	0.488	0.488	-0.488	0	0.977	0	0	0	0	0.488	0	0	0	0.488	-2.441
82	1.709	0	1.465	0.977	1.465	0	-0.977	0.977	0	0.977	0.488	-0.977	0	0.977	-1.953
83	1.465	0.488	-0.488	0	0	0	0	0.977	0	0.488	-1.465	0	-0.977	0.488	-1.465
84	1.221	0.977	0.977	0.977	0.488	0	0	0	0.977	0.977	1.465	-0.977	0	1.465	-0.977
85	0.977	0.977	0.488	0.977	0.977	0	-0.977	-0.977	0	0.488	0.488	0.977	0	0.977	-1.465
86	0.488	0.488	0.488	0.977	0.488	0	-0.977	0	0.977	0.488	0.977	0.977	0	1.465	-1.953
87	0.977	0.488	0.977	0.488	-0.488	0	-0.977	-0.977	0	0.488	1.465	0	0	0.488	-1.465
88	0.732	0.488	0	0	0.977	0	-0.977	0	0	0.488	0.977	-0.977	0	0.488	-1.465
89	1.953	0.488	0.488	0	0.977	-0.977	0	-0.977	0	0.977	0.977	0	0	0.977	-0.977
90	1.221	0.488	0.488	0.977	0.977	0	0	-0.977	0.977	0.488	0.488	0	0	0	-1.465
91	0.488	0	0.488	0.488	0.488	-0.977	0	-0.977	0	0.977	0.977	0	-0.977	0.488	-1.465
92	0.732	0	0	0.977	0	0	0	-0.977	0	0.488	0.977	0	0	0.488	-0.977
93	1.465	0.488	0	0.488	0.488	0	0	-0.977	-0.977	0.977	0.977	0.977	0.977	0.488	-2.441
94	1.465	0	0	0.488	1.465	0.977	0	-0.977	0	0.977	1.465	0	0	0.488	-1.953
95	1.221	0	0.977	0.977	0.488	0.977	-0.977	-0.977	0	0.977	0.977	0	0	0.977	-1.465
96	1.953	0.488	0.488	0.488	0.488	0	0	0	0.977	0.488	0.977	0	0	1.465	-1.953
97	0.732	0.488	0.488	0.977	0	0	0	0.977	0	0.488	0	0	0	0.488	-1.953
98	1.465	0	0	0.488	0.977	0	-0.977	0.977	0	0.977	0.977	0	0	-0.488	-1.465
99	0.488	0.488	0.488	0	0.977	0.977	0	0.977	0	0.977	0.488	0	0	0.977	-2.441
100	1.221	0.977	0.977	0.488	0.977	0	0	-0.977	0	1.465	0.488	0	0.977	0.488	-0.977
101	0.488	0.488	0.488	0.977	0.977	0	0.977	0.977	-0.977	0.977	0.488	0	0	0.488	-0.977
102	1.221	0.488	0.977	0.488	0	0.977	-0.977	0.977	-0.977	0.977	-0.977	0	0	0	-1.465
103	1.465	0.488	1.465	0.488	0	0.977	0.977	0.977	0	0.977	0.977	0	0	0.488	-1.953
104	1.221	0.488	-0.488	0.977	1.465	0	-0.977	0	-0.977	0.488	0.488	0	0	0.488	-2.441
105	0.732	0	0	0	0.488	0.977	0	0.977	0	0	0	0	0	0	-1.953
106	0.244	0	0	0.977	0.488	0.977	-0.977	0	-0.977	0.488	0	0	0	0.977	-0.488
107	1.465	0.977	0.488	0.977	0.488	0	0	-0.977	0	0.488	0.488	0	0	1.465	-1.465
108	1.465	0	1.465	0.977	0.488	0	0.977	-0.977	0	0.488	0.977	-0.977	0	1.465	-1.465
109	0.732	0.488	0	1.465	0.488	0	-0.977	-0.977	0.977	0.977	0	0	-0.977	0.488	-1.465
110	2.197	0.488	0.488	0.488	0	0	-0.977	-0.977	0	0.977	-0.488	0.977	0	0.977	-1.953
111	1.465	0.488	0.488	0.977	0.977	0.977	0	0	0	0.977	0.488	0	0	0.488	-0.488
112	1.465	0.977	0.977	0.488	0	0	0	-0.977	0	0	0.977	0	0	0.488	-0.977
113	1.465	0	0.977	0.977	0.488	0.977	-0.977	0.977	0	1.465	0.488	0.977	0	0	-1.465
114	1.221	0.488	0.977	0.977	-0.488	0	0	0	0.977	0	0.977	0	0.977	0.977	-1.953
115	0.732	0.977	1.465	0.977	0.977	0.977	0	0	0	0.488	0	0	0	0.977	-1.465
116	1.953	0	0.977	0.977	0.977	0	0	0.977	0	0.488	0.977	0	-0.977	0.977	-1.465
117	0.488	0	-0.488	0	1.465	0.977	0	0	0	0.977	0	0	0	0.977	-1.953
118	0.488	0.488	0	0	0	0	0.977	-0.977	-0.977	0.977	0.488	0	0	0.977	-1.953
119	1.221	0.977	-0.488	0	0.977	0.977	0.977	-0.977	0.977	0	0.488	0	0	0.977	-1.465
120	1.221	0.488	0	0.488	0.488	0.977	0	-0.977	0	0.488	1.465	0	0	0.977	-1.465
121	1.465	0	0.488	0.977	0.977	0	0	0.977	0	0.977	0.488	0	0	0.488	-2.441
122	1.709	0	0	0.488	0.977	0.977	0.977	0	0	0.977	1.465	0	0	1.465	-1.465
123	0.977	0.977	0	0.488	0.488	0	0	0.977	0	0.488	0.977	0	0	0.977	-1.465
124	1.709	0.488	0.488	0.488	0.488	0	-0.977	-0.977	-1.953	0.977	0.488	0	0	1.465	-0.488
125	1.465	0.488	0.488	0	0	0	0	0	0.977	0.488	0.977	0	0	0.977	-1.953
126	-0.244	0	0	0.977	0.977	0	0	-0.977	0.977	0.977	1.465	0	0	0.488	-1.953
127	1.221	0.488	0	0.488	0	-0.977	0	0	-0.977	0.977	-0.488	0	0	0.488	-2.441
128	0.732	0	0	0.977	1.465	0	0	0	0	0.977	0.977	-0.977	-0.977	0	-0.977
129	1.221	0.488	0	0.488	0.977	0	0	-0.977	-0.977	1.465	0	0.977	0	0.977	-2.93
130	1.465	0.488	1.953	0.488	0.488	0	0	0	0	0.488	-0.977	0	0	0.977	-1.465
131	1.221	0.977	0	0.977	0	0	0	0	0.977	0.977	1.465	0	0.977	0.977	-2.441
132	-0.244	0	0.488	0.488	0	0	0	-0.977	-0.977	0.488	0	0	0	0.488	-1.465
133	0.977	0.488	1.953	0.488	1.953	0	-0.977	0	0.977	1.465	1.465	0.977	0	0.977	-1.953
134	0.977	0.977	0.977	0.977	0.977	0.977	-0.977	-1.953	0.977	0.488	0	0	0	0.977	-1.465
135	1.465	0.488	0.488	0.977	1.465	0	0	0	0	1.465	-0.977	0.977	0	0.488	-0.977
136	0.977	0.977	0.977	0	0.977	0.977	0	0.977	0	0.977	-0.488	0	0	0	-1.953
137	0.488	0.488	0	0.977	0.488	0	0	0.977	0	1.465	0.488	0	0	0.977	-0.977
138	0.977	0.488	0	0.488	0.977	0	0	0.977	0	0.488	0.488	0.977	0	0.488	-0.977
139	1.221	0.977	0.977	0.488	1.465	0	0	0	0	0.488	0.488	0	0	0.488	-1.465
140	1.465	0.488	0.977	0	0.977	0	0	-0.977	0	0.488	0.488	0	0.977	0.488	-1.953
141	0.977	0	0.488	0	0.977	-0.977	0	0.977	0	0.488	1.465	0	0	0.977	-0.977
142	0.488	0	0.488	-0.488	0	0	0	-0.977	0	1.465	0.488	0	0	0.488	-1.465
143	1.465	0	0.488	0.488	0	0	0	0	0	0.488	0	0	0	0.977	-1.465
144	0.244	0	0	0	-0.488	0	0	0	0	0.977	0	0	0	0.488	-1.953
145	0.488	0.488	-0.488	0	0	0	0.977	0	0.977	1.465	1.465	0	0	1.465	-0.977
146	0.977	0.977	0.977	0.488	0	0	0	0.977	0.977	0	0.488	0	0.977	0.977	-1.953
147	1.221	0.488	0.488	0	0.977	0	0	0	0	1.465	1.465	0	0	0.488	-1.953
148	1.465	0.488	0.977	0	-0.488	0	0	0	0	0.977	1.465	0.977	0	1.465	-1.953
149	0.488	0	0.488	0	0.977	0	0	0	-0.977	0.488	0.977	0	0.977	0.488	-1.465
150	1.221	0.488	0.488	1.465	0	0	-0.977	0	0	0.977	0	0	0	0.488	-0.977
151	1.221	0	0.488	0.488	0.488	0	0	-1.953	0	0.977	0.488	0	0	0	-0.977
152	1.221	0.488	0.977	0.488	1.465	0	0	0	0	0.488	1.465	0	0	0.977	-1.465
153	1.465	0.488	0	0	0.488	0	0	0.977	0.977	0	0.488	0.977	-0.977	0.977	-1.465
154	1.221	0.488	0.488	0.977	0.977	0	0	0	0	0.488	0.488	0.977	0	1.465	-0.977
155	0.244	0.977	0.488	0	0.977	0	0	0.977	0	0	0.977	-0.977	0.977	0.488	-1.953
156	0.977	0.488	0	0.977	0.977	0	-0.977	0	-0.977	0	0	0	0	0	-0.977
157	0.732	0.488	1.465	0.488	2.441	0	0	0.977	0	1.953	0.977	0	0	0.488	-1.465
158	-0.244	0.488	0.977	0.977	1.465	0	-0.977	0	0	0.488	0.977	-0.977	0	0.488	-2.93
159	0.488	0	0	0.977	0.488	0	0	0.977	-0.977	0.488	0	0	0.977	0.488	-2.441
160	1.709	0.488	0.977	0	0.488	0.977	0	0	0	1.465	0	0.977	0	0.977	-0.977
161	0.488	0.488	1.465	0.488	0.488	0	-0.977	-0.977	0.977	0.977	1.465	0	0	0.977	-1.465
162	0.977	0.488	0.488	0.977	0.488	0	0	0.977	-0.977	0.977	1.953	0	0	0.977	-1.465
163	1.221	0.488	0.488	0.488	0.488	-0.977	-0.977	0	-0.977	0	0.977	-0.977	0	0	-0.977
164	0.977	0.488	0	0.488	0.977	0	0	0	0.977	0.488	1.465	0	0.977	0.488	-1.953
165	1.709	0	0.488	0.977	0.488	0	0	0.977	0	1.465	0.488	0.977	-0.977	0	-1.465
166	0.977	0	0.977	0	0.488	-0.977	0.977	-0.977	0	0	0.977	0	0	1.465	-0.977
167	0.732	0	0.977	0.977	0	0	0	0	-0.977	0.977	0.488	0	0	0.977	-0.977
168	1.465	0	0.488	0.977	1.465	0	0	0	0	0.488	0.977	0	0	0.977	-1.465
169	1.709	0.488	0.977	0.977	0	0	0	0	0	1.953	0.977	0	0	0.488	-1.465
170	0.488	0.488	1.465	0.977	0.977	0	0.977	-0.977	0	0.977	1.953	0	-0.977	0.977	-1.465
171	0.977	0.488	0.488	0.977	0	-0.977	-0.977	0	0	0.977	1.465	0.977	0	0.977	-0.977
172	0.977	0.488	1.465	0.977	1.465	0	0	0	0	0.488	0.977	0	-0.977	0.977	-1.465
173	0.732	0	1.953	0.977	0.977	0	0	0.977	0	0.977	0.977	0.977	0	0.488	-1.953
174	0.488	0.488	-0.488	0	0.977	0	0.977	0	0.977	0	0.977	0.977	0	0.977	-1.465
175	0.732	0.488	0.488	0.977	1.465	0	0.977	0.977	1.953	0.977	0.488	0.977	0.977	0.977	-1.953
176	0.732	0.488	0	0	1.465	0.977	0	0	0.977	0.488	0	0	0.977	0	-0.977
177	0.977	0.488	0.977	0.488	0.977	0	0	0	0.977	0.488	0.977	0	0	0.488	-1.465
178	0.732	0.977	0	0.977	0	0.977	0	0.977	0	0.977	0.488	0.977	0	0	-1.953
179	1.221	0.488	0.977	0.977	0.488	0	0	0.977	0	1.465	0.488	0	0	0.488	-0.977
180	0.732	0.488	1.465	0	0.977	0	-0.977	0	0	0.488	0.977	0	0	0.488	-1.953
181	0.977	0	0.488	0	0.488	-0.977	-0.977	0	-0.977	-0.488	0.488	0.977	0	0	-1.465
182	0.488	0	0.977	-0.488	1.465	0	0	-0.977	0	0	0.977	0	0	0	-2.441
183	0.732	0.977	0.977	0.488	0.977	-0.977	-0.977	1.953	0	0.488	0.488	0	0	1.465	-1.465
184	1.465	0.488	0	0.488	0.488	0	0	0.977	0	0.977	0	-0.977	-0.977	0.977	-1.465
185	1.465	0.488	0	0.977	0	0	0	0.977	-0.977	0.488	0.977	0	0	0	-0.977
186	1.221	0	0.488	0.977	0.488	-0.977	0	0	0	1.465	0	0	0	0.977	-1.465
187	1.221	0.488	0.977	0.977	-0.488	0	0	-1.953	0	0.977	0.977	0	0	0.977	-2.441
188	1.709	-0.488	1.465	0	0.977	0	0	0.977	0.977	0.488	1.953	0	0	0.488	-0.488
189	1.221	0	1.465	0.488	0.977	0	0	0	0	0.977	0.977	0	0	1.465	-0.977
190	1.953	0	0	0.977	0.977	0	0	0	0.977	0.977	0.488	0	0	0.488	-1.465
191	1.709	1.465	0	0.977	0.977	0	0	0	0	0.977	0.977	0.977	0	0.488	-0.977
192	0.977	0.977	0.977	0.488	0.977	-0.977	0	0	0	0.488	0.977	0.977	0	0.488	-1.953
193	1.221	0	-0.488	0.488	0.488	0	0	-0.977	0.977	0.977	1.465	0	-0.977	0.977	-1.465
194	0.732	0.977	0.977	1.465	1.465	1.953	0	0.977	0.977	0.488	0.977	0	0	0.488	-0.977
195	0.732	0.488	0.488	1.953	0.977	0	0	-0.977	0.977	0.488	0.488	0.977	0.977	1.465	-1.465
196	1.221	0	-0.488	1.465	0.977	0	0	0	0	0.488	-0.488	0.977	0	0.977	-1.465
197	1.221	0.488	0	0.977	0.977	0	0	0	0	-0.488	0	0	0	0.488	-1.465
198	0.732	0.488	0.977	0.488	0.977	0	0	0	0	0.977	0	0	0	0.977	-0.977
199	0.244	0.488	0.977	0	1.465	0	0	0.977	0.977	0	-0.977	0	-0.977	1.465	-1.465
200	0.488	0.488	0.977	-0.488	0.488	0	0.977	0	0	0.977	0.977	0	0.977	0.488	-1.465
201	-25.391	-15.625	-20.508	-16.602	-18.555	-7.813	-29.297	-75.195	-41.016	-21.973	-44.922	-24.414	-36.133	-20.996	-24.414
202	-15.381	-13.184	-16.602	-14.16	-14.648	-3.906	-25.391	-34.18	-28.32	-12.207	-31.738	-14.648	-16.602	-14.648	-17.578
203	-12.939	-11.23	-13.672	-13.672	-13.184	-3.906	-22.461	-20.508	-21.484	-8.301	-23.438	-16.602	-14.648	-13.184	-16.113
204	-10.742	-10.254	-12.695	-12.695	-11.23	-3.906	-21.484	-16.602	-16.602	-7.324	-20.02	-14.648	-20.508	-11.719	-13.672
205	-10.254	-10.742	-10.254	-13.184	-11.23	-4.883	-21.484	-12.695	-16.602	-6.836	-17.09	-9.766	-19.531	-11.23	-14.16
206	-9.766	-10.742	-9.766	-12.207	-10.254	-2.93	-20.508	-11.719	-13.672	-6.348	-15.625	-9.766	-19.531	-10.254	-12.695
207	-8.301	-9.766	-10.254	-11.23	-10.254	-2.93	-19.531	-8.789	-12.695	-6.348	-14.16	-9.766	-6.836	-10.254	-12.695
208	-9.033	-9.766	-9.766	-11.23	-9.766	-1.953	-19.531	-18.555	-11.719	-6.348	-13.184	-7.813	-11.719	-9.766	-11.719
209	-8.301	-9.277	-9.766	-10.742	-10.254	-2.93	-19.531	-8.789	-9.766	-5.859	-11.23	-7.813	-10.742	-9.277	-10.742
210	-8.545	-9.277	-8.301	-11.719	-9.277	-1.953	-19.531	-7.813	-8.789	-6.348	-11.719	-13.672	-5.859	-9.766	-11.719
211	-8.545	-9.766	-8.789	-11.719	-8.789	-0.977	-19.531	-6.836	-8.789	-4.883	-10.742	-8.789	-5.859	-9.766	-11.23
212	-7.813	-8.789	-7.813	-11.23	-8.301	-2.93	-18.555	-7.813	-9.766	-6.348	-9.766	-8.789	-11.719	-8.789	-10.254
213	-7.813	-9.277	-8.301	-10.742	-14.648	-2.93	-19.531	-7.813	-8.789	-4.883	-9.766	-7.813	-9.766	-8.789	-10.742
214	-7.324	-8.789	-8.789	-11.719	-8.789	-1.953	-18.555	-6.836	-7.813	-4.395	-10.742	-7.813	-5.859	-9.277	-10.742
215	-7.324	-8.789	-8.789	-10.742	-7.813	-1.953	-18.555	-8.789	-11.719	-4.883	-9.277	-7.813	-9.766	-8.789	-10.254
216	-6.592	-8.301	-8.301	-10.742	-9.766	-2.93	-18.555	-5.859	-11.719	-5.371	-9.766	-11.719	-5.859	-8.789	-10.742
217	-5.859	-8.301	-8.789	-11.23	-7.324	-2.93	-18.555	-7.813	-11.719	-5.371	-9.277	-12.695	-14.648	-8.789	-10.254
218	-6.836	-7.813	-11.23	-10.254	-8.301	-2.93	-17.578	-5.859	-7.813	-4.883	-9.277	-7.813	-4.883	-9.277	-9.766
219	-6.592	-8.301	-9.277	-11.719	-13.672	-1.953	-17.578	-4.883	-7.813	-4.883	-9.277	-10.742	-11.719	-8.789	-10.742
220	-6.348	-8.789	-9.277	-10.742	-13.672	-1.953	-18.555	-8.789	-7.813	-5.371	-8.301	-13.672	-4.883	-7.813	-10.254
221	-7.08	-8.301	-7.324	-10.742	-7.813	-1.953	-18.555	-5.859	-6.836	-4.883	-7.813	-12.695	-5.859	-7.813	-10.254
222	-4.883	-8.301	-8.301	-10.742	-8.301	-1.953	-17.578	-5.859	-7.813	-4.883	-8.301	-7.813	-4.883	-8.301	-9.766
223	-6.592	-7.813	-8.301	-10.254	-6.836	-7.813	-18.555	-5.859	-6.836	-4.883	-7.324	-7.813	-5.859	-8.301	-9.766
224	-6.592	-9.277	-8.301	-10.742	-8.789	-2.93	-17.578	-6.836	-5.859	-4.883	-7.813	-6.836	-4.883	-7.813	-10.742
225	-5.859	-8.301	-7.813	-11.23	-7.813	-4.883	-17.578	-5.859	-6.836	-4.395	-7.813	-6.836	-10.742	-7.813	-10.254
226	-5.859	-8.789	-7.813	-10.254	-8.301	-1.953	-18.555	-9.766	-5.859	-3.906	-6.836	-7.813	-12.695	-7.813	-9.766
227	-5.859	-8.301	-8.301	-11.719	-7.813	-2.93	-17.578	-10.742	-6.836	-3.906	-6.348	-7.813	-7.813	-8.301	-9.766
228	-6.104	-7.813	-9.277	-9.766	-8.301	-0.977	-18.555	-9.766	-4.883	-4.395	-6.836	-12.695	-9.766	-8.789	-10.254
229	-6.104	-7.813	-8.301	-10.742	-7.813	-1.953	-18.555	-5.859	-7.813	-5.371	-7.813	-6.836	-4.883	-7.813	-9.766
230	-6.104	-8.301	-8.301	-10.742	-8.301	-0.977	-17.578	-4.883	-6.836	-4.395	-7.813	-7.813	-4.883	-7.324	-9.277
231	-6.104	-7.813	-7.813	-10.742	-8.301	-1.953	-17.578	-5.859	-6.836	-4.883	-7.813	-7.813	-4.883	-7.324	-9.766
232	-4.883	-8.789	-7.324	-10.742	-7.813	-2.93	-18.555	-4.883	-5.859	-4.395	-6.348	-11.719	-10.742	-7.324	-9.277
233	-6.104	-8.789	-8.789	-10.742	-8.301	-1.953	-16.602	-5.859	-5.859	-3.906	-5.859	-6.836	-4.883	-8.301	-9.277
234	-5.859	-8.301	-8.301	-10.254	-8.301	-3.906	-17.578	-4.883	-8.789	-4.883	-6.348	-5.859	-4.883	-7.813	-8.789
235	-5.859	-8.789	-7.813	-10.742	-7.813	-1.953	-18.555	-3.906	-4.883	-4.883	-7.324	-5.859	-3.906	-7.324	-9.277
236	-5.371	-8.301	-9.277	-10.742	-8.301	-6.836	-17.578	-5.859	-4.883	-3.906	-5.859	-11.719	-4.883	-7.324	-10.254
237	-4.883	-8.301	-11.719	-10.254	-10.742	-2.93	-16.602	-4.883	-4.883	-3.906	-7.324	-7.813	-6.836	-7.813	-10.254
238	-5.127	-7.813	-8.301	-10.254	-7.324	-1.953	-17.578	-4.883	-5.859	-4.395	-6.836	-6.836	-7.813	-7.813	-17.578
239	-6.592	-7.813	-7.813	-10.254	-8.301	-1.953	-16.602	-3.906	-5.859	-8.301	-6.836	-6.836	-10.742	-7.813	-10.742
240	-5.371	-7.813	-8.789	-10.254	-7.813	-1.953	-17.578	-4.883	-4.883	-3.418	-7.324	-6.836	-10.742	-7.813	-9.766
241	-5.371	-7.813	-8.789	-11.719	-8.301	-1.953	-17.578	-7.813	-5.859	-3.906	-5.371	-5.859	-4.883	-7.813	-8.789
242	-4.883	-7.813	-8.301	-10.742	-8.301	-1.953	-17.578	-5.859	-5.859	-3.418	-5.859	-6.836	-5.859	-7.813	-9.277
243	-5.127	-8.789	-8.789	-10.254	-8.301	-1.953	-16.602	-3.906	-5.859	-4.883	-6.348	-6.836	-14.648	-8.301	-9.766
244	-5.615	-8.301	-15.625	-10.742	-7.813	-2.93	-17.578	-4.883	-4.883	-4.395	-6.836	-5.859	-10.742	-8.301	-8.789
245	-5.371	-8.301	-10.742	-10.254	-8.301	-8.789	-16.602	-3.906	-5.859	-2.93	-5.371	-6.836	-19.531	-8.301	-9.766
246	-4.883	-7.813	-10.254	-10.742	-7.813	-4.883	-17.578	-5.859	-5.859	-4.395	-5.859	-6.836	-10.742	-6.836	-8.789
247	-5.371	-8.301	-17.09	-10.254	-7.813	-2.93	-16.602	-4.883	-5.859	-3.906	-4.883	-5.859	-8.789	-7.813	-8.301
248	-5.615	-7.813	-10.254	-9.277	-9.277	-1.953	-17.578	-3.906	-5.859	-4.395	-6.348	-6.836	-5.859	-8.301	-9.277
249	-6.348	-7.813	-29.785	-9.766	-11.23	-7.813	-16.602	-10.742	-5.859	-4.883	-5.371	-9.766	-4.883	-8.301	-8.789
250	-4.395	-7.324	-9.277	-9.766	-7.324	-6.836	-16.602	-4.883	-6.836	-4.883	-5.371	-5.859	-7.813	-7.324	-9.766
251	-5.127	-7.813	-10.254	-11.23	-7.324	-1.953	-17.578	-3.906	-4.883	-4.395	-6.348	-6.836	-8.789	-7.813	-9.277
252	-5.859	-8.301	-9.766	-10.742	-7.813	-2.93	-17.578	-3.906	-6.836	-4.395	-5.859	-5.859	-8.789	-7.813	-9.277
253	-4.15	-8.789	-13.184	-9.766	-7.813	-1.953	-17.578	-4.883	-4.883	-4.395	-6.348	-5.859	-9.766	-8.301	-9.766
254	-4.883	-8.301	-8.789	-10.742	-7.324	-1.953	-17.578	-4.883	-5.859	-4.395	-6.836	-5.859	-18.555	-7.324	-9.277
255	-4.639	-8.789	-9.277	-10.254	-7.324	-1.953	-17.578	-4.883	-9.766	-4.883	-5.859	-5.859	-3.906	-8.789	-10.254
256	-4.15	-9.277	-16.113	-9.766	-7.813	-1.953	-18.555	-3.906	-10.742	-4.395	-6.836	-5.859	-4.883	-7.324	-8.789
257	-4.395	-8.301	-9.277	-10.742	-7.813	-1.953	-17.578	-4.883	-4.883	-3.906	-6.348	-5.859	-3.906	-7.324	-10.254
258	-5.127	-8.301	-9.277	-11.23	-8.301	-1.953	-17.578	-3.906	-5.859	-4.883	-6.836	-6.836	-3.906	-7.813	-9.277
259	-5.127	-9.277	-18.066	-9.766	-7.813	-1.953	-17.578	-3.906	-6.836	-4.883	-5.859	-6.836	-11.719	-8.301	-10.254
260	-5.371	-9.766	-8.789	-10.254	-8.301	-1.953	-17.578	-4.883	-4.883	-4.883	-6.348	-8.789	-4.883	-8.301	-9.766
261	-4.883	-8.789	-8.301	-9.766	-8.301	-2.93	-17.578	-9.766	-4.883	-4.395	-5.859	-6.836	-10.742	-8.789	-10.254
262	-4.883	-9.277	-9.277	-10.742	-7.324	-1.953	-17.578	-4.883	-6.836	-3.906	-6.348	-13.672	-9.766	-8.301	-10.254
263	-4.639	-8.789	-20.02	-10.742	-7.324	-2.93	-17.578	-4.883	-5.859	-4.395	-6.836	-6.836	-6.836	-7.324	-10.254
264	-3.418	-8.789	-8.301	-9.766	-7.813	-1.953	-17.578	-5.859	-5.859	-4.883	-5.859	-6.836	-18.555	-8.301	-10.254
265	-4.883	-7.813	-17.09	-10.254	-7.813	-2.93	-17.578	-4.883	-5.859	-3.906	-4.883	-11.719	-20.508	-7.813	-11.23
266	-4.395	-8.301	-8.301	-10.254	-7.813	-2.93	-16.602	-4.883	-5.859	-4.395	-5.371	-6.836	-3.906	-7.324	-10.254
267	-4.883	-9.277	-7.813	-10.742	-8.301	-2.93	-17.578	-3.906	-5.859	-4.395	-5.859	-10.742	-4.883	-8.301	-10.742
268	-4.15	-8.789	-8.789	-10.742	-7.813	-1.953	-17.578	-5.859	-5.859	-4.883	-5.371	-9.766	-11.719	-7.813	-9.766
269	-3.662	-8.301	-9.277	-9.766	-8.301	-1.953	-17.578	-4.883	-5.859	-4.395	-4.883	-6.836	-4.883	-7.324	-10.254
270	-4.15	-8.789	-8.789	-10.742	-7.813	-1.953	-17.578	-5.859	-6.836	-4.395	-5.371	-5.859	-4.883	-7.813	-9.766
271	-4.639	-8.789	-7.324	-9.277	-9.277	-1.953	-17.578	-9.766	-5.859	-4.395	-4.883	-6.836	-10.742	-7.324	-11.23
272	-4.639	-8.789	-7.324	-9.766	-12.207	-1.953	-18.555	-4.883	-10.742	-5.371	-5.859	-6.836	-9.766	-7.813	-10.254
273	-4.395	-9.277	-9.277	-9.766	-13.672	-1.953	-18.555	-4.883	-3.906	-4.883	-5.859	-5.859	-12.695	-6.836	-10.742
274	-4.15	-9.277	-6.836	-9.766	-7.324	-1.953	-16.602	-4.883	-5.859	-3.906	-4.395	-5.859	-9.766	-7.324	-11.719
275	-5.127	-9.277	-7.324	-9.766	-7.813	-1.953	-17.578	-4.883	-4.883	-4.395	-5.371	-5.859	-4.883	-8.301	-10.742
276	-4.15	-9.277	-7.324	-10.254	-7.813	-0.977	-18.555	-4.883	-5.859	-5.371	-6.348	-5.859	-10.742	-8.301	-10.742
277	-3.906	-8.789	-7.813	-10.254	-6.836	-1.953	-17.578	-3.906	-9.766	-4.883	-5.859	-9.766	-7.813	-7.813	-10.742
278	-4.883	-9.277	-8.789	-9.277	-8.301	-1.953	-17.578	-2.93	-4.883	-8.789	-5.859	-5.859	-8.789	-7.324	-10.742
279	-4.15	-9.766	-7.813	-10.254	-7.324	-1.953	-17.578	-7.813	-5.859	-4.395	-5.371	-5.859	-10.742	-7.813	-11.23
280	-4.883	-9.766	-8.789	-10.742	-8.301	-1.953	-17.578	-8.789	-5.859	-4.395	-6.348	-6.836	-4.883	-7.813	-11.23
281	-5.371	-8.789	-6.836	-10.742	-8.301	-2.93	-17.578	-8.789	-5.859	-3.906	-6.836	-6.836	-9.766	-7.324	-11.719
282	-3.906	-10.254	-9.766	-10.254	-9.277	-1.953	-16.602	-3.906	-4.883	-4.395	-6.348	-11.719	-15.625	-8.301	-10.742
283	-4.883	-9.277	-8.789	-9.766	-7.813	-1.953	-16.602	-7.813	-5.859	-5.371	-5.371	-13.672	-7.813	-9.277	-11.23
284	-4.15	-9.277	-9.766	-9.766	-8.301	-1.953	-17.578	-4.883	-5.859	-4.883	-5.371	-12.695	-4.883	-7.813	-11.23
285	-2.93	-9.277	-8.301	-9.766	-8.301	-1.953	-16.602	-2.93	-5.859	-3.906	-4.883	-12.695	-4.883	-7.813	-11.23
286	-3.906	-10.254	-9.277	-10.742	-8.789	-2.93	-17.578	-3.906	-4.883	-3.906	-5.371	-6.836	-4.883	-7.324	-11.23
287	-4.395	-9.766	-7.813	-10.742	-8.301	-1.953	-16.602	-4.883	-5.859	-4.883	-5.859	-6.836	-10.742	-8.301	-12.207
288	-4.15	-9.277	-7.813	-10.254	-8.301	-1.953	-16.602	-9.766	-5.859	-4.883	-4.883	-12.695	-9.766	-7.813	-11.719
289	-4.15	-10.254	-8.301	-10.742	-8.789	-1.953	-17.578	-8.789	-4.883	-4.883	-9.277	-6.836	-5.859	-7.813	-12.207
290	-4.639	-9.766	-7.324	-10.742	-8.301	-1.953	-17.578	-7.813	-6.836	-5.371	-5.371	-6.836	-5.859	-7.813	-11.719
291	-4.639	-9.277	-8.301	-14.16	-8.789	-1.953	-16.602	-4.883	-4.883	-4.883	-5.859	-6.836	-11.719	-7.813	-12.207
292	-4.395	-11.23	-8.301	-9.766	-9.277	-2.93	-16.602	-8.789	-4.883	-3.906	-6.348	-12.695	-9.766	-6.836	-12.695
293	-4.395	-10.254	-8.301	-10.742	-7.324	-1.953	-16.602	-8.789	-4.883	-8.789	-5.371	-6.836	-4.883	-7.813	-12.207
294	-5.615	-10.742	-8.789	-10.254	-8.301	-0.977	-15.625	-5.859	-5.859	-4.395	-5.859	-11.719	-11.719	-6.836	-13.672
295	-4.395	-10.254	-7.813	-11.23	-8.301	-1.953	-17.578	-8.789	-5.859	-4.395	-5.859	-6.836	-5.859	-7.324	-13.184
296	-4.883	-10.742	-8.301	-10.254	-7.813	-1.953	-16.602	-4.883	-5.859	-5.371	-5.859	-6.836	-4.883	-8.301	-13.184
297	-5.127	-10.742	-7.813	-10.742	-14.648	-1.953	-17.578	-5.859	-6.836	-5.371	-3.906	-7.813	-5.859	-7.324	-12.695
298	-4.883	-10.742	-8.789	-10.742	-9.277	-1.953	-16.602	-1.953	-5.859	-5.371	-4.883	-5.859	-6.836	-8.301	-13.672
299	-4.639	-10.742	-8.789	-10.742	-7.813	-1.953	-16.602	-4.883	-5.859	-4.883	-5.371	-8.789	-5.859	-8.301	-12.695
300	-4.15	-10.254	-9.277	-11.719	-8.789	-1.953	-16.602	-4.883	-5.859	-5.371	-5.859	-6.836	-6.836	-8.301	-13.672
301	-4.639	-11.23	-13.184	-11.23	-9.277	-1.953	-17.578	-3.906	-4.883	-4.883	-5.371	-14.648	-5.859	-7.324	-13.184
302	-5.127	-11.23	-8.789	-11.719	-8.789	-1.953	-17.578	-4.883	-4.883	-4.883	-5.371	-12.695	-6.836	-8.301	-14.16
303	-4.395	-11.719	-8.789	-11.23	-9.277	-1.953	-17.578	-2.93	-4.883	-4.395	-5.859	-13.672	-11.719	-7.813	-13.672
304	-4.395	-11.719	-9.277	-12.207	-9.277	-1.953	-17.578	-7.813	-5.859	-4.395	-4.883	-13.672	-11.719	-7.813	-13.672
305	-4.395	-12.695	-9.277	-11.719	-9.766	-1.953	-17.578	-4.883	-5.859	-4.883	-5.371	-13.672	-5.859	-8.301	-13.184
306	-4.395	-12.207	-9.766	-11.719	-9.277	-1.953	-17.578	-9.766	-5.859	-4.883	-4.883	-15.625	-8.789	-8.301	-13.672
307	-4.15	-12.207	-9.766	-11.23	-9.277	-1.953	-17.578	-6.836	-5.859	-4.883	-5.371	-12.695	-11.719	-7.324	-14.16
308	-5.371	-11.23	-7.813	-10.742	-9.277	-1.953	-17.578	-6.836	-6.836	-3.418	-4.883	-9.766	-6.836	-8.301	-12.207
309	-4.639	-12.695	-9.277	-10.742	-9.766	-2.93	-18.555	-3.906	-4.883	-5.371	-4.883	-10.742	-10.742	-7.324	-14.16
310	-4.395	-12.207	-9.766	-11.719	-15.625	-1.953	-17.578	-2.93	-6.836	-4.395	-5.859	-7.813	-10.742	-7.324	-13.672
311	-3.906	-13.184	-8.301	-11.719	-10.254	-1.953	-18.555	-4.883	-5.859	-4.395	-4.883	-11.719	-8.789	-7.324	-13.672
312	-4.639	-12.695	-9.766	-12.207	-9.277	-2.93	-18.555	-4.883	-4.883	-5.859	-4.883	-6.836	-6.836	-8.301	-14.16
313	-4.639	-13.184	-8.789	-11.719	-8.789	-0.977	-16.602	-2.93	-5.859	-5.371	-5.371	-7.813	-11.719	-7.813	-13.672
314	-4.883	-12.695	-8.301	-11.719	-8.301	-2.93	-16.602	-6.836	-5.859	-5.371	-5.371	-6.836	-7.813	-7.813	-13.672
315	-4.395	-13.184	-9.277	-11.719	-10.254	-0.977	-16.602	-4.883	-4.883	-4.395	-4.883	-7.813	-6.836	-7.813	-14.648
316	-4.883	-12.695	-9.277	-11.719	-9.277	-1.953	-17.578	-4.883	-4.883	-5.371	-5.371	-13.672	-6.836	-7.813	-14.648
317	-5.371	-13.672	-9.277	-11.719	-9.277	-1.953	-16.602	-3.906	-12.695	-4.395	-5.859	-16.602	-6.836	-8.789	-17.09
318	-4.395	-14.648	-10.254	-12.207	-9.277	-0.977	-17.578	-4.883	-4.883	-4.883	-4.883	-8.789	-6.836	-7.813	-16.602
319	-4.639	-14.648	-9.277	-11.23	-9.277	-0.977	-18.555	-1.953	-5.859	-5.371	-5.371	-7.813	-6.836	-7.813	-16.113
320	-4.639	-15.625	-9.766	-12.207	-8.789	-1.953	-17.578	-4.883	-5.859	-4.883	-5.859	-13.672	-6.836	-9.277	-15.137
321	-4.639	-14.16	-9.766	-12.207	-8.789	-0.977	-18.555	-4.883	-5.859	-5.859	-6.836	-12.695	-5.859	-8.789	-15.625
322	-5.127	-14.648	-9.277	-12.207	-9.766	-1.953	-18.555	-4.883	-5.859	-4.883	-5.859	-7.813	-5.859	-8.789	-16.113
323	-4.395	-15.137	-10.742	-11.719	-9.766	-1.953	-18.555	-2.93	-4.883	-4.883	-5.371	-8.789	-6.836	-8.789	-17.09
324	-4.883	-14.648	-9.277	-11.719	-10.742	-1.953	-18.555	-2.93	-5.859	-3.906	-5.371	-8.789	-5.859	-9.277	-16.113
325	-5.127	-14.648	-15.625	-11.23	-9.766	-1.953	-18.555	-3.906	-5.859	-4.395	-5.371	-9.766	-12.695	-8.789	-15.625
326	-4.639	-14.648	-11.719	-12.207	-10.254	-2.93	-17.578	-4.883	-5.859	-4.883	-4.883	-7.813	-6.836	-9.277	-16.113
327	-4.15	-14.648	-12.207	-12.695	-9.766	-2.93	-17.578	-3.906	-5.859	-4.395	-5.371	-7.813	-6.836	-8.789	-15.625
328	-3.662	-14.648	-9.766	-11.23	-10.254	-0.977	-18.555	-4.883	-5.859	-5.371	-4.883	-7.813	-7.813	-8.789	-17.578
329	-5.127	-15.137	-25.879	-11.23	-10.254	-1.953	-18.555	-3.906	-5.859	-4.395	-5.371	-6.836	-6.836	-8.789	-15.625
330	-4.639	-15.625	-26.855	-10.742	-16.602	-1.953	-16.602	-4.883	-3.906	-5.371	-4.883	-6.836	-6.836	-8.789	-17.09
331	-4.395	-14.648	-26.855	-11.719	-11.23	-1.953	-18.555	-4.883	-5.859	-4.883	-5.859	-6.836	-6.836	-8.789	-17.578
332	-4.395	-15.625	-26.367	-11.719	-11.23	-1.953	-18.555	-4.883	-6.836	-4.883	-5.859	-6.836	-6.836	-8.789	-17.09
333	-3.906	-16.113	-10.742	-11.719	-10.254	-1.953	-18.555	-4.883	-5.859	-4.395	-5.371	-7.813	-7.813	-8.301	-17.578
334	-3.662	-16.113	-12.695	-12.695	-11.719	-1.953	-17.578	-5.859	-5.859	-5.371	-4.883	-7.813	-7.813	-8.789	-17.578
335	-4.15	-16.602	-20.02	-12.207	-10.742	-1.953	-17.578	-4.883	-4.883	-5.371	-5.859	-7.813	-9.766	-9.277	-16.602
336	-4.395	-16.113	-29.785	-11.23	-10.254	-2.93	-17.578	-3.906	-5.859	-4.883	-5.859	-7.813	-7.813	-9.277	-16.602
337	-3.662	-17.09	-25.879	-12.207	-10.742	-2.93	-18.555	-9.766	-5.859	-5.371	-6.348	-7.813	-8.789	-9.277	-17.09
338	-5.127	-16.602	-45.41	-12.207	-10.742	-1.953	-17.578	-3.906	-5.859	-4.395	-5.859	-6.836	-6.836	-9.277	-17.09
339	-4.639	-16.602	-15.625	-11.719	-9.766	-1.953	-18.555	-3.906	-6.836	-5.371	-6.348	-7.813	-6.836	-9.277	-16.602
340	-3.906	-17.09	-27.344	-11.719	-10.742	-1.953	-17.578	-4.883	-5.859	-4.395	-5.371	-7.813	-8.789	-8.789	-17.578
341	-4.395	-17.09	-11.719	-12.207	-11.23	-1.953	-16.602	-5.859	-5.859	-4.883	-6.836	-8.789	-7.813	-9.277	-18.066
342	-3.906	-17.09	-10.254	-11.719	-11.23	-1.953	-18.555	-4.883	-4.883	-3.418	-6.348	-7.813	-7.813	-9.277	-18.066
343	-3.418	-17.09	-9.277	-12.207	-11.23	-1.953	-17.578	-4.883	-4.883	-4.395	-5.371	-7.813	-7.813	-9.277	-18.066
344	-4.639	-18.066	-10.254	-12.207	-10.742	-1.953	-18.555	-3.906	-5.859	-5.371	-6.836	-8.789	-10.742	-8.789	-18.066
345	-4.639	-18.555	-14.16	-13.184	-11.23	-1.953	-18.555	-4.883	-5.859	-4.883	-4.883	-7.813	-7.813	-9.277	-19.043
346	-4.15	-19.043	-11.23	-13.184	-10.742	-1.953	-17.578	-5.859	-5.859	-5.371	-6.348	-7.813	-11.719	-9.277	-20.02
347	-3.662	-19.043	-9.277	-12.695	-11.23	-1.953	-18.555	-4.883	-8.789	-4.883	-6.348	-7.813	-12.695	-9.277	-19.531
348	-4.15	-19.531	-8.789	-12.695	-11.23	-0.977	-18.555	-4.883	-5.859	-4.883	-4.395	-7.813	-6.836	-9.277	-19.043
349	-3.906	-19.531	-11.23	-13.672	-9.766	-2.93	-18.555	-4.883	-5.859	-4.883	-5.859	-7.813	-11.719	-8.789	-20.02
350	-4.15	-19.531	-8.789	-12.695	-10.742	-1.953	-18.555	-3.906	-5.859	-5.371	-5.371	-8.789	-13.672	-8.789	-19.531
351	-3.418	-19.531	-10.254	-12.695	-11.23	-2.93	-17.578	-4.883	-5.859	-5.859	-6.348	-8.789	-19.531	-9.766	-20.508
352	-3.906	-20.02	-19.043	-13.184	-11.23	-1.953	-17.578	-4.883	-12.695	-5.371	-6.348	-13.672	-16.602	-8.789	-19.531
353	-3.418	-19.531	-26.367	-12.207	-9.766	-1.953	-16.602	-10.742	-5.859	-4.395	-5.371	-7.813	-12.695	-9.277	-20.02
354	-3.906	-19.531	-15.625	-13.184	-10.254	-1.953	-18.555	-4.883	-5.859	-5.859	-5.859	-13.672	-11.719	-8.789	-20.508
355	-4.15	-19.043	-12.207	-13.184	-10.254	-2.93	-18.555	-3.906	-5.859	-5.859	-6.836	-13.672	-10.742	-9.277	-20.02
356	-5.371	-19.531	-21.484	-13.672	-10.742	-2.93	-17.578	-4.883	-4.883	-5.371	-6.348	-14.648	-7.813	-8.789	-19.531
357	-3.418	-20.02	-10.742	-14.16	-9.766	-1.953	-17.578	-2.93	-5.859	-5.371	-5.859	-11.719	-7.813	-9.277	-20.02
358	-4.883	-19.043	-10.742	-13.184	-10.254	-0.977	-17.578	-6.836	-5.859	-4.883	-6.348	-8.789	-7.813	-9.277	-20.02
359	-5.615	-19.531	-10.742	-13.672	-10.254	-1.953	-18.555	-3.906	-5.859	-5.371	-6.836	-8.789	-6.836	-10.254	-20.02
360	-4.639	-20.508	-12.207	-14.16	-10.254	-1.953	-18.555	-3.906	-5.859	-5.371	-6.348	-8.789	-7.813	-9.766	-20.996
361	-4.15	-20.02	-10.742	-13.672	-10.742	-1.953	-18.555	-3.906	-5.859	-5.859	-6.836	-9.766	-6.836	-9.277	-21.484
362	-4.639	-21.484	-11.719	-13.672	-9.277	-1.953	-17.578	-4.883	-5.859	-5.371	-6.836	-8.789	-7.813	-10.254	-21.484
363	-5.127	-21.484	-11.23	-13.672	-11.719	-2.93	-19.531	-3.906	-6.836	-4.395	-5.859	-9.766	-10.742	-9.277	-21.973
364	-4.395	-20.996	-11.23	-12.695	-10.742	-1.953	-19.531	-5.859	-4.883	-4.883	-6.836	-13.672	-7.813	-10.254	-21.484
365	-5.615	-21.973	-13.672	-13.184	-11.23	-0.977	-18.555	-3.906	-4.883	-5.371	-5.859	-8.789	-12.695	-9.766	-21.973
366	-4.883	-21.484	-12.207	-12.695	-16.602	-0.977	-18.555	-3.906	-4.883	-4.883	-6.348	-9.766	-11.719	-10.742	-21.973
367	-5.371	-21.484	-8.301	-11.719	-11.23	-1.953	-19.531	-4.883	-5.859	-5.371	-5.859	-13.672	-8.789	-9.277	-22.949
368	-5.371	-21.484	-10.254	-12.207	-11.23	-1.953	-19.531	-4.883	-6.836	-4.883	-6.348	-8.789	-7.813	-9.277	-22.949
369	-4.883	-21.973	-10.254	-13.672	-10.742	-1.953	-19.531	-4.883	-8.789	-5.371	-5.859	-8.789	-7.813	-10.742	-22.949
370	-4.395	-20.996	-9.766	-13.184	-12.207	-0.977	-18.555	-5.859	-6.836	-5.371	-7.324	-8.789	-9.766	-10.254	-23.926
371	-4.639	-21.973	-11.719	-13.672	-11.23	-0.977	-19.531	-3.906	-5.859	-4.883	-6.348	-9.766	-8.789	-10.254	-22.949
372	-4.883	-21.484	-12.207	-13.184	-16.113	-1.953	-18.555	-5.859	-5.859	-10.742	-6.348	-8.789	-7.813	-10.254	-23.926
373	-5.371	-22.461	-18.555	-13.184	-11.23	-1.953	-19.531	-6.836	-5.859	-5.371	-5.859	-8.789	-7.813	-10.254	-24.414
374	-5.859	-22.949	-10.742	-14.16	-11.23	-1.953	-18.555	-4.883	-5.859	-5.859	-6.836	-9.766	-7.813	-10.742	-24.414
375	-4.883	-22.949	-10.254	-14.648	-11.719	-1.953	-18.555	-5.859	-6.836	-6.348	-6.836	-8.789	-12.695	-11.23	-23.926
376	-5.371	-22.949	-10.254	-14.648	-11.23	-1.953	-18.555	-4.883	-5.859	-5.859	-6.836	-7.813	-8.789	-10.742	-24.414
377	-5.127	-22.949	-10.742	-15.137	-11.23	-1.953	-18.555	-5.859	-4.883	-5.859	-7.813	-9.766	-7.813	-10.254	-25.879
378	-4.883	-22.461	-22.461	-15.137	-10.742	-0.977	-18.555	-4.883	-11.719	-4.883	-8.301	-8.789	-8.789	-11.23	-25.879
379	-4.883	-23.438	-12.207	-14.16	-11.719	-1.953	-20.508	-4.883	-4.883	-5.859	-7.324	-8.789	-8.789	-10.742	-26.367
380	-5.127	-23.438	-10.742	-14.16	-14.648	-1.953	-19.531	-10.742	-5.859	-4.883	-6.836	-9.766	-8.789	-10.742	-26.367
381	-5.127	-23.438	-12.695	-14.648	-11.23	-1.953	-19.531	-3.906	-7.813	-4.883	-6.836	-13.672	-8.789	-10.742	-25.391
382	-5.371	-23.926	-12.207	-15.137	-17.09	-2.93	-19.531	-5.859	-6.836	-5.371	-6.836	-10.742	-8.789	-10.254	-24.902
383	-5.127	-23.438	-11.23	-13.672	-12.207	-1.953	-19.531	-4.883	-5.859	-6.836	-6.836	-14.648	-8.789	-10.742	-26.855
384	-5.859	-23.926	-12.695	-14.16	-13.672	-1.953	-19.531	-4.883	-5.859	-5.371	-7.324	-13.672	-8.789	-11.23	-27.832
385	-4.639	-24.414	-18.555	-14.648	-11.719	-2.93	-20.508	-5.859	-5.859	-4.883	-5.371	-9.766	-10.742	-11.23	-27.832
386	-5.127	-24.414	-11.23	-15.137	-12.207	-2.93	-18.555	-4.883	-5.859	-5.371	-6.836	-10.742	-12.695	-11.719	-29.297
387	-5.615	-24.414	-12.207	-14.16	-11.719	-1.953	-19.531	-5.859	-4.883	-6.348	-7.324	-8.789	-8.789	-10.742	-29.297
388	-5.371	-25.391	-11.719	-14.648	-15.625	-0.977	-20.508	-4.883	-5.859	-5.859	-7.813	-9.766	-10.742	-11.23	-29.785
389	-5.371	-25.391	-14.648	-14.648	-12.207	-1.953	-20.508	-6.836	-5.859	-6.836	-6.836	-9.766	-13.672	-10.742	-29.785
390	-5.859	-25.879	-13.672	-14.16	-13.184	-2.93	-21.484	-5.859	-6.836	-6.348	-5.859	-9.766	-13.672	-10.742	-29.785
391	-4.639	-25.879	-14.16	-14.648	-11.719	-2.93	-20.508	-5.859	-5.859	-5.859	-5.859	-13.672	-16.602	-11.719	-29.785
392	-5.615	-26.367	-10.254	-15.625	-13.184	-1.953	-20.508	-3.906	-4.883	-6.348	-7.813	-9.766	-8.789	-11.23	-31.25
393	-4.639	-26.367	-12.695	-14.648	-11.719	-1.953	-20.508	-5.859	-4.883	-6.348	-7.324	-19.531	-9.766	-11.719	-31.25
394	-4.15	-26.367	-13.672	-14.648	-11.23	-2.93	-20.508	-5.859	-6.836	-6.348	-6.348	-19.531	-9.766	-11.719	-30.762
395	-6.348	-26.855	-12.695	-15.137	-12.207	-1.953	-20.508	-11.719	-11.719	-5.859	-7.324	-19.531	-10.742	-11.23	-30.762
396	-4.395	-26.855	-13.184	-15.137	-12.695	-1.953	-20.508	-9.766	-5.859	-6.836	-8.301	-14.648	-9.766	-12.207	-31.25
397	-6.104	-27.832	-11.719	-15.137	-11.23	-1.953	-20.508	-4.883	-5.859	-6.836	-6.836	-15.625	-9.766	-11.719	-30.762
398	-5.127	-27.832	-14.16	-15.137	-10.742	-1.953	-20.508	-4.883	-6.836	-6.348	-7.324	-11.719	-9.766	-11.719	-30.762
399	-5.859	-27.832	-12.207	-14.16	-12.207	-1.953	-21.484	-5.859	-6.836	-7.324	-9.277	-11.719	-9.766	-11.719	-32.227
400	-4.395	-28.32	-12.695	-15.137	-13.184	-2.93	-20.508	-6.836	-10.742	-6.348	-7.813	-9.766	-10.742	-11.23	-32.227
401	-6.104	-28.32	-13.672	-16.113	-13.184	-2.93	-20.508	-4.883	-10.742	-6.836	-6.836	-9.766	-8.789	-12.207	-31.738
402	-5.859	-28.32	-13.184	-15.137	-12.207	-2.93	-21.484	-4.883	-6.836	-5.859	-8.789	-16.602	-10.742	-12.695	-32.227
403	-5.615	-29.297	-12.207	-16.113	-13.184	-1.953	-20.508	-9.766	-4.883	-12.207	-7.324	-15.625	-10.742	-12.695	-32.715
404	-5.371	-28.809	-12.695	-16.113	-12.695	-2.93	-19.531	-10.742	-5.859	-10.742	-9.277	-10.742	-9.766	-12.695	-32.715
405	-4.883	-29.785	-13.184	-15.625	-19.043	-1.953	-21.484	-9.766	-6.836	-13.184	-7.324	-9.766	-9.766	-13.184	-32.715
406	-5.859	-29.297	-13.184	-16.602	-13.672	-1.953	-20.508	-6.836	-6.836	-12.207	-7.813	-19.531	-13.672	-12.695	-34.18
407	-5.615	-29.297	-13.184	-17.09	-14.16	-2.93	-20.508	-5.859	-5.859	-12.207	-8.301	-10.742	-9.766	-13.672	-33.691
408	-5.615	-30.762	-11.719	-16.113	-13.184	-1.953	-20.508	-5.859	-5.859	-5.859	-7.813	-10.742	-10.742	-13.184	-33.203
409	-5.127	-30.273	-12.207	-16.113	-13.672	-1.953	-21.484	-5.859	-5.859	-6.836	-7.813	-15.625	-10.742	-13.184	-33.691
410	-5.859	-29.785	-11.23	-15.625	-13.184	-2.93	-20.508	-6.836	-6.836	-6.348	-8.789	-14.648	-10.742	-13.672	-33.691
411	-4.883	-29.785	-12.207	-16.113	-13.184	-1.953	-20.508	-6.836	-7.813	-7.324	-7.813	-9.766	-16.602	-13.184	-32.715
412	-4.639	-30.273	-12.695	-16.113	-12.695	-2.93	-19.531	-5.859	-5.859	-7.813	-8.789	-9.766	-15.625	-12.695	-33.203
413	-6.592	-30.762	-11.719	-17.578	-13.184	-2.93	-20.508	-5.859	-6.836	-6.836	-8.789	-10.742	-17.578	-13.184	-34.18
414	-5.371	-30.762	-12.695	-15.625	-13.672	-2.93	-21.484	-11.719	-5.859	-7.324	-8.301	-9.766	-10.742	-14.16	-33.203
415	-5.371	-31.738	-13.184	-18.066	-15.625	-1.953	-21.484	-6.836	-6.836	-7.324	-8.301	-9.766	-11.719	-13.184	-35.156
416	-5.127	-31.25	-12.207	-19.531	-13.184	-1.953	-20.508	-5.859	-5.859	-6.836	-8.789	-9.766	-11.719	-13.672	-35.156
417	-5.615	-31.738	-12.207	-20.02	-12.695	-1.953	-21.484	-6.836	-5.859	-7.813	-9.277	-9.766	-14.648	-13.672	-35.156
418	-6.592	-31.25	-12.695	-18.066	-13.672	-1.953	-20.508	-5.859	-5.859	-8.301	-8.301	-10.742	-19.531	-13.184	-36.621
419	-5.859	-31.738	-12.207	-19.531	-18.555	-1.953	-21.484	-6.836	-5.859	-6.836	-8.301	-10.742	-11.719	-13.672	-36.133
420	-6.836	-32.715	-13.184	-18.555	-19.531	-1.953	-21.484	-4.883	-5.859	-6.836	-7.813	-9.766	-14.648	-13.672	-36.621
421	-6.348	-32.715	-12.695	-20.508	-14.16	-2.93	-20.508	-4.883	-6.836	-7.324	-8.301	-10.742	-18.555	-14.16	-36.133
422	-5.615	-33.691	-13.184	-19.043	-12.695	-2.93	-20.508	-5.859	-7.813	-7.324	-8.789	-10.742	-18.555	-14.16	-36.621
423	-6.104	-34.18	-14.16	-19.043	-13.672	-2.93	-20.508	-11.719	-6.836	-7.324	-8.301	-17.578	-16.602	-13.672	-38.086
424	-6.104	-33.691	-13.672	-18.555	-13.672	-2.93	-20.508	-12.695	-11.719	-7.813	-8.789	-10.742	-11.719	-14.648	-37.109
425	-6.104	-33.691	-13.184	-19.531	-13.672	-2.93	-21.484	-9.766	-6.836	-7.324	-8.789	-14.648	-12.695	-15.137	-37.598
426	-6.104	-34.18	-13.672	-17.578	-13.672	-2.93	-21.484	-5.859	-5.859	-7.324	-7.324	-14.648	-11.719	-14.16	-37.598
427	-6.592	-33.203	-12.695	-17.578	-13.672	-1.953	-20.508	-6.836	-6.836	-7.324	-7.813	-14.648	-11.719	-14.16	-38.086
428	-6.592	-33.691	-14.16	-17.578	-15.137	-2.93	-20.508	-18.555	-5.859	-8.301	-8.301	-16.602	-11.719	-14.16	-38.086
429	-6.348	-35.156	-14.16	-18.066	-14.16	-2.93	-21.484	-6.836	-6.836	-8.789	-9.766	-10.742	-11.719	-14.16	-39.063
430	-6.348	-35.645	-12.207	-17.578	-13.672	-2.93	-21.484	-5.859	-10.742	-7.813	-7.813	-10.742	-16.602	-14.648	-37.598
431	-6.348	-36.133	-14.16	-17.09	-15.137	-1.953	-21.484	-4.883	-5.859	-8.301	-7.324	-10.742	-12.695	-14.16	-39.063
432	-6.836	-35.645	-13.672	-18.555	-13.672	-2.93	-21.484	-6.836	-6.836	-7.813	-8.789	-11.719	-13.672	-15.137	-39.063
433	-6.836	-35.645	-13.184	-19.043	-13.184	-1.953	-21.484	-5.859	-6.836	-8.301	-8.301	-10.742	-11.719	-13.672	-40.039
434	-6.104	-36.621	-13.672	-19.043	-13.672	-1.953	-20.508	-5.859	-6.836	-7.813	-7.813	-9.766	-11.719	-14.16	-40.039
435	-6.104	-36.621	-13.672	-18.555	-14.16	-1.953	-21.484	-5.859	-6.836	-7.324	-8.789	-9.766	-12.695	-14.648	-39.551
436	-6.348	-35.645	-14.648	-24.902	-16.113	-2.93	-21.484	-4.883	-5.859	-8.789	-9.277	-10.742	-12.695	-15.137	-39.551
437	-5.859	-37.109	-14.16	-22.461	-20.02	-1.953	-21.484	-5.859	-6.836	-7.813	-9.277	-13.672	-11.719	-15.625	-39.063
438	-6.104	-36.133	-14.648	-25.879	-12.695	-1.953	-21.484	-5.859	-6.836	-8.301	-10.254	-10.742	-17.578	-15.137	-41.016
439	-6.104	-37.598	-14.16	-19.531	-17.578	-1.953	-22.461	-5.859	-7.813	-8.301	-8.301	-10.742	-13.672	-15.137	-42.48
440	-7.08	-36.621	-13.672	-25.391	-15.137	-1.953	-21.484	-5.859	-6.836	-9.277	-9.277	-10.742	-13.672	-15.137	-41.016
441	-6.592	-37.109	-13.672	-20.02	-14.16	-1.953	-21.484	-5.859	-7.813	-8.789	-8.789	-11.719	-12.695	-15.137	-41.504
442	-5.859	-36.621	-14.648	-30.762	-14.648	-2.93	-22.461	-5.859	-5.859	-8.789	-9.277	-10.742	-17.578	-14.648	-42.969
443	-6.104	-39.063	-14.648	-22.461	-14.648	-2.93	-21.484	-5.859	-8.789	-6.836	-9.277	-11.719	-16.602	-14.648	-42.48
444	-7.08	-38.574	-15.625	-20.996	-15.137	-1.953	-22.461	-5.859	-6.836	-7.813	-8.789	-11.719	-15.625	-15.625	-43.945
445	-7.324	-38.086	-14.648	-21.484	-15.137	-1.953	-22.461	-5.859	-6.836	-7.813	-8.301	-10.742	-19.531	-16.602	-43.457
446	-5.859	-37.109	-14.648	-20.508	-15.137	-2.93	-22.461	-9.766	-6.836	-8.301	-9.277	-18.555	-20.508	-15.137	-43.457
447	-5.859	-38.574	-15.625	-20.02	-13.672	-2.93	-22.461	-11.719	-6.836	-9.277	-8.301	-11.719	-14.648	-15.137	-42.969
448	-7.08	-38.086	-15.137	-20.508	-14.16	-2.93	-23.438	-11.719	-10.742	-7.813	-9.277	-17.578	-14.648	-15.625	-43.945
449	-7.08	-39.063	-15.625	-20.996	-14.648	-2.93	-22.461	-5.859	-5.859	-8.301	-9.766	-23.438	-21.484	-16.113	-44.434
450	-7.324	-39.063	-15.625	-20.508	-15.625	-3.906	-22.461	-6.836	-6.836	-7.813	-9.277	-14.648	-14.648	-15.625	-44.922
451	-6.836	-39.063	-15.137	-20.508	-14.16	-2.93	-22.461	-7.813	-5.859	-9.277	-9.766	-16.602	-15.625	-16.113	-45.898
452	-6.104	-39.063	-15.625	-20.996	-15.137	-1.953	-23.438	-7.813	-6.836	-8.789	-9.277	-11.719	-15.625	-16.602	-47.363
453	-6.104	-38.574	-15.137	-20.996	-14.648	-2.93	-22.461	-7.813	-5.859	-8.789	-9.277	-17.578	-16.602	-17.09	-47.852
454	-6.592	-39.551	-16.113	-20.996	-15.137	-2.93	-22.461	-5.859	-6.836	-7.813	-9.766	-15.625	-16.602	-16.113	-48.828
455	-6.348	-39.551	-15.625	-21.973	-15.137	-0.977	-22.461	-7.813	-5.859	-8.789	-9.766	-16.602	-22.461	-17.09	-47.852
456	-6.836	-40.039	-16.113	-21.484	-21.484	-1.953	-22.461	-6.836	-6.836	-8.789	-10.254	-17.578	-27.344	-18.066	-48.34
457	-6.836	-39.551	-16.113	-20.996	-20.02	-1.953	-24.414	-6.836	-7.813	-9.277	-9.766	-11.719	-20.508	-17.578	-48.34
458	-7.08	-41.016	-16.602	-21.484	-20.02	-1.953	-22.461	-5.859	-6.836	-8.789	-10.254	-16.602	-18.555	-18.066	-48.828
459	-6.836	-41.992	-17.09	-21.973	-20.508	-2.93	-24.414	-6.836	-5.859	-8.789	-10.254	-16.602	-29.297	-18.066	-49.805
460	-6.348	-41.504	-17.09	-22.461	-19.531	-1.953	-22.461	-11.719	-6.836	-8.301	-10.742	-23.438	-16.602	-18.066	-49.805
461	-7.324	-41.992	-17.09	-22.461	-17.09	-2.93	-23.438	-10.742	-5.859	-8.789	-9.277	-12.695	-18.555	-18.066	-49.805
462	-6.592	-43.457	-16.113	-22.461	-15.137	-2.93	-23.438	-7.813	-5.859	-8.301	-10.742	-17.578	-18.555	-18.555	-49.805
463	-6.348	-42.48	-16.113	-22.461	-15.625	-2.93	-23.438	-12.695	-7.813	-8.789	-10.254	-16.602	-20.508	-18.066	-49.805
464	-7.08	-42.48	-16.602	-22.949	-15.625	-1.953	-23.438	-6.836	-6.836	-14.16	-9.766	-15.625	-17.578	-17.578	-50.781
465	-6.836	-41.992	-16.602	-22.949	-15.137	-2.93	-22.461	-10.742	-6.836	-14.16	-9.766	-13.672	-17.578	-17.09	-49.805
466	-6.836	-43.457	-16.113	-22.461	-15.625	-2.93	-23.438	-6.836	-7.813	-9.277	-10.254	-16.602	-17.578	-17.578	-50.293
467	-6.104	-43.945	-16.602	-23.438	-15.137	-2.93	-24.414	-12.695	-8.789	-7.813	-9.766	-12.695	-18.555	-17.09	-50.781
468	-6.104	-42.48	-16.113	-23.926	-16.113	-1.953	-24.414	-12.695	-7.813	-8.301	-8.789	-17.578	-17.578	-17.578	-50.781
469	-6.592	-43.945	-17.09	-22.949	-14.648	-2.93	-24.414	-7.813	-7.813	-9.277	-10.254	-12.695	-19.531	-17.578	-51.27
470	-6.592	-44.434	-17.09	-23.926	-15.137	-2.93	-24.414	-7.813	-5.859	-9.766	-10.254	-13.672	-19.531	-18.066	-50.781
471	-6.836	-44.434	-18.066	-23.926	-14.648	-3.906	-23.438	-7.813	-8.789	-15.625	-10.254	-13.672	-18.555	-17.578	-50.781
472	-7.08	-45.898	-16.602	-23.926	-16.113	-2.93	-24.414	-6.836	-5.859	-8.789	-10.254	-17.578	-19.531	-18.066	-50.781
473	-7.08	-45.41	-18.555	-23.438	-15.625	-3.906	-24.414	-14.648	-7.813	-9.766	-10.254	-12.695	-18.555	-18.555	-52.246
474	-7.08	-44.922	-16.602	-24.414	-15.625	-3.906	-24.414	-11.719	-6.836	-9.766	-10.742	-18.555	-19.531	-18.066	-52.734
475	-7.08	-44.922	-18.066	-23.926	-15.137	-2.93	-23.438	-7.813	-5.859	-9.766	-10.254	-12.695	-18.555	-19.531	-52.246
476	-7.08	-44.922	-16.602	-25.879	-15.625	-3.906	-23.438	-6.836	-6.836	-10.254	-10.742	-12.695	-18.555	-20.02	-53.711
477	-6.348	-45.898	-17.578	-32.715	-15.137	-2.93	-24.414	-6.836	-7.813	-10.742	-10.254	-13.672	-18.555	-18.555	-54.688
478	-6.104	-45.898	-17.578	-24.902	-16.113	-2.93	-23.438	-7.813	-12.695	-10.742	-11.719	-12.695	-19.531	-18.555	-54.199
479	-7.568	-46.387	-16.113	-24.902	-15.137	-1.953	-24.414	-12.695	-6.836	-9.277	-11.719	-13.672	-19.531	-20.02	-55.664
480	-7.324	-46.875	-18.066	-25.391	-15.625	-2.93	-23.438	-10.742	-7.813	-9.277	-11.23	-17.578	-20.508	-19.531	-54.199
481	-6.836	-46.875	-17.578	-24.902	-16.602	-2.93	-24.414	-6.836	-7.813	-9.766	-9.766	-17.578	-19.531	-19.043	-55.176
482	-7.08	-48.828	-18.555	-25.879	-16.113	-2.93	-26.367	-8.789	-6.836	-9.766	-11.23	-14.648	-25.391	-20.02	-55.176
483	-6.836	-47.852	-19.043	-25.391	-16.113	-3.906	-24.414	-6.836	-6.836	-9.277	-10.254	-15.625	-20.508	-19.043	-55.176
484	-6.592	-49.316	-20.508	-24.902	-16.602	-2.93	-24.414	-7.813	-12.695	-8.301	-10.254	-13.672	-19.531	-19.531	-57.129
485	-7.08	-49.316	-20.508	-24.902	-16.602	-2.93	-24.414	-7.813	-13.672	-9.277	-10.742	-13.672	-23.438	-18.555	-56.152
486	-7.08	-48.828	-21.484	-27.344	-17.578	-2.93	-25.391	-8.789	-5.859	-9.766	-10.254	-13.672	-21.484	-20.02	-55.664
487	-5.859	-47.852	-20.508	-26.367	-17.09	-2.93	-25.391	-7.813	-7.813	-9.277	-10.254	-18.555	-21.484	-20.508	-55.664
488	-7.568	-48.828	-19.531	-25.879	-16.602	-2.93	-24.414	-8.789	-7.813	-9.766	-11.23	-14.648	-20.508	-19.531	-55.664
489	-7.324	-49.316	-19.531	-26.367	-17.578	-2.93	-25.391	-6.836	-6.836	-9.766	-10.254	-17.578	-20.508	-19.531	-56.152
490	-6.836	-48.828	-19.531	-26.367	-17.09	-2.93	-25.391	-7.813	-6.836	-14.16	-10.742	-14.648	-21.484	-20.02	-55.664
491	-7.08	-49.316	-21.484	-26.855	-16.602	-3.906	-26.367	-6.836	-8.789	-9.277	-10.254	-14.648	-27.344	-20.508	-56.641
492	-7.324	-48.34	-19.531	-27.344	-17.578	-3.906	-25.391	-7.813	-6.836	-8.789	-11.719	-13.672	-27.344	-20.02	-57.129
493	-6.104	-49.805	-20.508	-26.367	-17.578	-2.93	-25.391	-7.813	-7.813	-10.742	-10.742	-14.648	-21.484	-20.508	-57.129
494	-7.08	-51.27	-20.996	-26.367	-18.066	-2.93	-24.414	-6.836	-6.836	-10.254	-10.254	-22.461	-21.484	-20.996	-57.129
495	-7.324	-49.805	-20.996	-26.855	-17.578	-3.906	-24.414	-7.813	-9.766	-10.254	-10.742	-15.625	-22.461	-20.996	-56.152
496	-7.568	-49.805	-20.508	-26.367	-19.043	-2.93	-25.391	-6.836	-6.836	-10.742	-11.23	-21.484	-21.484	-20.996	-58.594
497	-7.08	-51.758	-20.02	-27.832	-18.066	-2.93	-24.414	-13.672	-8.789	-10.254	-10.742	-21.484	-22.461	-21.973	-59.082
498	-7.08	-51.27	-21.484	-27.344	-18.555	-2.93	-25.391	-6.836	-7.813	-10.254	-10.742	-14.648	-23.438	-20.996	-58.105
499	-6.592	-53.223	-21.484	-28.809	-18.555	-2.93	-27.344	-6.836	-8.789	-9.766	-12.207	-15.625	-24.414	-21.484	-59.57
500	-7.324	-54.199	-21.484	-28.32	-19.043	-1.953	-26.367	-8.789	-7.813	-9.277	-10.742	-20.508	-24.414	-21.484	-58.105
501	-7.08	-53.223	-20.508	-28.32	-19.043	-2.93	-25.391	-7.813	-6.836	-10.742	-11.23	-15.625	-24.414	-20.996	-60.547
502	-6.836	-54.688	-22.461	-28.809	-18.066	-8.789	-25.391	-7.813	-7.813	-10.254	-13.184	-18.555	-29.297	-21.973	-59.082
503	-7.324	-55.664	-21.973	-29.297	-18.066	-2.93	-26.367	-8.789	-7.813	-11.23	-11.719	-22.461	-26.367	-21.484	-61.035
504	-7.568	-56.641	-21.973	-29.785	-18.066	-2.93	-26.367	-8.789	-6.836	-11.23	-12.207	-20.508	-29.297	-22.949	-60.547
505	-7.813	-56.152	-21.484	-27.832	-18.555	-3.906	-26.367	-10.742	-7.813	-11.719	-12.695	-15.625	-28.32	-22.461	-60.547
506	-6.592	-57.617	-21.484	-27.344	-19.043	-3.906	-26.367	-7.813	-6.836	-11.719	-12.695	-16.602	-24.414	-22.461	-62.988
507	-7.568	-57.129	-20.508	-27.832	-19.531	-3.906	-27.344	-8.789	-7.813	-11.23	-12.207	-15.625	-24.414	-22.461	-62.988
508	-8.301	-57.617	-22.461	-28.32	-18.555	-3.906	-26.367	-8.789	-8.789	-12.207	-13.672	-21.484	-24.414	-22.461	-62.5
509	-7.08	-58.594	-20.508	-28.809	-19.531	-2.93	-27.344	-9.766	-7.813	-11.719	-12.695	-19.531	-24.414	-22.949	-63.965
510	-7.324	-58.594	-21.973	-28.32	-20.02	-2.93	-26.367	-9.766	-6.836	-11.719	-13.672	-16.602	-33.203	-23.438	-64.453
511	-7.08	-58.105	-21.973	-28.32	-19.531	-2.93	-27.344	-8.789	-8.789	-11.23	-13.184	-22.461	-26.367	-22.461	-63.965
512	-7.813	-59.082	-22.461	-27.832	-19.043	-3.906	-27.344	-8.789	-7.813	-11.719	-12.695	-15.625	-24.414	-23.438	-64.453
513	-6.836	-59.082	-21.973	-27.832	-24.902	-2.93	-27.344	-8.789	-7.813	-11.23	-12.695	-16.602	-28.32	-22.949	-65.43
514	-7.324	-59.57	-22.949	-29.297	-22.949	-2.93	-26.367	-7.813	-7.813	-12.207	-13.672	-20.508	-33.203	-22.949	-66.406
515	-7.324	-61.035	-20.996	-29.297	-20.508	-2.93	-26.367	-7.813	-8.789	-11.23	-15.137	-19.531	-24.414	-23.926	-66.406
516	-8.545	-60.547	-22.461	-28.809	-19.531	-3.906	-28.32	-12.695	-5.859	-13.184	-13.672	-15.625	-24.414	-23.438	-68.359
517	-7.813	-60.547	-22.461	-29.297	-19.043	-2.93	-27.344	-15.625	-8.789	-12.695	-14.648	-18.555	-25.391	-23.926	-66.895
518	-7.568	-60.059	-22.461	-28.809	-20.02	-2.93	-28.32	-8.789	-7.813	-11.719	-14.648	-15.625	-30.273	-26.367	-65.918
519	-7.08	-60.059	-22.949	-29.297	-20.02	-2.93	-28.32	-8.789	-8.789	-11.719	-13.672	-16.602	-35.156	-25.879	-64.453
520	-7.324	-61.035	-21.973	-29.785	-21.484	-2.93	-28.32	-7.813	-8.789	-11.23	-14.648	-17.578	-24.414	-24.902	-65.918
521	-7.813	-61.035	-21.484	-28.809	-31.738	-3.906	-28.32	-9.766	-7.813	-11.719	-13.672	-16.602	-24.414	-24.414	-66.895
522	-8.545	-60.547	-21.973	-29.785	-20.508	-2.93	-28.32	-8.789	-8.789	-11.719	-13.672	-16.602	-25.391	-25.879	-67.383
523	-7.568	-62.012	-21.973	-29.785	-24.902	-2.93	-27.344	-9.766	-8.789	-10.742	-13.184	-18.555	-24.414	-24.414	-67.383
524	-7.324	-62.012	-22.461	-30.273	-26.855	-2.93	-29.297	-15.625	-7.813	-11.23	-13.672	-16.602	-31.25	-23.926	-67.871
525	-7.324	-61.523	-21.973	-29.785	-21.973	-2.93	-28.32	-14.648	-7.813	-11.23	-13.184	-17.578	-36.133	-24.902	-68.359
526	-8.545	-62.5	-21.973	-29.785	-27.344	-3.906	-29.297	-9.766	-12.695	-12.207	-12.207	-17.578	-26.367	-25.879	-69.336
527	-7.324	-62.012	-21.973	-32.227	-23.438	-2.93	-30.273	-8.789	-9.766	-12.207	-13.184	-17.578	-26.367	-25.391	-68.359
528	-8.301	-63.477	-22.461	-29.785	-21.973	-3.906	-29.297	-10.742	-10.742	-12.207	-13.184	-17.578	-27.344	-25.879	-69.336
529	-6.348	-63.477	-22.461	-29.297	-20.996	-2.93	-29.297	-9.766	-8.789	-12.695	-12.695	-17.578	-28.32	-25.879	-70.313
530	-8.057	-62.988	-23.438	-29.297	-22.949	-2.93	-29.297	-9.766	-7.813	-12.695	-14.16	-16.602	-35.156	-25.391	-70.313
531	-7.08	-63.965	-22.949	-30.273	-21.484	-2.93	-28.32	-9.766	-14.648	-12.207	-14.16	-17.578	-27.344	-25.879	-71.777
532	-8.301	-64.941	-22.949	-29.297	-21.484	-2.93	-28.32	-9.766	-8.789	-12.695	-14.648	-16.602	-27.344	-26.367	-72.266
533	-8.057	-66.406	-21.973	-29.785	-21.484	-2.93	-29.297	-9.766	-8.789	-12.695	-14.648	-16.602	-28.32	-26.855	-73.73
534	-7.568	-66.406	-22.949	-29.785	-21.484	-2.93	-29.297	-9.766	-8.789	-13.184	-15.137	-16.602	-27.344	-26.367	-72.754
535	-7.568	-66.406	-23.926	-30.273	-20.996	-3.906	-30.273	-8.789	-8.789	-14.16	-13.672	-15.625	-30.273	-26.855	-73.242
536	-8.301	-65.918	-22.949	-29.785	-21.973	-3.906	-30.273	-9.766	-8.789	-13.672	-14.648	-17.578	-40.039	-27.344	-73.242
537	-7.813	-65.918	-24.902	-30.762	-20.508	-3.906	-29.297	-7.813	-8.789	-13.184	-14.16	-17.578	-32.227	-26.367	-73.73
538	-7.324	-64.941	-23.926	-30.273	-20.508	-2.93	-30.273	-8.789	-8.789	-12.695	-14.648	-16.602	-30.273	-27.832	-73.73
539	-8.545	-66.406	-24.414	-31.25	-21.973	-3.906	-29.297	-8.789	-14.648	-13.184	-15.137	-16.602	-29.297	-26.855	-74.707
540	-9.277	-68.359	-24.902	-30.762	-20.508	-3.906	-29.297	-8.789	-8.789	-14.16	-15.625	-17.578	-30.273	-27.344	-73.73
541	-7.568	-67.871	-23.438	-30.762	-21.973	-3.906	-29.297	-8.789	-7.813	-13.184	-15.137	-17.578	-28.32	-27.344	-75.684
542	-8.057	-68.359	-23.438	-31.25	-21.973	-1.953	-29.297	-7.813	-7.813	-12.695	-14.16	-18.555	-29.297	-26.855	-75.684
543	-8.057	-67.871	-24.902	-29.785	-20.996	-2.93	-30.273	-8.789	-8.789	-12.695	-14.16	-18.555	-30.273	-28.809	-75.684
544	-8.301	-68.359	-23.926	-31.738	-21.973	-3.906	-30.273	-8.789	-6.836	-14.16	-15.137	-19.531	-29.297	-28.809	-76.172
545	-7.813	-68.359	-25.391	-30.273	-21.484	-2.93	-30.273	-9.766	-8.789	-13.672	-15.137	-17.578	-30.273	-27.832	-75.684
546	-8.545	-68.848	-23.926	-30.762	-22.949	-2.93	-30.273	-11.719	-8.789	-14.648	-14.648	-19.531	-30.273	-26.855	-77.148
547	-8.301	-69.336	-24.902	-30.762	-20.996	-3.906	-30.273	-9.766	-8.789	-13.672	-14.16	-18.555	-36.133	-28.32	-77.148
548	-9.033	-68.848	-24.902	-31.738	-21.973	-2.93	-30.273	-8.789	-13.672	-19.531	-16.113	-18.555	-30.273	-27.344	-77.637
549	-8.301	-69.336	-25.879	-30.273	-21.484	-2.93	-31.25	-10.742	-14.648	-19.531	-14.648	-17.578	-37.109	-28.32	-77.637
550	-8.301	-71.289	-25.879	-31.25	-21.973	-3.906	-31.25	-9.766	-8.789	-14.16	-14.648	-17.578	-37.109	-28.809	-77.148
551	-8.545	-70.313	-24.902	-30.762	-22.461	-2.93	-30.273	-9.766	-8.789	-14.648	-15.137	-17.578	-30.273	-27.832	-76.66
552	-8.545	-70.313	-25.391	-33.203	-21.484	-3.906	-31.25	-9.766	-8.789	-14.648	-15.137	-18.555	-30.273	-29.297	-78.125
553	-9.033	-70.313	-26.367	-30.762	-21.484	-3.906	-29.297	-8.789	-8.789	-14.648	-15.625	-18.555	-38.086	-28.809	-79.59
554	-8.301	-70.313	-26.855	-31.25	-21.973	-3.906	-30.273	-13.672	-13.672	-14.648	-15.625	-18.555	-31.25	-30.273	-79.102
555	-8.789	-70.801	-25.879	-31.25	-21.973	-2.93	-31.25	-19.531	-8.789	-14.16	-15.137	-19.531	-37.109	-29.297	-79.59
556	-8.545	-71.777	-27.344	-32.227	-20.996	-3.906	-33.203	-9.766	-8.789	-13.672	-15.625	-19.531	-36.133	-29.785	-80.078
557	-8.301	-72.754	-26.855	-31.25	-21.484	-3.906	-31.25	-9.766	-9.766	-14.648	-15.137	-19.531	-32.227	-28.809	-81.543
558	-8.789	-72.754	-26.855	-31.738	-20.996	-3.906	-31.25	-9.766	-9.766	-14.648	-15.137	-19.531	-31.25	-29.785	-81.055
559	-8.301	-72.266	-27.344	-32.715	-22.461	-2.93	-31.25	-15.625	-8.789	-15.137	-15.625	-20.508	-32.227	-31.25	-81.055
560	-9.033	-74.219	-27.832	-32.227	-21.484	-3.906	-31.25	-16.602	-12.695	-14.16	-15.625	-19.531	-31.25	-30.762	-82.031
561	-8.545	-72.754	-26.367	-36.133	-22.461	-3.906	-31.25	-15.625	-8.789	-14.16	-15.625	-19.531	-31.25	-31.25	-82.031
562	-8.545	-74.219	-26.367	-32.715	-21.973	-3.906	-32.227	-9.766	-9.766	-14.648	-15.625	-19.531	-36.133	-30.762	-82.031
563	-8.545	-75.684	-26.855	-32.715	-23.926	-3.906	-32.227	-9.766	-9.766	-20.996	-15.137	-19.531	-36.133	-30.273	-83.496
564	-9.521	-74.219	-26.855	-33.203	-23.438	-2.93	-32.227	-9.766	-9.766	-14.648	-15.625	-20.508	-38.086	-30.762	-84.473
565	-7.813	-76.172	-28.32	-33.203	-22.949	-3.906	-32.227	-14.648	-8.789	-14.648	-15.625	-21.484	-33.203	-30.273	-85.449
566	-9.033	-76.66	-27.344	-32.715	-29.297	-3.906	-32.227	-10.742	-8.789	-15.137	-15.137	-20.508	-34.18	-30.762	-83.008
567	-7.813	-76.66	-27.344	-33.203	-25.879	-3.906	-32.227	-11.719	-7.813	-16.113	-15.625	-20.508	-37.109	-31.25	-83.008
568	-8.057	-76.172	-26.367	-32.715	-23.438	-3.906	-32.227	-16.602	-8.789	-15.137	-15.137	-20.508	-41.992	-31.25	-84.473
569	-8.789	-77.637	-26.855	-32.227	-27.832	-4.883	-31.25	-10.742	-10.742	-15.625	-14.648	-20.508	-40.039	-31.738	-84.961
570	-9.277	-76.66	-26.855	-33.203	-22.949	-3.906	-32.227	-11.719	-10.742	-16.602	-15.137	-20.508	-36.133	-32.715	-84.473
571	-8.545	-77.637	-26.855	-34.18	-23.926	-4.883	-32.227	-16.602	-8.789	-15.625	-15.137	-20.508	-39.063	-32.227	-85.938
572	-8.545	-77.148	-27.344	-33.691	-22.461	-3.906	-32.227	-18.555	-10.742	-16.113	-15.137	-21.484	-35.156	-31.25	-85.938
573	-9.521	-78.613	-26.855	-34.18	-23.926	-4.883	-32.227	-15.625	-8.789	-16.602	-15.625	-20.508	-36.133	-32.715	-86.914
574	-9.277	-76.66	-26.855	-33.203	-22.949	-3.906	-33.203	-11.719	-10.742	-16.602	-16.113	-21.484	-39.063	-32.227	-85.449
575	-8.545	-77.637	-28.32	-33.691	-23.438	-3.906	-33.203	-17.578	-8.789	-15.137	-16.113	-21.484	-34.18	-33.203	-85.938
576	-8.789	-78.125	-28.809	-34.668	-29.297	-4.883	-33.203	-16.602	-8.789	-16.113	-15.137	-20.508	-34.18	-31.738	-87.891
577	-7.813	-79.102	-28.809	-34.18	-23.438	-3.906	-32.227	-17.578	-8.789	-15.625	-15.625	-21.484	-39.063	-31.738	-88.379
578	-9.277	-79.102	-28.809	-38.574	-23.438	-4.883	-34.18	-16.602	-10.742	-15.625	-16.113	-21.484	-40.039	-32.715	-87.891
579	-9.033	-79.59	-29.297	-40.039	-22.949	-3.906	-34.18	-12.695	-8.789	-15.625	-16.113	-21.484	-40.039	-32.715	-89.355
580	-9.277	-79.59	-28.32	-34.18	-22.949	-4.883	-34.18	-12.695	-9.766	-19.043	-16.602	-20.508	-35.156	-33.691	-89.844
581	-9.033	-80.078	-28.809	-38.086	-22.949	-4.883	-32.227	-12.695	-8.789	-16.113	-15.625	-21.484	-37.109	-33.691	-90.332
582	-9.033	-80.078	-30.273	-34.668	-24.902	-4.883	-35.156	-11.719	-10.742	-15.137	-16.602	-21.484	-41.016	-33.203	-92.285
583	-8.789	-81.055	-28.809	-35.156	-24.414	-4.883	-33.203	-11.719	-9.766	-21.973	-16.113	-22.461	-35.156	-32.227	-90.82
584	-10.01	-80.566	-27.832	-35.156	-23.926	-4.883	-33.203	-13.672	-10.742	-20.996	-16.113	-20.508	-36.133	-33.691	-91.797
585	-10.986	-80.078	-28.32	-34.668	-24.902	-4.883	-34.18	-12.695	-10.742	-20.508	-16.602	-21.484	-36.133	-33.691	-92.285
586	-9.766	-82.52	-28.32	-34.668	-23.926	-4.883	-34.18	-11.719	-10.742	-18.555	-17.09	-21.484	-41.016	-34.18	-93.262
587	-10.01	-82.031	-30.273	-36.133	-26.855	-4.883	-35.156	-11.719	-10.742	-20.02	-16.602	-22.461	-41.016	-34.18	-92.773
588	-9.766	-83.008	-28.809	-35.645	-23.926	-4.883	-35.156	-12.695	-9.766	-15.625	-16.602	-19.531	-36.133	-33.203	-93.262
589	-10.01	-83.496	-29.297	-35.645	-23.438	-5.859	-36.133	-12.695	-9.766	-16.113	-16.113	-26.367	-37.109	-33.691	-93.262
590	-9.766	-82.031	-30.762	-36.133	-24.414	-4.883	-36.133	-13.672	-13.672	-16.113	-15.625	-20.508	-46.875	-34.18	-94.727
591	-8.545	-82.52	-29.297	-35.645	-25.879	-3.906	-35.156	-12.695	-9.766	-20.996	-16.113	-20.508	-40.039	-33.691	-93.75
592	-8.301	-81.543	-30.273	-36.133	-25.879	-3.906	-34.18	-12.695	-11.719	-16.602	-17.09	-20.508	-37.109	-34.668	-94.727
593	-8.789	-83.008	-30.273	-35.156	-24.414	-4.883	-35.156	-17.578	-15.625	-20.996	-17.09	-24.414	-36.133	-35.156	-94.238
594	-9.766	-82.52	-31.25	-35.645	-30.273	-3.906	-35.156	-11.719	-15.625	-20.996	-17.09	-20.508	-37.109	-35.645	-95.703
595	-9.277	-83.984	-29.785	-36.133	-24.902	-4.883	-34.18	-13.672	-15.625	-23.926	-17.578	-20.508	-37.109	-35.645	-95.215
596	-9.277	-83.008	-30.762	-36.133	-24.414	-4.883	-36.133	-12.695	-10.742	-21.973	-17.578	-27.344	-37.109	-35.156	-97.168
597	-9.766	-84.473	-30.273	-35.645	-25.879	-3.906	-35.156	-11.719	-15.625	-21.484	-17.578	-28.32	-38.086	-35.645	-96.191
598	-9.277	-83.008	-31.25	-35.156	-24.902	-4.883	-35.156	-13.672	-11.719	-21.973	-18.555	-21.484	-38.086	-36.621	-97.168
599	-10.498	-84.961	-31.25	-37.109	-25.879	-4.883	-36.133	-12.695	-10.742	-20.508	-17.578	-28.32	-38.086	-35.156	-95.215
600	-9.277	-85.449	-30.273	-36.133	-26.367	-3.906	-38.086	-11.719	-11.719	-20.996	-18.555	-26.367	-38.086	-36.133	-95.215
601	-9.521	-83.984	-29.785	-36.621	-25.879	-4.883	-37.109	-13.672	-11.719	-20.996	-18.555	-21.484	-45.898	-37.109	-97.168
602	-10.498	-83.984	-30.762	-36.133	-30.762	-4.883	-36.133	-12.695	-11.719	-16.113	-17.578	-21.484	-39.063	-38.086	-95.703
603	-10.498	-84.961	-31.738	-36.133	-30.762	-4.883	-36.133	-13.672	-10.742	-16.113	-18.066	-24.414	-40.039	-36.621	-96.191
604	-9.766	-84.961	-31.25	-36.621	-30.273	-4.883	-37.109	-13.672	-10.742	-16.602	-18.066	-28.32	-40.039	-37.109	-97.656
605	-9.521	-84.961	-32.227	-36.621	-26.855	-4.883	-37.109	-13.672	-11.719	-16.113	-18.555	-21.484	-40.039	-38.086	-97.656
606	-10.254	-85.938	-33.691	-37.109	-30.762	-4.883	-36.133	-13.672	-11.719	-16.113	-17.09	-22.461	-41.016	-37.109	-95.703
607	-10.254	-86.426	-31.738	-38.086	-25.879	-4.883	-37.109	-12.695	-11.719	-17.09	-18.066	-22.461	-41.016	-38.086	-95.703
608	-10.01	-87.402	-31.738	-37.598	-25.879	-3.906	-37.109	-13.672	-10.742	-16.602	-18.066	-23.438	-41.016	-39.063	-97.656
609	-9.277	-87.402	-31.738	-38.086	-26.855	-5.859	-37.109	-13.672	-12.695	-17.578	-19.043	-28.32	-41.992	-37.598	-98.145
610	-10.986	-88.867	-32.227	-38.574	-26.367	-4.883	-39.063	-17.578	-14.648	-17.09	-19.531	-23.438	-40.039	-37.109	-99.609
611	-10.01	-88.867	-31.738	-37.598	-29.297	-5.859	-37.109	-18.555	-11.719	-17.09	-18.555	-23.438	-43.945	-38.086	-100.098
612	-10.986	-88.867	-31.738	-38.086	-26.855	-4.883	-38.086	-17.578	-11.719	-17.09	-19.043	-21.484	-40.039	-37.598	-100.586
613	-10.254	-87.891	-32.715	-37.598	-26.855	-4.883	-37.109	-16.602	-10.742	-16.113	-19.043	-22.461	-44.922	-38.574	-100.098
614	-10.01	-88.867	-32.227	-36.621	-26.367	-4.883	-38.086	-12.695	-10.742	-17.09	-19.043	-27.344	-41.016	-38.086	-100.098
615	-10.254	-88.867	-31.738	-38.086	-26.367	-4.883	-38.086	-13.672	-11.719	-17.578	-19.043	-28.32	-41.016	-38.086	-100.098
616	-9.766	-88.867	-32.227	-37.109	-26.855	-4.883	-38.086	-13.672	-11.719	-17.578	-20.02	-24.414	-40.039	-39.551	-99.121
617	-9.766	-88.867	-32.715	-36.133	-27.344	-4.883	-37.109	-14.648	-15.625	-16.602	-19.043	-28.32	-43.945	-39.063	-100.098
618	-11.23	-90.332	-32.715	-37.598	-26.855	-3.906	-38.086	-14.648	-17.578	-16.602	-20.02	-23.438	-41.992	-38.574	-100.586
619	-9.521	-89.355	-33.691	-37.598	-31.738	-3.906	-38.086	-12.695	-12.695	-17.09	-19.531	-23.438	-41.992	-38.574	-100.098
620	-9.766	-89.844	-33.691	-38.574	-26.855	-4.883	-38.086	-14.648	-11.719	-17.09	-20.02	-27.344	-45.898	-40.039	-103.027
621	-11.23	-90.82	-33.203	-38.086	-27.344	-4.883	-38.086	-14.648	-10.742	-17.578	-19.531	-22.461	-42.969	-39.551	-103.027
622	-11.475	-90.82	-33.691	-38.574	-27.344	-3.906	-40.039	-13.672	-12.695	-17.09	-20.996	-29.297	-41.992	-39.551	-103.516
623	-10.498	-91.309	-34.668	-38.086	-28.809	-4.883	-38.086	-15.625	-11.719	-18.555	-20.508	-26.367	-46.875	-40.039	-104.98
624	-11.475	-91.309	-34.668	-37.598	-27.832	-3.906	-39.063	-14.648	-12.695	-17.578	-20.02	-29.297	-46.875	-40.527	-102.539
625	-10.254	-91.797	-33.203	-38.574	-28.32	-5.859	-39.063	-18.555	-13.672	-17.09	-20.996	-22.461	-42.969	-40.039	-104.492
626	-10.742	-91.797	-34.18	-38.086	-29.297	-4.883	-39.063	-15.625	-12.695	-18.066	-20.02	-22.461	-42.969	-39.551	-104.004
627	-11.23	-91.797	-34.668	-38.086	-28.32	-4.883	-39.063	-13.672	-11.719	-17.578	-20.02	-23.438	-42.969	-40.039	-104.98
628	-10.01	-91.797	-34.668	-38.574	-28.809	-5.859	-40.039	-14.648	-12.695	-18.555	-20.02	-22.461	-41.992	-40.527	-105.469
629	-11.23	-92.285	-34.18	-39.551	-28.809	-5.859	-40.039	-15.625	-12.695	-22.461	-20.02	-24.414	-44.922	-40.039	-106.445
630	-11.475	-92.285	-34.18	-39.551	-28.809	-5.859	-41.016	-20.508	-12.695	-17.578	-21.973	-23.438	-42.969	-38.574	-107.91
631	-9.521	-92.773	-34.668	-39.063	-27.832	-6.836	-41.016	-19.531	-12.695	-18.066	-20.508	-24.414	-45.898	-40.039	-107.422
632	-10.498	-92.285	-34.18	-39.063	-28.809	-5.859	-41.016	-15.625	-12.695	-19.043	-20.02	-28.32	-42.969	-41.504	-107.422
633	-10.742	-92.285	-35.156	-38.574	-28.809	-4.883	-41.992	-15.625	-12.695	-19.531	-21.484	-23.438	-45.898	-41.016	-109.375
634	-11.475	-92.285	-35.156	-39.063	-29.297	-5.859	-41.992	-15.625	-12.695	-18.555	-20.996	-29.297	-42.969	-41.992	-107.91
635	-11.475	-93.262	-35.645	-39.063	-34.18	-4.883	-41.016	-15.625	-12.695	-19.043	-21.484	-28.32	-43.945	-41.504	-107.91
636	-10.742	-93.75	-35.156	-39.063	-35.645	-4.883	-41.992	-14.648	-12.695	-18.066	-21.484	-26.367	-47.852	-41.992	-108.398
637	-11.475	-95.215	-34.668	-40.527	-38.574	-5.859	-41.016	-15.625	-11.719	-19.043	-22.949	-28.32	-43.945	-41.504	-106.934
638	-11.475	-93.262	-35.156	-41.504	-29.785	-5.859	-41.992	-14.648	-10.742	-18.555	-21.484	-23.438	-54.688	-41.992	-109.375
639	-12.207	-93.75	-36.133	-40.527	-35.645	-5.859	-42.969	-16.602	-12.695	-19.043	-21.973	-34.18	-44.922	-41.016	-108.398
640	-11.475	-96.68	-36.133	-41.016	-29.785	-5.859	-41.992	-14.648	-13.672	-24.902	-22.949	-23.438	-48.828	-42.48	-109.863
641	-11.23	-96.191	-36.133	-41.016	-29.297	-5.859	-41.016	-16.602	-12.695	-18.555	-21.973	-24.414	-43.945	-43.457	-108.887
642	-11.475	-95.703	-37.598	-41.992	-31.738	-3.906	-42.969	-16.602	-13.672	-19.531	-21.973	-27.344	-44.922	-43.457	-107.91
643	-11.719	-96.191	-35.645	-43.457	-30.762	-5.859	-42.969	-15.625	-13.672	-23.438	-21.973	-24.414	-44.922	-42.48	-108.887
644	-11.23	-98.145	-36.621	-41.016	-35.645	-4.883	-41.016	-15.625	-12.695	-20.02	-21.973	-29.297	-45.898	-42.48	-108.887
645	-12.451	-97.168	-38.574	-43.457	-29.785	-5.859	-41.992	-20.508	-12.695	-19.531	-22.461	-23.438	-45.898	-42.969	-109.375
646	-11.719	-98.145	-37.109	-42.969	-29.297	-5.859	-41.992	-18.555	-12.695	-19.531	-21.973	-25.391	-47.852	-43.457	-109.375
647	-11.475	-98.145	-37.598	-41.504	-30.762	-5.859	-41.992	-21.484	-12.695	-20.02	-23.438	-28.32	-50.781	-43.457	-110.352
648	-12.451	-98.633	-38.086	-41.992	-30.273	-6.836	-42.969	-22.461	-13.672	-19.531	-21.973	-24.414	-45.898	-43.945	-111.328
649	-12.695	-98.633	-37.598	-42.969	-31.25	-5.859	-42.969	-16.602	-14.648	-25.391	-23.438	-24.414	-46.875	-45.41	-111.816
650	-12.451	-98.145	-37.598	-42.48	-32.227	-6.836	-41.992	-17.578	-13.672	-26.855	-22.461	-25.391	-46.875	-42.969	-112.305
651	-11.719	-98.145	-39.063	-42.969	-30.273	-5.859	-41.992	-23.438	-13.672	-20.996	-23.438	-25.391	-52.734	-44.434	-114.258
652	-12.451	-98.145	-38.086	-42.969	-30.273	-6.836	-44.922	-16.602	-12.695	-24.902	-24.902	-25.391	-53.711	-44.434	-114.258
653	-12.207	-99.121	-38.086	-42.969	-30.273	-5.859	-42.969	-16.602	-13.672	-23.438	-22.461	-25.391	-47.852	-43.457	-113.77
654	-11.719	-99.121	-38.574	-43.945	-29.297	-6.836	-42.969	-22.461	-12.695	-20.02	-23.438	-30.273	-49.805	-44.922	-114.258
655	-11.963	-100.098	-39.063	-43.945	-30.273	-5.859	-43.945	-21.484	-12.695	-20.508	-22.949	-33.203	-55.664	-44.434	-114.746
656	-12.207	-99.609	-38.574	-43.945	-29.785	-5.859	-43.945	-16.602	-11.719	-20.02	-23.438	-25.391	-54.688	-44.434	-114.258
657	-12.451	-101.563	-38.574	-44.922	-30.762	-7.813	-44.922	-27.344	-12.695	-20.02	-24.414	-25.391	-48.828	-43.457	-116.211
658	-12.207	-101.074	-38.574	-43.945	-30.273	-5.859	-43.945	-30.273	-11.719	-19.531	-24.902	-26.367	-53.711	-44.922	-115.234
659	-12.695	-100.098	-39.063	-44.922	-36.133	-6.836	-42.969	-31.25	-14.648	-20.02	-23.926	-31.25	-49.805	-45.41	-113.77
660	-12.207	-100.586	-40.527	-44.434	-36.133	-6.836	-43.945	-17.578	-19.531	-21.484	-23.926	-32.227	-49.805	-45.41	-116.699
661	-12.207	-101.074	-40.039	-46.387	-30.762	-6.836	-44.922	-17.578	-13.672	-20.02	-23.438	-31.25	-49.805	-44.922	-116.699
662	-11.475	-102.051	-38.574	-45.41	-30.273	-5.859	-44.922	-17.578	-13.672	-20.996	-24.414	-29.297	-49.805	-45.41	-117.188
663	-12.451	-102.051	-39.551	-44.922	-37.109	-6.836	-44.922	-23.438	-12.695	-20.02	-23.438	-30.273	-56.641	-44.434	-118.652
664	-12.451	-101.074	-37.598	-45.898	-31.738	-6.836	-43.945	-23.438	-13.672	-20.02	-24.902	-26.367	-49.805	-45.898	-117.188
665	-12.451	-102.539	-39.551	-45.898	-32.227	-6.836	-44.922	-20.508	-13.672	-20.02	-23.926	-26.367	-55.664	-45.898	-118.164
666	-12.451	-102.051	-38.574	-47.363	-31.25	-5.859	-44.922	-31.25	-13.672	-21.973	-23.438	-26.367	-53.711	-44.922	-118.652
667	-11.963	-103.516	-40.527	-45.41	-37.109	-6.836	-45.898	-23.438	-13.672	-20.996	-23.438	-33.203	-56.641	-45.898	-116.211
668	-12.695	-103.516	-40.039	-46.387	-37.109	-6.836	-45.898	-26.367	-13.672	-20.508	-24.414	-27.344	-51.758	-45.898	-117.676
669	-12.939	-104.492	-40.527	-46.387	-32.227	-5.859	-44.922	-20.508	-12.695	-20.996	-22.949	-27.344	-64.453	-46.387	-117.676
670	-12.207	-104.98	-40.039	-45.41	-36.621	-6.836	-46.875	-18.555	-12.695	-22.461	-23.926	-27.344	-51.758	-45.898	-120.117
671	-12.207	-104.004	-40.039	-45.898	-31.738	-6.836	-46.875	-18.555	-13.672	-20.996	-24.414	-27.344	-58.594	-46.875	-118.164
672	-12.451	-104.98	-40.039	-45.898	-37.109	-5.859	-45.898	-17.578	-13.672	-20.996	-23.926	-30.273	-52.734	-45.898	-118.652
673	-13.184	-104.98	-40.527	-48.828	-32.227	-6.836	-46.875	-18.555	-12.695	-21.484	-24.414	-32.227	-51.758	-46.875	-120.117
674	-13.184	-105.469	-40.527	-47.363	-31.25	-6.836	-46.875	-25.391	-13.672	-20.996	-23.438	-31.25	-52.734	-47.363	-120.605
675	-13.184	-104.492	-41.504	-46.387	-32.227	-6.836	-46.875	-21.484	-12.695	-21.484	-23.438	-28.32	-50.781	-46.387	-123.535
676	-12.695	-106.445	-41.504	-46.875	-32.715	-6.836	-48.828	-19.531	-13.672	-21.973	-23.926	-35.156	-52.734	-47.363	-119.629
677	-13.672	-105.957	-40.527	-48.34	-30.762	-5.859	-46.875	-19.531	-13.672	-21.973	-24.902	-33.203	-59.57	-47.363	-121.094
678	-13.184	-107.422	-42.48	-47.363	-32.227	-6.836	-46.875	-18.555	-13.672	-20.996	-23.926	-28.32	-50.781	-47.363	-122.559
679	-12.207	-107.91	-41.992	-47.363	-31.25	-6.836	-47.852	-20.508	-13.672	-20.508	-25.391	-27.344	-53.711	-47.852	-122.559
680	-12.695	-106.934	-41.504	-47.363	-32.227	-6.836	-47.852	-18.555	-12.695	-21.973	-23.926	-28.32	-60.547	-48.34	-123.535
681	-13.184	-108.398	-42.48	-48.34	-32.227	-6.836	-48.828	-17.578	-13.672	-20.996	-24.902	-30.273	-61.523	-47.363	-121.582
682	-12.939	-107.422	-42.969	-47.852	-32.715	-6.836	-48.828	-18.555	-14.648	-21.484	-25.391	-29.297	-53.711	-47.363	-125
683	-13.428	-110.352	-41.016	-53.711	-33.203	-6.836	-49.805	-18.555	-15.625	-21.973	-25.391	-28.32	-59.57	-48.34	-125
684	-12.939	-109.375	-41.992	-48.34	-32.227	-6.836	-48.828	-18.555	-14.648	-22.461	-25.879	-28.32	-59.57	-48.828	-126.465
685	-13.184	-111.328	-42.969	-55.176	-31.738	-6.836	-47.852	-19.531	-13.672	-20.996	-25.391	-29.297	-54.688	-50.293	-125.977
686	-13.916	-111.328	-43.457	-47.852	-32.715	-6.836	-48.828	-19.531	-14.648	-22.461	-24.902	-36.133	-68.359	-49.316	-125.977
687	-14.893	-110.352	-43.457	-48.828	-38.574	-6.836	-48.828	-21.484	-14.648	-22.461	-26.367	-29.297	-56.641	-49.805	-126.465
688	-13.428	-112.793	-41.992	-48.828	-40.527	-7.813	-50.781	-18.555	-15.625	-21.484	-25.391	-27.344	-55.664	-48.828	-125
689	-13.428	-112.793	-43.457	-48.34	-33.203	-7.813	-49.805	-19.531	-12.695	-22.461	-24.414	-30.273	-59.57	-50.781	-126.953
690	-13.184	-113.77	-42.969	-47.363	-33.691	-6.836	-49.805	-19.531	-14.648	-22.949	-24.902	-35.156	-62.5	-50.293	-126.465
691	-12.451	-113.281	-43.457	-47.852	-32.715	-7.813	-49.805	-19.531	-13.672	-22.461	-25.391	-29.297	-60.547	-49.316	-127.93
692	-13.428	-113.281	-45.41	-48.34	-33.203	-6.836	-49.805	-23.438	-13.672	-22.949	-24.902	-30.273	-63.477	-49.805	-129.395
693	-13.428	-113.281	-43.457	-47.852	-33.203	-6.836	-49.805	-20.508	-14.648	-22.949	-25.879	-31.25	-56.641	-49.805	-127.93
694	-14.16	-115.234	-44.434	-48.34	-32.227	-7.813	-50.781	-24.414	-14.648	-22.949	-23.926	-35.156	-66.406	-50.293	-128.906
695	-14.404	-114.258	-44.922	-48.828	-31.738	-7.813	-49.805	-24.414	-14.648	-24.414	-23.926	-34.18	-56.641	-50.293	-126.953
696	-13.916	-114.258	-46.387	-48.828	-32.227	-6.836	-51.758	-26.367	-15.625	-23.438	-24.414	-34.18	-63.477	-51.758	-128.418
697	-13.184	-115.234	-43.457	-49.805	-33.203	-6.836	-49.805	-22.461	-14.648	-22.461	-25.879	-30.273	-68.359	-50.781	-129.395
698	-14.16	-117.188	-46.875	-50.293	-35.156	-6.836	-49.805	-19.531	-15.625	-22.461	-25.391	-34.18	-63.477	-50.293	-131.836
699	-14.404	-114.746	-44.434	-50.293	-38.574	-6.836	-50.781	-19.531	-16.602	-23.926	-26.367	-35.156	-58.594	-49.805	-130.859
700	-13.672	-114.258	-45.41	-49.805	-32.715	-6.836	-50.781	-19.531	-16.602	-23.926	-26.367	-29.297	-62.5	-51.758	-128.906
701	-13.428	-115.234	-44.434	-51.758	-33.203	-6.836	-50.781	-20.508	-15.625	-25.391	-26.855	-29.297	-59.57	-52.734	-129.395
702	-14.16	-116.211	-43.945	-50.781	-35.156	-6.836	-49.805	-23.438	-15.625	-24.902	-25.879	-30.273	-60.547	-51.758	-130.859
703	-14.648	-116.699	-44.922	-51.758	-34.18	-6.836	-51.758	-19.531	-21.484	-23.926	-27.344	-29.297	-65.43	-51.27	-132.324
704	-14.648	-116.699	-44.434	-57.129	-34.18	-7.813	-50.781	-20.508	-14.648	-24.414	-25.879	-30.273	-59.57	-51.758	-131.836
705	-14.404	-117.676	-45.898	-51.27	-33.203	-6.836	-50.781	-23.438	-15.625	-24.902	-27.832	-36.133	-60.547	-51.27	-132.324
706	-13.672	-116.699	-45.898	-53.711	-37.598	-7.813	-51.758	-26.367	-14.648	-23.926	-26.855	-34.18	-62.5	-51.27	-132.324
707	-14.893	-117.188	-44.922	-51.758	-34.18	-6.836	-51.758	-21.484	-17.578	-23.926	-27.344	-35.156	-64.453	-52.734	-131.348
708	-14.404	-116.699	-47.363	-52.246	-34.18	-7.813	-51.758	-24.414	-17.578	-24.902	-28.32	-29.297	-62.5	-52.734	-132.324
709	-14.16	-118.652	-47.363	-53.223	-34.668	-7.813	-52.734	-20.508	-16.602	-25.391	-27.832	-30.273	-61.523	-52.246	-131.348
710	-14.16	-117.676	-46.875	-52.246	-34.18	-7.813	-51.758	-21.484	-15.625	-24.414	-32.227	-29.297	-64.453	-52.246	-131.836
711	-15.381	-118.164	-47.363	-52.246	-34.668	-7.813	-51.758	-20.508	-19.531	-24.902	-27.832	-29.297	-65.43	-51.758	-134.277
712	-13.916	-119.141	-45.898	-51.27	-34.668	-7.813	-52.734	-20.508	-19.531	-25.391	-31.25	-30.273	-68.359	-53.223	-133.301
713	-14.404	-120.117	-46.875	-51.758	-37.109	-7.813	-51.758	-26.367	-22.461	-24.902	-29.297	-31.25	-62.5	-53.223	-134.277
714	-14.16	-120.117	-47.852	-52.734	-36.621	-7.813	-52.734	-20.508	-21.484	-24.902	-28.32	-31.25	-69.336	-52.734	-134.766
715	-14.404	-120.605	-50.293	-52.734	-35.645	-7.813	-52.734	-21.484	-20.508	-25.391	-26.855	-31.25	-62.5	-53.223	-135.254
716	-13.672	-119.629	-47.852	-53.223	-35.156	-7.813	-51.758	-20.508	-19.531	-25.391	-27.832	-32.227	-68.359	-54.199	-134.766
717	-14.16	-120.605	-48.34	-52.734	-34.668	-7.813	-53.711	-20.508	-16.602	-23.926	-29.297	-31.25	-66.406	-53.711	-136.719
718	-13.916	-119.629	-48.34	-51.758	-35.156	-7.813	-53.711	-22.461	-15.625	-25.391	-28.32	-37.109	-64.453	-53.711	-135.742
719	-15.381	-120.117	-48.34	-52.246	-36.133	-8.789	-53.711	-21.484	-16.602	-24.414	-29.297	-31.25	-64.453	-54.199	-136.23
720	-14.648	-122.559	-49.316	-53.223	-35.156	-8.789	-52.734	-22.461	-16.602	-25.879	-28.32	-31.25	-63.477	-56.152	-135.254
721	-15.381	-122.559	-48.828	-52.246	-36.133	-7.813	-52.734	-23.438	-16.602	-25.391	-30.273	-32.227	-69.336	-54.688	-136.719
722	-14.893	-123.047	-49.805	-54.199	-35.645	-7.813	-53.711	-21.484	-17.578	-25.879	-30.273	-37.109	-64.453	-54.688	-138.184
723	-14.893	-122.07	-49.805	-53.223	-43.457	-6.836	-52.734	-23.438	-21.484	-25.391	-28.809	-41.992	-67.383	-55.176	-137.695
724	-14.16	-123.535	-49.805	-55.176	-36.133	-7.813	-52.734	-22.461	-15.625	-26.855	-29.297	-37.109	-74.219	-54.688	-136.719
725	-15.869	-121.582	-50.293	-55.176	-37.109	-8.789	-54.688	-23.438	-18.555	-25.879	-29.297	-35.156	-65.43	-54.688	-136.719
726	-15.625	-123.047	-52.246	-54.199	-37.598	-8.789	-53.711	-22.461	-17.578	-25.391	-27.832	-32.227	-63.477	-55.664	-136.719
727	-14.893	-123.535	-49.805	-54.199	-37.598	-7.813	-54.688	-22.461	-17.578	-26.855	-29.785	-38.086	-69.336	-56.152	-136.719
728	-14.893	-122.559	-51.27	-55.664	-37.109	-8.789	-55.664	-23.438	-23.438	-25.879	-28.809	-37.109	-73.242	-55.176	-139.16
729	-15.137	-124.512	-49.316	-54.688	-37.598	-8.789	-54.688	-22.461	-15.625	-24.902	-28.809	-39.063	-68.359	-56.641	-136.719
730	-15.869	-123.047	-50.293	-55.664	-38.086	-8.789	-53.711	-22.461	-16.602	-26.367	-29.785	-38.086	-71.289	-56.152	-138.672
731	-15.381	-125	-49.805	-59.082	-36.621	-7.813	-56.641	-22.461	-16.602	-25.391	-27.832	-39.063	-66.406	-55.664	-137.695
732	-15.625	-124.512	-49.805	-56.152	-38.086	-8.789	-55.664	-23.438	-17.578	-26.855	-29.297	-36.133	-65.43	-56.152	-138.672
733	-15.625	-125	-51.27	-55.176	-37.598	-7.813	-55.664	-24.414	-16.602	-25.391	-29.785	-33.203	-66.406	-56.641	-137.695
734	-17.09	-126.465	-50.781	-55.176	-36.621	-8.789	-53.711	-22.461	-16.602	-26.855	-29.785	-37.109	-69.336	-55.176	-140.137
735	-16.113	-125	-53.223	-56.641	-36.621	-8.789	-55.664	-22.461	-16.602	-26.855	-30.762	-33.203	-72.266	-56.641	-142.09
736	-17.09	-126.465	-52.246	-56.641	-37.598	-7.813	-55.664	-22.461	-16.602	-26.855	-30.273	-33.203	-74.219	-56.152	-140.625
737	-16.113	-126.465	-52.246	-56.152	-36.621	-7.813	-55.664	-24.414	-16.602	-26.855	-29.785	-33.203	-69.336	-57.129	-141.602
738	-15.869	-126.953	-53.223	-57.617	-39.063	-8.789	-54.688	-23.438	-16.602	-28.32	-31.25	-33.203	-72.266	-58.105	-141.113
739	-17.578	-127.441	-52.734	-55.664	-45.41	-7.813	-54.688	-22.461	-17.578	-26.367	-31.738	-32.227	-66.406	-57.617	-143.066
740	-15.869	-127.441	-53.223	-57.129	-38.574	-9.766	-56.641	-21.484	-17.578	-27.832	-30.762	-33.203	-70.313	-58.105	-144.531
741	-17.822	-126.465	-52.246	-56.641	-38.086	-8.789	-55.664	-23.438	-17.578	-27.344	-30.762	-32.227	-68.359	-59.57	-143.066
742	-16.357	-127.441	-52.246	-57.129	-37.598	-8.789	-55.664	-22.461	-17.578	-26.367	-30.762	-32.227	-72.266	-58.105	-143.066
743	-16.113	-127.93	-52.734	-57.129	-39.063	-8.789	-53.711	-28.32	-17.578	-27.832	-29.785	-33.203	-68.359	-59.082	-142.578
744	-16.357	-128.418	-51.758	-55.664	-37.598	-8.789	-55.664	-29.297	-17.578	-27.344	-32.227	-33.203	-74.219	-58.594	-142.578
745	-16.846	-128.418	-52.734	-56.641	-45.898	-9.766	-56.641	-29.297	-18.555	-27.344	-30.273	-33.203	-82.031	-58.594	-142.578
746	-17.09	-127.441	-53.223	-57.129	-39.063	-8.789	-57.617	-34.18	-22.461	-26.855	-31.25	-32.227	-79.102	-59.082	-144.043
747	-17.09	-128.906	-53.711	-57.129	-38.574	-9.766	-55.664	-29.297	-18.555	-27.344	-30.762	-32.227	-76.172	-59.082	-145.508
748	-16.357	-128.906	-52.246	-57.617	-39.551	-9.766	-56.641	-23.438	-17.578	-30.273	-31.25	-33.203	-73.242	-58.594	-144.531
749	-16.113	-128.418	-53.711	-55.176	-40.039	-8.789	-56.641	-36.133	-17.578	-31.738	-31.25	-34.18	-70.313	-59.082	-146.973
750	-17.334	-131.348	-52.246	-56.152	-41.016	-9.766	-56.641	-24.414	-19.531	-28.809	-31.738	-34.18	-73.242	-57.617	-146.484
751	-17.822	-129.883	-52.734	-57.129	-38.086	-8.789	-56.641	-28.32	-18.555	-28.809	-31.738	-35.156	-83.008	-58.105	-144.531
752	-16.846	-130.371	-53.223	-54.688	-39.063	-7.813	-58.594	-30.273	-17.578	-28.32	-33.203	-34.18	-77.148	-59.082	-146.484
753	-17.822	-130.371	-54.199	-57.129	-39.551	-8.789	-57.617	-29.297	-19.531	-27.832	-31.25	-39.063	-70.313	-59.57	-147.461
754	-18.066	-130.859	-53.223	-57.617	-39.551	-9.766	-57.617	-25.391	-20.508	-28.32	-30.762	-35.156	-78.125	-60.059	-147.949
755	-17.334	-131.348	-54.688	-57.617	-40.039	-8.789	-57.617	-34.18	-19.531	-28.32	-31.738	-35.156	-73.242	-60.059	-146.973
756	-17.09	-131.836	-56.152	-57.129	-44.434	-8.789	-56.641	-41.016	-18.555	-28.32	-31.738	-35.156	-70.313	-60.059	-149.414
757	-18.066	-131.836	-56.152	-59.082	-43.945	-9.766	-57.617	-32.227	-19.531	-27.832	-32.715	-35.156	-82.031	-59.57	-149.902
758	-17.578	-131.836	-54.688	-58.594	-38.574	-8.789	-56.641	-33.203	-19.531	-28.809	-31.738	-35.156	-84.961	-59.57	-148.926
759	-17.578	-131.836	-54.688	-57.617	-39.063	-8.789	-57.617	-28.32	-21.484	-27.832	-33.203	-35.156	-75.195	-60.059	-149.414
760	-17.334	-132.324	-55.664	-59.57	-38.574	-9.766	-57.617	-30.273	-19.531	-28.32	-32.227	-35.156	-69.336	-61.035	-149.902
761	-17.334	-134.277	-55.664	-58.594	-39.551	-8.789	-57.617	-30.273	-19.531	-29.785	-32.227	-35.156	-76.172	-61.035	-147.949
762	-18.066	-132.813	-55.176	-59.082	-39.063	-8.789	-57.617	-32.227	-20.508	-28.809	-32.227	-35.156	-72.266	-61.035	-147.949
763	-17.334	-135.254	-56.152	-57.129	-40.039	-9.766	-57.617	-24.414	-19.531	-29.297	-32.227	-40.039	-80.078	-61.035	-151.367
764	-16.846	-133.301	-56.152	-59.082	-39.551	-9.766	-57.617	-34.18	-19.531	-29.785	-32.715	-35.156	-72.266	-62.5	-149.414
765	-18.066	-132.813	-56.641	-59.082	-38.086	-9.766	-57.617	-35.156	-17.578	-28.809	-32.715	-36.133	-80.078	-62.012	-149.902
766	-17.578	-134.277	-57.129	-60.059	-39.551	-9.766	-56.641	-37.109	-19.531	-29.785	-32.227	-37.109	-74.219	-62.012	-150.391
767	-17.822	-136.23	-56.152	-59.082	-39.063	-9.766	-57.617	-32.227	-19.531	-28.809	-31.25	-36.133	-73.242	-62.012	-151.367
768	-16.602	-135.254	-56.152	-59.082	-40.039	-9.766	-57.617	-30.273	-20.508	-28.32	-31.25	-41.016	-75.195	-61.523	-150.391
769	-18.066	-134.766	-55.176	-60.059	-39.551	-8.789	-57.617	-27.344	-20.508	-29.785	-32.227	-35.156	-80.078	-62.5	-151.855
770	-17.578	-135.254	-56.152	-57.617	-40.039	-9.766	-56.641	-25.391	-20.508	-28.32	-32.227	-36.133	-83.984	-63.477	-151.855
771	-17.09	-135.742	-56.641	-57.617	-40.527	-9.766	-57.617	-32.227	-19.531	-29.297	-32.227	-41.016	-76.172	-62.5	-153.809
772	-17.578	-135.742	-55.176	-59.57	-41.016	-9.766	-58.594	-32.227	-19.531	-30.273	-32.715	-41.016	-82.031	-64.941	-152.832
773	-17.334	-137.207	-56.641	-58.594	-40.527	-9.766	-58.594	-32.227	-20.508	-29.297	-32.715	-37.109	-76.172	-62.5	-152.832
774	-17.09	-137.207	-55.664	-58.594	-40.527	-9.766	-58.594	-25.391	-19.531	-29.785	-32.227	-40.039	-74.219	-62.988	-153.32
775	-17.822	-136.719	-55.664	-60.059	-40.527	-9.766	-58.594	-25.391	-18.555	-29.785	-31.738	-41.016	-85.938	-63.477	-155.273
776	-17.09	-137.207	-57.129	-59.082	-42.48	-8.789	-58.594	-24.414	-19.531	-30.762	-32.715	-37.109	-80.078	-63.477	-152.832
777	-18.066	-139.16	-56.152	-61.523	-41.992	-9.766	-57.617	-33.203	-19.531	-30.273	-33.203	-37.109	-80.078	-63.965	-154.785
778	-18.066	-138.184	-56.641	-59.57	-41.992	-9.766	-59.57	-24.414	-21.484	-30.273	-33.203	-36.133	-86.914	-63.965	-155.762
779	-18.555	-139.648	-58.105	-59.57	-41.992	-9.766	-59.57	-25.391	-20.508	-30.762	-32.715	-36.133	-76.172	-63.965	-154.785
780	-17.822	-139.648	-57.617	-59.57	-41.016	-8.789	-58.594	-26.367	-21.484	-31.25	-34.18	-38.086	-81.055	-64.941	-156.738
781	-17.578	-140.137	-57.129	-58.105	-42.48	-9.766	-60.547	-26.367	-20.508	-31.738	-34.18	-36.133	-75.195	-64.453	-155.273
782	-18.799	-139.648	-57.129	-60.059	-43.945	-9.766	-60.547	-25.391	-21.484	-31.25	-33.203	-38.086	-76.172	-65.43	-155.273
783	-17.822	-142.09	-56.641	-60.547	-41.504	-9.766	-59.57	-25.391	-20.508	-31.25	-32.715	-41.016	-76.172	-64.941	-156.738
784	-17.822	-140.625	-58.594	-61.035	-43.945	-9.766	-60.547	-32.227	-20.508	-30.273	-33.691	-41.992	-82.031	-64.941	-156.738
785	-18.066	-140.625	-59.57	-61.035	-42.48	-9.766	-59.57	-33.203	-19.531	-31.25	-33.203	-38.086	-84.961	-65.43	-156.25
786	-18.311	-143.066	-58.105	-59.57	-44.922	-9.766	-60.547	-26.367	-20.508	-31.738	-33.691	-38.086	-83.008	-65.918	-155.762
787	-19.043	-142.09	-58.594	-60.059	-44.434	-8.789	-61.523	-31.25	-20.508	-32.715	-33.691	-38.086	-77.148	-66.406	-156.25
788	-18.555	-141.602	-60.059	-60.059	-44.434	-9.766	-60.547	-38.086	-21.484	-32.227	-34.18	-39.063	-78.125	-66.895	-156.738
789	-18.311	-142.09	-58.594	-59.57	-45.41	-9.766	-61.523	-27.344	-26.367	-31.25	-34.668	-38.086	-83.984	-66.895	-158.203
790	-18.311	-143.066	-59.57	-62.5	-44.922	-9.766	-59.57	-31.25	-21.484	-32.715	-34.668	-38.086	-86.914	-66.895	-154.297
791	-18.311	-145.02	-59.082	-60.547	-43.945	-9.766	-59.57	-25.391	-22.461	-33.203	-33.691	-38.086	-87.891	-67.383	-156.25
792	-18.799	-145.02	-58.594	-60.059	-44.434	-9.766	-61.523	-33.203	-21.484	-32.715	-35.156	-38.086	-78.125	-66.895	-157.715
793	-18.799	-145.508	-58.594	-62.5	-43.945	-10.742	-62.5	-31.25	-23.438	-32.227	-35.645	-38.086	-84.961	-66.406	-157.715
794	-18.555	-145.996	-60.059	-62.012	-44.922	-9.766	-60.547	-35.156	-21.484	-33.203	-35.645	-38.086	-84.961	-66.895	-158.203
795	-18.555	-147.949	-59.57	-62.5	-51.758	-9.766	-60.547	-26.367	-21.484	-32.227	-35.156	-39.063	-83.984	-67.383	-159.18
796	-18.311	-146.973	-60.547	-61.523	-45.41	-9.766	-63.477	-26.367	-20.508	-33.203	-34.668	-39.063	-80.078	-66.895	-158.203
797	-18.799	-146.484	-60.547	-62.5	-45.41	-8.789	-61.523	-28.32	-20.508	-34.18	-35.156	-38.086	-81.055	-68.359	-157.715
798	-19.043	-148.438	-62.5	-62.012	-45.41	-8.789	-62.5	-25.391	-20.508	-34.18	-34.668	-38.086	-86.914	-68.848	-157.227
799	-17.822	-149.414	-61.035	-62.5	-44.434	-8.789	-61.523	-29.297	-21.484	-34.18	-35.645	-39.063	-90.82	-69.336	-160.645
800	-19.287	-148.438	-61.523	-63.477	-44.922	-9.766	-62.5	-26.367	-21.484	-33.203	-37.109	-39.063	-86.914	-68.848	-160.156
801	-19.043	-150.391	-59.57	-62.988	-44.922	-9.766	-62.5	-31.25	-22.461	-33.691	-34.668	-40.039	-84.961	-68.848	-161.133
802	-18.311	-148.926	-60.547	-62.988	-45.41	-9.766	-62.5	-27.344	-22.461	-32.227	-36.133	-39.063	-80.078	-68.359	-161.621
803	-18.799	-150.391	-60.547	-63.477	-45.41	-10.742	-63.477	-26.367	-22.461	-33.691	-40.039	-40.039	-85.938	-68.848	-160.645
804	-18.555	-149.902	-64.941	-64.453	-45.898	-9.766	-63.477	-31.25	-21.484	-33.691	-39.551	-38.086	-94.727	-68.848	-158.691
805	-19.043	-150.391	-61.035	-63.477	-44.922	-10.742	-63.477	-32.227	-21.484	-33.203	-35.156	-40.039	-87.891	-69.336	-160.156
806	-19.775	-151.855	-61.523	-62.5	-44.434	-11.719	-64.453	-33.203	-20.508	-32.227	-36.133	-41.016	-83.984	-67.871	-160.156
807	-19.775	-151.367	-62.5	-62.988	-45.41	-11.719	-64.453	-26.367	-21.484	-33.691	-36.621	-38.086	-85.938	-68.848	-161.621
808	-19.775	-149.902	-62.012	-62.988	-45.898	-10.742	-63.477	-33.203	-23.438	-33.691	-35.645	-40.039	-94.727	-68.848	-162.598
809	-19.531	-150.879	-62.988	-62.5	-46.387	-10.742	-63.477	-31.25	-21.484	-35.645	-35.645	-45.898	-87.891	-69.824	-161.621
810	-19.531	-150.879	-62.012	-65.918	-46.875	-11.719	-64.453	-25.391	-21.484	-34.668	-35.645	-44.922	-87.891	-70.801	-161.133
811	-20.02	-152.344	-62.5	-68.848	-44.922	-10.742	-64.453	-32.227	-22.461	-34.668	-36.133	-44.922	-95.703	-70.313	-161.621
812	-20.264	-150.879	-62.5	-63.477	-46.875	-10.742	-63.477	-29.297	-22.461	-34.668	-36.133	-41.016	-82.031	-70.801	-162.109
813	-20.508	-151.367	-61.523	-62.988	-44.434	-11.719	-63.477	-37.109	-22.461	-34.668	-35.645	-40.039	-82.031	-70.801	-161.621
814	-20.02	-153.32	-62.5	-62.5	-44.434	-10.742	-65.43	-31.25	-22.461	-34.668	-36.133	-41.992	-82.031	-70.313	-164.063
815	-20.264	-151.855	-62.988	-62.988	-46.387	-10.742	-64.453	-31.25	-26.367	-35.156	-37.109	-39.063	-92.773	-71.777	-163.574
816	-21.24	-152.832	-62.5	-63.965	-53.223	-11.719	-64.453	-27.344	-27.344	-34.668	-36.621	-43.945	-87.891	-71.289	-164.551
817	-20.264	-153.32	-62.5	-63.965	-45.41	-10.742	-64.453	-32.227	-26.367	-35.645	-37.598	-44.922	-83.008	-70.801	-164.551
818	-20.264	-154.297	-62.5	-62.988	-46.387	-9.766	-64.453	-32.227	-26.367	-35.156	-37.598	-40.039	-82.031	-72.754	-165.039
819	-20.264	-153.32	-62.012	-63.965	-46.387	-10.742	-65.43	-26.367	-21.484	-35.156	-37.109	-45.898	-85.938	-71.777	-165.527
820	-19.531	-154.297	-63.965	-63.477	-45.898	-10.742	-65.43	-28.32	-23.438	-34.668	-37.598	-42.969	-82.031	-72.266	-166.016
821	-19.531	-154.785	-62.988	-65.918	-49.316	-10.742	-65.43	-27.344	-22.461	-39.551	-36.621	-45.898	-92.773	-72.266	-165.039
822	-21.24	-155.273	-63.477	-65.918	-46.387	-10.742	-65.43	-27.344	-22.461	-34.668	-37.109	-51.758	-83.984	-73.242	-168.457
823	-20.508	-155.762	-65.43	-64.941	-45.898	-11.719	-66.406	-31.25	-22.461	-34.668	-37.598	-46.875	-90.82	-72.754	-166.992
824	-20.264	-154.785	-63.965	-64.941	-47.363	-11.719	-67.383	-27.344	-23.438	-36.133	-37.598	-41.016	-83.984	-73.73	-167.48
825	-20.508	-154.785	-64.453	-64.941	-47.363	-11.719	-67.383	-28.32	-22.461	-35.156	-37.109	-47.852	-88.867	-72.754	-165.527
826	-19.775	-156.738	-64.453	-65.43	-47.363	-10.742	-66.406	-35.156	-22.461	-34.668	-38.574	-39.063	-90.82	-73.73	-168.457
827	-20.264	-155.762	-64.453	-64.453	-46.875	-11.719	-66.406	-28.32	-23.438	-34.668	-38.086	-39.063	-88.867	-73.73	-168.457
828	-19.287	-157.715	-65.918	-64.941	-46.875	-11.719	-66.406	-29.297	-23.438	-35.645	-36.621	-45.898	-84.961	-73.73	-168.945
829	-20.264	-156.25	-65.918	-64.941	-46.875	-10.742	-66.406	-33.203	-23.438	-36.133	-36.621	-42.969	-88.867	-73.73	-167.48
830	-21.24	-158.691	-65.43	-65.918	-45.898	-10.742	-66.406	-35.156	-22.461	-35.645	-38.086	-41.016	-86.914	-73.73	-168.457
831	-20.752	-159.18	-64.941	-66.406	-46.875	-10.742	-67.383	-28.32	-24.414	-36.133	-38.086	-49.805	-85.938	-75.195	-166.992
832	-20.508	-158.203	-65.918	-65.43	-46.387	-12.695	-67.383	-31.25	-26.367	-36.133	-38.574	-43.945	-93.75	-76.66	-168.945
833	-21.24	-160.156	-66.406	-65.43	-48.34	-10.742	-67.383	-34.18	-27.344	-35.645	-37.598	-43.945	-91.797	-75.684	-169.922
834	-20.752	-159.18	-66.895	-66.406	-54.688	-11.719	-68.359	-29.297	-26.367	-36.621	-38.086	-45.898	-86.914	-76.172	-168.457
835	-21.24	-159.668	-66.895	-66.895	-47.852	-12.695	-67.383	-35.156	-23.438	-36.133	-38.574	-44.922	-91.797	-75.195	-169.922
836	-21.24	-159.668	-65.918	-67.871	-47.852	-11.719	-68.359	-35.156	-22.461	-36.133	-40.039	-44.922	-92.773	-75.195	-170.41
837	-20.264	-160.156	-67.871	-68.848	-49.316	-12.695	-67.383	-30.273	-22.461	-37.109	-40.039	-44.922	-92.773	-74.707	-169.922
838	-20.508	-159.668	-67.383	-67.383	-47.363	-9.766	-69.336	-29.297	-22.461	-42.969	-38.574	-43.945	-87.891	-75.195	-172.363
839	-20.996	-159.668	-67.871	-66.406	-48.34	-11.719	-68.359	-34.18	-22.461	-36.133	-39.063	-48.828	-91.797	-75.684	-170.41
840	-20.264	-160.156	-66.895	-67.383	-48.828	-11.719	-68.359	-29.297	-23.438	-37.598	-38.574	-44.922	-89.844	-77.148	-168.457
841	-20.752	-163.086	-67.383	-67.383	-48.34	-11.719	-68.359	-29.297	-22.461	-37.598	-39.551	-45.898	-87.891	-76.66	-169.922
842	-20.508	-162.109	-67.871	-68.359	-48.34	-11.719	-68.359	-33.203	-23.438	-35.645	-39.063	-41.016	-87.891	-77.637	-171.387
843	-21.24	-162.598	-68.359	-68.359	-49.316	-11.719	-69.336	-30.273	-23.438	-38.086	-39.551	-47.852	-87.891	-77.148	-172.363
844	-19.775	-162.598	-68.848	-68.359	-50.293	-11.719	-70.313	-30.273	-29.297	-36.621	-40.039	-47.852	-89.844	-78.125	-172.363
845	-21.484	-161.621	-68.359	-67.871	-49.805	-11.719	-70.313	-31.25	-30.273	-36.621	-40.527	-46.875	-87.891	-77.637	-173.34
846	-21.484	-161.621	-66.895	-67.871	-54.199	-11.719	-70.313	-34.18	-28.32	-36.133	-38.574	-41.992	-88.867	-77.637	-171.875
847	-21.24	-162.598	-67.871	-67.871	-50.293	-12.695	-69.336	-36.133	-28.32	-38.086	-39.063	-41.992	-87.891	-79.59	-173.34
848	-20.752	-163.574	-68.848	-67.871	-55.664	-12.695	-71.289	-36.133	-27.344	-41.992	-38.574	-46.875	-95.703	-78.125	-173.34
849	-20.996	-163.574	-67.871	-67.871	-50.293	-12.695	-71.289	-31.25	-28.32	-40.527	-39.551	-40.039	-93.75	-80.078	-173.828
850	-21.973	-165.039	-68.848	-68.359	-50.293	-12.695	-70.313	-30.273	-24.414	-37.598	-40.039	-44.922	-93.75	-79.59	-174.316
851	-20.508	-164.063	-68.359	-66.406	-53.711	-10.742	-71.289	-30.273	-24.414	-37.598	-38.574	-45.898	-94.727	-80.566	-174.316
852	-20.752	-163.574	-68.848	-68.359	-50.781	-12.695	-69.336	-31.25	-24.414	-38.086	-40.039	-45.898	-88.867	-79.59	-172.852
853	-20.996	-162.109	-68.359	-68.848	-51.758	-11.719	-71.289	-31.25	-30.273	-38.574	-39.551	-41.992	-88.867	-79.59	-175.293
854	-21.973	-162.598	-70.801	-67.871	-50.293	-12.695	-71.289	-31.25	-29.297	-38.086	-41.504	-41.992	-89.844	-79.59	-175.293
855	-21.484	-164.063	-69.824	-67.871	-50.781	-11.719	-72.266	-32.227	-24.414	-37.598	-40.039	-43.945	-93.75	-80.566	-174.805
856	-21.24	-164.551	-71.777	-68.359	-50.781	-12.695	-71.289	-31.25	-24.414	-37.598	-40.527	-47.852	-89.844	-81.055	-175.781
857	-21.729	-166.016	-70.801	-68.848	-50.781	-11.719	-72.266	-31.25	-24.414	-36.621	-41.016	-46.875	-89.844	-82.031	-176.27
858	-21.973	-165.527	-71.289	-69.336	-51.27	-12.695	-70.313	-31.25	-26.367	-37.598	-41.992	-43.945	-90.82	-80.078	-176.27
859	-21.973	-165.527	-70.801	-69.336	-51.27	-12.695	-72.266	-30.273	-25.391	-38.086	-42.48	-43.945	-89.844	-81.543	-177.246
860	-21.729	-167.969	-71.289	-68.848	-51.758	-12.695	-71.289	-31.25	-25.391	-37.598	-41.016	-41.992	-89.844	-80.566	-177.734
861	-21.729	-167.969	-70.801	-68.359	-51.27	-12.695	-73.242	-31.25	-24.414	-38.086	-41.504	-41.992	-90.82	-81.543	-176.758
862	-21.484	-167.48	-70.313	-69.824	-50.293	-12.695	-70.313	-31.25	-27.344	-43.457	-41.016	-41.992	-96.68	-80.566	-176.758
863	-21.484	-169.434	-71.289	-68.848	-51.27	-12.695	-72.266	-32.227	-24.414	-43.457	-41.992	-41.992	-103.516	-83.008	-178.223
864	-21.484	-167.969	-72.754	-68.848	-52.246	-12.695	-72.266	-36.133	-25.391	-38.574	-42.48	-44.922	-103.516	-80.566	-177.246
865	-21.973	-166.504	-72.754	-69.824	-53.711	-12.695	-73.242	-38.086	-25.391	-43.945	-41.992	-41.992	-92.773	-82.52	-178.711
866	-22.217	-166.992	-72.266	-68.848	-52.734	-12.695	-73.242	-32.227	-26.367	-39.063	-42.969	-41.016	-100.586	-82.52	-180.176
867	-21.484	-166.992	-73.242	-70.801	-54.688	-11.719	-73.242	-31.25	-26.367	-39.063	-41.992	-41.992	-98.633	-83.496	-180.176
868	-21.484	-167.48	-72.266	-70.313	-53.223	-11.719	-72.266	-33.203	-25.391	-39.063	-40.527	-43.945	-96.68	-83.008	-178.711
869	-21.973	-168.457	-71.289	-69.824	-53.223	-13.672	-73.242	-33.203	-23.438	-38.574	-40.527	-41.992	-92.773	-83.008	-179.199
870	-21.729	-168.457	-73.242	-70.801	-53.223	-12.695	-74.219	-33.203	-25.391	-39.551	-43.457	-46.875	-91.797	-82.52	-180.664
871	-22.949	-168.457	-72.754	-69.824	-53.711	-13.672	-73.242	-33.203	-25.391	-39.551	-41.992	-47.852	-91.797	-83.496	-180.664
872	-22.705	-170.41	-72.754	-70.313	-53.711	-11.719	-74.219	-37.109	-26.367	-39.551	-41.504	-48.828	-92.773	-83.496	-184.57
873	-22.705	-170.41	-73.73	-70.801	-52.734	-12.695	-76.172	-33.203	-25.391	-39.063	-42.48	-41.016	-92.773	-84.961	-181.152
874	-23.682	-171.875	-74.219	-70.313	-52.246	-12.695	-74.219	-34.18	-24.414	-40.039	-43.457	-48.828	-91.797	-84.473	-182.129
875	-22.461	-170.898	-75.195	-70.801	-53.223	-12.695	-76.172	-33.203	-25.391	-40.039	-42.969	-53.711	-91.797	-84.473	-182.129
876	-23.438	-170.41	-74.219	-71.777	-52.246	-12.695	-75.195	-32.227	-31.25	-41.016	-41.992	-44.922	-98.633	-84.961	-182.617
877	-22.217	-170.898	-73.73	-71.777	-51.758	-13.672	-73.242	-33.203	-32.227	-41.992	-42.969	-49.805	-93.75	-84.473	-182.129
878	-22.949	-172.363	-74.707	-71.289	-52.734	-12.695	-74.219	-33.203	-24.414	-41.992	-41.992	-46.875	-94.727	-84.961	-184.57
879	-23.193	-172.363	-75.684	-70.313	-53.223	-12.695	-75.195	-36.133	-25.391	-39.551	-42.969	-41.992	-100.586	-84.473	-183.594
880	-23.438	-169.922	-73.73	-70.801	-54.199	-13.672	-76.172	-33.203	-26.367	-41.504	-41.992	-48.828	-100.586	-85.938	-183.105
881	-23.193	-172.852	-74.707	-72.266	-53.223	-12.695	-75.195	-32.227	-26.367	-41.016	-42.969	-48.828	-97.656	-86.426	-184.082
882	-23.438	-172.852	-76.172	-70.313	-53.223	-12.695	-75.195	-33.203	-25.391	-40.039	-43.457	-42.969	-101.563	-86.426	-184.57
883	-22.949	-173.828	-76.172	-70.801	-53.711	-12.695	-76.172	-34.18	-26.367	-41.016	-42.48	-48.828	-102.539	-84.473	-185.059
884	-22.949	-174.805	-75.195	-71.777	-55.176	-12.695	-76.172	-33.203	-26.367	-41.016	-42.48	-51.758	-102.539	-86.426	-183.105
885	-22.949	-173.828	-76.172	-70.801	-53.711	-12.695	-77.148	-34.18	-25.391	-41.016	-43.945	-54.688	-96.68	-87.402	-185.059
886	-22.217	-173.34	-76.66	-70.801	-59.082	-13.672	-77.148	-34.18	-30.273	-41.992	-43.945	-49.805	-97.656	-87.402	-185.547
887	-22.949	-174.316	-77.637	-71.777	-61.035	-12.695	-77.148	-35.156	-31.25	-41.504	-42.969	-50.781	-98.633	-86.914	-185.059
888	-21.729	-175.293	-76.66	-71.777	-59.082	-14.648	-78.125	-34.18	-26.367	-42.48	-42.48	-44.922	-98.633	-86.914	-186.523
889	-22.949	-174.316	-78.125	-71.777	-55.176	-14.648	-77.148	-35.156	-26.367	-41.992	-43.457	-43.945	-98.633	-87.402	-187.012
890	-23.438	-175.293	-76.66	-71.777	-57.617	-12.695	-77.148	-34.18	-26.367	-42.969	-44.434	-43.945	-97.656	-88.379	-193.848
891	-21.729	-174.316	-76.172	-71.777	-54.199	-13.672	-77.148	-34.18	-26.367	-41.992	-43.945	-43.945	-103.516	-87.891	-185.547
892	-22.949	-176.27	-77.637	-72.754	-55.664	-13.672	-76.172	-37.109	-26.367	-41.504	-42.969	-43.945	-102.539	-87.402	-187.012
893	-22.949	-176.27	-76.66	-72.754	-53.711	-12.695	-76.172	-36.133	-26.367	-42.48	-43.457	-54.688	-104.492	-88.867	-188.965
894	-22.949	-175.781	-75.195	-72.754	-54.199	-13.672	-78.125	-36.133	-26.367	-41.992	-44.434	-44.922	-103.516	-88.867	-187.5
895	-23.926	-174.316	-76.172	-70.801	-54.688	-12.695	-76.172	-37.109	-27.344	-43.457	-43.945	-49.805	-102.539	-88.379	-188.477
896	-22.949	-175.293	-77.637	-71.777	-54.688	-12.695	-79.102	-35.156	-28.32	-42.969	-43.457	-43.945	-99.609	-87.891	-188.477
897	-23.926	-176.758	-78.613	-72.754	-54.688	-12.695	-79.102	-35.156	-27.344	-41.992	-45.898	-44.922	-98.633	-89.844	-190.43
898	-23.193	-176.758	-79.102	-72.266	-54.688	-13.672	-78.125	-35.156	-30.273	-41.992	-44.922	-44.922	-98.633	-91.309	-189.453
899	-23.193	-177.734	-77.637	-75.195	-56.152	-13.672	-76.172	-41.016	-27.344	-43.945	-45.41	-44.922	-99.609	-90.332	-190.43
900	-23.438	-176.758	-79.59	-75.195	-53.711	-13.672	-78.125	-40.039	-27.344	-42.969	-44.922	-44.922	-100.586	-88.867	-191.406
901	-22.949	-178.711	-79.59	-72.754	-54.688	-14.648	-78.125	-40.039	-27.344	-43.945	-45.898	-52.734	-98.633	-88.867	-193.848
902	-24.658	-178.711	-78.613	-72.754	-55.176	-13.672	-79.102	-39.063	-30.273	-43.945	-45.898	-47.852	-99.609	-91.797	-194.336
903	-22.949	-179.688	-78.613	-71.777	-55.176	-14.648	-79.102	-35.156	-28.32	-43.457	-45.41	-52.734	-100.586	-90.332	-191.895
904	-23.193	-179.688	-77.637	-73.242	-54.199	-14.648	-79.102	-36.133	-28.32	-43.457	-44.434	-46.875	-100.586	-90.332	-191.895
905	-23.193	-179.199	-81.055	-74.707	-55.664	-14.648	-80.078	-37.109	-29.297	-43.945	-45.898	-46.875	-101.563	-90.332	-192.383
906	-23.193	-179.688	-77.637	-74.219	-56.152	-14.648	-80.078	-36.133	-28.32	-44.922	-44.922	-46.875	-111.328	-89.844	-194.824
907	-22.949	-179.199	-78.613	-74.707	-56.152	-14.648	-80.078	-36.133	-27.344	-44.434	-44.922	-46.875	-110.352	-90.82	-193.848
908	-24.658	-179.688	-78.125	-76.172	-55.664	-14.648	-80.078	-36.133	-27.344	-44.434	-43.457	-46.875	-110.352	-90.332	-192.871
909	-23.193	-178.711	-77.637	-75.684	-56.641	-13.672	-82.031	-37.109	-28.32	-44.434	-44.922	-47.852	-115.234	-89.355	-192.871
910	-24.414	-181.152	-78.125	-73.242	-62.012	-14.648	-82.031	-37.109	-27.344	-46.387	-44.434	-45.898	-116.211	-88.867	-195.313
911	-24.17	-179.688	-79.59	-73.242	-55.176	-14.648	-81.055	-37.109	-27.344	-44.434	-45.41	-51.758	-117.188	-90.332	-193.848
912	-23.438	-180.664	-78.613	-78.613	-55.176	-14.648	-82.031	-38.086	-30.273	-45.898	-46.875	-52.734	-106.445	-90.82	-193.848
913	-24.414	-181.152	-80.078	-74.219	-55.176	-13.672	-80.078	-37.109	-27.344	-45.898	-45.898	-52.734	-104.492	-90.82	-193.359
914	-24.414	-181.641	-80.566	-82.031	-61.035	-14.648	-81.055	-36.133	-28.32	-45.898	-44.922	-52.734	-102.539	-90.332	-196.777
915	-24.17	-183.105	-80.566	-75.684	-60.059	-13.672	-82.031	-35.156	-29.297	-45.898	-46.875	-45.898	-101.563	-91.309	-193.848
916	-24.658	-183.105	-80.566	-76.172	-58.105	-13.672	-81.055	-38.086	-29.297	-45.41	-46.387	-47.852	-112.305	-92.773	-195.801
917	-24.658	-182.617	-81.543	-74.707	-56.641	-14.648	-83.008	-41.992	-28.32	-45.41	-46.387	-45.898	-110.352	-94.238	-194.336
918	-25.146	-184.082	-81.055	-75.684	-56.641	-14.648	-82.031	-41.992	-28.32	-44.922	-46.875	-47.852	-114.258	-91.797	-196.289
919	-24.414	-185.059	-81.055	-81.543	-55.664	-13.672	-83.008	-37.109	-28.32	-45.898	-47.363	-46.875	-102.539	-92.285	-195.801
920	-24.414	-185.059	-83.008	-81.543	-56.641	-13.672	-82.031	-37.109	-28.32	-44.922	-47.363	-46.875	-103.516	-92.773	-195.801
921	-24.414	-185.547	-81.543	-74.707	-56.641	-13.672	-82.031	-36.133	-28.32	-45.41	-46.875	-46.875	-103.516	-93.75	-198.242
922	-24.414	-183.594	-83.984	-75.195	-56.152	-13.672	-81.055	-38.086	-28.32	-44.434	-51.27	-48.828	-104.492	-93.75	-200.195
923	-24.658	-185.059	-82.52	-76.172	-56.641	-13.672	-83.984	-40.039	-28.32	-46.875	-46.387	-51.758	-103.516	-93.75	-199.707
924	-25.146	-184.57	-83.496	-80.566	-57.617	-13.672	-83.008	-38.086	-28.32	-45.41	-45.41	-47.852	-109.375	-94.727	-199.707
925	-24.902	-185.059	-83.008	-86.426	-57.617	-14.648	-82.031	-46.875	-28.32	-46.387	-46.875	-46.875	-105.469	-94.727	-199.219
926	-26.123	-185.547	-84.473	-77.148	-56.641	-14.648	-82.031	-39.063	-30.273	-45.898	-46.875	-50.781	-106.445	-95.215	-199.707
927	-25.146	-186.523	-81.543	-76.66	-57.617	-14.648	-82.031	-42.969	-29.297	-46.387	-48.828	-48.828	-111.328	-91.797	-199.219
928	-24.658	-185.547	-84.961	-78.613	-57.617	-13.672	-82.031	-48.828	-28.32	-46.387	-45.898	-49.805	-119.141	-94.727	-201.172
929	-25.391	-187.5	-83.496	-81.055	-58.105	-14.648	-82.031	-43.945	-27.344	-45.41	-45.41	-47.852	-118.164	-94.727	-202.148
930	-25.635	-188.477	-85.449	-78.613	-58.105	-15.625	-82.031	-50.781	-28.32	-44.922	-47.852	-48.828	-115.234	-96.68	-200.684
931	-24.902	-187.988	-84.961	-79.59	-59.082	-14.648	-83.008	-41.992	-29.297	-45.41	-47.363	-47.852	-111.328	-96.191	-204.59
932	-26.123	-189.941	-84.473	-76.66	-59.082	-14.648	-83.008	-38.086	-29.297	-45.898	-49.316	-48.828	-106.445	-96.68	-202.148
933	-23.682	-187.988	-83.984	-79.102	-58.594	-13.672	-83.008	-41.016	-29.297	-46.387	-47.852	-48.828	-110.352	-96.191	-203.613
934	-25.635	-188.965	-83.984	-76.66	-58.594	-14.648	-83.008	-39.063	-28.32	-46.387	-47.852	-47.852	-112.305	-96.68	-202.637
935	-25.879	-188.477	-83.984	-77.637	-57.129	-15.625	-83.008	-40.039	-28.32	-45.898	-48.828	-49.805	-107.422	-97.168	-204.102
936	-25.146	-188.477	-85.449	-76.66	-57.129	-14.648	-81.055	-39.063	-29.297	-47.363	-47.363	-47.852	-106.445	-98.145	-205.078
937	-25.391	-190.918	-84.473	-84.473	-58.105	-14.648	-82.031	-39.063	-30.273	-46.875	-47.363	-47.852	-107.422	-97.168	-204.102
938	-25.879	-187.5	-85.938	-78.125	-59.082	-14.648	-83.008	-39.063	-30.273	-46.387	-49.316	-46.875	-111.328	-97.656	-203.613
939	-26.367	-189.453	-85.938	-76.66	-58.594	-14.648	-83.008	-37.109	-30.273	-47.363	-47.852	-47.852	-113.281	-97.656	-206.055
940	-26.367	-191.406	-84.961	-80.078	-58.594	-14.648	-83.008	-40.039	-29.297	-46.875	-49.316	-48.828	-113.281	-97.168	-204.59
941	-26.611	-190.43	-84.473	-76.66	-59.082	-14.648	-83.008	-39.063	-29.297	-46.875	-48.828	-48.828	-114.258	-97.656	-204.59
942	-25.635	-190.43	-86.426	-76.172	-58.105	-16.602	-83.984	-40.039	-28.32	-46.875	-49.316	-49.805	-109.375	-97.168	-205.566
943	-25.391	-190.43	-86.914	-77.637	-60.059	-15.625	-83.984	-39.063	-28.32	-51.27	-48.828	-49.805	-108.398	-97.656	-204.59
944	-25.879	-190.43	-86.426	-78.125	-60.059	-15.625	-84.961	-39.063	-29.297	-47.363	-48.828	-49.805	-107.422	-97.168	-204.59
945	-25.635	-188.965	-87.891	-77.148	-58.594	-15.625	-83.984	-38.086	-28.32	-45.898	-49.805	-49.805	-108.398	-96.68	-205.078
946	-24.902	-189.941	-87.891	-77.148	-60.547	-15.625	-83.984	-40.039	-30.273	-47.363	-48.34	-49.805	-112.305	-98.145	-205.078
947	-26.367	-189.453	-88.379	-77.148	-60.059	-15.625	-83.984	-42.969	-31.25	-55.664	-49.805	-49.805	-111.328	-97.168	-205.566
948	-26.367	-191.895	-87.402	-83.008	-60.059	-15.625	-85.938	-45.898	-30.273	-52.246	-49.805	-49.805	-120.117	-97.168	-206.543
949	-25.635	-192.871	-86.914	-77.637	-65.918	-14.648	-84.961	-40.039	-29.297	-52.246	-48.34	-50.781	-108.398	-98.145	-205.566
950	-26.855	-191.406	-87.402	-78.613	-60.059	-15.625	-85.938	-47.852	-33.203	-48.34	-48.828	-49.805	-123.047	-99.121	-205.078
951	-25.635	-192.871	-87.402	-78.613	-61.035	-15.625	-84.961	-41.992	-29.297	-48.828	-50.293	-49.805	-113.281	-99.121	-207.52
952	-25.391	-194.336	-87.402	-87.891	-58.594	-15.625	-84.961	-39.063	-30.273	-49.316	-49.805	-55.664	-113.281	-99.609	-206.055
953	-26.367	-193.359	-87.402	-77.637	-60.547	-14.648	-85.938	-41.016	-29.297	-59.57	-48.828	-49.805	-114.258	-98.145	-207.52
954	-27.1	-192.383	-87.891	-83.496	-66.895	-14.648	-84.961	-41.992	-30.273	-49.316	-49.805	-48.828	-114.258	-99.121	-206.055
955	-26.123	-194.824	-88.867	-79.59	-59.082	-14.648	-85.938	-41.016	-31.25	-48.828	-50.293	-48.828	-116.211	-99.121	-205.566
956	-26.367	-194.336	-90.332	-80.078	-59.57	-15.625	-85.938	-41.016	-32.227	-47.852	-49.805	-53.711	-117.188	-98.633	-207.52
957	-27.344	-194.336	-88.379	-78.613	-59.57	-15.625	-84.961	-43.945	-32.227	-47.363	-51.758	-50.781	-109.375	-98.145	-207.031
958	-25.879	-193.848	-88.867	-79.59	-59.57	-15.625	-85.938	-44.922	-42.969	-49.805	-51.758	-50.781	-114.258	-100.098	-206.055
959	-26.367	-192.871	-90.332	-79.102	-61.523	-15.625	-87.891	-45.898	-31.25	-48.828	-50.781	-49.805	-115.234	-100.098	-208.984
960	-26.367	-195.313	-89.844	-86.914	-60.547	-15.625	-87.891	-41.992	-31.25	-49.316	-51.27	-49.805	-110.352	-100.586	-208.496
961	-27.1	-193.359	-90.332	-84.961	-60.059	-15.625	-87.891	-41.016	-31.25	-48.34	-50.781	-50.781	-109.375	-99.121	-210.449
962	-26.855	-193.848	-90.332	-87.891	-61.035	-15.625	-86.914	-41.016	-32.227	-49.805	-49.805	-50.781	-109.375	-101.074	-208.496
963	-27.832	-194.336	-89.844	-84.961	-61.035	-15.625	-87.891	-41.992	-30.273	-51.27	-55.176	-49.805	-111.328	-101.563	-208.984
964	-26.855	-195.313	-89.844	-82.031	-59.57	-16.602	-86.914	-41.016	-31.25	-49.805	-50.781	-49.805	-112.305	-100.098	-211.914
965	-26.855	-196.289	-93.75	-82.031	-61.035	-16.602	-88.867	-41.992	-32.227	-49.805	-50.293	-51.758	-112.305	-101.563	-210.449
966	-27.588	-195.801	-90.332	-83.496	-60.547	-15.625	-88.867	-41.992	-31.25	-50.293	-51.758	-49.805	-111.328	-101.074	-208.984
967	-27.588	-195.801	-90.332	-79.102	-61.035	-16.602	-88.867	-41.992	-31.25	-50.293	-51.27	-49.805	-112.305	-101.563	-208.496
968	-27.588	-196.289	-92.285	-84.473	-62.012	-15.625	-88.867	-42.969	-30.273	-50.781	-55.664	-51.758	-116.211	-100.586	-210.449
969	-27.344	-196.289	-91.797	-78.613	-66.406	-16.602	-90.82	-43.945	-33.203	-50.781	-56.641	-49.805	-118.164	-101.563	-212.402
970	-26.855	-195.313	-92.285	-81.543	-60.547	-16.602	-90.82	-48.828	-31.25	-51.27	-50.293	-51.758	-113.281	-103.027	-210.449
971	-27.832	-197.266	-91.797	-84.473	-67.383	-16.602	-89.844	-48.828	-33.203	-49.805	-51.27	-50.781	-118.164	-101.074	-211.426
972	-28.076	-196.777	-91.797	-81.055	-62.012	-15.625	-90.82	-42.969	-32.227	-50.293	-52.246	-50.781	-123.047	-102.539	-210.449
973	-27.588	-197.266	-90.82	-83.496	-62.988	-16.602	-91.797	-41.992	-33.203	-50.781	-52.246	-49.805	-113.281	-101.563	-211.914
974	-27.832	-197.754	-91.797	-80.566	-62.988	-16.602	-89.844	-48.828	-33.203	-50.781	-51.758	-50.781	-118.164	-102.051	-210.938
975	-27.344	-197.754	-92.773	-87.402	-62.5	-16.602	-89.844	-47.852	-33.203	-52.246	-50.293	-50.781	-114.258	-102.051	-211.914
976	-28.32	-197.266	-91.797	-80.078	-65.43	-15.625	-89.844	-47.852	-34.18	-49.316	-52.246	-52.734	-114.258	-101.563	-213.867
977	-28.076	-200.195	-92.773	-85.449	-65.43	-16.602	-91.797	-45.898	-33.203	-50.781	-53.223	-50.781	-114.258	-103.027	-211.426
978	-29.297	-199.707	-92.285	-82.031	-64.453	-15.625	-92.773	-48.828	-35.156	-50.781	-53.711	-50.781	-113.281	-103.027	-212.402
979	-28.809	-198.73	-94.727	-81.543	-64.453	-17.578	-91.797	-43.945	-34.18	-50.781	-53.711	-50.781	-113.281	-103.516	-212.402
980	-28.076	-199.707	-94.727	-87.402	-64.941	-15.625	-90.82	-43.945	-33.203	-50.781	-53.711	-52.734	-114.258	-103.516	-212.402
981	-28.076	-197.754	-94.727	-86.426	-70.313	-17.578	-92.773	-43.945	-39.063	-51.758	-53.223	-51.758	-113.281	-102.539	-212.402
982	-28.564	-197.754	-94.727	-83.984	-64.941	-16.602	-92.773	-44.922	-39.063	-51.27	-54.199	-53.711	-116.211	-103.516	-212.891
983	-28.809	-200.195	-94.238	-81.543	-69.336	-17.578	-93.75	-45.898	-34.18	-51.27	-53.223	-51.758	-115.234	-104.004	-213.867
984	-28.076	-201.172	-93.75	-82.52	-72.266	-17.578	-94.727	-44.922	-35.156	-50.781	-52.734	-51.758	-114.258	-101.563	-211.426
985	-29.297	-199.219	-94.238	-84.961	-67.871	-16.602	-93.75	-44.922	-34.18	-52.246	-54.199	-51.758	-116.211	-104.492	-215.82
986	-28.076	-201.172	-93.75	-81.543	-66.406	-17.578	-94.727	-45.898	-35.156	-51.27	-53.711	-52.734	-115.234	-104.492	-214.355
987	-27.832	-198.242	-95.703	-85.938	-65.918	-16.602	-93.75	-44.922	-34.18	-51.27	-54.688	-53.711	-116.211	-103.516	-214.355
988	-28.809	-199.219	-95.703	-83.008	-64.453	-16.602	-93.75	-45.898	-35.156	-51.758	-53.223	-53.711	-121.094	-103.516	-215.82
989	-26.855	-199.707	-94.238	-82.031	-68.848	-16.602	-92.773	-45.898	-34.18	-51.27	-53.223	-52.734	-116.211	-104.98	-215.332
990	-28.564	-200.684	-95.703	-80.566	-65.43	-16.602	-93.75	-47.852	-35.156	-52.734	-54.688	-51.758	-117.188	-104.492	-214.844
991	-27.832	-200.195	-94.727	-92.773	-65.918	-15.625	-95.703	-51.758	-36.133	-53.223	-55.176	-52.734	-122.07	-105.469	-216.309
992	-28.32	-199.219	-95.215	-81.055	-65.918	-15.625	-94.727	-48.828	-35.156	-53.223	-56.641	-51.758	-117.188	-104.492	-214.355
993	-29.053	-201.172	-95.703	-81.543	-65.43	-17.578	-94.727	-44.922	-36.133	-53.223	-54.199	-51.758	-117.188	-104.98	-216.797
994	-29.053	-201.66	-95.215	-81.543	-65.918	-17.578	-94.727	-46.875	-35.156	-53.223	-54.688	-52.734	-117.188	-104.492	-214.844
995	-27.588	-200.195	-94.238	-82.031	-67.383	-16.602	-94.727	-44.922	-34.18	-53.223	-53.711	-52.734	-128.906	-104.98	-217.285
996	-28.809	-201.172	-97.168	-81.055	-65.43	-16.602	-94.727	-44.922	-36.133	-55.176	-55.176	-52.734	-123.047	-105.957	-218.262
997	-29.785	-201.172	-95.215	-80.078	-66.895	-16.602	-94.727	-51.758	-35.156	-53.223	-55.664	-53.711	-126.953	-105.469	-215.82
998	-29.785	-201.66	-96.68	-83.984	-63.477	-15.625	-94.727	-44.922	-35.156	-54.199	-54.199	-53.711	-123.047	-105.957	-217.773
999	-28.809	-202.637	-99.121	-82.52	-64.453	-15.625	-94.727	-45.898	-35.156	-55.176	-55.664	-54.688	-117.188	-105.957	-219.238
1000	-28.076	-202.148	-97.656	-82.52	-63.965	-17.578	-95.703	-46.875	-35.156	-54.199	-55.176	-54.688	-119.141	-107.422	-218.262
1001	-28.564	-203.613	-98.633	-83.496	-67.383	-17.578	-95.703	-45.898	-35.156	-57.129	-57.129	-53.711	-117.188	-104.98	-218.75
1002	-29.297	-203.125	-97.656	-85.449	-65.918	-16.602	-97.656	-47.852	-36.133	-55.664	-55.664	-54.688	-119.141	-105.469	-222.656
1003	-29.785	-200.684	-98.633	-83.984	-68.848	-17.578	-95.703	-46.875	-36.133	-54.688	-55.176	-52.734	-123.047	-106.445	-219.727
1004	-28.564	-203.613	-101.563	-80.566	-64.941	-18.555	-95.703	-47.852	-35.156	-56.152	-55.176	-54.688	-120.117	-105.469	-219.727
1005	-29.053	-204.102	-99.121	-86.426	-65.918	-16.602	-95.703	-46.875	-36.133	-56.641	-55.664	-53.711	-120.117	-107.91	-220.215
1006	-29.053	-203.613	-99.609	-82.031	-67.871	-17.578	-97.656	-48.828	-37.109	-55.176	-54.688	-54.688	-119.141	-106.934	-221.191
1007	-28.32	-203.125	-99.121	-84.473	-64.941	-18.555	-98.633	-52.734	-38.086	-56.641	-55.664	-53.711	-118.164	-107.422	-218.75
1008	-29.541	-204.102	-100.586	-84.473	-64.941	-17.578	-98.633	-45.898	-36.133	-57.129	-54.688	-54.688	-121.094	-105.957	-221.68
1009	-28.32	-203.613	-98.633	-82.52	-69.824	-17.578	-96.68	-46.875	-37.109	-57.129	-55.176	-55.664	-120.117	-107.422	-223.145
1010	-28.32	-205.078	-101.074	-84.961	-63.477	-17.578	-97.656	-48.828	-36.133	-55.664	-55.176	-55.664	-121.094	-108.398	-221.68
1011	-28.564	-203.125	-100.098	-83.496	-67.871	-17.578	-95.703	-46.875	-36.133	-55.664	-55.176	-54.688	-126.953	-108.887	-222.168
1012	-29.785	-204.59	-100.586	-84.961	-64.941	-18.555	-97.656	-46.875	-36.133	-58.594	-56.641	-55.664	-122.07	-107.91	-223.145
1013	-30.273	-205.078	-100.586	-84.473	-64.453	-17.578	-96.68	-48.828	-37.109	-56.152	-56.641	-54.688	-121.094	-108.398	-223.145
1014	-29.297	-205.078	-100.586	-83.008	-63.477	-17.578	-96.68	-48.828	-36.133	-56.641	-55.176	-54.688	-121.094	-106.445	-221.68
1015	-28.809	-206.543	-100.098	-82.52	-65.918	-17.578	-96.68	-47.852	-38.086	-56.152	-55.176	-54.688	-123.047	-110.352	-225.098
1016	-29.541	-206.055	-102.051	-85.938	-63.965	-17.578	-96.68	-49.805	-36.133	-55.664	-55.664	-54.688	-122.07	-109.863	-224.609
1017	-29.785	-207.031	-101.074	-84.473	-63.477	-16.602	-96.68	-54.688	-36.133	-56.152	-55.664	-55.664	-126.953	-108.887	-226.074
1018	-29.785	-205.566	-100.098	-84.961	-63.477	-16.602	-96.68	-52.734	-36.133	-56.641	-56.641	-55.664	-125.977	-109.375	-223.633
1019	-31.006	-206.055	-99.609	-83.008	-66.895	-18.555	-95.703	-47.852	-36.133	-56.152	-54.688	-55.664	-122.07	-108.887	-226.074
1020	-29.053	-206.543	-102.051	-83.984	-63.965	-17.578	-98.633	-48.828	-37.109	-56.641	-57.129	-55.664	-123.047	-110.352	-223.145
1021	-29.297	-206.543	-102.051	-84.961	-66.406	-17.578	-97.656	-47.852	-36.133	-56.152	-55.664	-54.688	-122.07	-110.352	-225.098
1022	-29.785	-208.008	-101.563	-86.426	-63.965	-18.555	-96.68	-49.805	-36.133	-57.129	-56.152	-54.688	-122.07	-108.398	-226.563
1023	-30.518	-208.008	-102.051	-86.914	-64.941	-18.555	-99.609	-53.711	-38.086	-57.129	-56.152	-54.688	-121.094	-110.352	-227.051
1024	-30.273	-207.52	-99.609	-84.961	-64.453	-18.555	-98.633	-52.734	-36.133	-57.617	-57.129	-54.688	-129.883	-109.375	-227.539
1025	-30.762	-208.496	-100.586	-85.449	-65.918	-17.578	-97.656	-52.734	-37.109	-58.105	-57.129	-55.664	-133.789	-109.863	-225.098
1026	-30.518	-208.008	-103.516	-87.402	-64.453	-19.531	-97.656	-55.664	-37.109	-58.105	-56.152	-56.641	-132.813	-110.352	-226.563
1027	-30.029	-208.008	-101.074	-94.238	-64.941	-18.555	-97.656	-53.711	-36.133	-58.594	-56.641	-55.664	-123.047	-111.328	-228.027
1028	-30.029	-209.473	-101.074	-87.891	-63.965	-17.578	-99.609	-49.805	-38.086	-57.129	-57.129	-59.57	-123.047	-111.328	-226.563
1029	-30.029	-206.543	-102.539	-96.68	-65.918	-18.555	-99.609	-48.828	-38.086	-58.105	-57.129	-55.664	-125.977	-111.328	-227.051
1030	-30.029	-208.496	-102.539	-87.891	-66.406	-18.555	-98.633	-48.828	-38.086	-59.082	-59.57	-55.664	-122.07	-110.84	-226.563
1031	-30.029	-206.543	-101.563	-85.938	-65.918	-18.555	-98.633	-50.781	-38.086	-58.105	-58.594	-61.523	-122.07	-110.84	-228.027
1032	-30.273	-208.008	-102.539	-87.402	-65.918	-18.555	-99.609	-51.758	-37.109	-58.594	-62.988	-60.547	-121.094	-110.84	-228.516
1033	-30.762	-206.055	-102.051	-86.914	-64.941	-18.555	-98.633	-49.805	-36.133	-59.082	-57.129	-56.641	-126.953	-109.863	-227.539
1034	-30.518	-208.496	-103.027	-85.449	-65.43	-19.531	-97.656	-48.828	-37.109	-60.059	-58.105	-56.641	-122.07	-109.863	-228.027
1035	-30.029	-207.52	-104.004	-85.938	-64.453	-18.555	-98.633	-49.805	-37.109	-57.617	-59.57	-56.641	-124.023	-112.793	-228.516
1036	-30.762	-210.449	-102.539	-85.938	-64.941	-17.578	-97.656	-49.805	-41.016	-57.617	-57.617	-56.641	-126.953	-111.328	-227.051
1037	-31.738	-209.473	-104.004	-85.449	-65.43	-18.555	-99.609	-50.781	-40.039	-59.57	-58.105	-55.664	-126.953	-112.305	-228.516
1038	-30.273	-210.938	-102.539	-88.867	-65.918	-18.555	-99.609	-48.828	-37.109	-58.594	-59.57	-56.641	-123.047	-112.305	-229.492
1039	-31.982	-208.984	-104.492	-87.891	-66.895	-19.531	-97.656	-50.781	-38.086	-58.105	-59.082	-55.664	-127.93	-112.793	-228.516
1040	-31.738	-211.426	-103.516	-88.379	-66.406	-18.555	-98.633	-49.805	-38.086	-59.082	-58.594	-55.664	-124.023	-111.816	-229.492
1041	-31.25	-211.426	-104.98	-95.703	-66.895	-17.578	-100.586	-48.828	-38.086	-60.059	-58.594	-55.664	-122.07	-113.281	-229.492
1042	-31.738	-211.426	-104.98	-88.867	-66.895	-17.578	-99.609	-54.688	-37.109	-61.035	-58.105	-56.641	-124.023	-113.281	-229.004
1043	-31.25	-210.449	-104.492	-96.191	-66.895	-18.555	-99.609	-54.688	-39.063	-61.523	-60.059	-56.641	-124.023	-112.305	-229.98
1044	-32.227	-212.891	-105.957	-94.238	-70.313	-18.555	-99.609	-50.781	-39.063	-60.547	-59.082	-55.664	-123.047	-113.281	-232.422
1045	-31.006	-212.402	-107.422	-89.844	-65.918	-18.555	-100.586	-49.805	-39.063	-61.035	-59.57	-56.641	-125.977	-114.258	-230.469
1046	-30.762	-211.914	-107.422	-90.82	-66.895	-18.555	-102.539	-48.828	-38.086	-60.059	-59.082	-57.617	-131.836	-113.281	-229.98
1047	-31.494	-212.402	-105.957	-90.82	-67.871	-19.531	-102.539	-48.828	-38.086	-62.012	-59.082	-56.641	-125	-113.77	-229.98
1048	-32.227	-212.891	-106.934	-93.262	-73.242	-18.555	-101.563	-53.711	-37.109	-60.547	-59.57	-61.523	-125.977	-113.281	-230.469
1049	-30.518	-211.426	-107.422	-97.168	-66.406	-19.531	-101.563	-49.805	-39.063	-58.594	-59.57	-55.664	-125.977	-114.746	-230.957
1050	-31.738	-211.426	-108.887	-86.914	-82.031	-19.531	-102.539	-50.781	-39.063	-61.035	-60.059	-56.641	-126.953	-114.258	-231.445
1051	-32.227	-210.938	-106.934	-92.773	-68.359	-20.508	-100.586	-51.758	-39.063	-62.5	-59.57	-56.641	-133.789	-114.746	-229.98
1052	-30.518	-212.891	-109.375	-88.867	-66.406	-18.555	-101.563	-49.805	-38.086	-62.012	-61.035	-55.664	-126.953	-114.258	-230.957
1053	-32.471	-212.402	-106.934	-93.75	-67.871	-19.531	-103.516	-48.828	-36.133	-62.5	-61.523	-56.641	-131.836	-114.746	-231.445
1054	-32.471	-211.914	-107.91	-92.285	-66.895	-19.531	-104.492	-51.758	-38.086	-62.5	-61.035	-56.641	-130.859	-114.746	-230.469
1055	-32.471	-211.914	-108.887	-91.309	-67.871	-18.555	-103.516	-51.758	-38.086	-62.988	-62.012	-56.641	-133.789	-114.258	-232.91
1056	-31.738	-213.379	-108.887	-93.75	-68.359	-18.555	-104.492	-51.758	-37.109	-62.012	-62.5	-57.617	-133.789	-115.234	-230.957
1057	-31.738	-212.891	-109.863	-93.75	-68.359	-19.531	-103.516	-50.781	-39.063	-61.523	-63.477	-57.617	-133.789	-114.746	-233.887
1058	-32.227	-214.355	-108.887	-88.379	-70.313	-19.531	-101.563	-49.805	-37.109	-61.523	-63.965	-58.594	-136.719	-114.746	-232.91
1059	-32.227	-214.844	-108.887	-87.891	-72.266	-19.531	-103.516	-50.781	-40.039	-62.988	-63.477	-56.641	-131.836	-116.211	-231.934
1060	-32.227	-213.379	-109.863	-88.867	-72.266	-19.531	-104.492	-50.781	-39.063	-63.477	-63.477	-58.594	-136.719	-114.258	-233.398
1061	-31.25	-215.82	-109.863	-88.867	-67.871	-19.531	-104.492	-56.641	-40.039	-62.5	-62.012	-57.617	-137.695	-113.77	-233.398
1062	-32.471	-215.82	-110.352	-90.332	-68.359	-19.531	-104.492	-55.664	-39.063	-62.988	-61.523	-56.641	-130.859	-115.723	-234.863
1063	-32.715	-213.379	-110.84	-91.309	-68.359	-20.508	-104.492	-51.758	-41.016	-62.988	-61.523	-58.594	-132.813	-116.211	-234.375
1064	-32.471	-213.379	-108.887	-89.355	-67.383	-19.531	-104.492	-49.805	-40.039	-62.5	-62.012	-57.617	-132.813	-115.723	-235.352
1065	-31.494	-214.355	-112.305	-91.309	-67.383	-19.531	-104.492	-56.641	-41.016	-63.965	-62.988	-56.641	-139.648	-115.234	-235.84
1066	-32.471	-216.309	-112.793	-90.332	-69.824	-20.508	-107.422	-57.617	-41.016	-64.453	-61.523	-58.594	-130.859	-115.723	-233.398
1067	-31.738	-216.797	-112.305	-88.867	-70.313	-20.508	-105.469	-53.711	-39.063	-62.5	-62.5	-59.57	-132.813	-116.699	-236.328
1068	-32.715	-214.844	-111.328	-88.379	-72.266	-20.508	-106.445	-50.781	-40.039	-62.988	-62.988	-58.594	-136.719	-116.699	-235.352
1069	-32.715	-216.797	-114.258	-91.309	-69.824	-20.508	-105.469	-57.617	-38.086	-63.477	-64.453	-64.453	-140.625	-117.676	-233.887
1070	-33.447	-216.797	-109.863	-91.309	-69.336	-20.508	-104.492	-51.758	-39.063	-63.477	-62.012	-58.594	-132.813	-118.164	-236.816
1071	-32.471	-218.75	-111.328	-106.445	-68.848	-21.484	-105.469	-51.758	-39.063	-62.012	-63.477	-58.594	-133.789	-119.141	-236.816
1072	-31.738	-218.262	-110.84	-96.191	-69.336	-20.508	-104.492	-53.711	-41.016	-63.477	-63.477	-65.43	-142.578	-118.652	-236.328
1073	-31.982	-218.75	-111.328	-92.773	-68.848	-21.484	-106.445	-59.57	-40.039	-63.477	-63.965	-59.57	-136.719	-118.164	-235.84
1074	-31.738	-217.773	-112.793	-91.797	-69.336	-20.508	-105.469	-61.523	-39.063	-62.988	-65.43	-59.57	-138.672	-118.164	-235.352
1075	-32.715	-218.75	-112.305	-98.145	-68.848	-20.508	-106.445	-57.617	-40.039	-62.988	-64.453	-60.547	-134.766	-118.164	-236.328
1076	-31.982	-216.797	-113.281	-106.445	-68.359	-20.508	-107.422	-56.641	-38.086	-64.453	-65.43	-60.547	-136.719	-118.652	-237.793
1077	-32.715	-218.262	-113.281	-107.422	-69.336	-20.508	-103.516	-51.758	-40.039	-63.477	-65.43	-59.57	-136.719	-118.164	-237.793
1078	-33.203	-218.262	-111.328	-93.75	-68.359	-20.508	-105.469	-53.711	-40.039	-62.988	-64.941	-59.57	-145.508	-118.164	-239.258
1079	-32.471	-217.773	-113.77	-113.77	-71.777	-20.508	-107.422	-58.594	-41.016	-63.965	-64.941	-60.547	-139.648	-119.629	-240.234
1080	-32.227	-218.262	-114.746	-99.609	-70.801	-20.508	-106.445	-58.594	-41.016	-63.477	-67.383	-61.523	-132.813	-121.094	-240.723
1081	-33.691	-218.75	-114.258	-94.238	-69.824	-20.508	-106.445	-61.523	-43.945	-63.477	-64.453	-64.453	-135.742	-120.605	-240.234
1082	-32.227	-219.727	-118.164	-96.191	-75.195	-21.484	-106.445	-59.57	-41.992	-62.988	-65.43	-62.5	-140.625	-121.094	-239.746
1083	-32.959	-218.75	-114.746	-96.68	-75.195	-20.508	-106.445	-58.594	-41.992	-63.965	-63.965	-60.547	-141.602	-119.141	-240.723
1084	-32.471	-220.215	-114.258	-99.121	-75.195	-20.508	-107.422	-58.594	-41.992	-62.5	-65.918	-60.547	-136.719	-120.605	-240.723
1085	-31.982	-219.727	-115.234	-95.215	-70.313	-20.508	-108.398	-56.641	-41.992	-64.453	-65.43	-61.523	-131.836	-121.094	-239.258
1086	-31.982	-220.215	-116.699	-97.656	-69.824	-20.508	-109.375	-59.57	-43.945	-63.965	-66.406	-59.57	-127.93	-121.582	-239.746
1087	-31.982	-217.773	-115.723	-99.609	-71.777	-20.508	-110.352	-64.453	-41.016	-63.477	-65.918	-61.523	-130.859	-121.582	-240.723
1088	-31.738	-220.215	-114.258	-91.797	-70.313	-20.508	-109.375	-67.383	-41.992	-62.988	-64.941	-61.523	-130.859	-121.094	-241.699
1089	-32.227	-220.215	-114.746	-95.703	-75.684	-20.508	-108.398	-63.477	-40.039	-64.453	-66.406	-68.359	-131.836	-121.094	-240.723
1090	-32.715	-220.703	-116.211	-106.445	-70.801	-20.508	-108.398	-59.57	-41.016	-65.43	-66.895	-59.57	-133.789	-120.605	-242.188
1091	-32.471	-222.656	-115.234	-98.633	-69.824	-21.484	-108.398	-55.664	-41.016	-64.941	-67.383	-66.406	-132.813	-121.582	-242.676
1092	-32.227	-222.168	-114.258	-90.82	-70.801	-20.508	-111.328	-54.688	-41.016	-64.941	-65.43	-60.547	-135.742	-121.094	-242.676
1093	-32.715	-223.145	-115.723	-102.051	-69.824	-20.508	-108.398	-54.688	-41.992	-64.941	-66.406	-63.477	-135.742	-121.094	-243.652
1094	-31.494	-222.168	-117.188	-97.656	-70.801	-20.508	-109.375	-55.664	-41.992	-64.453	-67.871	-66.406	-139.648	-123.535	-242.188
1095	-32.715	-223.145	-116.211	-99.121	-70.313	-20.508	-110.352	-55.664	-41.016	-65.918	-66.406	-60.547	-137.695	-122.07	-242.676
1096	-33.447	-221.68	-117.188	-100.586	-71.289	-20.508	-110.352	-55.664	-41.992	-64.453	-66.895	-65.43	-130.859	-123.535	-243.164
1097	-32.715	-222.168	-118.164	-107.422	-71.777	-20.508	-110.352	-54.688	-42.969	-65.43	-66.406	-61.523	-134.766	-123.047	-241.211
1098	-33.691	-221.68	-119.141	-105.957	-70.313	-21.484	-111.328	-55.664	-41.992	-64.941	-66.406	-67.383	-133.789	-123.535	-243.652
1099	-32.715	-223.145	-118.164	-95.215	-75.684	-21.484	-109.375	-55.664	-42.969	-64.453	-66.406	-62.5	-132.813	-122.07	-243.652
1100	-33.203	-222.656	-118.652	-93.75	-71.289	-18.555	-111.328	-61.523	-43.945	-65.43	-67.383	-66.406	-130.859	-122.07	-242.676
1101	-33.203	-223.145	-117.676	-99.121	-71.777	-22.461	-110.352	-60.547	-41.992	-65.43	-67.383	-60.547	-132.813	-122.07	-243.164
1102	-33.691	-223.633	-118.652	-91.797	-77.148	-20.508	-110.352	-56.641	-49.805	-65.918	-67.383	-61.523	-132.813	-124.512	-244.629
1103	-34.668	-222.656	-118.652	-92.773	-72.266	-20.508	-111.328	-55.664	-47.852	-65.918	-67.871	-69.336	-138.672	-124.023	-244.629
1104	-33.936	-224.609	-118.652	-93.262	-73.242	-21.484	-111.328	-63.477	-47.852	-64.453	-69.824	-62.5	-139.648	-124.512	-243.652
1105	-33.203	-222.656	-119.141	-92.285	-72.754	-21.484	-111.328	-60.547	-41.992	-65.43	-67.383	-61.523	-141.602	-123.047	-243.652
1106	-34.668	-225.098	-119.141	-94.727	-72.266	-21.484	-112.305	-55.664	-42.969	-64.941	-67.871	-61.523	-141.602	-124.023	-246.094
1107	-34.18	-225.586	-118.652	-93.262	-72.754	-21.484	-113.281	-56.641	-43.945	-65.918	-69.336	-66.406	-141.602	-123.535	-245.117
1108	-33.447	-224.609	-119.141	-92.285	-71.289	-22.461	-114.258	-57.617	-43.945	-65.918	-68.359	-68.359	-136.719	-123.535	-244.629
1109	-34.912	-223.633	-119.629	-92.285	-71.777	-21.484	-113.281	-56.641	-41.992	-65.918	-68.848	-67.383	-134.766	-125.488	-244.629
1110	-35.4	-225.586	-121.094	-93.262	-73.242	-21.484	-113.281	-57.617	-42.969	-67.383	-70.313	-61.523	-145.508	-125.488	-245.117
1111	-34.424	-223.633	-119.629	-93.262	-73.242	-21.484	-114.258	-56.641	-42.969	-67.383	-69.824	-62.5	-138.672	-125.488	-247.07
1112	-33.936	-223.633	-120.605	-93.262	-72.754	-21.484	-114.258	-59.57	-43.945	-65.918	-69.824	-61.523	-140.625	-125.488	-248.047
1113	-33.447	-223.633	-120.117	-97.168	-78.613	-22.461	-113.281	-58.594	-41.016	-67.383	-70.801	-67.383	-134.766	-124.512	-246.582
1114	-35.156	-224.121	-121.094	-99.121	-72.754	-21.484	-113.281	-57.617	-41.016	-67.871	-69.824	-62.5	-141.602	-125.977	-248.535
1115	-33.691	-225.586	-122.559	-99.609	-73.242	-21.484	-113.281	-57.617	-41.016	-66.895	-70.801	-61.523	-139.648	-125.977	-248.047
1116	-34.424	-225.586	-122.559	-93.75	-73.242	-21.484	-113.281	-57.617	-41.016	-65.43	-70.801	-60.547	-134.766	-126.465	-247.07
1117	-35.156	-226.563	-122.07	-94.238	-72.266	-21.484	-115.234	-57.617	-41.992	-65.918	-70.313	-61.523	-140.625	-126.465	-246.094
1118	-35.889	-225.586	-121.582	-93.75	-73.242	-22.461	-114.258	-56.641	-43.945	-66.895	-70.801	-61.523	-134.766	-125.977	-248.047
1119	-34.912	-226.074	-123.047	-93.262	-78.125	-21.484	-114.258	-56.641	-41.992	-67.871	-78.125	-61.523	-134.766	-125.488	-249.512
1120	-34.424	-225.586	-122.559	-100.586	-72.266	-23.438	-114.258	-58.594	-41.992	-66.895	-76.172	-67.383	-134.766	-126.465	-249.023
1121	-34.912	-225.586	-123.047	-100.586	-73.73	-22.461	-115.234	-57.617	-42.969	-67.871	-70.313	-68.359	-133.789	-126.465	-248.047
1122	-35.645	-226.563	-123.047	-94.727	-72.754	-23.438	-114.258	-57.617	-42.969	-66.895	-70.801	-65.43	-136.719	-126.465	-248.047
1123	-36.377	-225.586	-123.047	-96.68	-72.754	-22.461	-114.258	-57.617	-41.992	-67.383	-70.801	-62.5	-135.742	-125.488	-249.023
1124	-34.912	-226.563	-123.535	-95.215	-74.219	-22.461	-114.258	-56.641	-42.969	-65.43	-72.754	-69.336	-137.695	-127.441	-249.512
1125	-36.133	-229.492	-124.512	-95.215	-72.754	-23.438	-113.281	-58.594	-44.922	-67.383	-71.289	-62.5	-136.719	-127.441	-248.047
1126	-36.377	-228.516	-125	-95.215	-73.73	-23.438	-117.188	-58.594	-43.945	-65.43	-71.777	-63.477	-143.555	-126.953	-247.559
1127	-36.377	-229.004	-124.023	-96.191	-71.777	-22.461	-115.234	-56.641	-43.945	-67.871	-70.801	-63.477	-136.719	-127.441	-251.953
1128	-36.133	-229.492	-124.512	-95.215	-74.707	-22.461	-115.234	-59.57	-43.945	-68.359	-70.801	-62.5	-138.672	-128.418	-249.023
1129	-35.889	-228.027	-124.023	-96.191	-74.707	-22.461	-114.258	-57.617	-43.945	-66.895	-70.801	-66.406	-147.461	-128.906	-250.977
1130	-36.133	-229.492	-124.023	-95.703	-74.219	-23.438	-115.234	-58.594	-41.992	-67.383	-72.754	-63.477	-137.695	-128.418	-252.93
1131	-36.377	-228.516	-124.023	-95.215	-73.242	-22.461	-116.211	-59.57	-42.969	-67.871	-71.289	-62.5	-140.625	-128.418	-249.023
1132	-35.889	-228.516	-126.465	-95.215	-73.73	-22.461	-115.234	-58.594	-42.969	-67.871	-71.777	-62.5	-139.648	-130.371	-250.488
1133	-37.842	-229.004	-122.559	-96.68	-75.684	-23.438	-117.188	-56.641	-43.945	-68.848	-72.266	-63.477	-137.695	-128.906	-251.953
1134	-36.133	-229.98	-125.488	-95.215	-74.219	-23.438	-115.234	-57.617	-44.922	-68.359	-72.266	-63.477	-137.695	-129.395	-250.977
1135	-35.645	-229.004	-124.023	-97.656	-73.73	-23.438	-116.211	-57.617	-43.945	-68.359	-71.289	-66.406	-140.625	-129.395	-250
1136	-36.621	-228.516	-123.047	-95.703	-73.73	-22.461	-116.211	-57.617	-43.945	-69.336	-72.754	-63.477	-143.555	-129.883	-250
1137	-36.133	-229.004	-125.977	-95.703	-74.219	-23.438	-115.234	-56.641	-42.969	-67.871	-73.73	-64.453	-138.672	-130.371	-250.977
1138	-36.621	-228.027	-125.488	-96.191	-72.754	-22.461	-116.211	-55.664	-43.945	-67.871	-73.242	-64.453	-137.695	-131.348	-250.488
1139	-36.377	-229.98	-124.512	-95.703	-73.73	-22.461	-116.211	-56.641	-43.945	-68.359	-72.754	-66.406	-138.672	-129.883	-251.953
1140	-37.598	-229.98	-124.023	-95.215	-73.242	-22.461	-117.188	-58.594	-45.898	-70.801	-73.73	-69.336	-143.555	-129.395	-252.93
1141	-37.354	-231.445	-125.488	-96.191	-73.73	-23.438	-115.234	-59.57	-43.945	-69.824	-74.707	-69.336	-141.602	-130.371	-252.441
1142	-36.377	-231.934	-125	-98.633	-73.242	-23.438	-115.234	-57.617	-43.945	-70.801	-72.754	-64.453	-149.414	-131.348	-254.395
1143	-37.109	-232.422	-126.465	-96.68	-74.707	-22.461	-117.188	-58.594	-43.945	-70.313	-71.777	-69.336	-139.648	-131.348	-252.441
1144	-36.621	-233.398	-124.023	-96.68	-76.172	-23.438	-117.188	-58.594	-44.922	-68.848	-73.242	-64.453	-141.602	-130.859	-252.93
1145	-37.109	-232.91	-125.977	-96.68	-74.707	-22.461	-116.211	-57.617	-43.945	-68.848	-73.73	-62.5	-141.602	-130.371	-249.512
1146	-37.354	-230.469	-125.488	-96.191	-81.543	-23.438	-117.188	-59.57	-44.922	-69.824	-73.73	-67.383	-153.32	-130.859	-251.953
1147	-36.865	-233.398	-127.441	-96.68	-76.66	-23.438	-116.211	-59.57	-44.922	-69.824	-73.242	-65.43	-146.484	-131.836	-254.395
1148	-37.109	-231.934	-126.953	-96.191	-82.031	-23.438	-117.188	-61.523	-44.922	-70.313	-73.242	-64.453	-146.484	-130.859	-249.512
1149	-37.598	-231.445	-126.953	-96.68	-80.078	-23.438	-118.164	-60.547	-43.945	-72.266	-74.219	-63.477	-146.484	-132.324	-253.418
1150	-37.842	-229.98	-127.441	-98.145	-76.172	-24.414	-117.188	-60.547	-44.922	-71.289	-75.195	-69.336	-141.602	-131.836	-252.93
1151	-37.842	-231.445	-126.953	-96.68	-77.148	-23.438	-117.188	-61.523	-43.945	-70.313	-74.219	-64.453	-140.625	-132.324	-252.93
1152	-37.109	-232.422	-125	-98.145	-75.684	-24.414	-118.164	-60.547	-43.945	-70.313	-74.219	-65.43	-142.578	-132.813	-253.906
1153	-37.354	-232.422	-127.441	-97.168	-76.66	-24.414	-118.164	-61.523	-43.945	-70.313	-73.73	-68.359	-140.625	-133.301	-252.441
1154	-37.842	-231.445	-129.883	-97.168	-75.195	-25.391	-118.164	-57.617	-44.922	-71.777	-75.195	-62.5	-142.578	-133.789	-254.883
1155	-36.865	-230.957	-128.418	-96.68	-76.172	-24.414	-119.141	-60.547	-47.852	-73.242	-74.707	-71.289	-142.578	-133.789	-255.371
1156	-36.377	-230.469	-127.441	-98.633	-75.195	-25.391	-117.188	-59.57	-43.945	-70.801	-74.219	-63.477	-143.555	-133.789	-253.906
1157	-36.865	-232.422	-127.93	-97.168	-76.172	-24.414	-118.164	-58.594	-43.945	-72.754	-74.707	-68.359	-142.578	-132.813	-255.859
1158	-37.109	-230.469	-128.906	-97.168	-75.195	-24.414	-118.164	-60.547	-43.945	-71.777	-74.707	-68.359	-144.531	-134.277	-257.324
1159	-36.377	-232.91	-128.418	-98.145	-75.195	-24.414	-119.141	-62.5	-44.922	-71.289	-73.73	-68.359	-150.391	-134.277	-255.859
1160	-37.109	-233.398	-127.93	-97.168	-76.172	-24.414	-119.141	-64.453	-44.922	-71.777	-74.707	-68.359	-147.461	-133.789	-256.836
1161	-36.621	-234.863	-128.906	-97.656	-81.543	-25.391	-119.141	-65.43	-46.875	-72.266	-74.707	-69.336	-147.461	-133.789	-258.301
1162	-37.842	-233.887	-128.906	-98.633	-75.195	-24.414	-120.117	-67.383	-45.898	-72.266	-75.195	-68.359	-148.438	-132.813	-256.348
1163	-38.33	-233.398	-128.418	-97.168	-77.148	-25.391	-120.117	-60.547	-45.898	-72.266	-74.707	-63.477	-149.414	-135.254	-259.277
1164	-36.621	-232.91	-129.395	-97.656	-79.102	-26.367	-121.094	-60.547	-43.945	-73.73	-75.684	-65.43	-144.531	-134.277	-257.324
1165	-36.377	-232.91	-129.883	-98.633	-78.613	-26.367	-122.07	-62.5	-45.898	-71.289	-75.195	-65.43	-144.531	-135.742	-257.813
1166	-36.621	-231.934	-129.883	-96.68	-82.52	-25.391	-119.141	-66.406	-44.922	-72.754	-75.195	-65.43	-143.555	-134.766	-256.836
1167	-37.354	-233.398	-129.883	-100.098	-76.172	-25.391	-121.094	-61.523	-45.898	-74.219	-74.219	-64.453	-143.555	-135.254	-257.324
1168	-38.818	-232.422	-128.906	-99.609	-78.125	-25.391	-121.094	-59.57	-46.875	-72.266	-74.707	-64.453	-142.578	-134.766	-256.348
1169	-38.086	-233.398	-129.395	-100.098	-78.613	-25.391	-122.07	-65.43	-45.898	-73.73	-76.66	-65.43	-144.531	-134.766	-258.789
1170	-37.842	-235.84	-130.371	-101.563	-79.102	-25.391	-122.07	-61.523	-45.898	-73.242	-75.195	-64.453	-143.555	-134.766	-257.813
1171	-38.086	-234.863	-128.418	-99.121	-79.102	-25.391	-123.047	-61.523	-43.945	-74.707	-75.195	-69.336	-150.391	-136.23	-255.859
1172	-37.598	-233.398	-130.371	-99.121	-78.613	-25.391	-123.047	-61.523	-43.945	-74.219	-77.148	-65.43	-148.438	-137.695	-256.836
1173	-37.598	-233.398	-129.883	-102.051	-80.078	-25.391	-122.07	-61.523	-50.781	-73.73	-77.148	-69.336	-148.438	-136.23	-258.301
1174	-38.818	-236.816	-129.395	-99.121	-78.613	-26.367	-124.023	-62.5	-49.805	-74.219	-77.637	-71.289	-148.438	-135.254	-256.836
1175	-39.063	-233.887	-128.906	-103.516	-80.078	-26.367	-123.047	-62.5	-45.898	-74.707	-76.172	-64.453	-150.391	-135.742	-259.277
1176	-38.818	-235.352	-132.813	-98.145	-78.125	-26.367	-125	-61.523	-45.898	-74.219	-77.148	-64.453	-145.508	-137.207	-258.301
1177	-38.574	-234.375	-131.348	-99.609	-83.984	-26.367	-124.023	-60.547	-44.922	-74.219	-78.125	-71.289	-143.555	-134.766	-259.766
1178	-39.063	-234.375	-130.859	-97.656	-82.031	-26.367	-123.047	-61.523	-43.945	-76.172	-77.148	-65.43	-145.508	-138.184	-258.789
1179	-39.063	-233.887	-131.348	-97.656	-79.102	-26.367	-123.047	-59.57	-46.875	-75.684	-78.613	-65.43	-145.508	-136.719	-260.742
1180	-40.527	-234.863	-130.859	-98.145	-78.125	-26.367	-124.023	-62.5	-52.734	-74.219	-77.637	-71.289	-146.484	-137.695	-259.277
1181	-40.771	-234.863	-129.883	-103.027	-79.102	-26.367	-124.023	-63.477	-50.781	-75.195	-78.125	-65.43	-145.508	-137.207	-260.254
1182	-39.551	-234.375	-131.348	-103.027	-81.055	-25.391	-124.023	-63.477	-44.922	-74.219	-78.125	-71.289	-144.531	-138.184	-260.254
1183	-39.063	-236.816	-131.836	-99.121	-85.449	-25.391	-124.023	-63.477	-50.781	-75.195	-78.613	-69.336	-146.484	-137.695	-266.602
1184	-39.307	-237.793	-130.371	-100.586	-80.566	-25.391	-124.023	-63.477	-45.898	-75.195	-77.637	-66.406	-153.32	-137.695	-259.277
1185	-39.307	-238.77	-130.859	-100.098	-78.125	-26.367	-125	-64.453	-47.852	-75.195	-77.637	-65.43	-151.367	-138.184	-261.23
1186	-40.039	-239.258	-132.813	-102.051	-80.566	-26.367	-125.977	-64.453	-46.875	-76.172	-76.66	-65.43	-160.156	-137.695	-263.672
1187	-38.818	-237.305	-132.813	-101.074	-81.543	-26.367	-125	-63.477	-45.898	-75.684	-76.172	-67.383	-145.508	-138.184	-261.719
1188	-39.063	-237.305	-131.348	-98.633	-78.613	-25.391	-125.977	-65.43	-45.898	-76.172	-75.195	-65.43	-146.484	-137.207	-263.672
1189	-39.551	-237.305	-132.324	-100.098	-80.566	-27.344	-125	-62.5	-46.875	-75.195	-75.684	-67.383	-151.367	-137.695	-263.184
1190	-40.527	-236.816	-131.348	-98.145	-80.566	-26.367	-125	-64.453	-46.875	-74.707	-77.637	-66.406	-158.203	-139.16	-262.695
1191	-39.795	-236.328	-130.859	-98.633	-79.102	-26.367	-126.953	-63.477	-45.898	-74.707	-78.125	-66.406	-165.039	-140.137	-262.695
1192	-39.307	-237.305	-132.324	-99.609	-83.008	-25.391	-125	-63.477	-45.898	-76.172	-77.148	-66.406	-159.18	-139.16	-261.719
1193	-38.818	-237.305	-133.789	-99.121	-81.055	-27.344	-125.977	-64.453	-45.898	-76.172	-77.637	-70.313	-160.156	-138.184	-261.23
1194	-39.307	-236.816	-130.859	-99.121	-81.543	-26.367	-125.977	-62.5	-46.875	-76.66	-77.637	-67.383	-152.344	-138.184	-263.672
1195	-38.818	-239.258	-133.789	-99.609	-82.031	-28.32	-125.977	-64.453	-45.898	-76.66	-79.59	-73.242	-154.297	-140.625	-260.742
1196	-40.039	-238.281	-133.789	-100.098	-85.449	-26.367	-125.977	-64.453	-46.875	-76.172	-77.148	-72.266	-153.32	-140.137	-263.672
1197	-40.283	-238.281	-132.813	-99.121	-84.473	-26.367	-126.953	-65.43	-45.898	-78.125	-78.613	-72.266	-159.18	-139.648	-264.16
1198	-40.771	-236.816	-133.301	-99.121	-80.078	-27.344	-125	-68.359	-46.875	-77.148	-79.59	-73.242	-161.133	-142.09	-263.184
1199	-39.795	-238.77	-133.301	-99.121	-80.078	-27.344	-125.977	-65.43	-47.852	-77.637	-79.59	-73.242	-146.484	-140.625	-264.16
1200	-39.551	-240.234	-133.789	-100.098	-81.543	-27.344	-125.977	-64.453	-46.875	-76.66	-79.102	-73.242	-148.438	-140.625	-264.16
1201	-38.818	-239.258	-134.277	-99.121	-79.102	-26.367	-126.953	-65.43	-45.898	-77.637	-80.566	-75.195	-149.414	-140.625	-263.672
1202	-40.039	-239.258	-133.301	-100.586	-82.031	-26.367	-125.977	-64.453	-45.898	-78.125	-79.59	-73.242	-151.367	-140.137	-265.137
1203	-39.551	-242.188	-134.766	-98.633	-82.031	-26.367	-126.953	-64.453	-46.875	-78.125	-78.613	-74.219	-160.156	-141.602	-263.672
1204	-38.818	-238.77	-134.766	-100.098	-83.496	-26.367	-126.953	-69.336	-46.875	-78.613	-80.566	-67.383	-147.461	-139.648	-264.16
1205	-37.842	-239.258	-134.766	-100.586	-82.031	-27.344	-126.953	-65.43	-46.875	-78.125	-80.566	-71.289	-145.508	-142.09	-263.184
1206	-38.818	-242.188	-135.742	-100.098	-80.566	-27.344	-126.953	-65.43	-47.852	-77.637	-80.566	-73.242	-152.344	-141.602	-263.672
1207	-39.307	-241.699	-134.277	-100.098	-82.52	-28.32	-127.93	-64.453	-46.875	-79.59	-79.59	-69.336	-149.414	-142.09	-265.137
1208	-39.063	-242.188	-135.742	-99.609	-81.543	-28.32	-127.93	-65.43	-45.898	-81.055	-80.566	-71.289	-155.273	-143.066	-264.16
1209	-38.818	-240.234	-137.207	-100.586	-81.055	-26.367	-127.93	-65.43	-46.875	-78.125	-78.613	-69.336	-160.156	-142.578	-264.16
1210	-38.33	-241.699	-135.742	-101.074	-87.402	-26.367	-128.906	-65.43	-46.875	-78.613	-79.59	-69.336	-150.391	-142.578	-267.578
1211	-39.795	-243.164	-136.23	-100.586	-85.449	-26.367	-129.883	-65.43	-46.875	-80.078	-80.566	-70.313	-152.344	-144.043	-266.602
1212	-39.063	-243.164	-135.742	-99.121	-81.055	-27.344	-129.883	-64.453	-46.875	-80.078	-80.078	-70.313	-159.18	-143.555	-266.113
1213	-41.016	-243.652	-134.277	-101.074	-82.031	-26.367	-128.906	-64.453	-46.875	-80.078	-82.52	-70.313	-161.133	-145.02	-265.137
1214	-40.039	-242.676	-136.23	-100.098	-82.031	-26.367	-128.906	-65.43	-45.898	-79.102	-79.59	-68.359	-155.273	-144.043	-264.16
1215	-40.527	-242.676	-136.23	-102.539	-83.496	-27.344	-128.906	-64.453	-46.875	-80.078	-80.566	-71.289	-156.25	-143.555	-266.113
1216	-40.771	-244.141	-136.719	-101.074	-82.031	-26.367	-130.859	-63.477	-46.875	-79.102	-82.031	-68.359	-156.25	-144.531	-265.137
1217	-40.283	-242.188	-138.184	-100.586	-81.543	-26.367	-129.883	-64.453	-47.852	-80.078	-82.031	-69.336	-151.367	-145.508	-266.113
1218	-41.016	-240.723	-134.766	-101.074	-83.008	-27.344	-129.883	-64.453	-46.875	-78.125	-80.078	-68.359	-150.391	-146.484	-267.09
1219	-39.307	-243.652	-137.207	-101.074	-83.008	-26.367	-129.883	-64.453	-47.852	-79.59	-82.52	-69.336	-151.367	-145.508	-266.113
1220	-40.771	-243.164	-136.23	-102.051	-82.52	-26.367	-129.883	-63.477	-45.898	-79.102	-83.008	-69.336	-152.344	-145.996	-269.531
1221	-41.504	-243.164	-135.742	-101.563	-83.008	-26.367	-129.883	-64.453	-47.852	-79.102	-81.543	-69.336	-151.367	-147.461	-269.043
1222	-40.039	-243.164	-136.719	-101.563	-82.031	-27.344	-131.836	-64.453	-47.852	-80.566	-81.055	-70.313	-152.344	-144.531	-268.066
1223	-41.504	-243.652	-136.23	-101.563	-83.008	-27.344	-130.859	-64.453	-46.875	-79.102	-81.543	-68.359	-152.344	-146.973	-269.043
1224	-39.307	-241.699	-135.254	-102.539	-83.008	-27.344	-131.836	-65.43	-47.852	-78.613	-83.008	-70.313	-154.297	-146.973	-267.578
1225	-40.283	-243.164	-136.719	-102.539	-83.984	-27.344	-130.859	-65.43	-46.875	-80.078	-82.52	-69.336	-152.344	-145.996	-267.578
1226	-42.725	-242.676	-135.254	-102.051	-84.473	-27.344	-130.859	-64.453	-47.852	-79.102	-83.496	-69.336	-158.203	-146.484	-267.578
1227	-41.504	-244.629	-136.719	-100.586	-83.008	-28.32	-130.859	-67.383	-46.875	-79.59	-81.543	-75.195	-153.32	-146.484	-266.113
1228	-41.016	-242.676	-136.719	-101.563	-82.52	-27.344	-130.859	-65.43	-47.852	-79.102	-81.543	-69.336	-151.367	-146.484	-267.578
1229	-41.26	-244.629	-136.23	-101.563	-82.52	-27.344	-130.859	-65.43	-46.875	-80.078	-83.008	-77.148	-150.391	-147.461	-267.09
1230	-41.26	-243.652	-136.719	-102.539	-84.961	-27.344	-130.859	-66.406	-47.852	-79.59	-81.055	-69.336	-152.344	-148.926	-270.02
1231	-40.283	-245.117	-136.719	-103.027	-83.496	-28.32	-131.836	-69.336	-46.875	-80.566	-81.055	-75.195	-153.32	-145.996	-268.555
1232	-40.771	-244.629	-139.16	-102.051	-83.008	-27.344	-130.859	-65.43	-47.852	-79.59	-81.055	-77.148	-153.32	-147.461	-266.602
1233	-41.504	-244.141	-137.207	-104.004	-82.52	-28.32	-130.859	-65.43	-46.875	-81.543	-81.543	-69.336	-151.367	-148.926	-268.066
1234	-41.748	-243.652	-136.719	-102.051	-82.52	-28.32	-131.836	-66.406	-48.828	-81.543	-81.543	-73.242	-153.32	-148.926	-269.531
1235	-40.527	-245.117	-136.719	-102.051	-83.984	-27.344	-133.789	-66.406	-47.852	-80.078	-83.984	-75.195	-153.32	-148.438	-269.043
1236	-42.236	-245.117	-137.695	-102.539	-84.473	-28.32	-131.836	-65.43	-49.805	-81.055	-82.52	-75.195	-153.32	-147.461	-269.531
1237	-41.504	-246.582	-137.207	-102.051	-83.496	-28.32	-130.859	-65.43	-48.828	-79.59	-88.867	-69.336	-154.297	-147.461	-272.949
1238	-42.48	-244.141	-138.184	-103.516	-83.008	-28.32	-131.836	-67.383	-46.875	-78.613	-87.891	-74.219	-153.32	-149.902	-271.973
1239	-41.748	-246.094	-136.719	-103.027	-84.473	-26.367	-132.813	-69.336	-48.828	-81.055	-82.52	-75.195	-155.273	-149.902	-269.043
1240	-42.48	-247.07	-136.719	-102.539	-84.473	-27.344	-133.789	-65.43	-46.875	-81.543	-83.984	-71.289	-154.297	-149.414	-270.02
1241	-42.236	-246.094	-138.184	-101.563	-84.473	-27.344	-133.789	-67.383	-48.828	-81.543	-82.52	-75.195	-154.297	-149.902	-272.949
1242	-41.992	-245.117	-136.719	-102.051	-85.449	-28.32	-132.813	-66.406	-53.711	-81.543	-82.52	-74.219	-154.297	-149.414	-270.02
1243	-41.748	-248.535	-138.672	-103.516	-85.449	-29.297	-132.813	-67.383	-47.852	-82.52	-81.543	-72.266	-155.273	-150.879	-270.996
1244	-41.504	-245.605	-137.207	-103.516	-84.961	-28.32	-133.789	-66.406	-50.781	-81.055	-83.008	-77.148	-154.297	-149.414	-272.461
1245	-41.748	-247.07	-139.16	-104.004	-84.473	-29.297	-132.813	-66.406	-47.852	-82.031	-83.008	-76.172	-154.297	-149.902	-270.996
1246	-41.504	-247.07	-140.137	-102.051	-83.984	-29.297	-131.836	-67.383	-48.828	-80.566	-83.984	-78.125	-157.227	-148.926	-270.508
1247	-40.527	-245.117	-138.672	-104.004	-85.449	-29.297	-133.789	-66.406	-48.828	-82.031	-84.473	-71.289	-155.273	-149.902	-270.508
1248	-41.748	-248.047	-139.16	-102.539	-84.473	-29.297	-132.813	-66.406	-49.805	-82.52	-82.52	-77.148	-154.297	-149.902	-272.461
1249	-41.504	-247.559	-140.137	-103.027	-90.82	-29.297	-132.813	-69.336	-50.781	-83.496	-82.031	-77.148	-154.297	-149.902	-272.949
1250	-40.527	-246.582	-139.16	-103.027	-84.961	-29.297	-132.813	-69.336	-48.828	-82.52	-83.008	-72.266	-153.32	-147.949	-272.949
1251	-41.748	-250	-139.16	-101.074	-84.961	-28.32	-131.836	-67.383	-49.805	-83.008	-83.008	-71.289	-156.25	-150.391	-273.438
1252	-40.527	-249.023	-139.648	-103.027	-82.52	-29.297	-132.813	-68.359	-49.805	-83.496	-83.008	-71.289	-155.273	-150.879	-270.02
1253	-41.992	-248.047	-140.137	-103.027	-85.938	-28.32	-132.813	-67.383	-49.805	-83.008	-84.473	-76.172	-156.25	-149.414	-270.996
1254	-42.48	-248.535	-140.625	-104.004	-83.496	-29.297	-132.813	-69.336	-48.828	-82.52	-83.984	-70.313	-159.18	-148.926	-274.414
1255	-41.992	-248.535	-140.625	-104.004	-83.008	-27.344	-134.766	-67.383	-49.805	-84.473	-83.008	-71.289	-155.273	-150.391	-272.461
1256	-41.748	-248.047	-141.113	-103.516	-84.961	-28.32	-133.789	-66.406	-49.805	-84.961	-83.984	-71.289	-163.086	-150.391	-272.949
1257	-41.26	-246.582	-141.113	-103.516	-83.008	-28.32	-134.766	-70.313	-49.805	-83.984	-82.031	-72.266	-161.133	-148.926	-272.949
1258	-41.504	-248.535	-142.578	-103.516	-83.984	-29.297	-135.742	-69.336	-48.828	-83.008	-83.496	-78.125	-154.297	-150.879	-272.461
1259	-42.48	-248.047	-142.578	-104.004	-83.496	-27.344	-134.766	-68.359	-48.828	-88.867	-83.496	-73.242	-156.25	-150.879	-274.414
1260	-40.039	-249.023	-140.625	-103.027	-82.52	-28.32	-132.813	-69.336	-49.805	-88.867	-84.961	-72.266	-162.109	-149.902	-274.902
1261	-41.992	-248.047	-138.672	-104.004	-84.961	-29.297	-135.742	-69.336	-48.828	-83.008	-83.984	-74.219	-156.25	-151.855	-275.879
1262	-41.26	-250.488	-139.16	-104.004	-84.961	-28.32	-134.766	-68.359	-49.805	-83.984	-88.867	-71.289	-156.25	-151.367	-271.973
1263	-42.236	-248.535	-140.625	-104.98	-84.473	-28.32	-137.695	-69.336	-49.805	-83.496	-83.984	-72.266	-160.156	-151.367	-273.926
1264	-40.527	-248.047	-144.043	-104.492	-85.938	-29.297	-135.742	-68.359	-48.828	-84.473	-83.984	-73.242	-157.227	-149.902	-273.926
1265	-41.992	-248.047	-141.113	-104.492	-85.938	-29.297	-137.695	-75.195	-51.758	-84.961	-83.008	-72.266	-157.227	-150.879	-273.926
1266	-41.016	-249.512	-144.531	-104.004	-86.914	-28.32	-136.719	-69.336	-50.781	-86.426	-84.473	-74.219	-159.18	-151.367	-276.367
1267	-41.016	-250.977	-144.043	-104.004	-85.938	-28.32	-134.766	-70.313	-48.828	-84.473	-83.008	-70.313	-163.086	-152.344	-276.855
1268	-41.992	-252.441	-141.602	-104.492	-85.449	-28.32	-135.742	-70.313	-49.805	-86.426	-84.473	-74.219	-159.18	-150.879	-275.391
1269	-41.016	-251.465	-143.066	-104.98	-85.449	-29.297	-136.719	-69.336	-49.805	-85.449	-84.473	-77.148	-159.18	-151.855	-275.879
1270	-41.26	-250.488	-142.09	-103.516	-85.938	-29.297	-137.695	-70.313	-49.805	-86.914	-84.473	-78.125	-157.227	-150.879	-275.879
1271	-41.748	-250.488	-142.09	-104.492	-86.914	-29.297	-136.719	-69.336	-48.828	-85.938	-84.961	-78.125	-160.156	-150.879	-276.855
1272	-40.527	-251.465	-143.555	-105.469	-86.426	-30.273	-136.719	-69.336	-49.805	-84.961	-85.449	-72.266	-159.18	-152.832	-277.344
1273	-41.016	-251.465	-143.555	-103.516	-93.262	-30.273	-135.742	-73.242	-48.828	-86.426	-84.961	-70.313	-158.203	-152.832	-275.879
1274	-42.236	-251.953	-145.508	-104.004	-91.797	-30.273	-136.719	-71.289	-48.828	-85.938	-85.449	-71.289	-158.203	-153.32	-277.344
1275	-42.969	-252.93	-144.043	-104.492	-93.262	-30.273	-137.695	-75.195	-49.805	-87.402	-83.008	-71.289	-159.18	-152.832	-274.902
1276	-41.992	-251.465	-141.113	-105.469	-92.285	-29.297	-136.719	-73.242	-47.852	-87.402	-84.961	-72.266	-164.063	-153.32	-277.832
1277	-41.504	-252.93	-143.066	-105.957	-87.402	-30.273	-135.742	-70.313	-47.852	-87.402	-84.961	-73.242	-162.109	-152.832	-276.367
1278	-42.48	-251.953	-144.043	-105.469	-86.914	-28.32	-138.672	-74.219	-50.781	-87.891	-86.426	-70.313	-159.18	-152.832	-277.832
1279	-41.992	-251.465	-146.484	-105.957	-86.426	-30.273	-137.695	-75.195	-50.781	-88.379	-86.914	-73.242	-160.156	-155.273	-276.367
1280	-41.748	-251.465	-143.555	-104.98	-87.891	-30.273	-138.672	-69.336	-49.805	-87.402	-86.426	-73.242	-159.18	-153.32	-277.832
1281	-41.26	-251.953	-142.578	-104.492	-86.914	-30.273	-139.648	-70.313	-50.781	-86.914	-85.449	-80.078	-161.133	-153.809	-279.297
1282	-41.504	-252.93	-144.531	-105.469	-87.402	-30.273	-138.672	-70.313	-51.758	-86.914	-87.891	-72.266	-159.18	-154.785	-278.32
1283	-42.725	-253.906	-144.531	-104.004	-86.914	-29.297	-139.648	-72.266	-50.781	-87.402	-85.449	-72.266	-165.039	-153.32	-281.738
1284	-42.236	-251.953	-145.508	-104.492	-88.379	-30.273	-138.672	-70.313	-51.758	-85.938	-86.914	-73.242	-159.18	-153.32	-278.809
1285	-42.236	-252.93	-145.508	-105.957	-87.402	-30.273	-139.648	-75.195	-50.781	-91.309	-87.402	-72.266	-172.852	-154.785	-280.762
1286	-41.504	-254.883	-145.996	-105.469	-92.773	-29.297	-141.602	-70.313	-51.758	-87.891	-86.426	-73.242	-161.133	-154.297	-279.297
1287	-42.48	-253.906	-145.996	-104.492	-87.402	-29.297	-140.625	-72.266	-50.781	-88.379	-86.426	-73.242	-162.109	-153.809	-280.762
1288	-42.725	-251.953	-147.461	-105.957	-88.379	-29.297	-140.625	-69.336	-51.758	-87.891	-85.938	-75.195	-161.133	-153.809	-278.32
1289	-43.457	-253.906	-144.531	-106.445	-87.402	-30.273	-141.602	-71.289	-50.781	-88.379	-87.891	-79.102	-163.086	-153.32	-278.809
1290	-43.701	-252.93	-145.508	-107.422	-87.891	-30.273	-139.648	-71.289	-51.758	-90.332	-85.938	-73.242	-162.109	-153.32	-279.297
1291	-42.48	-252.93	-145.508	-105.469	-86.914	-30.273	-141.602	-72.266	-49.805	-88.379	-86.914	-74.219	-161.133	-156.25	-280.762
1292	-42.969	-252.441	-145.02	-105.957	-87.402	-31.25	-140.625	-77.148	-49.805	-89.355	-88.379	-72.266	-161.133	-156.25	-278.809
1293	-42.48	-253.906	-145.508	-106.934	-86.914	-29.297	-141.602	-79.102	-50.781	-90.332	-87.402	-73.242	-161.133	-155.762	-279.785
1294	-43.213	-254.395	-145.508	-105.469	-87.891	-30.273	-141.602	-77.148	-51.758	-88.867	-88.867	-77.148	-160.156	-155.762	-280.762
1295	-42.969	-253.906	-145.996	-105.469	-87.891	-31.25	-139.648	-77.148	-51.758	-88.379	-88.379	-74.219	-163.086	-155.273	-281.25
1296	-41.26	-252.93	-145.996	-106.445	-93.75	-30.273	-140.625	-72.266	-51.758	-90.82	-87.891	-78.125	-161.133	-154.297	-281.25
1297	-44.434	-252.93	-146.484	-106.934	-86.426	-29.297	-140.625	-72.266	-52.734	-89.355	-87.402	-76.172	-166.992	-156.738	-281.738
1298	-42.725	-252.93	-145.508	-106.445	-87.402	-29.297	-137.695	-76.172	-49.805	-89.355	-88.379	-73.242	-165.039	-157.227	-282.715
1299	-42.48	-253.906	-146.484	-104.98	-86.914	-30.273	-141.602	-77.148	-50.781	-89.355	-87.891	-79.102	-161.133	-156.25	-282.715
1300	-42.969	-254.883	-147.461	-106.934	-87.402	-30.273	-141.602	-75.195	-51.758	-88.379	-87.402	-74.219	-162.109	-157.227	-284.668
1301	-42.236	-255.859	-147.461	-109.375	-92.285	-30.273	-141.602	-75.195	-51.758	-89.355	-88.379	-75.195	-163.086	-159.18	-282.227
1302	-43.457	-253.418	-151.855	-109.375	-87.402	-29.297	-143.555	-72.266	-52.734	-89.355	-88.379	-73.242	-162.109	-156.25	-284.18
1303	-42.48	-256.348	-150.391	-105.957	-87.402	-30.273	-142.578	-73.242	-51.758	-89.844	-86.426	-74.219	-162.109	-156.738	-284.18
1304	-42.725	-253.906	-150.879	-105.957	-87.402	-30.273	-141.602	-78.125	-52.734	-88.867	-87.402	-74.219	-172.852	-157.227	-285.156
1305	-43.213	-253.418	-147.949	-106.445	-88.379	-32.227	-145.508	-72.266	-51.758	-88.379	-86.426	-78.125	-168.945	-158.691	-283.203
1306	-43.457	-257.324	-147.461	-108.398	-87.891	-31.25	-142.578	-77.148	-50.781	-89.355	-87.891	-75.195	-165.039	-157.715	-283.691
1307	-43.213	-253.906	-149.414	-107.91	-90.82	-30.273	-143.555	-73.242	-56.641	-90.82	-88.867	-74.219	-163.086	-159.668	-283.691
1308	-42.236	-256.836	-146.484	-107.422	-92.285	-29.297	-143.555	-77.148	-56.641	-90.82	-88.867	-72.266	-164.063	-157.227	-284.18
1309	-43.457	-255.859	-148.926	-106.934	-92.773	-30.273	-143.555	-73.242	-57.617	-91.309	-87.891	-74.219	-164.063	-158.203	-284.668
1310	-43.457	-256.836	-148.926	-105.957	-94.727	-30.273	-143.555	-71.289	-51.758	-90.332	-88.379	-72.266	-163.086	-158.203	-284.18
1311	-42.969	-254.883	-148.438	-106.445	-92.285	-30.273	-144.531	-76.172	-53.711	-89.355	-89.844	-72.266	-164.063	-158.203	-284.668
1312	-43.457	-256.348	-150.879	-106.934	-87.891	-30.273	-142.578	-73.242	-50.781	-90.332	-88.379	-72.266	-164.063	-159.668	-282.227
1313	-43.213	-257.324	-150.391	-105.469	-93.262	-28.32	-144.531	-73.242	-52.734	-89.355	-89.844	-72.266	-168.945	-158.691	-285.156
1314	-42.969	-254.883	-151.367	-106.934	-92.285	-30.273	-145.508	-73.242	-52.734	-91.309	-89.355	-74.219	-171.875	-159.18	-285.156
1315	-44.434	-257.813	-151.855	-107.422	-92.285	-30.273	-146.484	-76.172	-53.711	-90.332	-89.355	-75.195	-164.063	-160.156	-284.18
1316	-44.189	-255.371	-152.832	-109.375	-89.844	-31.25	-144.531	-77.148	-51.758	-90.82	-87.891	-73.242	-165.039	-160.156	-287.109
1317	-43.701	-255.859	-150.879	-106.934	-88.867	-30.273	-144.531	-77.148	-52.734	-91.797	-88.379	-73.242	-163.086	-159.668	-286.133
1318	-43.457	-256.348	-150.391	-106.934	-94.727	-30.273	-143.555	-74.219	-51.758	-92.773	-89.844	-74.219	-164.063	-159.668	-285.156
1319	-43.945	-258.789	-149.414	-106.934	-93.75	-31.25	-143.555	-72.266	-51.758	-89.844	-89.355	-80.078	-164.063	-159.668	-288.086
1320	-43.701	-256.348	-153.32	-112.305	-86.426	-31.25	-144.531	-74.219	-53.711	-91.797	-87.891	-74.219	-170.898	-160.156	-286.133
1321	-42.969	-257.324	-151.367	-107.91	-88.867	-31.25	-143.555	-73.242	-53.711	-89.844	-89.844	-76.172	-164.063	-159.668	-286.621
1322	-43.213	-256.348	-151.367	-107.91	-89.844	-32.227	-146.484	-73.242	-53.711	-90.82	-89.355	-75.195	-164.063	-162.109	-288.086
1323	-44.189	-256.348	-151.855	-108.887	-89.844	-31.25	-144.531	-75.195	-52.734	-90.332	-88.867	-73.242	-166.016	-161.621	-286.621
1324	-45.166	-255.859	-152.832	-109.375	-98.633	-31.25	-146.484	-75.195	-53.711	-91.797	-88.379	-80.078	-166.992	-162.598	-287.109
1325	-43.945	-256.836	-150.879	-109.375	-89.355	-31.25	-146.484	-75.195	-53.711	-91.797	-89.355	-78.125	-165.039	-161.621	-287.109
1326	-44.434	-255.859	-150.879	-110.352	-89.844	-31.25	-146.484	-73.242	-52.734	-91.309	-88.867	-73.242	-165.039	-160.156	-288.086
1327	-43.213	-258.301	-151.367	-110.84	-89.844	-31.25	-145.508	-77.148	-52.734	-93.262	-89.355	-74.219	-166.016	-161.133	-289.551
1328	-43.701	-255.859	-152.344	-110.84	-91.309	-31.25	-147.461	-79.102	-52.734	-92.285	-89.844	-77.148	-166.992	-160.645	-289.063
1329	-44.189	-256.836	-151.855	-109.863	-89.844	-31.25	-146.484	-79.102	-53.711	-92.773	-88.867	-72.266	-171.875	-162.598	-287.109
1330	-44.922	-258.301	-150.879	-109.375	-90.332	-30.273	-146.484	-78.125	-53.711	-92.773	-94.727	-73.242	-170.898	-162.109	-291.016
1331	-45.654	-257.324	-152.832	-108.887	-87.891	-31.25	-146.484	-79.102	-51.758	-93.262	-89.844	-72.266	-171.875	-163.086	-291.016
1332	-43.213	-258.301	-151.855	-107.91	-88.379	-29.297	-146.484	-75.195	-58.594	-94.238	-89.844	-74.219	-170.898	-161.621	-291.992
1333	-43.945	-256.836	-151.855	-109.375	-89.355	-31.25	-145.508	-74.219	-52.734	-95.215	-88.867	-74.219	-166.016	-162.598	-291.016
1334	-44.189	-257.813	-152.832	-108.887	-90.332	-31.25	-146.484	-75.195	-57.617	-94.238	-91.309	-77.148	-165.039	-163.086	-291.016
1335	-43.701	-256.836	-154.785	-109.375	-90.82	-32.227	-146.484	-74.219	-53.711	-93.75	-91.309	-75.195	-166.016	-163.086	-290.527
1336	-45.41	-258.301	-152.832	-109.375	-91.309	-32.227	-145.508	-76.172	-52.734	-92.773	-90.332	-77.148	-166.016	-162.598	-291.504
1337	-45.41	-258.301	-155.762	-108.887	-90.332	-32.227	-145.508	-74.219	-52.734	-94.727	-91.309	-74.219	-166.016	-164.063	-290.527
1338	-45.898	-257.813	-156.25	-110.84	-90.82	-31.25	-146.484	-76.172	-58.594	-94.727	-90.332	-75.195	-172.852	-163.574	-290.527
1339	-44.678	-257.324	-153.809	-109.863	-88.867	-31.25	-146.484	-75.195	-52.734	-94.727	-91.797	-80.078	-166.992	-165.527	-291.992
1340	-44.922	-258.301	-153.32	-110.84	-91.309	-30.273	-146.484	-74.219	-52.734	-92.773	-90.332	-78.125	-171.875	-164.063	-293.457
1341	-44.922	-258.301	-153.809	-109.375	-89.844	-30.273	-145.508	-75.195	-55.664	-93.262	-91.309	-74.219	-171.875	-164.551	-292.969
1342	-45.166	-258.301	-152.344	-109.375	-91.309	-32.227	-146.484	-75.195	-54.688	-93.75	-90.82	-76.172	-170.898	-164.551	-292.969
1343	-44.678	-259.766	-153.809	-108.887	-92.285	-33.203	-148.438	-80.078	-57.617	-94.238	-92.285	-80.078	-168.945	-164.551	-294.434
1344	-44.922	-258.789	-154.297	-110.84	-90.332	-32.227	-147.461	-79.102	-54.688	-93.262	-92.773	-75.195	-171.875	-164.551	-294.434
1345	-43.945	-260.742	-153.32	-110.84	-91.309	-32.227	-146.484	-74.219	-54.688	-94.238	-91.797	-78.125	-166.992	-165.039	-294.922
1346	-44.922	-260.254	-155.273	-108.887	-89.844	-32.227	-146.484	-74.219	-54.688	-93.75	-91.797	-74.219	-168.945	-166.016	-294.922
1347	-44.434	-259.766	-152.344	-111.328	-90.82	-32.227	-146.484	-74.219	-53.711	-94.727	-92.773	-76.172	-168.945	-164.063	-291.992
1348	-45.654	-260.742	-154.297	-109.375	-91.309	-33.203	-147.461	-75.195	-53.711	-95.215	-91.309	-73.242	-168.945	-166.504	-294.434
1349	-45.41	-259.766	-155.762	-109.863	-101.563	-33.203	-147.461	-78.125	-53.711	-94.238	-91.797	-79.102	-172.852	-166.504	-292.969
1350	-44.922	-261.23	-155.273	-109.375	-102.539	-32.227	-148.438	-76.172	-55.664	-94.727	-91.309	-83.008	-179.688	-166.016	-294.434
1351	-44.434	-261.23	-157.227	-110.352	-96.191	-31.25	-146.484	-73.242	-53.711	-94.238	-91.309	-74.219	-174.805	-164.551	-291.992
1352	-45.654	-259.766	-155.762	-110.352	-95.703	-31.25	-149.414	-75.195	-54.688	-95.703	-91.309	-77.148	-168.945	-166.016	-290.039
1353	-45.41	-260.254	-156.25	-109.375	-94.727	-33.203	-146.484	-77.148	-54.688	-96.68	-91.797	-82.031	-167.969	-164.551	-291.016
1354	-45.898	-260.742	-156.25	-110.84	-95.703	-31.25	-148.438	-76.172	-55.664	-96.191	-92.773	-83.008	-168.945	-166.016	-291.992
1355	-46.387	-259.277	-156.25	-109.375	-95.703	-32.227	-148.438	-76.172	-52.734	-96.191	-92.285	-81.055	-167.969	-165.527	-292.969
1356	-45.898	-260.254	-155.762	-108.887	-96.68	-32.227	-147.461	-77.148	-54.688	-95.703	-91.797	-76.172	-166.992	-166.504	-292.48
1357	-45.898	-261.23	-158.203	-110.352	-96.68	-32.227	-149.414	-78.125	-54.688	-96.191	-92.285	-77.148	-167.969	-166.992	-292.48
1358	-46.143	-260.254	-155.762	-110.352	-90.82	-32.227	-149.414	-76.172	-54.688	-96.191	-92.773	-82.031	-167.969	-166.992	-292.48
1359	-46.875	-260.254	-158.203	-110.352	-91.797	-32.227	-151.367	-80.078	-55.664	-95.215	-92.773	-77.148	-166.992	-166.504	-292.969
1360	-45.166	-262.695	-156.738	-109.863	-91.797	-32.227	-151.367	-83.008	-55.664	-95.215	-93.262	-83.008	-169.922	-167.969	-294.922
1361	-45.654	-261.719	-156.738	-110.84	-91.797	-33.203	-150.391	-78.125	-53.711	-97.168	-93.262	-76.172	-174.805	-166.992	-294.434
1362	-46.143	-260.742	-156.25	-111.328	-95.703	-33.203	-149.414	-83.008	-55.664	-97.168	-93.75	-77.148	-173.828	-166.016	-292.48
1363	-46.631	-260.742	-158.203	-111.328	-91.797	-33.203	-150.391	-77.148	-54.688	-97.168	-93.75	-78.125	-175.781	-167.969	-293.457
1364	-46.143	-263.672	-157.715	-109.863	-92.285	-33.203	-151.367	-75.195	-54.688	-96.68	-93.75	-77.148	-169.922	-169.922	-292.969
1365	-45.898	-261.23	-158.691	-110.84	-91.309	-32.227	-152.344	-78.125	-60.547	-95.215	-92.773	-77.148	-171.875	-167.48	-297.852
1366	-44.922	-260.742	-156.738	-110.352	-92.285	-33.203	-152.344	-81.055	-55.664	-96.191	-93.75	-78.125	-168.945	-168.457	-293.945
1367	-45.41	-262.695	-158.691	-111.328	-91.797	-33.203	-152.344	-80.078	-55.664	-96.68	-93.262	-77.148	-169.922	-168.945	-294.922
1368	-46.875	-260.742	-157.715	-112.305	-93.262	-33.203	-152.344	-81.055	-55.664	-96.68	-93.262	-77.148	-168.945	-167.969	-293.457
1369	-46.387	-260.254	-160.156	-111.816	-93.262	-32.227	-154.297	-76.172	-54.688	-96.68	-94.727	-77.148	-170.898	-168.457	-295.41
1370	-46.875	-264.648	-160.645	-111.328	-92.285	-32.227	-155.273	-78.125	-55.664	-96.68	-93.75	-78.125	-170.898	-168.457	-293.945
1371	-46.387	-263.184	-159.668	-111.328	-92.285	-34.18	-152.344	-79.102	-55.664	-97.656	-96.68	-77.148	-170.898	-169.922	-295.41
1372	-45.654	-262.207	-156.738	-112.305	-91.309	-33.203	-153.32	-79.102	-54.688	-99.121	-94.727	-77.148	-168.945	-168.457	-297.852
1373	-45.654	-261.23	-158.203	-111.816	-90.82	-33.203	-154.297	-81.055	-55.664	-98.145	-94.238	-78.125	-173.828	-168.945	-295.41
1374	-47.119	-262.695	-163.086	-111.816	-91.309	-34.18	-153.32	-79.102	-55.664	-96.68	-95.215	-78.125	-168.945	-169.922	-295.41
1375	-46.143	-261.719	-158.691	-113.77	-93.262	-34.18	-153.32	-81.055	-54.688	-95.703	-96.191	-78.125	-175.781	-172.363	-295.898
1376	-45.41	-262.207	-160.645	-112.793	-92.773	-32.227	-153.32	-83.008	-54.688	-98.145	-95.215	-78.125	-176.758	-171.875	-295.41
1377	-45.166	-261.719	-159.668	-110.84	-92.773	-33.203	-153.32	-81.055	-54.688	-98.145	-95.215	-76.172	-169.922	-169.922	-296.875
1378	-46.143	-263.184	-159.668	-113.281	-90.82	-32.227	-154.297	-79.102	-55.664	-97.656	-97.168	-77.148	-172.852	-170.41	-296.875
1379	-44.922	-262.695	-158.203	-111.328	-93.75	-33.203	-153.32	-78.125	-55.664	-97.656	-94.727	-77.148	-169.922	-170.898	-295.898
1380	-44.922	-262.207	-157.715	-112.305	-92.285	-33.203	-154.297	-77.148	-56.641	-97.656	-96.191	-78.125	-172.852	-171.875	-296.875
1381	-45.41	-264.16	-160.156	-112.305	-93.262	-33.203	-155.273	-79.102	-55.664	-98.633	-94.727	-77.148	-170.898	-170.898	-296.875
1382	-45.41	-262.695	-159.18	-111.816	-94.238	-33.203	-154.297	-78.125	-56.641	-99.121	-96.191	-77.148	-174.805	-171.387	-297.363
1383	-46.143	-263.672	-162.598	-114.746	-92.285	-33.203	-154.297	-83.008	-55.664	-100.098	-94.727	-77.148	-174.805	-170.898	-295.41
1384	-45.654	-263.672	-164.063	-113.281	-92.773	-34.18	-154.297	-79.102	-54.688	-100.098	-94.727	-80.078	-171.875	-170.41	-294.922
1385	-45.898	-265.137	-160.156	-111.816	-94.238	-33.203	-153.32	-79.102	-56.641	-98.145	-95.215	-79.102	-171.875	-171.387	-295.41
1386	-45.166	-263.672	-160.645	-111.816	-93.262	-34.18	-153.32	-83.008	-55.664	-99.609	-95.703	-79.102	-179.688	-171.875	-296.387
1387	-45.41	-264.16	-160.156	-111.816	-92.773	-32.227	-153.32	-80.078	-57.617	-99.121	-95.215	-78.125	-170.898	-172.852	-298.828
1388	-43.945	-264.648	-160.156	-110.352	-93.262	-34.18	-156.25	-79.102	-55.664	-99.609	-93.75	-80.078	-170.898	-170.41	-297.363
1389	-45.41	-264.648	-159.668	-110.84	-93.75	-33.203	-154.297	-81.055	-58.594	-99.609	-95.215	-78.125	-169.922	-171.875	-294.922
1390	-44.922	-262.207	-159.668	-113.281	-94.238	-34.18	-155.273	-80.078	-55.664	-99.121	-93.262	-78.125	-169.922	-170.898	-297.852
1391	-45.654	-263.184	-161.133	-115.234	-93.75	-34.18	-154.297	-79.102	-56.641	-100.098	-94.238	-78.125	-170.898	-171.875	-296.387
1392	-45.166	-263.672	-162.598	-114.258	-92.285	-35.156	-154.297	-79.102	-55.664	-99.121	-95.215	-79.102	-175.781	-171.387	-298.828
1393	-44.434	-261.719	-161.133	-111.328	-93.75	-35.156	-154.297	-80.078	-54.688	-99.121	-97.168	-79.102	-177.734	-171.875	-297.363
1394	-44.922	-264.16	-160.156	-113.77	-99.121	-34.18	-157.227	-81.055	-56.641	-99.121	-102.539	-79.102	-185.547	-170.898	-297.363
1395	-45.898	-265.625	-163.086	-112.305	-100.586	-34.18	-155.273	-79.102	-56.641	-100.098	-96.191	-77.148	-171.875	-171.875	-297.363
1396	-46.143	-265.625	-164.063	-112.793	-93.75	-34.18	-156.25	-79.102	-56.641	-99.121	-96.191	-79.102	-177.734	-172.852	-297.363
1397	-46.387	-265.625	-163.086	-114.258	-92.773	-34.18	-157.227	-83.008	-55.664	-101.074	-95.703	-79.102	-170.898	-173.828	-299.805
1398	-46.143	-264.648	-163.574	-113.281	-93.262	-33.203	-157.227	-85.938	-55.664	-101.074	-97.656	-79.102	-172.852	-172.852	-299.316
1399	-46.143	-264.648	-165.039	-112.793	-94.727	-34.18	-157.227	-83.984	-56.641	-100.098	-95.215	-80.078	-175.781	-172.852	-299.316
1400	-45.898	-265.137	-162.598	-112.793	-95.703	-34.18	-158.203	-81.055	-55.664	-100.586	-95.703	-78.125	-177.734	-173.828	-296.875
1401	-46.387	-264.16	-163.086	-112.305	-98.145	-36.133	-157.227	-82.031	-56.641	-101.563	-96.68	-79.102	-171.875	-173.34	-299.316
1402	-46.143	-266.113	-165.039	-115.723	-97.656	-34.18	-158.203	-83.984	-57.617	-101.563	-96.191	-81.055	-175.781	-171.387	-300.293
1403	-45.41	-267.578	-163.574	-114.258	-97.656	-34.18	-157.227	-81.055	-56.641	-102.051	-97.168	-78.125	-181.641	-171.387	-298.34
1404	-45.654	-266.602	-163.574	-114.746	-94.238	-34.18	-158.203	-82.031	-56.641	-101.074	-95.215	-79.102	-171.875	-172.852	-299.316
1405	-44.434	-267.09	-163.086	-113.77	-99.121	-35.156	-157.227	-81.055	-55.664	-102.051	-96.191	-78.125	-171.875	-172.363	-298.828
1406	-45.166	-266.602	-164.063	-114.258	-98.633	-35.156	-159.18	-82.031	-56.641	-101.563	-97.656	-80.078	-172.852	-174.316	-298.34
1407	-45.898	-266.602	-164.063	-114.258	-99.121	-34.18	-160.156	-83.008	-58.594	-102.051	-97.656	-80.078	-171.875	-174.805	-300.781
1408	-46.143	-266.113	-164.551	-114.258	-99.121	-34.18	-158.203	-82.031	-58.594	-101.074	-96.191	-80.078	-173.828	-175.293	-302.246
1409	-45.898	-265.137	-165.039	-114.258	-93.262	-35.156	-161.133	-83.984	-56.641	-102.539	-96.68	-79.102	-173.828	-174.316	-302.734
1410	-46.387	-265.137	-165.527	-115.234	-97.656	-35.156	-160.156	-83.008	-56.641	-103.516	-97.656	-80.078	-172.852	-174.316	-300.293
1411	-45.898	-267.09	-164.063	-114.258	-100.586	-35.156	-157.227	-83.008	-56.641	-102.051	-98.145	-79.102	-180.664	-174.316	-300.781
1412	-47.852	-267.09	-163.086	-115.234	-98.145	-34.18	-158.203	-85.938	-57.617	-102.051	-98.145	-79.102	-175.781	-173.828	-300.781
1413	-47.852	-267.578	-164.551	-114.746	-94.727	-35.156	-156.25	-87.891	-58.594	-104.004	-97.168	-81.055	-176.758	-174.805	-301.758
1414	-47.607	-267.09	-164.551	-113.77	-94.727	-35.156	-159.18	-86.914	-56.641	-102.539	-99.121	-80.078	-177.734	-174.805	-303.223
1415	-46.875	-267.578	-166.016	-114.746	-100.098	-34.18	-159.18	-84.961	-55.664	-100.586	-96.68	-80.078	-174.805	-174.316	-302.246
1416	-46.875	-266.113	-165.039	-113.77	-100.586	-34.18	-158.203	-83.008	-62.5	-103.516	-98.145	-80.078	-179.688	-175.293	-302.246
1417	-46.631	-265.137	-166.504	-113.77	-98.633	-36.133	-158.203	-83.008	-60.547	-101.074	-98.633	-79.102	-179.688	-173.828	-303.223
1418	-47.363	-265.137	-164.551	-114.258	-94.727	-34.18	-159.18	-83.008	-62.5	-103.516	-98.633	-80.078	-179.688	-174.805	-302.246
1419	-46.875	-267.09	-165.527	-115.234	-99.121	-34.18	-159.18	-82.031	-64.453	-103.516	-100.586	-81.055	-177.734	-176.758	-303.711
1420	-46.875	-264.16	-165.039	-115.723	-100.098	-35.156	-159.18	-83.984	-58.594	-103.516	-99.121	-80.078	-172.852	-176.27	-302.246
1421	-47.119	-269.043	-166.504	-113.77	-98.145	-35.156	-160.156	-82.031	-59.57	-105.469	-98.633	-81.055	-174.805	-175.781	-304.199
1422	-46.875	-266.602	-166.016	-115.234	-99.609	-34.18	-159.18	-84.961	-60.547	-104.004	-98.633	-82.031	-176.758	-175.293	-300.781
1423	-46.631	-267.09	-167.48	-114.258	-93.75	-35.156	-161.133	-83.008	-57.617	-102.539	-97.656	-81.055	-173.828	-176.27	-304.688
1424	-47.607	-269.043	-166.016	-113.77	-99.121	-34.18	-159.18	-83.008	-57.617	-103.027	-98.633	-81.055	-175.781	-175.293	-303.711
1425	-47.363	-265.625	-167.48	-117.188	-99.121	-36.133	-162.109	-83.008	-58.594	-104.004	-98.633	-81.055	-176.758	-177.246	-304.199
1426	-46.875	-267.578	-167.969	-116.211	-101.563	-35.156	-161.133	-83.008	-58.594	-104.492	-99.609	-81.055	-174.805	-174.805	-304.688
1427	-46.875	-266.113	-165.527	-114.746	-99.609	-34.18	-160.156	-83.008	-59.57	-104.492	-97.656	-81.055	-180.664	-177.734	-301.27
1428	-47.363	-269.043	-167.48	-114.258	-100.098	-34.18	-163.086	-85.938	-59.57	-104.98	-98.633	-83.984	-175.781	-176.758	-304.199
1429	-46.875	-268.555	-166.992	-116.699	-95.215	-36.133	-161.133	-86.914	-57.617	-105.469	-98.633	-81.055	-181.641	-177.246	-305.176
1430	-47.607	-268.555	-166.992	-126.953	-94.727	-36.133	-164.063	-83.984	-56.641	-105.469	-99.121	-80.078	-174.805	-177.246	-305.664
1431	-47.852	-267.578	-166.992	-115.234	-95.215	-35.156	-162.109	-83.984	-57.617	-104.492	-98.145	-80.078	-174.805	-177.246	-304.688
1432	-49.072	-266.113	-165.527	-114.746	-95.703	-35.156	-162.109	-83.984	-58.594	-105.957	-99.609	-84.961	-177.734	-177.246	-306.152
1433	-49.072	-267.09	-166.992	-113.77	-94.238	-35.156	-162.109	-83.008	-57.617	-104.98	-104.492	-81.055	-176.758	-177.246	-306.641
1434	-49.316	-266.113	-167.969	-113.281	-100.586	-36.133	-163.086	-83.984	-58.594	-104.98	-99.609	-81.055	-174.805	-178.223	-303.711
1435	-48.584	-268.066	-167.48	-115.234	-101.563	-35.156	-163.086	-83.984	-59.57	-105.469	-99.609	-80.078	-175.781	-177.246	-306.641
1436	-49.561	-267.09	-167.48	-114.746	-96.191	-36.133	-162.109	-83.984	-58.594	-105.469	-100.098	-81.055	-176.758	-178.223	-306.641
1437	-49.805	-266.602	-167.48	-115.723	-95.703	-36.133	-164.063	-87.891	-57.617	-105.957	-100.098	-81.055	-179.688	-177.734	-305.664
1438	-49.805	-265.137	-167.969	-116.211	-94.727	-36.133	-163.086	-83.984	-56.641	-106.934	-99.121	-83.984	-177.734	-176.758	-304.688
1439	-49.805	-269.043	-166.504	-120.117	-95.703	-36.133	-164.063	-86.914	-60.547	-104.492	-99.609	-86.914	-177.734	-177.734	-304.688
1440	-48.34	-268.066	-167.969	-114.746	-95.703	-36.133	-164.063	-86.914	-59.57	-105.469	-101.563	-82.031	-176.758	-176.758	-306.152
1441	-49.561	-268.555	-169.434	-116.699	-95.215	-37.109	-165.039	-83.984	-59.57	-105.957	-97.656	-82.031	-177.734	-179.199	-305.664
1442	-49.316	-270.02	-167.969	-116.699	-96.191	-36.133	-164.063	-83.984	-57.617	-105.469	-100.586	-83.008	-175.781	-177.734	-306.152
1443	-49.316	-269.043	-169.434	-115.723	-95.703	-36.133	-165.039	-85.938	-57.617	-107.422	-101.563	-81.055	-179.688	-178.711	-306.152
1444	-48.34	-270.02	-169.434	-115.723	-95.215	-36.133	-164.063	-85.938	-58.594	-105.469	-100.098	-81.055	-177.734	-178.711	-307.129
1445	-49.805	-270.996	-168.945	-116.699	-95.703	-38.086	-164.063	-84.961	-57.617	-106.445	-100.098	-82.031	-177.734	-178.711	-303.223
1446	-49.072	-270.996	-168.945	-124.512	-95.215	-37.109	-163.086	-90.82	-59.57	-106.934	-100.586	-82.031	-177.734	-178.711	-306.641
1447	-48.828	-270.02	-170.41	-124.512	-96.191	-36.133	-164.063	-85.938	-57.617	-107.422	-100.098	-81.055	-180.664	-178.711	-307.617
1448	-49.316	-270.996	-169.434	-116.211	-102.539	-36.133	-164.063	-85.938	-57.617	-108.887	-99.609	-81.055	-180.664	-178.223	-306.641
1449	-48.34	-270.02	-171.387	-115.234	-103.027	-35.156	-166.016	-85.938	-56.641	-108.398	-99.609	-81.055	-178.711	-178.223	-306.152
1450	-50.537	-270.02	-170.41	-116.211	-97.168	-34.18	-164.063	-85.938	-58.594	-107.422	-100.586	-82.031	-178.711	-179.199	-304.688
1451	-49.805	-269.531	-170.898	-117.188	-96.68	-36.133	-164.063	-86.914	-58.594	-108.887	-100.098	-80.078	-178.711	-179.199	-306.641
1452	-49.072	-269.531	-170.898	-116.699	-97.168	-37.109	-165.039	-85.938	-58.594	-109.863	-100.098	-81.055	-179.688	-179.199	-306.152
1453	-50.537	-270.996	-170.898	-116.699	-96.68	-36.133	-167.969	-89.844	-59.57	-113.281	-101.074	-82.031	-186.523	-179.688	-305.664
1454	-48.828	-270.508	-170.41	-126.465	-94.727	-36.133	-165.039	-86.914	-57.617	-108.398	-100.098	-82.031	-177.734	-181.641	-305.664
1455	-51.758	-270.508	-171.875	-117.676	-98.633	-37.109	-164.063	-84.961	-59.57	-107.422	-101.074	-86.914	-187.5	-179.199	-305.176
1456	-49.561	-273.926	-173.828	-117.676	-96.68	-37.109	-166.016	-85.938	-58.594	-109.375	-101.074	-81.055	-179.688	-182.617	-307.129
1457	-50.049	-272.949	-172.363	-125	-96.68	-36.133	-166.992	-86.914	-59.57	-109.375	-100.586	-82.031	-185.547	-181.152	-305.664
1458	-48.096	-271.973	-172.363	-146.484	-96.68	-36.133	-166.992	-86.914	-58.594	-108.398	-101.563	-80.078	-180.664	-182.129	-309.082
1459	-49.072	-270.996	-172.363	-123.047	-96.68	-37.109	-165.039	-85.938	-59.57	-107.91	-103.027	-81.055	-186.523	-182.129	-305.176
1460	-49.316	-271.484	-170.41	-129.883	-97.168	-37.109	-165.039	-85.938	-57.617	-108.398	-101.563	-81.055	-180.664	-181.641	-308.594
1461	-50.537	-271.484	-172.363	-121.582	-96.191	-37.109	-166.016	-86.914	-59.57	-109.375	-102.539	-80.078	-180.664	-182.129	-308.105
1462	-49.805	-271.484	-172.363	-129.883	-97.168	-37.109	-166.016	-84.961	-58.594	-108.887	-103.027	-81.055	-181.641	-182.617	-306.641
1463	-50.293	-273.438	-169.922	-119.629	-97.168	-37.109	-167.969	-88.867	-58.594	-108.398	-103.027	-81.055	-184.57	-182.129	-307.129
1464	-48.34	-271.973	-171.875	-120.117	-98.145	-37.109	-167.969	-87.891	-57.617	-109.375	-100.586	-81.055	-187.5	-181.152	-307.617
1465	-49.805	-273.438	-172.363	-119.629	-97.168	-37.109	-166.992	-91.797	-58.594	-110.352	-100.586	-83.008	-180.664	-184.082	-310.547
1466	-49.805	-274.414	-171.875	-119.629	-97.656	-37.109	-167.969	-86.914	-59.57	-109.375	-102.051	-81.055	-181.641	-185.059	-309.57
1467	-49.316	-273.438	-172.363	-121.094	-98.145	-38.086	-166.016	-89.844	-59.57	-109.375	-102.539	-82.031	-180.664	-184.082	-307.617
1468	-51.758	-273.438	-172.363	-118.652	-102.539	-37.109	-168.945	-91.797	-59.57	-108.887	-102.539	-82.031	-179.688	-182.617	-306.641
1469	-50.049	-272.949	-172.852	-120.117	-98.633	-37.109	-166.016	-89.844	-58.594	-111.328	-100.098	-82.031	-182.617	-183.594	-307.129
1470	-50.049	-272.461	-172.363	-117.676	-96.191	-37.109	-168.945	-88.867	-58.594	-108.398	-101.074	-80.078	-183.594	-182.129	-310.059
1471	-51.025	-273.926	-171.875	-115.723	-96.68	-37.109	-166.992	-89.844	-59.57	-110.84	-102.539	-81.055	-183.594	-183.594	-307.129
1472	-50.537	-271.973	-172.852	-117.676	-98.145	-37.109	-166.992	-85.938	-59.57	-109.863	-102.539	-81.055	-183.594	-183.105	-309.082
1473	-50.537	-273.438	-172.363	-129.395	-98.633	-38.086	-166.016	-87.891	-57.617	-109.863	-101.563	-82.031	-183.594	-184.57	-308.105
1474	-50.781	-273.926	-174.316	-118.164	-99.609	-37.109	-166.992	-88.867	-57.617	-109.863	-102.539	-81.055	-182.617	-183.105	-310.059
1475	-51.27	-276.367	-172.852	-120.605	-102.539	-38.086	-169.922	-88.867	-58.594	-111.328	-102.051	-81.055	-183.594	-184.082	-310.547
1476	-50.781	-273.926	-173.34	-117.676	-101.563	-36.133	-169.922	-87.891	-59.57	-109.375	-103.027	-81.055	-186.523	-185.059	-311.523
1477	-51.025	-274.902	-171.875	-137.207	-104.004	-37.109	-168.945	-89.844	-59.57	-110.352	-104.004	-81.055	-182.617	-184.57	-310.059
1478	-50.049	-274.414	-173.828	-123.047	-104.98	-37.109	-168.945	-87.891	-58.594	-110.352	-103.516	-82.031	-182.617	-183.594	-311.523
1479	-51.025	-277.832	-177.246	-127.93	-96.68	-37.109	-170.898	-93.75	-61.523	-108.887	-104.492	-83.984	-186.523	-185.547	-311.523
1480	-49.316	-275.879	-173.828	-121.094	-97.656	-37.109	-168.945	-91.797	-64.453	-110.84	-104.492	-80.078	-197.266	-185.547	-309.082
1481	-50.537	-272.949	-174.316	-125.488	-100.098	-37.109	-170.898	-88.867	-63.477	-109.375	-104.004	-83.008	-182.617	-184.082	-312.012
1482	-50.537	-276.855	-174.316	-118.164	-98.633	-37.109	-167.969	-88.867	-60.547	-111.816	-103.027	-88.867	-182.617	-185.547	-312.988
1483	-50.781	-275.879	-176.27	-120.117	-99.121	-37.109	-169.922	-89.844	-59.57	-110.352	-103.516	-83.008	-182.617	-186.523	-312.012
1484	-51.025	-275.391	-173.828	-118.652	-99.609	-37.109	-171.875	-90.82	-62.5	-111.328	-103.516	-85.938	-190.43	-185.547	-311.035
1485	-52.734	-276.855	-174.316	-118.652	-100.098	-38.086	-168.945	-89.844	-59.57	-112.305	-102.539	-83.008	-185.547	-186.523	-312.012
1486	-51.27	-274.902	-174.805	-121.094	-99.609	-38.086	-170.898	-90.82	-61.523	-111.328	-104.98	-83.008	-183.594	-185.547	-309.57
1487	-52.246	-276.367	-175.293	-119.629	-99.121	-37.109	-170.898	-90.82	-65.43	-109.863	-104.492	-82.031	-183.594	-186.035	-312.012
1488	-52.002	-276.855	-176.758	-117.676	-99.609	-37.109	-170.898	-90.82	-62.5	-111.816	-102.539	-83.008	-186.523	-186.035	-310.059
1489	-50.537	-274.902	-177.246	-120.117	-100.586	-38.086	-169.922	-90.82	-60.547	-110.84	-104.98	-83.008	-189.453	-184.57	-312.012
1490	-50.537	-274.414	-175.293	-120.117	-104.98	-38.086	-171.875	-90.82	-65.43	-111.328	-103.516	-83.008	-185.547	-184.082	-312.5
1491	-50.049	-276.367	-173.828	-120.117	-104.004	-39.063	-171.875	-90.82	-59.57	-111.816	-103.027	-87.891	-186.523	-186.523	-312.5
1492	-52.002	-276.855	-175.293	-120.117	-104.492	-37.109	-170.898	-90.82	-60.547	-110.84	-104.004	-88.867	-185.547	-187.5	-310.059
1493	-51.025	-277.832	-175.293	-119.629	-102.539	-38.086	-170.898	-91.797	-61.523	-111.328	-104.004	-86.914	-184.57	-186.523	-311.035
1494	-51.025	-276.367	-175.293	-119.141	-104.98	-38.086	-171.875	-96.68	-62.5	-110.84	-105.957	-83.008	-185.547	-187.988	-311.523
1495	-51.27	-276.367	-177.246	-120.117	-103.027	-38.086	-169.922	-95.703	-61.523	-111.328	-103.027	-87.891	-193.359	-188.965	-312.988
1496	-50.781	-277.344	-178.223	-120.117	-104.98	-37.109	-170.898	-90.82	-61.523	-113.281	-103.516	-85.938	-197.266	-189.453	-312.012
1497	-51.025	-276.855	-174.316	-119.629	-104.98	-38.086	-170.898	-90.82	-61.523	-111.816	-104.004	-87.891	-190.43	-188.477	-312.988
1498	-51.514	-275.879	-177.246	-118.164	-107.422	-38.086	-169.922	-91.797	-67.383	-110.84	-105.469	-89.844	-185.547	-187.988	-313.965
1499	-50.293	-276.367	-177.246	-120.117	-105.957	-37.109	-170.898	-90.82	-66.406	-114.258	-104.492	-87.891	-191.406	-187.012	-313.965
1500	-50.781	-278.32	-177.734	-119.629	-106.934	-38.086	-171.875	-95.703	-65.43	-114.258	-102.051	-83.008	-187.5	-188.477	-312.012
1501	-51.025	-278.809	-178.223	-119.141	-107.422	-39.063	-171.875	-96.68	-61.523	-112.793	-103.516	-88.867	-185.547	-188.477	-311.035
1502	-51.758	-279.297	-178.223	-124.512	-107.422	-39.063	-173.828	-95.703	-61.523	-113.281	-105.469	-88.867	-186.523	-189.453	-312.988
1503	-52.49	-277.832	-179.199	-119.141	-106.934	-38.086	-171.875	-92.773	-64.453	-114.746	-103.516	-88.867	-195.313	-190.43	-310.547
1504	-51.758	-277.344	-178.223	-119.141	-107.422	-39.063	-173.828	-98.633	-60.547	-113.281	-106.445	-83.008	-195.313	-188.965	-311.523
1505	-52.002	-276.367	-179.688	-118.652	-106.445	-40.039	-174.805	-96.68	-62.5	-114.258	-105.469	-89.844	-197.266	-189.941	-312.012
1506	-54.199	-278.809	-180.664	-120.117	-107.422	-39.063	-174.805	-98.633	-61.523	-113.281	-103.516	-83.984	-188.477	-188.965	-311.035
1507	-52.246	-278.809	-180.176	-120.117	-108.887	-39.063	-173.828	-98.633	-61.523	-114.746	-104.98	-83.984	-187.5	-189.941	-315.43
1508	-50.781	-277.344	-178.223	-120.117	-106.934	-38.086	-173.828	-95.703	-62.5	-114.746	-103.516	-88.867	-187.5	-190.918	-312.012
1509	-51.27	-275.879	-180.664	-118.164	-105.957	-39.063	-174.805	-98.633	-61.523	-114.746	-105.469	-87.891	-189.453	-190.918	-313.477
1510	-52.246	-276.367	-178.711	-119.141	-114.258	-38.086	-175.781	-98.633	-62.5	-114.258	-106.445	-87.891	-189.453	-188.965	-313.965
1511	-52.246	-276.367	-178.223	-119.629	-105.957	-39.063	-173.828	-91.797	-64.453	-114.746	-104.492	-86.914	-186.523	-190.43	-312.988
1512	-52.002	-278.32	-179.688	-120.117	-101.074	-39.063	-173.828	-92.773	-62.5	-114.746	-106.934	-83.984	-188.477	-191.406	-313.965
1513	-51.514	-276.367	-179.688	-121.094	-101.074	-39.063	-176.758	-95.703	-66.406	-114.746	-104.004	-83.008	-188.477	-190.43	-314.941
1514	-52.246	-277.832	-180.176	-118.652	-102.051	-39.063	-174.805	-92.773	-61.523	-114.258	-105.469	-83.008	-187.5	-190.918	-317.871
1515	-52.734	-275.391	-181.152	-119.141	-101.074	-38.086	-175.781	-96.68	-63.477	-115.234	-106.934	-83.984	-186.523	-190.918	-315.918
1516	-53.467	-276.855	-181.641	-119.629	-99.609	-38.086	-176.758	-94.727	-63.477	-115.723	-107.91	-88.867	-196.289	-192.871	-315.43
1517	-52.734	-280.273	-180.176	-119.141	-98.145	-39.063	-176.758	-94.727	-69.336	-115.723	-106.445	-88.867	-190.43	-190.918	-316.895
1518	-52.002	-278.809	-180.176	-119.629	-101.074	-39.063	-175.781	-93.75	-69.336	-115.723	-105.469	-83.008	-194.336	-190.43	-315.918
1519	-51.514	-277.832	-181.152	-119.141	-102.539	-38.086	-175.781	-94.727	-64.453	-115.723	-105.469	-86.914	-188.477	-190.918	-315.43
1520	-51.758	-280.273	-180.176	-120.117	-101.563	-38.086	-176.758	-92.773	-63.477	-113.77	-106.934	-83.984	-189.453	-192.383	-314.941
1521	-52.246	-278.809	-182.129	-119.629	-101.563	-38.086	-176.758	-94.727	-62.5	-115.723	-107.422	-84.961	-187.5	-190.918	-315.43
1522	-52.979	-277.832	-180.664	-121.094	-102.051	-38.086	-177.734	-93.75	-64.453	-114.258	-105.957	-84.961	-188.477	-192.871	-310.059
1523	-52.49	-279.785	-182.129	-121.582	-102.539	-38.086	-177.734	-95.703	-63.477	-115.723	-105.957	-84.961	-196.289	-192.871	-314.453
1524	-53.223	-278.32	-181.152	-121.094	-102.051	-37.109	-178.711	-94.727	-64.453	-118.652	-107.422	-83.984	-192.383	-192.383	-314.453
1525	-53.467	-279.297	-181.641	-121.094	-103.027	-38.086	-178.711	-94.727	-69.336	-115.234	-106.934	-83.984	-195.313	-190.43	-315.43
1526	-55.42	-277.344	-182.129	-120.117	-102.051	-38.086	-177.734	-93.75	-65.43	-115.234	-107.91	-83.984	-194.336	-190.43	-316.895
1527	-53.711	-281.738	-181.641	-120.117	-104.98	-40.039	-176.758	-93.75	-69.336	-114.746	-107.91	-91.797	-190.43	-190.43	-318.359
1528	-53.955	-279.785	-180.664	-120.605	-102.539	-39.063	-177.734	-94.727	-65.43	-115.234	-107.422	-90.82	-189.453	-191.406	-317.871
1529	-53.711	-279.297	-182.129	-120.605	-101.074	-39.063	-177.734	-93.75	-62.5	-117.188	-106.934	-84.961	-187.5	-190.43	-315.918
1530	-52.49	-280.273	-181.152	-121.582	-103.516	-39.063	-181.641	-93.75	-69.336	-116.211	-106.445	-85.938	-188.477	-190.918	-315.43
1531	-53.955	-281.25	-180.664	-119.629	-103.516	-39.063	-179.688	-96.68	-62.5	-116.211	-108.398	-83.984	-188.477	-191.406	-315.43
1532	-53.955	-280.762	-182.617	-120.605	-103.516	-39.063	-179.688	-95.703	-63.477	-117.676	-108.398	-85.938	-189.453	-191.895	-317.383
1533	-54.932	-280.762	-181.641	-122.559	-103.516	-39.063	-179.688	-96.68	-63.477	-118.164	-106.934	-83.984	-186.523	-192.383	-317.383
1534	-54.688	-280.762	-184.57	-121.094	-103.027	-39.063	-179.688	-94.727	-62.5	-115.234	-109.375	-85.938	-188.477	-190.43	-313.965
1535	-53.955	-280.762	-182.617	-120.605	-102.539	-39.063	-179.688	-95.703	-63.477	-115.723	-110.352	-83.008	-188.477	-192.383	-318.359
1536	-54.199	-280.762	-184.57	-120.605	-103.027	-39.063	-180.664	-95.703	-63.477	-117.188	-108.887	-85.938	-189.453	-193.848	-316.406
1537	-53.467	-280.273	-182.129	-121.094	-104.492	-40.039	-180.664	-94.727	-62.5	-115.723	-108.398	-86.914	-189.453	-192.871	-317.383
1538	-51.758	-282.715	-184.082	-122.07	-104.98	-39.063	-182.617	-94.727	-64.453	-116.211	-114.746	-85.938	-200.195	-192.871	-317.871
1539	-53.467	-281.738	-181.641	-122.07	-104.98	-39.063	-182.617	-95.703	-65.43	-119.629	-109.375	-85.938	-195.313	-194.336	-318.359
1540	-54.199	-280.273	-182.129	-122.559	-105.469	-38.086	-180.664	-102.539	-64.453	-117.188	-109.863	-85.938	-195.313	-193.359	-318.359
1541	-53.223	-281.25	-182.617	-119.629	-104.492	-39.063	-181.641	-101.563	-63.477	-116.211	-114.746	-86.914	-194.336	-192.871	-317.383
1542	-54.443	-282.715	-183.594	-124.512	-104.98	-38.086	-182.617	-95.703	-64.453	-117.676	-110.352	-87.891	-190.43	-193.359	-316.895
1543	-53.711	-279.785	-182.129	-121.582	-104.492	-40.039	-180.664	-95.703	-64.453	-116.211	-107.422	-86.914	-190.43	-191.895	-316.895
1544	-55.176	-281.25	-182.129	-121.582	-103.027	-39.063	-180.664	-96.68	-64.453	-115.723	-108.398	-86.914	-190.43	-194.336	-315.43
1545	-54.932	-282.715	-181.152	-123.047	-104.98	-40.039	-181.641	-102.539	-69.336	-116.699	-108.887	-86.914	-189.453	-192.871	-317.383
1546	-53.467	-282.227	-184.082	-123.535	-104.492	-40.039	-183.594	-100.586	-64.453	-117.676	-109.375	-84.961	-190.43	-194.336	-318.848
1547	-54.199	-280.762	-183.105	-122.559	-104.492	-39.063	-183.594	-95.703	-67.383	-117.188	-108.398	-86.914	-191.406	-192.871	-317.383
1548	-53.711	-282.227	-182.617	-123.535	-113.281	-40.039	-184.57	-96.68	-65.43	-119.141	-110.352	-84.961	-191.406	-193.848	-318.359
1549	-54.443	-282.227	-181.641	-127.441	-108.398	-40.039	-184.57	-95.703	-64.453	-118.164	-111.328	-86.914	-190.43	-194.336	-319.336
1550	-54.199	-282.715	-183.594	-121.094	-104.492	-40.039	-185.547	-96.68	-64.453	-119.141	-109.863	-85.938	-189.453	-193.848	-319.824
1551	-55.176	-283.203	-183.594	-124.023	-107.422	-40.039	-184.57	-98.633	-69.336	-117.188	-108.887	-85.938	-194.336	-195.313	-319.824
1552	-54.688	-283.203	-184.082	-128.906	-104.98	-40.039	-184.57	-96.68	-64.453	-119.629	-108.398	-86.914	-190.43	-192.871	-320.313
1553	-55.176	-284.668	-186.035	-122.559	-107.422	-39.063	-185.547	-97.656	-66.406	-120.117	-109.863	-85.938	-190.43	-194.824	-318.848
1554	-53.711	-283.691	-184.082	-121.582	-111.328	-39.063	-184.57	-97.656	-66.406	-119.629	-108.887	-86.914	-196.289	-194.336	-320.801
1555	-55.908	-283.203	-184.082	-123.047	-104.004	-39.063	-186.523	-96.68	-64.453	-120.605	-110.84	-84.961	-191.406	-194.824	-318.848
1556	-54.932	-282.227	-182.617	-121.582	-108.398	-39.063	-187.5	-96.68	-65.43	-117.676	-111.816	-85.938	-189.453	-193.359	-319.824
1557	-55.908	-283.691	-185.059	-123.047	-109.375	-40.039	-184.57	-96.68	-64.453	-117.676	-110.352	-87.891	-194.336	-196.289	-321.777
1558	-54.688	-283.691	-184.082	-125.977	-104.98	-40.039	-187.5	-96.68	-64.453	-120.605	-110.352	-85.938	-189.453	-194.336	-321.289
1559	-55.176	-284.668	-186.523	-131.348	-109.863	-38.086	-186.523	-95.703	-66.406	-118.164	-110.84	-83.984	-189.453	-196.289	-318.848
1560	-55.664	-284.18	-187.012	-124.512	-104.492	-40.039	-185.547	-96.68	-66.406	-124.512	-110.84	-87.891	-196.289	-197.266	-318.848
1561	-54.199	-285.156	-186.035	-123.047	-104.492	-39.063	-185.547	-96.68	-64.453	-124.512	-112.305	-86.914	-190.43	-197.754	-320.313
1562	-55.42	-285.645	-185.059	-123.047	-105.469	-40.039	-185.547	-97.656	-66.406	-118.164	-111.816	-87.891	-192.383	-197.266	-319.336
1563	-56.396	-283.203	-185.547	-123.047	-104.98	-40.039	-186.523	-97.656	-65.43	-119.141	-111.328	-86.914	-191.406	-195.801	-318.848
1564	-54.932	-284.18	-187.5	-123.535	-106.445	-40.039	-185.547	-97.656	-64.453	-119.141	-112.305	-86.914	-193.359	-199.219	-320.313
1565	-55.176	-286.133	-186.035	-123.535	-106.934	-40.039	-188.477	-102.539	-65.43	-119.141	-111.816	-86.914	-194.336	-198.73	-318.848
1566	-54.199	-287.598	-186.523	-125	-106.934	-41.016	-187.5	-97.656	-67.383	-119.629	-113.281	-86.914	-192.383	-195.801	-319.824
1567	-56.396	-285.645	-185.547	-123.535	-107.422	-40.039	-185.547	-96.68	-66.406	-119.629	-112.305	-86.914	-199.219	-198.242	-320.801
1568	-56.396	-284.18	-186.523	-123.535	-104.98	-41.016	-188.477	-99.609	-65.43	-120.117	-110.84	-85.938	-196.289	-198.242	-319.336
1569	-56.396	-287.598	-187.5	-124.023	-106.445	-40.039	-187.5	-99.609	-64.453	-120.117	-111.328	-85.938	-198.242	-196.777	-319.336
1570	-55.42	-287.598	-186.523	-124.023	-107.422	-40.039	-188.477	-97.656	-68.359	-119.629	-112.305	-84.961	-196.289	-197.266	-320.801
1571	-56.396	-284.668	-188.477	-124.512	-107.422	-39.063	-188.477	-97.656	-68.359	-120.605	-112.793	-86.914	-194.336	-197.266	-319.824
1572	-55.664	-287.598	-187.012	-122.07	-105.957	-41.016	-189.453	-97.656	-64.453	-120.605	-109.863	-90.82	-194.336	-199.707	-320.801
1573	-55.42	-284.18	-186.523	-122.07	-105.469	-40.039	-190.43	-97.656	-63.477	-119.141	-110.84	-86.914	-194.336	-198.242	-321.289
1574	-55.908	-286.133	-187.988	-123.047	-106.934	-39.063	-189.453	-98.633	-65.43	-119.629	-110.84	-90.82	-193.359	-199.707	-321.777
1575	-56.641	-286.133	-185.547	-124.023	-104.98	-40.039	-188.477	-98.633	-64.453	-121.094	-111.816	-87.891	-193.359	-197.754	-320.801
1576	-56.152	-285.156	-186.523	-124.512	-105.957	-40.039	-190.43	-98.633	-66.406	-121.582	-110.84	-86.914	-193.359	-197.754	-321.289
1577	-55.664	-286.133	-188.477	-123.535	-106.934	-39.063	-189.453	-100.586	-65.43	-121.094	-110.84	-86.914	-192.383	-198.242	-321.289
1578	-56.396	-286.133	-187.5	-124.023	-107.422	-40.039	-189.453	-98.633	-65.43	-120.605	-113.77	-86.914	-190.43	-198.73	-325.195
1579	-56.396	-286.133	-187.988	-123.535	-106.934	-40.039	-189.453	-97.656	-66.406	-121.582	-111.816	-87.891	-190.43	-197.754	-322.754
1580	-56.885	-286.621	-187.988	-124.512	-106.934	-40.039	-189.453	-99.609	-66.406	-121.582	-112.305	-85.938	-193.359	-201.172	-324.707
1581	-56.152	-288.086	-185.547	-123.047	-107.422	-40.039	-189.453	-97.656	-67.383	-122.07	-112.793	-86.914	-192.383	-199.219	-325.684
1582	-56.152	-288.574	-188.965	-122.559	-108.398	-41.992	-190.43	-99.609	-65.43	-122.07	-113.77	-86.914	-194.336	-201.172	-323.242
1583	-56.885	-289.551	-186.523	-122.559	-108.398	-40.039	-190.43	-100.586	-66.406	-126.953	-113.77	-87.891	-198.242	-200.195	-324.707
1584	-58.594	-287.109	-187.988	-122.07	-107.422	-41.016	-190.43	-97.656	-66.406	-123.535	-113.281	-86.914	-193.359	-201.172	-322.266
1585	-56.396	-286.621	-188.477	-123.047	-108.398	-40.039	-190.43	-98.633	-65.43	-123.535	-114.258	-87.891	-194.336	-200.195	-326.172
1586	-57.861	-286.621	-188.477	-123.535	-109.375	-40.039	-189.453	-99.609	-70.313	-122.559	-113.77	-88.867	-192.383	-199.219	-321.777
1587	-57.129	-284.668	-187.5	-123.047	-107.91	-41.016	-191.406	-97.656	-67.383	-121.094	-115.234	-87.891	-193.359	-201.172	-324.707
1588	-56.641	-285.156	-188.965	-123.535	-109.375	-41.016	-191.406	-99.609	-66.406	-122.07	-115.234	-87.891	-193.359	-199.219	-323.242
1589	-57.129	-286.621	-189.453	-123.047	-107.422	-41.016	-192.383	-99.609	-65.43	-122.559	-114.746	-87.891	-194.336	-201.66	-323.242
1590	-56.885	-286.133	-188.965	-122.559	-108.398	-41.016	-190.43	-98.633	-66.406	-122.07	-115.234	-87.891	-197.266	-201.66	-323.242
1591	-56.641	-285.645	-190.43	-131.348	-108.887	-41.992	-191.406	-101.563	-65.43	-122.559	-113.77	-89.844	-191.406	-202.637	-322.754
1592	-56.396	-283.203	-187.5	-125	-113.281	-41.016	-192.383	-100.586	-67.383	-121.582	-114.258	-88.867	-192.383	-199.219	-327.148
1593	-56.885	-286.621	-190.918	-122.559	-108.887	-41.016	-192.383	-101.563	-65.43	-121.582	-120.605	-93.75	-200.195	-199.219	-325.195
1594	-57.373	-286.621	-188.965	-127.441	-108.887	-40.039	-192.383	-99.609	-66.406	-122.07	-119.141	-87.891	-193.359	-200.684	-325.195
1595	-56.641	-284.668	-188.965	-125.977	-107.91	-41.992	-191.406	-100.586	-66.406	-121.582	-114.258	-88.867	-192.383	-203.125	-325.195
1596	-56.885	-283.691	-191.406	-128.418	-107.91	-41.016	-192.383	-100.586	-65.43	-121.094	-115.723	-88.867	-192.383	-202.637	-325.684
1597	-59.082	-287.109	-189.453	-131.348	-108.398	-40.039	-192.383	-100.586	-68.359	-122.07	-115.723	-88.867	-195.313	-204.59	-325.684
1598	-56.885	-287.598	-190.918	-124.512	-114.746	-41.016	-193.359	-100.586	-66.406	-122.559	-114.258	-92.773	-199.219	-202.148	-324.219
1599	-56.641	-286.621	-189.453	-124.023	-108.887	-41.016	-194.336	-100.586	-65.43	-124.023	-115.723	-92.773	-194.336	-203.125	-324.219
1600	-56.641	-286.621	-191.406	-124.512	-107.91	-40.039	-193.359	-101.563	-67.383	-127.93	-116.699	-87.891	-194.336	-203.613	-325.684
1601	-57.129	-285.645	-189.941	-123.535	-107.91	-41.992	-193.359	-101.563	-66.406	-123.047	-115.723	-88.867	-195.313	-204.59	-326.172
1602	-57.129	-289.551	-189.941	-125	-114.258	-41.016	-192.383	-101.563	-65.43	-122.07	-116.211	-87.891	-194.336	-204.59	-328.125
1603	-57.129	-288.574	-190.918	-124.023	-112.305	-41.016	-193.359	-101.563	-67.383	-123.535	-115.723	-88.867	-199.219	-203.613	-324.707
1604	-57.617	-289.551	-190.43	-122.559	-111.816	-41.016	-194.336	-100.586	-66.406	-123.535	-115.723	-89.844	-200.195	-203.613	-325.195
1605	-58.105	-287.598	-192.383	-123.047	-111.328	-41.016	-193.359	-102.539	-66.406	-123.047	-117.676	-88.867	-200.195	-203.613	-321.777
1606	-56.641	-291.504	-191.895	-124.023	-109.375	-41.016	-193.359	-102.539	-67.383	-123.535	-116.211	-88.867	-196.289	-204.59	-323.73
1607	-56.396	-288.574	-194.336	-124.512	-106.934	-41.992	-193.359	-101.563	-67.383	-123.047	-117.676	-95.703	-195.313	-202.637	-325.195
1608	-56.641	-290.527	-190.918	-123.047	-110.84	-41.992	-193.359	-99.609	-72.266	-123.047	-117.676	-88.867	-196.289	-204.102	-324.219
1609	-57.129	-287.109	-193.848	-123.047	-111.328	-41.992	-194.336	-100.586	-66.406	-124.023	-117.676	-88.867	-194.336	-201.66	-325.684
1610	-57.373	-287.109	-191.406	-124.023	-113.77	-41.992	-193.359	-103.516	-67.383	-125	-116.699	-89.844	-197.266	-201.172	-323.242
1611	-57.861	-287.109	-192.383	-125	-111.816	-41.016	-194.336	-102.539	-66.406	-123.535	-116.699	-93.75	-195.313	-203.613	-326.66
1612	-56.885	-288.574	-192.383	-123.535	-106.934	-41.992	-192.383	-105.469	-66.406	-125.977	-117.676	-87.891	-194.336	-204.102	-326.66
1613	-57.373	-288.574	-192.383	-124.512	-113.281	-41.016	-194.336	-107.422	-65.43	-125	-116.699	-90.82	-202.148	-201.172	-326.172
1614	-57.617	-289.063	-190.918	-122.559	-113.281	-41.992	-194.336	-102.539	-66.406	-124.023	-117.676	-92.773	-200.195	-203.613	-324.707
1615	-57.861	-287.598	-192.871	-123.047	-113.77	-41.992	-194.336	-104.492	-72.266	-124.512	-118.652	-89.844	-195.313	-203.125	-327.148
1616	-56.885	-288.086	-190.918	-123.535	-113.77	-41.992	-194.336	-102.539	-66.406	-124.512	-118.164	-92.773	-199.219	-202.637	-326.66
1617	-56.885	-289.063	-193.359	-123.535	-114.258	-41.992	-193.359	-101.563	-68.359	-125	-117.676	-90.82	-196.289	-205.078	-330.566
1618	-56.885	-287.598	-194.336	-125.977	-116.211	-40.039	-195.313	-105.469	-67.383	-126.953	-118.652	-90.82	-200.195	-205.078	-330.078
1619	-56.885	-288.086	-194.336	-125	-114.746	-41.992	-193.359	-105.469	-68.359	-126.953	-119.141	-93.75	-197.266	-205.078	-327.148
1620	-56.641	-288.574	-192.871	-125	-117.188	-41.992	-193.359	-103.516	-67.383	-125.977	-118.652	-92.773	-198.242	-204.59	-327.148
1621	-57.617	-289.551	-192.871	-124.512	-113.77	-41.992	-193.359	-101.563	-68.359	-125	-118.164	-96.68	-202.148	-204.59	-327.637
1622	-56.885	-289.063	-192.383	-125	-114.258	-42.969	-194.336	-107.422	-72.266	-125.977	-118.164	-96.68	-198.242	-204.59	-328.125
1623	-57.617	-289.551	-192.871	-125	-108.887	-41.992	-194.336	-103.516	-68.359	-125.977	-118.652	-91.797	-199.219	-205.566	-329.59
1624	-57.861	-290.039	-193.848	-126.465	-110.84	-41.016	-194.336	-103.516	-68.359	-125.488	-119.629	-95.703	-197.266	-203.125	-327.637
1625	-56.641	-290.527	-194.824	-124.512	-109.863	-41.992	-195.313	-102.539	-69.336	-126.465	-125.488	-90.82	-202.148	-204.59	-328.613
1626	-57.373	-290.527	-196.289	-126.953	-111.816	-42.969	-195.313	-104.492	-69.336	-126.953	-124.023	-91.797	-201.172	-204.59	-328.613
1627	-59.57	-291.992	-193.359	-125.977	-109.375	-41.992	-195.313	-103.516	-69.336	-125.977	-124.023	-91.797	-202.148	-204.102	-327.637
1628	-57.373	-289.063	-192.871	-125.488	-108.398	-41.992	-195.313	-104.492	-69.336	-126.465	-117.188	-90.82	-197.266	-205.078	-327.637
1629	-57.373	-287.598	-194.824	-124.023	-110.84	-41.992	-195.313	-103.516	-70.313	-128.906	-118.164	-89.844	-198.242	-206.543	-327.148
1630	-58.35	-289.063	-195.801	-126.465	-109.375	-41.992	-197.266	-105.469	-68.359	-131.836	-118.652	-96.68	-196.289	-203.613	-327.148
1631	-60.059	-288.086	-194.824	-125.977	-109.375	-42.969	-197.266	-104.492	-69.336	-125.488	-119.141	-96.68	-199.219	-204.59	-325.684
1632	-57.129	-290.039	-192.383	-124.512	-110.84	-42.969	-196.289	-103.516	-68.359	-128.418	-118.652	-91.797	-197.266	-206.055	-329.59
1633	-58.594	-290.039	-194.336	-125.488	-112.305	-42.969	-198.242	-103.516	-69.336	-127.93	-119.141	-95.703	-198.242	-205.566	-329.59
1634	-57.861	-290.527	-195.313	-125.488	-110.352	-41.992	-196.289	-105.469	-68.359	-126.953	-118.652	-89.844	-197.266	-207.031	-328.125
1635	-58.105	-289.063	-196.777	-124.512	-116.211	-42.969	-197.266	-105.469	-68.359	-127.93	-117.676	-97.656	-197.266	-208.496	-329.59
1636	-57.861	-289.551	-193.359	-124.023	-109.863	-41.992	-198.242	-105.469	-69.336	-129.395	-119.629	-90.82	-197.266	-206.543	-332.031
1637	-57.373	-289.063	-194.824	-124.512	-116.699	-41.992	-198.242	-103.516	-68.359	-133.301	-118.652	-92.773	-200.195	-205.566	-327.637
1638	-57.617	-291.504	-194.824	-125	-109.375	-43.945	-199.219	-104.492	-72.266	-131.836	-119.141	-98.633	-202.148	-207.031	-328.125
1639	-56.885	-288.086	-194.336	-129.883	-111.328	-41.992	-196.289	-111.328	-70.313	-127.441	-120.117	-97.656	-204.102	-207.031	-328.125
1640	-59.082	-291.016	-197.754	-126.465	-110.352	-43.945	-196.289	-111.328	-72.266	-127.93	-121.582	-90.82	-204.102	-208.496	-329.59
1641	-57.373	-289.063	-194.824	-125.488	-109.863	-42.969	-199.219	-105.469	-70.313	-127.441	-121.094	-91.797	-202.148	-208.496	-329.102
1642	-57.861	-290.527	-194.336	-125.977	-111.816	-42.969	-198.242	-106.445	-70.313	-128.418	-120.117	-92.773	-200.195	-207.52	-327.148
1643	-56.641	-288.086	-194.824	-135.254	-110.84	-42.969	-198.242	-105.469	-69.336	-132.813	-120.605	-92.773	-201.172	-208.984	-331.543
1644	-56.396	-291.504	-194.336	-127.93	-112.793	-43.945	-197.266	-106.445	-70.313	-128.418	-120.605	-97.656	-200.195	-207.52	-331.543
1645	-56.152	-290.527	-195.313	-128.906	-110.352	-44.922	-198.242	-107.422	-71.289	-130.371	-121.094	-91.797	-199.219	-208.984	-331.055
1646	-57.617	-290.039	-193.848	-126.953	-110.352	-43.945	-197.266	-104.492	-71.289	-127.441	-120.117	-91.797	-198.242	-207.52	-331.055
1647	-58.35	-291.016	-196.289	-127.441	-110.352	-42.969	-198.242	-106.445	-72.266	-128.418	-120.117	-91.797	-200.195	-208.008	-330.566
1648	-58.35	-291.016	-194.824	-126.465	-114.746	-44.922	-200.195	-104.492	-71.289	-129.395	-121.094	-90.82	-200.195	-208.008	-328.613
1649	-58.594	-291.016	-194.824	-125.977	-119.141	-43.945	-198.242	-105.469	-70.313	-129.395	-120.605	-96.68	-198.242	-208.496	-331.543
1650	-57.373	-292.969	-194.336	-126.953	-118.164	-42.969	-201.172	-104.492	-70.313	-128.906	-121.582	-92.773	-198.242	-208.496	-328.125
1651	-58.105	-291.504	-194.824	-125	-110.352	-44.922	-198.242	-105.469	-70.313	-129.883	-120.605	-92.773	-200.195	-206.543	-327.637
1652	-58.105	-291.992	-194.824	-125	-111.816	-44.922	-200.195	-104.492	-70.313	-129.395	-121.094	-91.797	-199.219	-208.008	-331.543
1653	-57.617	-291.016	-196.777	-124.512	-111.816	-43.945	-200.195	-112.305	-72.266	-129.883	-122.07	-94.727	-199.219	-209.473	-331.055
1654	-59.326	-291.992	-195.801	-125.488	-111.328	-43.945	-201.172	-111.328	-75.195	-130.371	-123.535	-91.797	-198.242	-208.496	-332.52
1655	-57.861	-291.992	-194.336	-125.977	-112.793	-43.945	-199.219	-105.469	-74.219	-129.395	-123.047	-92.773	-200.195	-208.984	-331.543
1656	-58.105	-291.992	-195.801	-125.977	-111.816	-44.922	-202.148	-107.422	-72.266	-128.906	-123.535	-97.656	-200.195	-210.449	-332.031
1657	-59.326	-294.922	-196.289	-126.465	-112.305	-44.922	-198.242	-106.445	-81.055	-130.859	-122.559	-92.773	-201.172	-208.496	-331.543
1658	-59.082	-293.945	-196.289	-125.488	-112.305	-44.922	-203.125	-107.422	-75.195	-130.371	-124.512	-91.797	-200.195	-208.496	-332.031
1659	-57.617	-293.945	-197.266	-125.977	-113.281	-44.922	-200.195	-105.469	-72.266	-129.883	-124.023	-92.773	-201.172	-209.961	-331.543
1660	-59.082	-292.48	-198.242	-126.465	-114.746	-44.922	-202.148	-109.375	-72.266	-130.859	-123.047	-91.797	-202.148	-208.984	-332.52
1661	-60.059	-294.434	-197.266	-127.441	-118.652	-43.945	-200.195	-104.492	-72.266	-130.371	-123.535	-92.773	-201.172	-209.961	-332.52
1662	-59.57	-295.898	-196.289	-127.441	-118.164	-43.945	-199.219	-109.375	-71.289	-130.371	-123.535	-93.75	-200.195	-210.449	-332.52
1663	-57.861	-293.457	-197.266	-127.441	-113.281	-44.922	-202.148	-108.398	-71.289	-130.859	-125	-90.82	-201.172	-210.938	-331.055
1664	-59.814	-294.434	-197.266	-126.953	-114.258	-43.945	-202.148	-107.422	-73.242	-129.883	-123.047	-92.773	-199.219	-210.938	-333.008
1665	-59.57	-294.434	-196.289	-127.441	-113.281	-44.922	-201.172	-106.445	-75.195	-130.859	-122.07	-92.773	-201.172	-212.402	-332.031
1666	-58.35	-295.41	-197.754	-127.441	-114.746	-44.922	-203.125	-107.422	-72.266	-131.836	-123.047	-91.797	-203.125	-213.379	-331.055
1667	-59.814	-296.875	-199.707	-127.441	-114.746	-43.945	-202.148	-107.422	-72.266	-132.813	-124.023	-92.773	-197.266	-211.426	-332.031
1668	-58.594	-295.41	-197.754	-127.441	-113.281	-44.922	-203.125	-108.398	-72.266	-131.836	-123.047	-92.773	-200.195	-210.938	-329.59
1669	-59.082	-295.41	-196.289	-127.441	-113.281	-45.898	-204.102	-106.445	-71.289	-133.789	-123.535	-92.773	-200.195	-213.379	-332.031
1670	-60.059	-295.41	-197.754	-127.441	-114.258	-45.898	-202.148	-108.398	-70.313	-131.348	-122.07	-92.773	-201.172	-213.867	-334.473
1671	-59.814	-296.387	-198.242	-128.906	-118.164	-45.898	-203.125	-113.281	-72.266	-130.371	-120.605	-91.797	-200.195	-214.355	-334.473
1672	-59.57	-298.34	-200.195	-126.465	-117.188	-44.922	-205.078	-106.445	-70.313	-132.324	-122.559	-91.797	-199.219	-213.867	-332.52
1673	-59.57	-297.852	-198.73	-128.418	-117.188	-44.922	-203.125	-113.281	-71.289	-131.836	-122.559	-93.75	-200.195	-212.402	-333.496
1674	-60.059	-300.781	-199.707	-127.441	-113.77	-44.922	-205.078	-106.445	-70.313	-129.883	-123.047	-91.797	-201.172	-215.332	-333.984
1675	-59.082	-296.387	-198.73	-128.906	-114.746	-44.922	-205.078	-110.352	-71.289	-133.789	-123.047	-92.773	-200.195	-213.867	-334.473
1676	-58.594	-297.363	-198.242	-127.441	-115.234	-45.898	-206.055	-107.422	-72.266	-132.813	-123.047	-92.773	-200.195	-215.332	-335.938
1677	-59.57	-297.852	-198.73	-127.441	-115.723	-45.898	-203.125	-108.398	-71.289	-133.789	-123.047	-92.773	-201.172	-215.332	-335.938
1678	-60.059	-296.875	-201.172	-128.418	-119.629	-45.898	-203.125	-115.234	-71.289	-132.813	-123.535	-93.75	-200.195	-215.332	-335.449
1679	-58.594	-296.875	-199.707	-128.418	-115.234	-45.898	-204.102	-116.211	-71.289	-134.277	-122.559	-91.797	-201.172	-214.844	-333.496
1680	-58.838	-295.41	-199.707	-129.395	-114.746	-44.922	-203.125	-108.398	-71.289	-133.789	-124.023	-91.797	-201.172	-214.355	-334.473
1681	-57.861	-297.852	-198.73	-128.418	-114.258	-44.922	-202.148	-115.234	-72.266	-132.324	-123.535	-90.82	-200.195	-214.844	-334.961
1682	-59.326	-294.922	-198.73	-129.395	-114.258	-46.875	-203.125	-116.211	-72.266	-134.277	-123.535	-93.75	-199.219	-216.309	-336.914
1683	-58.838	-295.898	-202.148	-128.906	-118.164	-46.875	-205.078	-107.422	-72.266	-138.672	-123.535	-96.68	-202.148	-214.844	-337.402
1684	-60.059	-296.875	-201.172	-128.418	-118.164	-44.922	-204.102	-110.352	-72.266	-135.254	-124.512	-91.797	-202.148	-214.844	-333.496
1685	-59.57	-298.828	-202.637	-134.766	-119.629	-44.922	-205.078	-110.352	-70.313	-134.766	-128.418	-93.75	-205.078	-215.332	-336.914
1686	-60.791	-297.852	-203.125	-129.395	-119.141	-46.875	-203.125	-109.375	-71.289	-134.277	-128.906	-91.797	-202.148	-214.844	-335.938
1687	-60.059	-295.41	-204.102	-134.766	-118.652	-45.898	-203.125	-114.258	-71.289	-132.813	-124.023	-92.773	-202.148	-214.355	-334.961
1688	-60.303	-294.434	-201.66	-129.395	-118.652	-44.922	-203.125	-118.164	-72.266	-134.277	-125.488	-96.68	-206.055	-215.332	-335.449
1689	-60.059	-297.852	-200.684	-128.418	-121.582	-46.875	-203.125	-116.211	-73.242	-132.813	-123.535	-91.797	-207.031	-215.332	-336.426
1690	-61.035	-296.387	-201.172	-129.395	-115.234	-45.898	-206.055	-114.258	-72.266	-132.813	-126.465	-94.727	-207.031	-216.309	-334.961
1691	-61.768	-298.34	-201.172	-127.93	-118.652	-45.898	-208.008	-108.398	-72.266	-133.301	-124.512	-91.797	-202.148	-213.867	-334.961
1692	-61.279	-298.828	-200.684	-128.906	-114.746	-45.898	-205.078	-113.281	-72.266	-132.324	-124.023	-92.773	-206.055	-219.727	-335.449
1693	-61.523	-296.387	-203.125	-128.906	-114.258	-45.898	-204.102	-114.258	-72.266	-132.813	-125.977	-91.797	-201.172	-216.309	-337.402
1694	-61.523	-295.898	-202.637	-127.93	-113.281	-45.898	-204.102	-114.258	-73.242	-133.789	-126.953	-94.727	-200.195	-215.82	-336.914
1695	-60.059	-296.387	-204.59	-128.418	-115.234	-44.922	-206.055	-116.211	-73.242	-133.789	-126.465	-92.773	-202.148	-216.797	-337.402
1696	-62.012	-295.898	-208.496	-130.859	-114.746	-44.922	-205.078	-113.281	-72.266	-132.813	-125.977	-92.773	-203.125	-216.797	-334.961
1697	-60.303	-297.363	-202.148	-129.395	-113.77	-45.898	-207.031	-108.398	-78.125	-133.789	-127.441	-92.773	-203.125	-216.309	-337.891
1698	-60.059	-297.363	-201.66	-129.883	-114.746	-45.898	-206.055	-111.328	-77.148	-134.277	-126.465	-92.773	-202.148	-216.797	-334.961
1699	-60.791	-297.852	-201.66	-130.859	-115.234	-45.898	-206.055	-111.328	-73.242	-133.301	-126.465	-92.773	-202.148	-217.285	-335.449
1700	-59.57	-296.875	-201.172	-128.418	-118.652	-45.898	-207.031	-110.352	-73.242	-132.813	-127.441	-91.797	-203.125	-217.285	-337.891
1701	-60.059	-297.363	-200.684	-129.883	-119.141	-45.898	-207.031	-116.211	-73.242	-132.324	-127.441	-94.727	-203.125	-216.309	-335.938
1702	-61.035	-297.363	-201.172	-128.906	-119.141	-46.875	-206.055	-114.258	-74.219	-136.23	-126.953	-93.75	-203.125	-217.285	-336.914
1703	-61.035	-297.852	-203.613	-130.371	-121.582	-46.875	-208.008	-112.305	-72.266	-132.813	-127.441	-92.773	-204.102	-216.797	-335.938
1704	-61.523	-298.828	-202.148	-129.883	-120.605	-46.875	-206.055	-121.094	-73.242	-133.789	-127.441	-92.773	-201.172	-217.773	-338.379
1705	-60.791	-298.34	-201.172	-129.395	-117.188	-46.875	-206.055	-122.07	-72.266	-134.766	-127.441	-91.797	-203.125	-218.75	-338.379
1706	-61.279	-297.363	-201.66	-128.906	-120.605	-46.875	-206.055	-117.188	-75.195	-133.301	-126.953	-94.727	-204.102	-218.75	-338.867
1707	-60.303	-300.293	-201.66	-128.906	-115.723	-47.852	-205.078	-117.188	-73.242	-135.742	-126.465	-93.75	-203.125	-217.285	-335.938
1708	-61.768	-297.363	-203.613	-128.418	-116.211	-47.852	-207.031	-110.352	-74.219	-134.277	-125.977	-94.727	-208.984	-217.285	-339.844
1709	-60.303	-299.316	-203.125	-129.883	-116.211	-46.875	-208.008	-112.305	-75.195	-135.742	-126.953	-94.727	-208.008	-217.773	-338.867
1710	-61.279	-299.805	-201.66	-130.371	-120.117	-45.898	-209.961	-111.328	-75.195	-134.766	-127.93	-93.75	-208.984	-219.238	-338.379
1711	-59.326	-297.852	-203.613	-129.883	-122.07	-46.875	-207.031	-112.305	-74.219	-135.742	-128.906	-94.727	-215.82	-217.285	-338.379
1712	-61.279	-298.34	-204.59	-129.883	-121.582	-46.875	-208.008	-114.258	-74.219	-134.766	-127.441	-94.727	-204.102	-218.75	-338.867
1713	-60.059	-299.805	-203.613	-128.906	-119.141	-47.852	-208.008	-111.328	-74.219	-135.254	-128.906	-93.75	-204.102	-217.773	-338.379
1714	-61.279	-299.805	-201.172	-129.883	-122.559	-47.852	-208.008	-110.352	-73.242	-135.254	-129.883	-98.633	-209.961	-217.773	-338.379
1715	-62.012	-301.27	-203.125	-129.395	-117.188	-46.875	-208.984	-112.305	-73.242	-135.254	-127.441	-94.727	-203.125	-217.773	-340.82
1716	-60.303	-300.293	-205.078	-129.883	-115.234	-46.875	-210.938	-111.328	-74.219	-134.766	-128.418	-100.586	-204.102	-219.238	-336.426
1717	-62.5	-298.34	-203.613	-128.418	-116.211	-46.875	-209.961	-113.281	-73.242	-135.254	-128.418	-94.727	-205.078	-219.238	-338.379
1718	-61.035	-298.828	-205.566	-130.859	-115.234	-46.875	-209.961	-113.281	-74.219	-135.742	-127.93	-94.727	-204.102	-217.773	-339.844
1719	-61.035	-301.27	-203.613	-129.395	-117.188	-46.875	-208.008	-113.281	-74.219	-134.766	-128.418	-94.727	-205.078	-220.215	-338.867
1720	-62.012	-298.828	-203.613	-139.16	-117.676	-47.852	-208.984	-114.258	-73.242	-135.742	-129.395	-98.633	-209.961	-219.238	-339.844
1721	-62.012	-299.316	-204.59	-129.395	-115.234	-46.875	-209.961	-114.258	-76.172	-134.277	-129.395	-100.586	-204.102	-218.75	-340.332
1722	-61.523	-300.781	-206.055	-133.301	-115.723	-47.852	-210.938	-112.305	-73.242	-135.254	-129.883	-101.563	-208.008	-219.727	-339.355
1723	-62.256	-301.758	-205.078	-129.395	-116.699	-46.875	-208.984	-113.281	-73.242	-135.254	-128.418	-93.75	-221.68	-219.238	-339.844
1724	-61.523	-299.805	-205.566	-130.371	-121.094	-46.875	-211.914	-114.258	-72.266	-134.766	-129.883	-94.727	-205.078	-220.215	-339.844
1725	-61.279	-300.293	-205.078	-131.348	-120.605	-47.852	-209.961	-118.164	-74.219	-134.766	-130.371	-95.703	-209.961	-221.191	-340.332
1726	-61.768	-298.828	-204.59	-129.883	-121.094	-47.852	-210.938	-113.281	-74.219	-136.23	-132.813	-95.703	-208.984	-221.68	-340.332
1727	-62.256	-300.781	-206.055	-129.883	-121.582	-47.852	-209.961	-115.234	-73.242	-137.207	-127.93	-100.586	-204.102	-220.703	-340.332
1728	-61.523	-299.316	-207.031	-129.883	-122.07	-48.828	-209.961	-113.281	-73.242	-135.254	-130.859	-106.445	-204.102	-219.238	-340.332
1729	-61.523	-299.316	-206.543	-131.348	-122.07	-47.852	-210.938	-114.258	-74.219	-135.742	-128.418	-101.563	-206.055	-218.75	-340.82
1730	-60.791	-301.27	-205.078	-129.395	-116.211	-47.852	-210.938	-113.281	-74.219	-135.254	-133.301	-96.68	-205.078	-219.727	-340.82
1731	-60.059	-299.805	-204.59	-131.348	-120.605	-48.828	-210.938	-111.328	-74.219	-135.742	-129.883	-97.656	-205.078	-218.75	-339.355
1732	-61.279	-299.316	-206.543	-130.371	-120.605	-47.852	-210.938	-113.281	-75.195	-136.23	-133.301	-101.563	-206.055	-222.168	-342.285
1733	-61.279	-299.316	-205.078	-130.859	-115.234	-46.875	-209.961	-113.281	-74.219	-136.23	-134.277	-94.727	-206.055	-222.168	-342.285
1734	-61.035	-298.828	-205.566	-130.371	-119.141	-46.875	-210.938	-113.281	-74.219	-136.719	-129.395	-102.539	-205.078	-217.773	-340.332
1735	-62.744	-300.781	-205.078	-131.348	-121.094	-46.875	-209.961	-119.141	-74.219	-136.23	-135.254	-100.586	-207.031	-220.215	-342.773
1736	-61.523	-299.316	-206.055	-130.371	-118.164	-48.828	-208.984	-114.258	-74.219	-137.207	-129.883	-99.609	-205.078	-218.262	-342.773
1737	-61.523	-299.316	-205.078	-131.836	-122.07	-47.852	-211.914	-118.164	-80.078	-136.719	-129.883	-100.586	-205.078	-220.215	-339.355
1738	-61.768	-299.805	-205.566	-129.883	-121.582	-47.852	-210.938	-114.258	-75.195	-138.184	-136.23	-99.609	-206.055	-219.727	-339.844
1739	-62.012	-300.781	-206.055	-131.836	-117.188	-46.875	-212.891	-114.258	-74.219	-137.695	-130.371	-100.586	-207.031	-221.191	-342.285
1740	-62.744	-300.293	-207.52	-130.371	-117.188	-46.875	-213.867	-113.281	-75.195	-139.16	-128.906	-98.633	-208.008	-222.656	-340.82
1741	-62.5	-298.34	-205.566	-130.371	-117.188	-46.875	-214.844	-114.258	-75.195	-139.648	-130.859	-96.68	-208.008	-223.145	-339.844
1742	-62.5	-298.828	-207.031	-131.348	-116.699	-46.875	-213.867	-115.234	-76.172	-137.695	-132.324	-94.727	-208.008	-221.191	-339.844
1743	-62.744	-300.781	-206.543	-132.813	-118.164	-47.852	-212.891	-114.258	-75.195	-138.672	-129.395	-99.609	-206.055	-223.633	-341.797
1744	-62.256	-300.293	-204.59	-131.836	-119.629	-47.852	-212.891	-114.258	-75.195	-137.207	-129.883	-99.609	-208.008	-220.703	-344.238
1745	-63.232	-301.27	-206.055	-130.371	-119.141	-48.828	-211.914	-115.234	-76.172	-138.184	-131.836	-95.703	-207.031	-222.168	-342.285
1746	-62.744	-302.246	-206.055	-131.836	-118.652	-48.828	-214.844	-115.234	-75.195	-137.695	-129.883	-100.586	-205.078	-222.168	-339.844
1747	-62.5	-301.27	-204.59	-132.324	-123.535	-47.852	-211.914	-116.211	-75.195	-138.184	-130.371	-95.703	-208.008	-222.656	-343.75
1748	-62.5	-301.27	-206.055	-129.883	-118.652	-47.852	-213.867	-117.188	-75.195	-138.184	-130.859	-95.703	-208.008	-222.168	-342.773
1749	-62.5	-302.246	-204.59	-133.301	-119.141	-47.852	-213.867	-115.234	-73.242	-138.184	-131.348	-96.68	-207.031	-221.68	-340.332
1750	-63.232	-303.223	-206.055	-132.813	-120.117	-47.852	-213.867	-118.164	-74.219	-138.184	-130.859	-95.703	-206.055	-221.68	-341.797
1751	-62.988	-300.293	-207.52	-132.813	-118.164	-48.828	-210.938	-115.234	-75.195	-138.672	-130.371	-108.398	-207.031	-222.168	-341.797
1752	-61.768	-303.223	-206.055	-130.371	-119.141	-47.852	-213.867	-117.188	-74.219	-139.648	-130.859	-94.727	-207.031	-220.215	-341.797
1753	-63.477	-301.758	-206.055	-130.859	-119.141	-48.828	-213.867	-117.188	-75.195	-138.184	-131.836	-100.586	-208.008	-221.191	-341.309
1754	-62.744	-302.734	-205.566	-130.859	-117.676	-47.852	-214.844	-120.117	-80.078	-139.648	-133.301	-95.703	-205.078	-221.191	-342.285
1755	-63.721	-301.27	-207.52	-130.859	-118.652	-46.875	-213.867	-117.188	-80.078	-139.648	-132.324	-102.539	-206.055	-224.121	-343.262
1756	-63.965	-302.246	-205.078	-130.371	-118.164	-47.852	-216.797	-118.164	-81.055	-138.672	-132.813	-100.586	-207.031	-222.656	-344.238
1757	-63.965	-301.27	-205.566	-132.324	-117.188	-47.852	-213.867	-117.188	-75.195	-138.184	-132.324	-98.633	-208.008	-223.145	-343.262
1758	-63.232	-301.27	-207.52	-132.324	-121.094	-48.828	-214.844	-116.211	-75.195	-137.695	-131.836	-96.68	-208.984	-222.168	-345.215
1759	-63.477	-302.734	-206.543	-131.348	-118.164	-48.828	-216.797	-117.188	-76.172	-138.184	-130.859	-97.656	-208.008	-222.656	-344.238
1760	-62.744	-301.27	-208.496	-132.324	-119.141	-48.828	-214.844	-118.164	-75.195	-138.672	-131.348	-96.68	-208.984	-221.68	-343.262
1761	-62.988	-302.734	-209.961	-132.324	-119.629	-48.828	-214.844	-116.211	-76.172	-137.695	-132.324	-96.68	-208.008	-221.191	-344.727
1762	-62.5	-301.758	-207.52	-131.348	-118.652	-48.828	-212.891	-121.094	-74.219	-138.672	-138.184	-95.703	-208.008	-222.656	-344.238
1763	-63.965	-302.246	-208.008	-133.789	-120.605	-49.805	-216.797	-118.164	-76.172	-138.184	-132.813	-96.68	-207.031	-223.145	-344.238
1764	-62.5	-301.758	-208.496	-131.836	-121.094	-48.828	-216.797	-119.141	-75.195	-137.695	-132.324	-96.68	-208.984	-222.656	-344.238
1765	-63.721	-302.246	-207.52	-132.324	-121.094	-50.781	-214.844	-117.188	-74.219	-137.695	-133.301	-97.656	-209.961	-223.145	-343.262
1766	-63.477	-302.734	-210.449	-131.348	-121.094	-48.828	-215.82	-115.234	-76.172	-138.184	-132.813	-100.586	-208.008	-222.656	-343.75
1767	-63.232	-301.27	-208.984	-132.324	-120.605	-49.805	-215.82	-120.117	-77.148	-138.184	-132.324	-96.68	-208.008	-221.68	-343.75
1768	-63.477	-304.688	-207.031	-133.301	-125.977	-48.828	-215.82	-117.188	-77.148	-137.207	-132.813	-97.656	-207.031	-221.68	-344.727
1769	-62.744	-303.223	-209.473	-132.324	-120.117	-48.828	-215.82	-119.141	-77.148	-138.184	-132.324	-96.68	-208.008	-223.633	-344.727
1770	-63.232	-303.223	-210.938	-132.324	-122.07	-48.828	-216.797	-117.188	-76.172	-137.207	-131.836	-97.656	-208.984	-222.656	-346.68
1771	-63.477	-304.199	-207.031	-132.324	-120.117	-48.828	-215.82	-121.094	-78.125	-137.207	-132.324	-97.656	-208.008	-222.656	-345.703
1772	-62.256	-303.711	-206.543	-133.301	-125	-48.828	-216.797	-118.164	-74.219	-136.719	-133.301	-98.633	-208.008	-224.121	-343.75
1773	-62.744	-302.734	-208.496	-132.324	-121.094	-48.828	-215.82	-122.07	-83.008	-138.672	-132.324	-102.539	-208.984	-223.145	-347.168
1774	-62.988	-304.199	-208.984	-131.836	-121.582	-48.828	-216.797	-123.047	-80.078	-139.16	-133.789	-99.609	-208.008	-224.121	-343.75
1775	-64.453	-302.246	-209.961	-131.836	-121.582	-49.805	-214.844	-123.047	-81.055	-139.16	-132.324	-100.586	-208.984	-222.168	-342.285
1776	-64.453	-303.711	-210.449	-132.324	-120.117	-48.828	-216.797	-119.141	-80.078	-138.184	-133.301	-97.656	-208.984	-223.633	-344.727
1777	-64.209	-303.711	-210.449	-132.813	-121.094	-49.805	-214.844	-123.047	-81.055	-140.625	-133.789	-95.703	-208.008	-224.609	-345.215
1778	-62.744	-303.223	-208.496	-130.859	-122.559	-49.805	-215.82	-122.07	-83.008	-140.137	-133.301	-99.609	-213.867	-226.074	-347.168
1779	-63.965	-304.199	-209.473	-131.836	-122.559	-49.805	-218.75	-123.047	-77.148	-139.16	-133.789	-96.68	-217.773	-225.098	-346.191
1780	-64.453	-305.176	-209.473	-132.813	-122.559	-50.781	-215.82	-123.047	-76.172	-139.16	-133.789	-97.656	-208.984	-225.098	-347.168
1781	-64.209	-305.176	-209.961	-134.277	-121.582	-49.805	-216.797	-125	-77.148	-138.672	-133.789	-96.68	-212.891	-224.609	-345.215
1782	-62.988	-304.199	-209.961	-133.301	-119.141	-49.805	-216.797	-119.141	-76.172	-138.672	-132.813	-97.656	-212.891	-226.563	-344.727
1783	-63.965	-304.688	-209.961	-132.813	-120.117	-48.828	-216.797	-119.141	-78.125	-137.695	-133.789	-96.68	-214.844	-226.074	-344.238
1784	-64.453	-305.176	-209.961	-134.766	-120.117	-50.781	-216.797	-119.141	-76.172	-139.648	-132.813	-97.656	-216.797	-225.098	-345.215
1785	-64.209	-305.176	-208.496	-133.789	-120.605	-50.781	-216.797	-120.117	-77.148	-140.137	-133.789	-96.68	-209.961	-224.121	-345.215
1786	-63.965	-306.152	-210.449	-133.301	-120.605	-48.828	-217.773	-120.117	-77.148	-141.113	-133.301	-96.68	-208.984	-224.121	-346.191
1787	-64.941	-307.617	-210.449	-132.324	-120.605	-49.805	-219.727	-119.141	-78.125	-139.648	-132.813	-97.656	-208.984	-224.609	-344.727
1788	-64.453	-305.176	-208.496	-132.813	-122.559	-49.805	-220.703	-120.117	-78.125	-138.672	-132.813	-96.68	-209.961	-224.609	-345.215
1789	-64.941	-305.664	-208.984	-132.813	-120.605	-50.781	-218.75	-120.117	-83.008	-139.648	-134.766	-96.68	-210.938	-225.586	-346.68
1790	-63.965	-303.223	-211.914	-133.789	-121.094	-49.805	-219.727	-121.094	-82.031	-140.137	-133.789	-96.68	-209.961	-225.586	-345.215
1791	-65.43	-304.199	-208.984	-134.277	-120.117	-50.781	-219.727	-121.094	-83.008	-138.672	-134.277	-97.656	-212.891	-226.074	-345.703
1792	-63.965	-304.688	-208.984	-133.301	-122.07	-50.781	-220.703	-121.094	-81.055	-139.648	-134.766	-96.68	-210.938	-225.586	-346.68
1793	-66.162	-305.664	-210.938	-133.789	-122.07	-50.781	-217.773	-119.141	-82.031	-140.625	-132.813	-96.68	-209.961	-224.609	-349.121
1794	-64.941	-303.711	-213.379	-133.301	-120.117	-51.758	-220.703	-120.117	-78.125	-139.16	-135.254	-94.727	-211.914	-224.609	-347.656
1795	-65.918	-304.199	-211.426	-134.277	-122.07	-50.781	-217.773	-119.141	-77.148	-141.113	-134.766	-96.68	-209.961	-225.586	-347.168
1796	-64.941	-306.641	-211.426	-133.789	-122.07	-51.758	-219.727	-119.141	-76.172	-143.555	-136.23	-96.68	-216.797	-225.586	-347.168
1797	-64.697	-307.129	-210.449	-134.766	-120.605	-49.805	-220.703	-120.117	-78.125	-144.043	-135.254	-95.703	-214.844	-226.563	-347.168
1798	-64.697	-306.152	-211.914	-133.789	-120.605	-51.758	-220.703	-120.117	-78.125	-140.625	-135.742	-97.656	-213.867	-226.074	-344.727
1799	-64.941	-305.664	-212.402	-133.301	-120.117	-50.781	-221.68	-122.07	-78.125	-141.602	-137.207	-96.68	-213.867	-228.027	-347.168
1800	-64.209	-305.664	-212.402	-132.324	-120.117	-51.758	-222.656	-119.141	-79.102	-140.137	-136.23	-97.656	-208.984	-226.563	-348.633
1801	-64.697	-304.688	-213.379	-132.813	-120.117	-51.758	-220.703	-122.07	-77.148	-141.113	-136.23	-96.68	-209.961	-228.516	-345.703
1802	-65.674	-306.641	-211.426	-132.813	-121.094	-50.781	-221.68	-122.07	-78.125	-139.16	-136.23	-95.703	-208.984	-227.051	-350.586
1803	-64.697	-304.199	-213.379	-135.742	-121.094	-50.781	-221.68	-122.07	-78.125	-139.648	-135.254	-96.68	-209.961	-227.051	-347.168
1804	-65.674	-304.199	-212.402	-133.301	-122.07	-51.758	-223.633	-123.047	-79.102	-138.184	-138.184	-95.703	-211.914	-224.121	-347.656
1805	-64.941	-305.176	-212.402	-134.766	-120.117	-51.758	-222.656	-122.07	-79.102	-141.113	-136.719	-101.563	-211.914	-226.074	-348.145
1806	-65.186	-304.688	-211.914	-134.766	-123.047	-52.734	-222.656	-122.07	-81.055	-140.137	-135.742	-103.516	-211.914	-226.563	-350.098
1807	-64.941	-306.641	-211.426	-133.789	-121.582	-50.781	-221.68	-125.977	-78.125	-140.137	-137.207	-98.633	-211.914	-229.004	-347.168
1808	-64.453	-306.152	-212.891	-134.766	-120.605	-51.758	-221.68	-122.07	-79.102	-140.137	-137.207	-96.68	-212.891	-229.004	-348.145
1809	-64.697	-308.105	-215.332	-135.254	-122.07	-50.781	-220.703	-120.117	-79.102	-141.602	-137.207	-97.656	-211.914	-227.051	-351.074
1810	-66.162	-307.617	-216.309	-135.254	-121.094	-52.734	-219.727	-122.07	-78.125	-141.602	-137.695	-103.516	-211.914	-227.539	-349.121
1811	-64.453	-308.594	-214.355	-133.301	-120.605	-51.758	-221.68	-122.07	-78.125	-142.578	-138.184	-97.656	-210.938	-228.516	-345.703
1812	-66.162	-305.664	-215.82	-133.301	-121.094	-50.781	-222.656	-123.047	-79.102	-142.09	-136.719	-102.539	-215.82	-229.492	-348.145
1813	-65.43	-308.105	-213.867	-136.23	-119.141	-50.781	-222.656	-119.141	-77.148	-141.602	-137.695	-96.68	-211.914	-227.539	-348.145
1814	-65.674	-306.641	-212.402	-133.301	-120.117	-51.758	-222.656	-122.07	-79.102	-142.09	-145.996	-102.539	-212.891	-228.516	-348.633
1815	-65.674	-308.594	-213.867	-133.301	-124.023	-51.758	-221.68	-125.977	-81.055	-142.09	-137.207	-96.68	-217.773	-230.469	-348.633
1816	-65.186	-308.594	-214.355	-135.254	-121.582	-51.758	-223.633	-123.047	-79.102	-142.578	-137.207	-102.539	-212.891	-227.539	-346.191
1817	-64.941	-306.641	-214.844	-134.766	-121.094	-51.758	-223.633	-126.953	-80.078	-143.066	-137.695	-102.539	-215.82	-229.004	-346.68
1818	-64.941	-305.664	-214.355	-134.766	-121.094	-51.758	-221.68	-120.117	-81.055	-142.09	-139.16	-98.633	-214.844	-229.004	-345.215
1819	-65.186	-306.641	-214.844	-134.766	-126.953	-51.758	-223.633	-122.07	-79.102	-141.602	-138.672	-97.656	-210.938	-230.469	-348.145
1820	-74.219	-306.641	-216.797	-134.766	-123.535	-51.758	-222.656	-121.094	-80.078	-142.578	-138.672	-97.656	-212.891	-228.516	-346.68
1821	-65.674	-305.664	-215.332	-133.301	-124.512	-51.758	-223.633	-122.07	-80.078	-141.602	-136.719	-97.656	-216.797	-229.492	-347.656
1822	-72.021	-307.129	-215.82	-134.766	-123.047	-52.734	-223.633	-125.977	-79.102	-142.578	-137.207	-98.633	-213.867	-229.004	-348.633
1823	-69.824	-306.641	-213.867	-134.766	-125.977	-52.734	-223.633	-123.047	-80.078	-141.113	-138.672	-101.563	-212.891	-229.004	-348.145
1824	-74.463	-309.57	-214.844	-136.23	-123.535	-52.734	-225.586	-122.07	-81.055	-143.066	-137.207	-98.633	-214.844	-228.516	-348.633
1825	-66.162	-306.641	-215.332	-137.207	-122.559	-53.711	-224.609	-125	-81.055	-142.578	-137.695	-96.68	-212.891	-228.516	-347.656
1826	-65.918	-308.594	-215.332	-135.742	-122.559	-52.734	-225.586	-123.047	-81.055	-142.09	-137.695	-103.516	-213.867	-229.004	-348.145
1827	-66.406	-308.105	-214.355	-134.766	-123.047	-52.734	-223.633	-125	-82.031	-142.09	-137.695	-103.516	-215.82	-230.469	-347.168
1828	-66.895	-306.641	-214.844	-134.766	-122.07	-52.734	-225.586	-126.953	-80.078	-142.578	-140.137	-98.633	-210.938	-229.98	-347.168
1829	-66.406	-305.664	-218.262	-133.789	-123.535	-51.758	-224.609	-123.047	-80.078	-144.043	-137.695	-98.633	-212.891	-230.469	-348.145
1830	-66.895	-309.082	-214.355	-134.766	-123.535	-52.734	-223.633	-125	-81.055	-143.066	-136.719	-104.492	-213.867	-230.957	-350.098
1831	-65.674	-308.105	-217.285	-133.301	-124.023	-52.734	-223.633	-126.953	-80.078	-144.531	-137.695	-104.492	-212.891	-230.957	-345.703
1832	-66.406	-308.105	-215.82	-135.742	-123.047	-50.781	-223.633	-125	-80.078	-143.555	-139.648	-102.539	-215.82	-230.957	-346.68
1833	-65.186	-307.617	-214.844	-133.301	-124.023	-51.758	-223.633	-123.047	-79.102	-142.09	-139.16	-98.633	-218.75	-230.957	-347.656
1834	-65.918	-309.57	-216.309	-134.277	-125	-50.781	-224.609	-125.977	-80.078	-145.02	-141.113	-106.445	-212.891	-230.469	-347.656
1835	-66.406	-307.617	-217.285	-135.742	-123.047	-51.758	-225.586	-125.977	-80.078	-145.996	-137.695	-104.492	-213.867	-231.445	-348.633
1836	-67.627	-307.617	-215.332	-134.766	-122.559	-51.758	-224.609	-125	-80.078	-143.555	-141.113	-104.492	-212.891	-229.004	-348.633
1837	-66.895	-309.082	-215.82	-135.254	-124.023	-50.781	-225.586	-124.023	-81.055	-143.555	-139.648	-97.656	-211.914	-231.445	-348.145
1838	-66.65	-308.105	-215.82	-135.254	-125.977	-52.734	-225.586	-124.023	-79.102	-144.531	-139.648	-99.609	-213.867	-230.957	-350.098
1839	-66.65	-310.059	-215.82	-135.254	-125	-51.758	-225.586	-124.023	-80.078	-144.531	-141.113	-98.633	-212.891	-230.957	-347.656
1840	-65.918	-308.105	-218.262	-134.766	-125.488	-52.734	-226.563	-123.047	-80.078	-145.508	-139.648	-101.563	-212.891	-230.957	-350.586
1841	-65.186	-311.035	-215.82	-134.277	-124.023	-51.758	-225.586	-123.047	-84.961	-145.508	-141.113	-100.586	-211.914	-231.445	-350.586
1842	-68.115	-310.059	-217.285	-135.742	-125	-53.711	-225.586	-123.047	-80.078	-145.508	-140.625	-100.586	-219.727	-231.934	-350.586
1843	-66.162	-309.57	-215.332	-137.695	-125.977	-51.758	-224.609	-125	-80.078	-144.043	-138.672	-98.633	-218.75	-229.98	-348.633
1844	-66.65	-307.617	-213.867	-134.766	-125.488	-52.734	-226.563	-123.047	-80.078	-144.531	-139.648	-99.609	-213.867	-230.469	-350.098
1845	-65.674	-309.082	-215.332	-135.254	-125.488	-53.711	-225.586	-124.023	-81.055	-145.02	-140.625	-99.609	-212.891	-230.469	-350.098
1846	-67.139	-309.082	-216.309	-135.254	-125.977	-52.734	-226.563	-124.023	-81.055	-145.02	-141.113	-106.445	-212.891	-233.398	-349.121
1847	-66.406	-307.129	-217.773	-136.719	-123.535	-52.734	-225.586	-124.023	-83.008	-145.996	-140.137	-99.609	-212.891	-232.91	-348.145
1848	-66.895	-309.082	-216.797	-134.277	-125	-52.734	-228.516	-124.023	-81.055	-145.02	-140.625	-98.633	-219.727	-232.422	-352.051
1849	-66.895	-310.547	-217.773	-134.766	-132.813	-53.711	-227.539	-123.047	-82.031	-145.02	-138.672	-99.609	-220.703	-231.934	-348.633
1850	-67.627	-310.547	-216.797	-135.742	-130.371	-51.758	-229.492	-125.977	-81.055	-146.973	-138.672	-102.539	-215.82	-232.91	-348.633
1851	-67.627	-310.547	-216.309	-136.23	-131.348	-51.758	-226.563	-125.977	-83.008	-148.438	-141.602	-99.609	-217.773	-232.422	-350.098
1852	-73.73	-311.035	-215.82	-135.254	-126.465	-50.781	-227.539	-125	-81.055	-146.484	-141.113	-99.609	-214.844	-231.445	-348.633
1853	-67.871	-310.059	-217.285	-135.742	-130.859	-52.734	-227.539	-124.023	-81.055	-145.996	-140.625	-100.586	-215.82	-231.445	-351.074
1854	-68.115	-310.059	-218.262	-135.742	-130.371	-52.734	-226.563	-125.977	-81.055	-147.461	-139.648	-100.586	-215.82	-231.934	-351.074
1855	-68.115	-310.547	-217.285	-134.766	-127.93	-52.734	-227.539	-125.977	-81.055	-145.996	-138.672	-100.586	-213.867	-233.398	-350.098
1856	-68.115	-310.547	-218.262	-136.23	-127.441	-52.734	-227.539	-126.953	-81.055	-145.996	-138.184	-99.609	-214.844	-233.398	-350.098
1857	-67.871	-310.547	-217.773	-136.23	-127.441	-52.734	-228.516	-126.953	-83.008	-147.461	-139.16	-99.609	-215.82	-231.934	-353.027
1858	-67.871	-308.594	-217.773	-134.277	-125.977	-53.711	-229.492	-126.953	-81.055	-146.484	-140.137	-99.609	-220.703	-231.934	-353.027
1859	-68.848	-311.035	-218.75	-135.742	-125.488	-51.758	-228.516	-125.977	-83.984	-146.484	-137.695	-99.609	-212.891	-233.887	-350.586
1860	-68.848	-310.059	-218.75	-136.23	-131.836	-52.734	-226.563	-126.953	-82.031	-148.438	-145.508	-101.563	-213.867	-232.91	-351.563
1861	-68.848	-312.012	-218.75	-134.277	-125.977	-52.734	-227.539	-125	-83.008	-147.949	-138.184	-100.586	-214.844	-232.422	-353.516
1862	-68.604	-309.57	-216.309	-135.742	-128.418	-53.711	-230.469	-125.977	-88.867	-145.508	-140.137	-100.586	-219.727	-233.398	-352.539
1863	-69.336	-312.5	-217.285	-135.742	-125.488	-53.711	-226.563	-125.977	-83.008	-146.484	-142.09	-101.563	-215.82	-233.398	-353.027
1864	-68.115	-312.012	-221.68	-134.766	-125.488	-52.734	-229.492	-126.953	-83.008	-146.973	-140.137	-101.563	-214.844	-233.887	-350.098
1865	-68.115	-312.988	-219.727	-135.742	-127.441	-52.734	-229.492	-126.953	-82.031	-145.508	-140.625	-100.586	-215.82	-233.398	-353.027
1866	-67.627	-312.5	-217.285	-136.23	-126.953	-53.711	-230.469	-127.93	-82.031	-147.461	-142.09	-100.586	-215.82	-232.91	-354.492
1867	-68.115	-313.477	-217.773	-136.23	-126.465	-52.734	-229.492	-131.836	-85.938	-147.461	-141.113	-100.586	-215.82	-232.422	-353.027
1868	-67.871	-314.453	-216.797	-135.254	-126.465	-53.711	-228.516	-126.953	-83.008	-151.367	-141.113	-99.609	-215.82	-232.422	-352.051
1869	-67.871	-313.965	-222.656	-137.207	-127.441	-53.711	-228.516	-132.813	-83.984	-147.949	-138.672	-100.586	-213.867	-231.934	-354.492
1870	-67.871	-312.012	-217.285	-135.254	-128.418	-53.711	-230.469	-126.953	-81.055	-149.414	-141.113	-99.609	-214.844	-232.91	-354.004
1871	-67.383	-312.012	-216.797	-137.695	-127.93	-53.711	-228.516	-132.813	-83.984	-145.996	-142.578	-101.563	-213.867	-233.398	-354.492
1872	-67.383	-314.453	-220.215	-137.207	-125.977	-53.711	-228.516	-127.93	-82.031	-148.438	-142.09	-100.586	-216.797	-232.91	-353.516
1873	-68.848	-313.965	-239.746	-138.672	-126.953	-52.734	-229.492	-125	-83.008	-147.949	-139.648	-100.586	-218.75	-234.375	-352.539
1874	-68.604	-312.988	-229.492	-136.719	-125.488	-52.734	-228.516	-126.953	-83.984	-148.926	-143.066	-100.586	-216.797	-233.398	-353.027
1875	-67.871	-313.477	-222.168	-136.23	-124.023	-51.758	-230.469	-126.953	-83.008	-146.973	-142.578	-102.539	-221.68	-232.91	-353.516
1876	-68.604	-311.523	-223.633	-137.207	-125.977	-52.734	-230.469	-132.813	-83.984	-148.926	-143.066	-101.563	-218.75	-233.887	-354.004
1877	-68.115	-313.477	-218.262	-137.207	-126.465	-53.711	-230.469	-133.789	-83.984	-148.926	-142.578	-102.539	-220.703	-232.91	-353.516
1878	-66.895	-312.988	-223.145	-141.602	-126.465	-52.734	-228.516	-129.883	-83.984	-148.438	-143.555	-101.563	-214.844	-234.863	-354.492
1879	-68.115	-314.941	-225.586	-139.16	-125.977	-52.734	-228.516	-126.953	-82.031	-146.973	-147.949	-102.539	-218.75	-232.422	-354.492
1880	-68.604	-312.988	-224.609	-135.742	-124.512	-53.711	-231.445	-126.953	-83.984	-147.949	-145.996	-100.586	-221.68	-232.422	-353.027
1881	-68.848	-314.453	-221.68	-135.742	-127.441	-52.734	-232.422	-126.953	-83.984	-148.438	-144.531	-102.539	-212.891	-233.887	-355.469
1882	-66.65	-312.988	-234.863	-136.23	-126.953	-53.711	-228.516	-127.93	-82.031	-148.438	-143.066	-100.586	-213.867	-234.863	-353.516
1883	-68.604	-313.477	-225.586	-136.23	-126.953	-53.711	-230.469	-133.789	-83.984	-147.949	-144.531	-102.539	-212.891	-235.352	-354.004
1884	-67.627	-312.988	-219.727	-137.207	-131.348	-53.711	-229.492	-127.93	-84.961	-147.461	-142.09	-101.563	-215.82	-235.84	-353.516
1885	-67.383	-313.477	-250.977	-138.184	-130.859	-53.711	-232.422	-128.906	-83.008	-148.438	-143.066	-101.563	-213.867	-233.887	-354.492
1886	-68.359	-312.5	-220.703	-136.719	-130.371	-52.734	-231.445	-129.883	-83.008	-147.461	-143.555	-101.563	-214.844	-234.863	-354.004
1887	-69.092	-312.5	-225.098	-135.742	-132.324	-54.688	-230.469	-128.906	-84.961	-146.973	-145.02	-100.586	-215.82	-236.328	-353.027
1888	-68.604	-313.477	-225.098	-138.184	-131.348	-53.711	-230.469	-128.906	-82.031	-147.949	-143.555	-101.563	-216.797	-235.84	-354.492
1889	-68.359	-313.477	-220.703	-138.184	-127.441	-53.711	-229.492	-129.883	-84.961	-147.461	-145.02	-100.586	-213.867	-235.84	-353.027
1890	-67.627	-312.988	-220.215	-137.207	-126.465	-54.688	-229.492	-127.93	-83.008	-151.855	-143.555	-99.609	-214.844	-234.863	-350.586
1891	-68.359	-312.5	-221.68	-136.719	-134.277	-53.711	-229.492	-128.906	-84.961	-147.949	-145.508	-101.563	-221.68	-234.375	-351.074
1892	-72.021	-312.5	-220.215	-137.695	-134.766	-52.734	-228.516	-129.883	-83.984	-145.996	-143.555	-101.563	-231.445	-234.863	-352.539
1893	-73.73	-312.988	-221.68	-137.695	-134.277	-53.711	-229.492	-127.93	-83.984	-155.762	-144.531	-100.586	-221.68	-234.863	-353.027
1894	-67.383	-312.5	-220.703	-137.207	-134.766	-53.711	-229.492	-128.906	-83.984	-150.391	-145.02	-102.539	-216.797	-236.816	-352.539
1895	-70.801	-313.965	-219.238	-137.695	-134.277	-53.711	-230.469	-128.906	-84.961	-148.438	-145.02	-101.563	-215.82	-236.328	-354.492
1896	-68.359	-313.477	-219.238	-138.184	-130.371	-52.734	-229.492	-134.766	-83.008	-147.949	-145.02	-101.563	-216.797	-235.352	-350.586
1897	-68.604	-312.988	-219.727	-138.672	-130.371	-52.734	-228.516	-135.742	-83.008	-147.949	-148.926	-101.563	-218.75	-237.305	-354.004
1898	-69.092	-315.918	-219.238	-136.719	-133.789	-52.734	-229.492	-133.789	-85.938	-149.414	-145.508	-102.539	-214.844	-236.328	-354.98
1899	-69.092	-313.477	-219.238	-137.207	-130.371	-53.711	-232.422	-130.859	-83.008	-149.902	-145.02	-102.539	-217.773	-238.281	-354.492
1900	-68.604	-312.988	-220.703	-137.207	-132.813	-53.711	-230.469	-129.883	-84.961	-148.926	-146.484	-103.516	-215.82	-236.816	-353.516
1901	-70.313	-312.988	-220.215	-138.184	-132.324	-54.688	-230.469	-132.813	-85.938	-149.414	-145.996	-102.539	-217.773	-236.816	-354.492
1902	-69.824	-314.453	-222.168	-140.137	-130.371	-53.711	-230.469	-130.859	-83.984	-148.926	-146.484	-103.516	-216.797	-235.84	-353.516
1903	-68.359	-311.035	-221.68	-136.23	-127.93	-55.664	-231.445	-136.719	-83.984	-153.809	-145.02	-102.539	-217.773	-239.258	-353.027
1904	-70.801	-312.988	-290.527	-138.672	-134.766	-53.711	-232.422	-130.859	-84.961	-150.391	-144.531	-103.516	-215.82	-238.281	-354.004
1905	-69.58	-314.453	-253.418	-138.184	-134.277	-53.711	-233.398	-134.766	-83.008	-150.879	-146.484	-103.516	-223.633	-236.328	-354.98
1906	-68.604	-316.406	-238.77	-139.16	-131.836	-53.711	-235.352	-128.906	-83.984	-149.902	-145.996	-103.516	-217.773	-239.258	-354.492
1907	-68.848	-315.43	-252.93	-136.719	-132.324	-53.711	-233.398	-129.883	-84.961	-148.926	-146.484	-103.516	-217.773	-237.305	-352.051
1908	-70.557	-315.918	-227.539	-137.695	-126.465	-53.711	-235.352	-130.859	-85.938	-150.391	-146.484	-102.539	-219.727	-236.816	-354.004
1909	-70.068	-314.453	-230.469	-138.672	-125.977	-54.688	-234.375	-131.836	-84.961	-149.902	-146.973	-103.516	-218.75	-238.281	-353.027
1910	-69.092	-315.918	-251.953	-137.695	-128.418	-54.688	-234.375	-132.813	-83.984	-148.926	-145.996	-106.445	-218.75	-240.234	-354.492
1911	-69.336	-316.895	-222.656	-138.672	-127.93	-54.688	-232.422	-130.859	-84.961	-154.297	-145.996	-103.516	-217.773	-238.77	-354.004
1912	-68.848	-314.941	-221.68	-137.207	-133.301	-54.688	-233.398	-131.836	-83.984	-150.879	-146.484	-103.516	-217.773	-238.77	-354.492
1913	-69.58	-315.43	-224.121	-137.695	-128.906	-53.711	-233.398	-132.813	-83.984	-150.879	-146.973	-103.516	-217.773	-239.258	-354.004
1914	-69.58	-315.43	-224.609	-139.648	-130.371	-53.711	-234.375	-130.859	-83.984	-148.926	-146.973	-100.586	-222.656	-239.258	-353.516
1915	-69.824	-314.941	-222.656	-143.066	-127.93	-54.688	-233.398	-130.859	-83.984	-149.902	-147.461	-103.516	-217.773	-238.77	-354.98
1916	-69.336	-314.453	-244.629	-137.207	-131.836	-54.688	-231.445	-133.789	-85.938	-150.391	-146.484	-102.539	-222.656	-238.77	-352.539
1917	-68.848	-313.965	-297.363	-137.207	-133.301	-53.711	-231.445	-129.883	-87.891	-151.855	-147.461	-102.539	-215.82	-237.793	-353.027
1918	-70.313	-316.406	-254.883	-139.16	-129.883	-52.734	-233.398	-129.883	-87.891	-151.367	-147.949	-101.563	-217.773	-240.234	-354.492
1919	-71.045	-316.406	-245.605	-138.672	-128.906	-53.711	-233.398	-130.859	-84.961	-150.391	-147.949	-101.563	-217.773	-241.211	-354.004
1920	-69.58	-316.895	-270.02	-138.184	-135.742	-54.688	-231.445	-133.789	-83.984	-148.926	-149.902	-103.516	-217.773	-241.699	-354.98
1921	-69.336	-316.895	-264.648	-141.602	-129.883	-54.688	-232.422	-131.836	-84.961	-150.879	-147.949	-102.539	-218.75	-240.723	-356.445
1922	-70.557	-314.941	-257.324	-139.648	-128.906	-54.688	-233.398	-132.813	-84.961	-149.414	-146.973	-105.469	-222.656	-241.699	-356.445
1923	-69.58	-317.383	-238.77	-139.16	-129.395	-53.711	-232.422	-130.859	-84.961	-150.391	-153.32	-102.539	-218.75	-240.234	-354.492
1924	-70.557	-317.871	-238.77	-139.16	-129.883	-53.711	-231.445	-131.836	-85.938	-151.367	-150.391	-103.516	-224.609	-241.211	-355.469
1925	-70.557	-317.871	-239.746	-138.184	-130.371	-54.688	-233.398	-132.813	-85.938	-148.438	-147.461	-102.539	-224.609	-240.723	-354.492
1926	-70.313	-316.895	-240.723	-141.602	-129.883	-53.711	-233.398	-130.859	-84.961	-150.391	-151.367	-104.492	-218.75	-241.211	-354.98
1927	-69.58	-315.918	-226.074	-143.066	-130.371	-54.688	-233.398	-135.742	-89.844	-150.391	-147.461	-103.516	-223.633	-242.188	-355.469
1928	-69.58	-317.383	-231.934	-140.137	-130.371	-54.688	-232.422	-138.672	-85.938	-150.879	-147.949	-104.492	-226.563	-242.676	-354.98
1929	-70.313	-315.918	-226.563	-140.625	-129.395	-54.688	-233.398	-133.789	-84.961	-150.879	-147.461	-104.492	-219.727	-242.188	-355.957
1930	-70.313	-314.941	-226.563	-139.648	-128.906	-54.688	-234.375	-138.672	-83.984	-150.391	-146.484	-103.516	-219.727	-240.234	-358.887
1931	-70.313	-317.383	-225.586	-139.16	-129.883	-54.688	-234.375	-137.695	-83.984	-151.855	-148.438	-103.516	-224.609	-240.234	-355.469
1932	-71.289	-316.895	-232.91	-139.648	-130.859	-54.688	-236.328	-134.766	-83.008	-150.879	-147.461	-103.516	-218.75	-242.676	-355.469
1933	-71.777	-317.383	-228.027	-139.16	-132.324	-54.688	-235.352	-131.836	-83.008	-152.832	-147.461	-103.516	-219.727	-242.676	-354.492
1934	-72.266	-316.895	-223.633	-139.16	-129.883	-54.688	-233.398	-134.766	-84.961	-149.902	-148.438	-103.516	-218.75	-241.211	-358.398
1935	-69.824	-315.918	-227.539	-147.949	-129.883	-53.711	-233.398	-136.719	-84.961	-151.855	-147.461	-103.516	-216.797	-243.652	-356.934
1936	-71.289	-315.43	-224.121	-140.137	-129.883	-55.664	-232.422	-137.695	-84.961	-152.344	-150.391	-102.539	-217.773	-242.188	-356.445
1937	-71.533	-317.871	-223.145	-139.648	-129.883	-55.664	-232.422	-140.625	-84.961	-151.855	-148.926	-103.516	-224.609	-243.164	-355.957
1938	-69.824	-315.43	-226.563	-139.648	-131.836	-54.688	-233.398	-139.648	-84.961	-149.902	-148.926	-103.516	-225.586	-243.164	-355.469
1939	-71.777	-315.918	-224.609	-142.09	-131.348	-55.664	-234.375	-139.648	-84.961	-150.879	-148.438	-102.539	-220.703	-242.676	-355.957
1940	-70.801	-317.383	-223.145	-138.672	-129.395	-54.688	-233.398	-135.742	-84.961	-150.391	-149.902	-103.516	-220.703	-242.188	-358.398
1941	-70.801	-317.871	-226.563	-138.672	-129.395	-54.688	-234.375	-140.625	-85.938	-150.879	-150.879	-103.516	-220.703	-242.188	-356.445
1942	-71.045	-316.895	-239.746	-139.648	-130.859	-54.688	-235.352	-137.695	-83.008	-149.902	-149.902	-103.516	-226.563	-239.746	-355.469
1943	-71.045	-317.383	-223.145	-138.672	-134.766	-55.664	-233.398	-137.695	-83.008	-150.391	-150.391	-104.492	-230.469	-241.699	-356.445
1944	-71.045	-318.359	-237.793	-146.484	-137.207	-54.688	-232.422	-137.695	-84.961	-151.855	-149.414	-105.469	-226.563	-241.211	-356.934
1945	-71.289	-317.383	-232.422	-139.16	-129.883	-55.664	-234.375	-135.742	-83.984	-152.344	-150.391	-103.516	-222.656	-242.676	-355.469
1946	-71.777	-317.383	-225.098	-138.184	-131.348	-55.664	-234.375	-132.813	-85.938	-151.367	-150.391	-104.492	-221.68	-242.188	-354.98
1947	-70.557	-315.918	-232.422	-140.137	-130.371	-56.641	-235.352	-132.813	-84.961	-152.832	-150.879	-106.445	-222.656	-244.629	-356.934
1948	-71.777	-315.918	-235.352	-140.625	-131.836	-56.641	-235.352	-133.789	-85.938	-151.855	-150.391	-105.469	-219.727	-242.188	-357.422
1949	-70.068	-318.848	-238.281	-145.02	-132.324	-54.688	-234.375	-133.789	-86.914	-152.832	-151.367	-103.516	-221.68	-243.652	-358.398
1950	-72.266	-316.895	-241.699	-144.043	-131.836	-54.688	-235.352	-131.836	-84.961	-152.344	-149.414	-104.492	-224.609	-242.188	-356.445
1951	-70.801	-317.871	-235.352	-138.184	-130.859	-54.688	-237.305	-131.836	-86.914	-153.32	-151.367	-103.516	-226.563	-240.723	-355.469
1952	-70.313	-315.918	-229.004	-139.16	-132.324	-55.664	-236.328	-133.789	-83.984	-153.32	-150.391	-102.539	-230.469	-242.676	-356.445
1953	-72.51	-317.871	-226.563	-140.625	-132.813	-55.664	-236.328	-134.766	-84.961	-152.344	-157.227	-104.492	-219.727	-242.676	-357.91
1954	-71.777	-316.895	-224.121	-140.137	-133.789	-54.688	-235.352	-133.789	-86.914	-153.32	-152.344	-106.445	-222.656	-242.676	-357.91
1955	-73.73	-317.383	-229.98	-140.137	-131.836	-54.688	-235.352	-133.789	-85.938	-152.832	-149.902	-103.516	-222.656	-243.164	-356.934
1956	-72.754	-317.871	-225.586	-140.625	-132.324	-54.688	-236.328	-135.742	-85.938	-152.832	-151.367	-103.516	-228.516	-243.164	-359.863
1957	-71.777	-315.43	-227.051	-149.414	-131.836	-55.664	-236.328	-138.672	-88.867	-153.809	-151.855	-103.516	-220.703	-244.141	-358.398
1958	-72.021	-318.848	-235.352	-139.648	-132.813	-54.688	-238.281	-137.695	-85.938	-153.809	-151.855	-105.469	-218.75	-241.699	-358.398
1959	-72.021	-317.383	-227.051	-139.16	-132.324	-54.688	-234.375	-138.672	-85.938	-151.855	-150.391	-105.469	-220.703	-242.676	-357.91
1960	-70.557	-316.406	-242.188	-140.625	-133.301	-55.664	-237.305	-131.836	-91.797	-151.367	-151.367	-105.469	-222.656	-241.211	-360.352
1961	-72.021	-317.383	-229.98	-138.184	-132.324	-55.664	-238.281	-137.695	-86.914	-151.855	-152.832	-105.469	-223.633	-245.117	-358.887
1962	-71.533	-318.359	-241.211	-138.672	-132.813	-55.664	-238.281	-133.789	-86.914	-153.32	-150.879	-106.445	-221.68	-241.699	-357.91
1963	-71.045	-317.871	-228.027	-141.113	-133.301	-55.664	-238.281	-140.625	-87.891	-151.855	-150.391	-103.516	-220.703	-244.141	-359.863
1964	-72.021	-319.824	-247.07	-139.16	-132.324	-54.688	-237.305	-137.695	-86.914	-151.367	-150.391	-104.492	-229.492	-243.164	-358.887
1965	-71.777	-318.359	-225.098	-138.672	-132.324	-54.688	-238.281	-137.695	-86.914	-153.809	-150.879	-104.492	-220.703	-242.676	-359.375
1966	-72.754	-318.359	-227.051	-144.043	-133.301	-55.664	-240.234	-135.742	-84.961	-152.832	-150.879	-104.492	-225.586	-244.141	-360.352
1967	-72.021	-317.871	-226.074	-141.113	-134.277	-55.664	-238.281	-136.719	-86.914	-152.344	-153.32	-104.492	-221.68	-243.164	-358.887
1968	-72.021	-317.383	-226.074	-140.137	-132.813	-56.641	-237.305	-138.672	-86.914	-160.645	-153.32	-112.305	-222.656	-243.164	-358.398
1969	-72.021	-318.359	-232.91	-138.672	-132.324	-56.641	-240.234	-142.578	-88.867	-159.18	-150.879	-110.352	-229.492	-244.629	-358.887
1970	-72.266	-316.895	-229.98	-140.137	-133.301	-55.664	-239.258	-140.625	-85.938	-154.297	-151.855	-105.469	-224.609	-242.676	-358.398
1971	-72.51	-318.359	-233.398	-141.602	-132.324	-55.664	-241.211	-135.742	-86.914	-152.344	-152.832	-104.492	-225.586	-242.676	-359.375
1972	-72.998	-316.895	-231.445	-148.926	-130.859	-55.664	-236.328	-135.742	-87.891	-160.156	-152.832	-105.469	-231.445	-243.164	-360.352
1973	-72.754	-319.824	-230.957	-141.602	-133.789	-54.688	-241.211	-135.742	-86.914	-153.809	-152.832	-111.328	-227.539	-243.652	-358.398
1974	-71.777	-320.313	-226.563	-139.16	-133.301	-55.664	-241.211	-135.742	-87.891	-154.297	-152.344	-109.375	-222.656	-244.141	-358.398
1975	-72.021	-320.313	-231.445	-138.184	-132.324	-55.664	-240.234	-139.648	-85.938	-154.785	-152.832	-109.375	-223.633	-245.117	-359.863
1976	-73.73	-317.383	-227.051	-139.16	-133.789	-54.688	-239.258	-138.672	-86.914	-154.297	-153.32	-106.445	-224.609	-244.629	-361.816
1977	-72.51	-319.824	-224.609	-138.672	-133.789	-53.711	-240.234	-135.742	-87.891	-153.809	-152.832	-107.422	-225.586	-244.141	-359.863
1978	-72.754	-319.336	-234.863	-138.672	-133.789	-54.688	-242.188	-135.742	-87.891	-152.832	-151.855	-106.445	-224.609	-243.164	-359.375
1979	-72.021	-318.848	-235.84	-138.672	-133.301	-54.688	-241.211	-133.789	-88.867	-153.809	-151.367	-113.281	-224.609	-245.605	-360.84
1980	-73.486	-320.313	-228.027	-143.066	-135.742	-55.664	-240.234	-134.766	-87.891	-154.297	-152.832	-108.398	-223.633	-244.141	-357.422
1981	-71.777	-319.824	-233.887	-138.184	-140.137	-54.688	-241.211	-136.719	-86.914	-154.297	-153.32	-111.328	-226.563	-246.094	-359.863
1982	-74.219	-319.336	-256.348	-142.09	-138.672	-56.641	-241.211	-135.742	-89.844	-153.809	-155.273	-107.422	-230.469	-244.141	-359.375
1983	-73.242	-318.848	-245.117	-140.137	-134.766	-55.664	-241.211	-136.719	-86.914	-154.785	-154.785	-107.422	-226.563	-245.605	-357.422
1984	-72.754	-319.824	-237.305	-138.184	-139.648	-55.664	-241.211	-135.742	-88.867	-153.809	-154.785	-112.305	-224.609	-245.117	-361.328
1985	-72.998	-320.801	-243.652	-140.137	-134.277	-56.641	-241.211	-137.695	-87.891	-154.785	-153.809	-113.281	-231.445	-246.094	-359.863
1986	-72.754	-318.848	-238.77	-139.16	-134.766	-55.664	-242.188	-138.672	-88.867	-154.785	-154.785	-110.352	-224.609	-244.141	-359.863
1987	-73.242	-318.359	-241.699	-144.531	-135.742	-54.688	-241.211	-135.742	-88.867	-155.762	-157.227	-106.445	-223.633	-245.117	-360.84
1988	-73.73	-319.824	-232.91	-141.602	-141.113	-54.688	-243.164	-136.719	-87.891	-154.297	-153.809	-106.445	-231.445	-245.117	-358.887
1989	-73.486	-319.336	-228.027	-139.16	-137.207	-56.641	-241.211	-135.742	-88.867	-153.809	-154.297	-113.281	-225.586	-246.094	-359.863
1990	-72.51	-319.824	-229.004	-141.602	-138.672	-56.641	-243.164	-137.695	-87.891	-155.273	-154.297	-106.445	-223.633	-244.141	-358.887
1991	-72.754	-321.777	-227.051	-141.113	-135.254	-56.641	-242.188	-136.719	-88.867	-154.297	-154.297	-106.445	-224.609	-244.629	-361.328
1992	-73.975	-319.824	-229.004	-139.648	-133.789	-55.664	-243.164	-137.695	-88.867	-162.598	-152.832	-106.445	-227.539	-244.629	-361.816
1993	-73.486	-321.777	-231.445	-140.625	-135.254	-55.664	-243.164	-136.719	-89.844	-156.25	-153.32	-106.445	-228.516	-243.164	-361.328
1994	-71.533	-318.848	-229.004	-140.625	-132.324	-55.664	-241.211	-135.742	-88.867	-154.297	-154.297	-111.328	-232.422	-246.094	-360.84
1995	-74.463	-319.824	-230.957	-140.137	-134.766	-55.664	-243.164	-135.742	-88.867	-153.32	-154.297	-106.445	-231.445	-245.117	-359.375
1996	-73.975	-321.777	-228.027	-141.113	-134.766	-54.688	-243.164	-135.742	-88.867	-153.809	-154.785	-106.445	-229.492	-244.141	-359.863
1997	-73.73	-321.777	-247.559	-140.137	-134.277	-55.664	-244.141	-136.719	-88.867	-154.785	-157.227	-107.422	-225.586	-245.605	-360.352
1998	-73.975	-320.801	-228.027	-140.137	-132.813	-54.688	-239.258	-135.742	-88.867	-154.785	-154.297	-107.422	-231.445	-244.141	-358.887
1999	-74.219	-320.313	-277.344	-139.648	-136.23	-55.664	-241.211	-134.766	-86.914	-154.297	-155.273	-108.398	-233.398	-246.094	-359.863
[truncated: 11,001 more rows]

## Sheet: A11sD20mV
time in ms	9	11	12	14	16	17	22	24	25	26	29	32
1	0.488	0.977	0	0	-0.977	0	-0.977	0	0	0	0	-0.488
2	0.488	0	0.488	0.488	0	0	0.977	0	1.465	-0.488	0	0.488
3	0.488	0.488	0.488	0	0	0	0	0	0.977	-0.488	0.977	0.977
4	0	-0.977	0.488	1.465	0	0	0.977	0.977	0.977	0	0	0.977
5	0.488	0	0.488	0.488	-0.977	-0.977	0	0	0.488	0.488	0	0.488
6	0	0.977	0.488	0.977	0	0	0	0	0.488	-0.488	0	0.977
7	0.488	0.488	0.488	0.488	0	-1.953	0	0	0.488	0	0	1.465
8	0.488	0.488	0.488	0.488	0	0	-0.977	-0.977	0.488	0.488	0	0.488
9	0.488	0	0	0	0	0	1.953	0	0.488	0.977	0.977	1.465
10	0.977	0.977	0.977	0	0	0	0	0.977	0.488	1.465	0	0
11	0.977	0.488	0.977	0.977	0	0	0	0.977	0.488	0.977	0	0.488
12	0.488	1.465	0	0	0.977	0	0	-0.977	0.488	0.488	0	0.977
13	0.488	0.488	0.488	0.977	0	0	0	0.977	0.488	0	0	0.488
14	0.488	0	0.488	0.488	0	0	0	0.977	1.465	1.465	0	1.465
15	0	0.977	0	0	0	0	0	0	0.488	0	0.977	0.977
16	0	0.977	0.488	0.488	0	0	0	0	0.977	0	0	0.977
17	0.488	0.977	1.465	0.488	0	0.977	0.977	0	0.488	0	0.977	0.977
18	0	0.488	0.977	1.465	0	0	-1.953	0	0	1.465	0.977	0
19	0	0.977	0.977	0.977	0	0	0	0	0.488	0	0.977	0.977
20	0.488	0	0	0.488	-0.977	0	0	-0.977	1.465	0.977	0	0.488
21	0.488	0.488	0.488	0.977	0	0	0	0	0.977	0.488	0.977	0.977
22	0.488	0.488	0	-0.488	0	-0.977	0.977	0	0.488	0.977	0	0.488
23	0	0.488	1.465	0.488	0	0	0	0	0.977	0	0	1.465
24	0.488	0	0.977	0.488	0	0	0	0	0.488	1.465	0	1.465
25	0.488	0	0.488	0.488	0	0	0	0	0.977	0	0	0.488
26	0.488	0	0	0.977	0.977	0	0.977	0	0.488	0.977	0	1.465
27	0.488	0.977	0.977	-0.488	-0.977	0	0	0	1.465	0.488	-0.977	0.977
28	0.488	0.488	0.488	0	0	0	0	-0.977	0.977	0.488	0	0
29	0.488	0.977	1.465	0.977	0	0	0	0	0.488	0.488	0	0.977
30	0.488	0.488	0.488	0.488	0	0	0	0	0.977	1.953	0	0
31	0	1.953	0.488	0.488	0.977	-0.977	0	0	1.465	0	0	0.977
32	0.488	1.465	0.488	0.488	0.977	0	0	0	0.488	0	0	0.977
33	0.488	-0.488	1.465	0.488	0	0.977	0	0	-0.977	0.977	0	0.488
34	0.977	0.488	0.488	0.488	0	0	0	0	0.977	0.977	0	0.488
35	0.488	0	0.977	0.488	0.977	0	0	0	0.977	0.977	0	1.465
36	0	0.488	0	0.977	0.977	0	-1.953	0	0.488	1.953	0.977	0.488
37	0.488	0.488	0.488	1.465	-0.977	0	0	0	1.465	1.465	0	0.488
38	0	0	0.977	0.977	0.977	0	0	-0.977	0.977	-0.488	0	0.977
39	0.977	0.488	0.977	0.488	0	0	-0.977	0	0.488	0	0	0.488
40	0.977	1.465	0.488	0.488	0	0	0	-0.977	0.977	0	0	0.977
41	0.488	0.977	0	0.977	0	0	-0.977	0	0.977	0	0.977	0.977
42	0	0.488	0.488	0	0	0.977	0	-0.977	0.977	0	0	0.488
43	0.488	0.977	0.977	0.488	0	0	0	-0.977	0.488	0.488	0	0
44	0.488	0	0.977	0	0	-0.977	0	0	0	1.465	0	0.977
45	0.488	0.488	0.977	0.488	0	-0.977	0	0	0.977	1.465	0	0.488
46	0	0.488	0.488	0.488	-0.977	0	0	0.977	0.977	0.977	0	0.488
47	0	0.488	0.488	0.488	0	0	0	0	0	0.977	0	0.488
48	0.488	0.488	1.465	1.465	0	0	0	-0.977	0.977	0.488	0	0.488
49	0	0	0.488	1.465	0	-0.977	0	0.977	0.977	0.488	0	0.488
50	0	0.488	0.977	0.977	0	0	0.977	0	0.488	0.977	0	0.488
51	0	0.977	0.488	0.977	0	0	0.977	0	0.977	0.488	0	0
52	0	0.977	0	0.488	0	0	0	0	0.977	0	0	0.977
53	0	0.488	0	0.977	0	0	0	0.977	0.488	0.488	0	0
54	0	0.488	0	0.977	0	-0.977	0	0	1.465	0.488	0	0.977
55	0.977	1.953	0	0.488	0	0	0.977	0	0	-0.977	0	0.488
56	0.488	0	0.488	0.977	0	0	0	0	1.465	0.977	0.977	0
57	0	0.977	0.488	0.488	0	-0.977	-1.953	0	0.977	1.465	0.977	1.465
58	0.488	0.488	0.488	0	0	0	-0.977	-0.977	0.977	0.977	0.977	0
59	0.977	-0.488	0.977	0.488	0	0	0	-0.977	0.977	0.488	0.977	0.977
60	0.488	-0.488	0.488	0	0	0	0	-0.977	0.488	1.465	0	0.488
61	0	0.488	0.488	0.488	0	0	0	0	1.953	0	0.977	0.977
62	0.488	0.488	0.488	-0.488	0	0	-0.977	0	1.465	0.488	0	0.488
63	0	0.488	0.977	0.977	0	0	0.977	-0.977	0.977	0.977	0	0.488
64	0	0.488	0	0.488	-0.977	0	0	-1.953	0.488	0	0.977	0.488
65	0.488	0.977	0.488	0.488	0	0	0	-0.977	0.488	0.977	0.977	0.977
66	0.488	0.977	0.488	0	0	0	0	-0.977	0.977	0.488	0.977	0.977
67	0	0.488	-0.488	0.488	-0.977	-0.977	0	0.977	0.977	0.488	0.977	0.488
68	0	0.488	0	0.488	0	-0.977	0	0	0	0.488	0	0
69	0.488	0.977	0.488	0.488	0	0.977	-0.977	0	0.488	0	0	0.488
70	0	0.977	0.488	1.465	0	0	0	0	1.465	0.488	-0.977	0
71	0.488	1.465	0	1.465	0	-0.977	0	0	0.488	0.977	-0.977	0.488
72	0.488	0.488	0.977	0.488	0	0	0	0	1.465	0.977	0	0.977
73	0.977	0.977	1.465	0.488	0	0	-0.977	0.977	0.488	0.488	0	0.977
74	-0.488	0.977	0	0	0.977	0	0	0	0.488	0.488	0	0.488
75	0.977	-0.488	1.465	0	0	0	0	0.977	0.977	0.977	-0.977	0.488
76	0.977	0.977	0.488	0.488	0.977	0	-0.977	0	0.977	0	0.977	0.977
77	0.488	0.488	0	0.488	0	-0.977	0	0.977	0.977	0	0.977	0.977
78	0.488	0.488	0	1.465	0	0	0.977	0	0.488	1.465	0.977	0.977
79	0	0.488	0	0.977	0	0	-0.977	0	0.488	0.488	0.977	0.977
80	0.488	1.465	0.488	0	0	-0.977	0	0	0.977	0	0.977	1.465
81	0.488	-0.488	0	0	0	0	-0.977	-0.977	0.488	0	0	0.488
82	0.488	0.488	1.465	-0.488	0	0	0.977	0	0	0.488	0.977	0.488
83	0.488	0	0.977	1.465	0	0	0.977	-0.977	0.488	0.488	0.977	1.465
84	0.488	0.488	0.977	0.977	0	0	-0.977	-0.977	0.488	-0.488	0.977	0.488
85	0.488	0	0.488	0.488	0.977	0	0	0	0.488	1.465	0	-0.488
86	0.488	0.488	0.488	0.488	0.977	0	-0.977	0	0.977	0.977	0	0.977
87	0	-0.488	0.488	1.953	0.977	-0.977	-0.977	0	0.977	0.488	0	0.977
88	0	0	0.488	1.465	0	0	0	-0.977	0.488	0	0	0
89	0.977	0	0.977	-0.488	0	0	0	0.977	0.488	1.465	0	0.977
90	0.488	0.488	0	0	0	0	0	0.977	0.488	0.488	0	0.977
91	0.488	0.488	0.977	0	0	0.977	0	0.977	0.488	0.977	0	0.977
92	0.977	0.977	0.488	0.977	0	0	1.953	0.977	0.977	1.465	0	1.465
93	0.488	0	0	0.977	0.977	0.977	0	0	0.977	0.488	0	0.977
94	0	0.488	0.488	0.488	0.977	-0.977	0	0	0.488	0.488	0	1.465
95	0.488	0.977	0.488	0.977	0.977	0	0	0	0.977	0	0.977	0.977
96	0.488	0	0	1.953	0.977	0.977	0	0	0.977	0	0.977	0.977
97	0	1.465	0.488	0.488	0.977	0	0	0	0.488	-0.488	0	0.488
98	0.488	0.488	0.977	0.977	0.977	0	0	0	0.488	-0.488	0	0.488
99	0.488	0.977	0.977	0.977	0	0	0	0	1.465	0.488	0.977	0.488
100	0	-0.488	1.465	0.977	0.977	0	0	0.977	0.977	0	0.977	0.488
101	0.488	1.465	0.488	0.977	0	0	-1.953	0	1.465	0.488	0	0
102	0.977	0.488	0.977	0	0	0	0	0	1.465	0.977	0	0.488
103	0.488	0.977	0.977	0	0	0	0	0	0.488	0.488	0	0.977
104	0.488	0.977	0.977	0	0	0.977	0.977	0	0.488	0.977	0	0.488
105	0	0.977	0	0.488	0.977	0	-0.977	-0.977	0.488	0.977	0	1.465
106	0	0.488	0.977	-0.488	0	0	0.977	0	0.488	0.977	0	1.465
107	0.488	0.488	0	0.488	0	-0.977	0.977	0	-0.488	0.488	0	0
108	0.488	0.488	0.488	0.488	0	0	0	0	0.488	0.977	0	0.977
109	0.977	0.977	0.977	0	0	0	0	0	0.488	0.977	0	0
110	0	0.488	0.977	0.488	0	0	-0.977	0	0.488	0.977	0	0
111	0.488	-0.488	0.977	0.977	0.977	0	0.977	-0.977	0.977	0.488	0	0.977
112	0	1.465	0.488	0	0	0	0.977	0.977	0.488	0	0	0.977
113	0	0.488	0.488	0.488	0.977	0	0	0	0	0.488	0	0.488
114	0.488	0.488	0.488	0.977	0	0	0	0	0.488	0.488	0.977	0.488
115	0	0.977	0.977	0.488	0	0	0	0	-0.977	0.488	0.977	1.465
116	0.488	0.488	0.488	0.488	0.977	0	0	0	0.488	0.977	0.977	0.977
117	0.488	-0.488	0	0	0	0	0	0	0.977	0	0	0.977
118	0.977	0	0.977	0.977	0	0	0.977	0	0.977	-0.488	0	0.488
119	0.488	0.977	-0.488	0.488	-0.977	0	0	-0.977	0.488	-0.488	0	0.977
120	0.488	0.488	0.488	0.977	0.977	-0.977	-0.977	-0.977	0.977	0	0	0.488
121	0.488	0	0.977	1.465	0	-0.977	0	0.977	0.977	0.488	0	0
122	0.488	0.977	0.488	0.488	0	0.977	0	0	0	0.488	0.977	0.488
123	0	0.977	0.977	0.488	0.977	-0.977	0	0	0.488	0.488	0	0.977
124	0	1.465	0	0.488	0	0	0.977	0	0.488	-0.488	0	0.977
125	0	0.977	0.488	0.488	0	0	0	0.977	-0.488	1.465	0	0.977
126	0.488	0.488	1.465	0.488	-0.977	-0.977	0	0	0.488	1.465	0	0
127	0.488	0.488	0.488	0.488	0	-0.977	0.977	-0.977	0.977	0.977	0	0.488
128	0.977	0.488	0	0.488	0	0	0	0.977	0.977	0	0	0.488
129	-0.488	0.977	0.488	0.488	0	-0.977	0	0	0	0.977	0	0.488
130	0	-0.488	1.465	1.953	-0.977	0	0	0.977	0.488	1.465	0	0
131	0	0.977	-0.488	0.977	0	0	0	0	0	0.488	0	0.488
132	0.488	0.488	0.977	1.465	0.977	0	0.977	0	0.488	0	0.977	1.465
133	0.488	0.488	0.977	0.977	0	0	0.977	0.977	0	1.465	0.977	0.488
134	0.977	1.465	0.977	0.977	0	0	0	0	0.977	0.488	0	0.977
135	0.488	0	0.488	0.977	0	0.977	0	0	1.465	0	-0.977	0.977
136	0.488	0.488	0.977	-0.488	0	0	0	0	0.977	1.465	0	0.977
137	0.488	0	0.488	-0.488	0	-0.977	0	0	0.977	-0.488	0	0.977
138	0.488	1.465	0.488	0.977	-0.977	0	-0.977	0	1.465	0.488	0	0.977
139	0	0.488	0.488	0.488	0	0	0	-0.977	0.488	0.977	0.977	0.488
140	0	0.977	0.488	0	-0.977	0	0	-1.953	0.488	0.488	0.977	0.977
141	0.977	0.488	0.488	0.977	0	0	-0.977	-0.977	0.977	0.488	0	0.977
142	0	0.488	0.977	0.488	0	0	0	-0.977	1.465	0.488	0.977	0.977
143	0.488	0	0.977	0.488	0	0	0	0.977	0.977	0.488	0	0.488
144	0.488	-0.488	1.465	0.488	-0.977	0	-1.953	0	0.488	0.977	0	0.488
145	0	0.977	0	0.488	0	0	-0.977	-0.977	0.977	0.977	0.977	1.465
146	0.488	0	0	0.977	0	-0.977	0	-0.977	0.977	1.465	0	0.977
147	0.488	0.488	0.488	0.488	0.977	0	0	-0.977	1.465	0.977	0	0.488
148	0	0.488	0.977	0.488	0	0	-0.977	-0.977	0.977	0.488	0	1.465
149	0.488	0.488	0.488	0	0.977	0	0.977	-0.977	0.977	1.465	0	0.488
150	0	0.488	0.488	0.488	0	0	0.977	0.977	0.977	0	0.977	0.977
151	-0.488	1.465	0.488	0.488	0	0	0	0	0.488	0.488	0	0.488
152	0.977	1.953	0.488	0.977	0	0	-0.977	0	0.488	0.977	0	0.488
153	0.488	0.488	0.488	0.488	0	0	0.977	0	0	0	0	-0.488
154	0.488	1.953	0	0.488	0	0	1.953	-0.977	0.977	0.488	0.977	0
155	0	0.488	0.488	0.488	0.977	0	0	0	0.488	0.977	0.977	0.488
156	0.488	0	0.977	0.977	0	0	-0.977	0	0.488	1.465	0	1.465
157	0.488	0.977	0.488	0.488	0	0	-0.977	-0.977	0.977	0	0	0.977
158	0.488	1.465	0	0	0	0	0.977	0	1.465	0.488	0.977	1.465
159	0.488	0	0.488	1.465	0	-0.977	0	-0.977	0	0.488	0	1.465
160	0	1.465	0.488	0.488	0	-0.977	-0.977	0	0.488	0	0	0.488
161	0.977	0.977	0.488	0.977	0	-0.977	0	0.977	0.977	0.977	0	0.977
162	0.977	0	0.488	-0.488	0	0	0.977	0	0.488	0.488	0	0.488
163	0.488	0.488	0.488	0.488	0	0	0	0	0.488	0.488	0	0.977
164	0.977	0.977	0	1.465	0	-0.977	0	0	0.977	0.977	0	0.977
165	0	0.977	0.488	0.488	0	-1.953	0.977	0	1.465	0.488	0.977	0.977
166	0.977	0	0.488	0.977	-0.977	0	0	0.977	1.465	0.488	0	0.977
167	0.977	0.488	0	0.977	0	0	0	0	0.488	0	0	0
168	0.488	0.977	0.488	0	-0.977	0	0	0.977	0.488	1.465	0	1.465
169	0.977	0	0	0	0	0	0.977	0	0.488	1.465	0	-0.488
170	0.488	0.488	0.977	0	0	0	0	-0.977	0.488	0.488	0	1.465
171	0	0.488	0.488	0	0	0	-0.977	0.977	-0.488	0.977	0.977	0.977
172	0	0.977	0.977	0.488	0	0	0.977	0	0	1.465	0	0.977
173	0.488	0.977	0.977	1.465	0	0	0.977	0.977	0.488	0	-0.977	0.488
174	0.977	0.977	1.465	1.465	0.977	0	-0.977	0.977	0.488	0.977	0.977	0.977
175	0.488	0.488	0	1.465	0	0	-0.977	0	0.488	0.488	0	0.977
176	0.488	0.977	0.488	0	0.977	0	0.977	0.977	0.488	1.465	0	0.977
177	0.488	1.465	0.977	1.465	0	0.977	-0.977	0.977	0	0	0	0.488
178	0.977	1.465	0.488	0.977	0.977	0	0	-0.977	0.977	0.977	0.977	-0.488
179	0.488	0.977	0.977	0.977	0	0.977	0	-0.977	0.488	0.488	0	0.488
180	0.488	0	-0.488	0.488	-0.977	0	0.977	0.977	0.977	0	0.977	0.488
181	0.488	0.977	0.488	0	0	-0.977	-1.953	0	0.977	0.488	0	0.977
182	0.488	0.488	0.488	0	0	0	0	0	1.465	0.488	0	0.488
183	0	0.488	0.488	1.465	0	-0.977	0.977	-0.977	0.488	0.488	0	0.977
184	0	0.977	0.977	0.488	0	0	0	-0.977	0.488	0.977	0	1.465
185	-0.488	0.977	0.488	-0.488	-0.977	0.977	0	0	0.977	0.488	0	0.977
186	0.488	0	0.977	0.488	0.977	0	0	0.977	0.977	0	0.977	0.488
187	0	0.488	0.488	0.977	-0.977	-0.977	1.953	-0.977	0.488	1.953	0.977	0.488
188	0.488	0	0.488	0.488	0	0	0.977	-0.977	0.977	0.488	0	0.488
189	0	0.977	0.488	-0.977	-0.977	0	-0.977	0	0.488	0.488	0	0.488
190	0	0.977	0.977	0.977	0	0	0.977	0.977	0	0.977	0	1.465
191	0	0.977	0	0.977	-0.977	0.977	1.953	0	0.488	0.488	0	0.488
192	-0.488	0.977	0	1.465	-0.977	-0.977	0	0.977	0.977	0.977	0	0.977
193	0.977	0.488	0.488	1.465	0	0	0	0	0	1.465	0	0.977
194	0	0.977	0	0	0	-0.977	0	0.977	0.488	0.488	0	1.465
195	0.488	0.488	0.977	1.465	0	-0.977	0	0	0.488	0.977	0	0
196	0.977	0.977	0	0.488	0	0	0	0	0.488	0.977	0.977	0
197	0	0.977	0.488	0.488	0	0.977	-0.977	0	0.977	0	-0.977	1.465
198	0.488	-0.488	0.488	0.488	0	0	0.977	0.977	0.977	0.488	0.977	0.488
199	0.488	0.977	0.488	0.488	0	0.977	-0.977	0	0.977	0	0	1.465
200	0.977	0.977	0.977	0.977	0	0	-0.977	0	1.953	0	0	0.977
201	-15.137	-22.461	-17.09	-19.531	-7.813	-29.297	-75.195	-41.016	-21.973	-43.457	-16.602	-23.926
202	-12.695	-17.09	-16.113	-15.625	-4.883	-24.414	-36.133	-26.367	-12.207	-29.785	-14.648	-16.113
203	-10.742	-14.648	-15.137	-14.16	-2.93	-22.461	-22.461	-20.508	-8.789	-23.438	-11.719	-14.648
204	-10.254	-14.648	-14.16	-12.695	-2.93	-21.484	-16.602	-22.461	-7.324	-19.531	-15.625	-12.695
205	-9.766	-12.207	-13.672	-11.719	-6.836	-20.508	-13.672	-14.648	-7.324	-17.09	-10.742	-12.207
206	-9.277	-12.207	-12.695	-11.23	-2.93	-20.508	-12.695	-13.672	-6.348	-15.137	-8.789	-11.719
207	-9.277	-13.184	-12.207	-11.23	-1.953	-19.531	-9.766	-11.719	-6.836	-13.672	-9.766	-11.719
208	-9.277	-10.742	-12.207	-11.719	-1.953	-20.508	-8.789	-10.742	-7.324	-13.184	-9.766	-10.254
209	-9.766	-10.742	-12.207	-11.23	-1.953	-19.531	-9.766	-9.766	-6.836	-12.695	-8.789	-10.254
210	-9.277	-10.742	-12.207	-9.766	-2.93	-19.531	-8.789	-8.789	-6.836	-10.254	-10.742	-10.254
211	-9.766	-9.766	-12.695	-9.277	-2.93	-18.555	-6.836	-7.813	-8.789	-10.742	-10.742	-10.742
212	-9.277	-10.254	-12.695	-9.277	-2.93	-18.555	-5.859	-8.789	-5.859	-10.254	-13.672	-10.254
213	-8.301	-9.766	-12.695	-9.277	-1.953	-18.555	-6.836	-7.813	-3.906	-10.254	-13.672	-10.254
214	-9.766	-8.789	-12.695	-9.277	-0.977	-17.578	-7.813	-7.813	-5.371	-9.277	-8.789	-9.766
215	-8.789	-9.277	-12.207	-9.766	-1.953	-17.578	-7.813	-7.813	-4.883	-8.789	-8.789	-9.766
216	-8.301	-8.789	-12.207	-9.277	-1.953	-16.602	-6.836	-7.813	-5.859	-9.277	-7.813	-9.766
217	-9.277	-9.277	-11.719	-8.789	-1.953	-17.578	-6.836	-7.813	-4.883	-8.789	-8.789	-9.277
218	-8.301	-8.789	-12.207	-10.254	-0.977	-17.578	-4.883	-8.789	-4.395	-8.789	-13.672	-9.277
219	-8.789	-8.301	-12.207	-9.277	-1.953	-17.578	-6.836	-7.813	-5.371	-8.789	-7.813	-8.789
220	-8.789	-8.789	-12.207	-8.789	-1.953	-17.578	-5.859	-5.859	-4.395	-8.789	-7.813	-8.789
221	-8.789	-9.277	-12.207	-10.254	-2.93	-18.555	-7.813	-5.859	-4.883	-7.813	-13.672	-9.277
222	-8.301	-8.789	-11.719	-9.766	-2.93	-18.555	-5.859	-6.836	-4.395	-7.813	-13.672	-9.766
223	-8.301	-9.277	-10.742	-9.766	-2.93	-16.602	-6.836	-5.859	-4.883	-8.301	-12.695	-8.301
224	-8.789	-8.789	-12.695	-9.277	-1.953	-17.578	-5.859	-12.695	-4.883	-8.789	-11.719	-9.277
225	-8.789	-8.789	-11.719	-10.742	-1.953	-17.578	-5.859	-6.836	-4.883	-7.813	-12.695	-8.301
226	-8.301	-9.277	-11.23	-8.301	-1.953	-18.555	-4.883	-5.859	-4.395	-13.184	-14.648	-8.789
227	-8.301	-9.277	-11.719	-9.766	-1.953	-17.578	-5.859	-6.836	-4.395	-7.813	-8.789	-9.277
228	-8.301	-7.813	-12.207	-9.766	-1.953	-18.555	-5.859	-5.859	-4.395	-7.813	-7.813	-9.766
229	-9.277	-7.813	-12.207	-9.277	-1.953	-17.578	-5.859	-5.859	-4.883	-6.348	-8.789	-8.301
230	-7.813	-8.789	-12.695	-9.277	-1.953	-17.578	-4.883	-6.836	-4.395	-7.813	-7.813	-8.789
231	-9.277	-8.301	-11.23	-8.789	-1.953	-17.578	-4.883	-6.836	-5.859	-7.813	-8.789	-9.277
232	-8.301	-8.789	-11.719	-9.766	-1.953	-17.578	-4.883	-6.836	-5.371	-7.813	-7.813	-9.277
233	-8.301	-8.789	-10.742	-8.301	-2.93	-17.578	-4.883	-6.836	-4.883	-7.324	-12.695	-8.789
234	-8.301	-7.813	-10.742	-8.789	-0.977	-18.555	-4.883	-6.836	-4.395	-7.324	-11.719	-8.301
235	-8.789	-7.813	-11.719	-8.789	-2.93	-17.578	-4.883	-5.859	-4.883	-7.324	-12.695	-8.301
236	-8.301	-8.789	-11.23	-8.301	-1.953	-17.578	-7.813	-6.836	-4.395	-5.859	-13.672	-8.301
237	-7.813	-7.813	-11.23	-7.813	-0.977	-16.602	-3.906	-5.859	-4.395	-6.348	-8.789	-9.766
238	-7.813	-9.277	-11.23	-9.277	-1.953	-17.578	-5.859	-6.836	-4.395	-6.348	-7.813	-8.301
239	-8.301	-7.324	-10.742	-8.301	-1.953	-17.578	-4.883	-10.742	-3.418	-6.836	-12.695	-8.301
240	-8.301	-7.813	-10.742	-9.277	-1.953	-17.578	-5.859	-5.859	-3.906	-5.859	-12.695	-8.789
241	-8.301	-7.813	-11.719	-9.277	-1.953	-16.602	-4.883	-10.742	-4.395	-6.348	-6.836	-9.766
242	-7.324	-7.813	-12.207	-8.789	-0.977	-17.578	-5.859	-10.742	-4.395	-6.348	-6.836	-8.301
243	-7.813	-8.301	-10.254	-10.742	-1.953	-17.578	-5.859	-5.859	-4.883	-6.348	-7.813	-8.301
244	-8.301	-8.301	-10.742	-10.742	-2.93	-17.578	-8.789	-6.836	-4.395	-5.859	-12.695	-9.766
245	-7.813	-9.277	-11.719	-9.766	-1.953	-17.578	-4.883	-5.859	-4.883	-6.348	-13.672	-8.301
246	-8.789	-9.277	-11.719	-10.254	-1.953	-18.555	-5.859	-5.859	-4.395	-6.836	-12.695	-8.301
247	-8.301	-7.324	-12.207	-10.742	-1.953	-16.602	-4.883	-4.883	-3.906	-6.348	-7.813	-8.301
248	-8.301	-7.324	-11.23	-9.766	-1.953	-17.578	-5.859	-5.859	-3.906	-5.371	-6.836	-8.789
249	-8.301	-8.789	-11.719	-11.23	-1.953	-16.602	-5.859	-5.859	-4.883	-5.371	-7.813	-8.789
250	-8.301	-8.301	-11.23	-10.742	-1.953	-17.578	-5.859	-5.859	-4.395	-7.324	-7.813	-9.766
251	-8.789	-7.324	-11.23	-9.766	-1.953	-17.578	-4.883	-5.859	-4.883	-5.859	-7.813	-9.766
252	-8.789	-7.324	-12.695	-10.742	-0.977	-16.602	-4.883	-5.859	-4.395	-6.348	-7.813	-8.789
253	-8.789	-7.324	-11.23	-10.254	-1.953	-16.602	-3.906	-5.859	-6.348	-6.836	-7.813	-7.813
254	-8.301	-7.813	-11.719	-10.742	-1.953	-17.578	-5.859	-5.859	-3.906	-5.859	-7.813	-8.301
255	-8.301	-7.813	-11.719	-11.719	-2.93	-17.578	-5.859	-4.883	-3.906	-5.859	-6.836	-8.789
256	-8.301	-6.836	-10.742	-11.719	-1.953	-17.578	-3.906	-6.836	-4.395	-7.324	-8.789	-8.301
257	-7.813	-7.813	-11.719	-15.625	-1.953	-18.555	-5.859	-4.883	-4.395	-6.348	-7.813	-7.813
258	-7.813	-7.813	-11.719	-15.625	-1.953	-16.602	-4.883	-4.883	-4.395	-6.348	-6.836	-7.813
259	-8.301	-7.813	-10.742	-10.742	-1.953	-17.578	-3.906	-5.859	-4.395	-7.324	-6.836	-9.277
260	-8.301	-7.324	-11.23	-11.23	-2.93	-16.602	-5.859	-5.859	-3.906	-6.836	-6.836	-9.277
261	-8.789	-7.324	-10.742	-10.742	-1.953	-17.578	-4.883	-4.883	-3.906	-6.836	-6.836	-8.301
262	-8.301	-8.301	-11.23	-11.23	-1.953	-17.578	-4.883	-6.836	-3.906	-6.348	-7.813	-8.789
263	-9.277	-8.789	-11.719	-11.719	-1.953	-16.602	-4.883	-5.859	-5.371	-6.348	-11.719	-8.301
264	-8.301	-6.836	-12.207	-12.207	-1.953	-16.602	-4.883	-5.859	-4.883	-7.324	-10.742	-9.277
265	-8.301	-7.324	-10.742	-11.23	-1.953	-17.578	-3.906	-3.906	-4.883	-7.324	-6.836	-8.301
266	-8.301	-7.324	-10.254	-11.719	-1.953	-17.578	-4.883	-5.859	-5.859	-6.348	-7.813	-8.789
267	-8.789	-7.813	-11.23	-11.23	-2.93	-16.602	-4.883	-4.883	-5.371	-4.883	-7.813	-8.301
268	-8.301	-7.813	-11.23	-12.207	-1.953	-16.602	-5.859	-4.883	-5.859	-5.859	-7.813	-7.813
269	-8.789	-8.301	-11.23	-11.23	-1.953	-16.602	-5.859	-3.906	-5.371	-5.859	-7.813	-8.789
270	-8.789	-7.813	-10.742	-10.742	-2.93	-16.602	-3.906	-4.883	-5.371	-5.371	-7.813	-7.813
271	-9.277	-8.301	-10.742	-10.254	-1.953	-16.602	-3.906	-4.883	-5.371	-5.371	-7.813	-8.789
272	-8.789	-8.301	-11.23	-10.742	-1.953	-16.602	-3.906	-5.859	-5.371	-5.371	-7.813	-8.301
273	-8.301	-7.324	-11.719	-11.719	-1.953	-16.602	-4.883	-4.883	-4.883	-5.371	-7.813	-8.789
274	-8.789	-6.836	-11.23	-10.742	-1.953	-17.578	-3.906	-4.883	-4.883	-6.348	-6.836	-7.813
275	-8.789	-8.789	-11.23	-10.742	-1.953	-17.578	-5.859	-5.859	-4.395	-6.836	-6.836	-8.301
276	-9.766	-7.813	-10.742	-10.742	-1.953	-17.578	-4.883	-4.883	-4.883	-5.371	-6.836	-8.301
277	-8.789	-6.836	-10.742	-11.23	-1.953	-17.578	-4.883	-4.883	-4.395	-5.859	-7.813	-8.301
278	-9.766	-7.324	-11.719	-11.23	-1.953	-16.602	-5.859	-5.859	-4.883	-6.348	-6.836	-8.301
279	-9.277	-8.301	-10.742	-10.742	-2.93	-15.625	-5.859	-4.883	-5.371	-5.859	-6.836	-8.789
280	-9.277	-7.813	-10.742	-9.766	-1.953	-16.602	-5.859	-4.883	-4.883	-6.836	-10.742	-8.789
281	-9.277	-8.301	-11.23	-10.254	-1.953	-17.578	-5.859	-5.859	-5.371	-6.348	-7.813	-8.301
282	-8.789	-6.348	-10.742	-10.742	-1.953	-17.578	-4.883	-5.859	-4.395	-6.348	-9.766	-8.301
283	-8.789	-7.813	-10.254	-10.254	-1.953	-16.602	-3.906	-6.836	-4.395	-5.371	-12.695	-9.277
284	-9.766	-7.813	-10.254	-9.766	-1.953	-16.602	-3.906	-5.859	-4.395	-5.859	-7.813	-7.813
285	-9.766	-7.813	-11.719	-17.578	-1.953	-15.625	-4.883	-5.859	-5.371	-5.371	-11.719	-8.301
286	-10.742	-7.813	-10.254	-23.438	-1.953	-16.602	-4.883	-5.859	-4.883	-6.348	-15.625	-8.301
287	-10.254	-8.301	-10.742	-17.09	-1.953	-16.602	-2.93	-4.883	-8.301	-5.371	-12.695	-8.789
288	-10.254	-7.324	-11.719	-17.09	-1.953	-16.602	-3.906	-5.859	-4.395	-5.371	-12.695	-8.789
289	-11.23	-9.277	-11.719	-11.23	-1.953	-16.602	-4.883	-4.883	-4.883	-5.371	-12.695	-8.301
290	-10.254	-8.789	-12.207	-10.742	-2.93	-14.648	-6.836	-5.859	-4.883	-5.859	-12.695	-8.301
291	-11.23	-9.277	-11.23	-11.23	-1.953	-14.648	-3.906	-5.859	-5.371	-5.371	-19.531	-8.301
292	-11.23	-6.836	-13.184	-11.23	-1.953	-16.602	-4.883	-4.883	-4.395	-7.324	-13.672	-7.813
293	-11.23	-7.813	-11.719	-11.719	-0.977	-15.625	-4.883	-4.883	-4.883	-4.395	-18.555	-8.789
294	-11.719	-7.324	-11.719	-10.742	-1.953	-16.602	-4.883	-4.883	-4.883	-6.348	-13.672	-8.789
295	-11.23	-7.324	-11.719	-11.23	-1.953	-17.578	-4.883	-4.883	-4.395	-5.859	-12.695	-9.277
296	-10.742	-8.301	-11.719	-11.23	-0.977	-16.602	-4.883	-6.836	-4.883	-5.859	-6.836	-7.324
297	-10.742	-8.301	-12.207	-11.23	-1.953	-17.578	-4.883	-5.859	-5.859	-6.836	-7.813	-7.813
298	-10.742	-7.813	-11.719	-11.23	-0.977	-16.602	-4.883	-5.859	-5.371	-5.859	-15.625	-8.301
299	-10.742	-7.324	-11.719	-10.742	-1.953	-16.602	-3.906	-4.883	-6.348	-6.348	-10.742	-7.813
300	-10.742	-8.301	-11.719	-11.23	-7.813	-16.602	-3.906	-4.883	-5.371	-6.348	-18.555	-8.301
301	-11.23	-7.813	-10.742	-17.578	-1.953	-16.602	-4.883	-4.883	-5.859	-6.348	-8.789	-9.277
302	-10.742	-8.301	-10.254	-11.719	-1.953	-17.578	-3.906	-4.883	-5.859	-6.348	-7.813	-9.277
303	-11.23	-7.813	-11.719	-11.719	-1.953	-17.578	-5.859	-8.789	-5.371	-5.859	-14.648	-8.301
304	-11.23	-9.277	-10.742	-11.23	-1.953	-16.602	-3.906	-4.883	-5.859	-6.836	-13.672	-8.789
305	-11.719	-8.301	-11.23	-11.23	-1.953	-16.602	-4.883	-5.859	-4.883	-6.348	-8.789	-8.301
306	-11.23	-7.813	-11.719	-11.719	-1.953	-17.578	-4.883	-5.859	-6.348	-5.859	-13.672	-8.789
307	-11.719	-8.301	-10.742	-10.742	-1.953	-17.578	-4.883	-4.883	-6.348	-5.859	-9.766	-8.301
308	-11.719	-7.324	-12.207	-11.719	-1.953	-18.555	-10.742	-4.883	-4.883	-4.883	-16.602	-9.277
309	-11.719	-8.301	-11.719	-11.719	-2.93	-16.602	-4.883	-5.859	-5.859	-5.371	-19.531	-9.766
310	-12.207	-8.301	-12.207	-11.719	-1.953	-16.602	-3.906	-9.766	-5.371	-5.371	-7.813	-9.277
311	-11.719	-7.324	-11.719	-15.137	-2.93	-17.578	-3.906	-4.883	-5.859	-5.371	-8.789	-8.301
312	-11.23	-8.301	-11.23	-16.113	-3.906	-15.625	-4.883	-8.789	-5.859	-5.371	-7.813	-9.277
313	-10.742	-7.813	-12.207	-17.09	-1.953	-17.578	-3.906	-4.883	-5.371	-5.859	-13.672	-8.789
314	-12.207	-7.324	-11.719	-10.742	-1.953	-16.602	-4.883	-5.859	-5.859	-6.836	-7.813	-9.277
315	-11.719	-7.813	-11.719	-10.742	-1.953	-16.602	-3.906	-5.859	-5.371	-6.836	-12.695	-9.277
316	-11.23	-7.813	-13.184	-10.742	-1.953	-17.578	-4.883	-4.883	-5.859	-5.371	-14.648	-7.324
317	-12.695	-7.813	-11.719	-11.23	-0.977	-17.578	-3.906	-4.883	-5.859	-6.348	-11.719	-8.789
318	-11.23	-8.301	-12.207	-9.766	-1.953	-16.602	-4.883	-5.859	-5.859	-5.859	-11.719	-10.254
319	-12.207	-7.324	-11.719	-10.254	-1.953	-17.578	-4.883	-6.836	-5.371	-7.324	-7.813	-8.301
320	-11.719	-7.813	-11.23	-11.23	-1.953	-16.602	-4.883	-6.836	-5.371	-6.836	-12.695	-8.789
321	-12.207	-8.301	-11.23	-10.254	-1.953	-16.602	-4.883	-4.883	-6.348	-6.348	-10.742	-9.277
322	-11.719	-8.301	-12.207	-10.742	-1.953	-16.602	-4.883	-8.789	-5.859	-5.859	-8.789	-9.277
323	-12.207	-8.789	-10.742	-10.742	-1.953	-17.578	-4.883	-11.719	-5.371	-5.859	-12.695	-9.277
324	-12.207	-7.813	-11.719	-11.23	-1.953	-16.602	-4.883	-4.883	-6.348	-6.348	-15.625	-9.277
325	-12.207	-7.324	-11.23	-11.719	-1.953	-16.602	-4.883	-6.836	-5.371	-5.371	-16.602	-8.789
326	-12.207	-7.324	-11.23	-11.719	-2.93	-17.578	-10.742	-4.883	-5.859	-4.883	-13.672	-9.277
327	-13.184	-7.813	-10.742	-10.742	-2.93	-16.602	-4.883	-8.789	-5.859	-5.859	-8.789	-8.789
328	-13.672	-7.324	-11.719	-11.23	-1.953	-17.578	-4.883	-5.859	-6.348	-5.859	-10.742	-8.789
329	-12.695	-8.789	-10.742	-11.719	-1.953	-17.578	-4.883	-4.883	-5.859	-5.371	-8.789	-9.277
330	-13.184	-7.813	-11.719	-11.23	-1.953	-17.578	-6.836	-5.859	-5.371	-6.348	-8.789	-10.254
331	-13.672	-9.277	-12.207	-10.742	-1.953	-17.578	-3.906	-5.859	-5.859	-6.348	-7.813	-8.789
332	-14.16	-8.301	-10.742	-16.113	-1.953	-16.602	-4.883	-4.883	-5.371	-7.324	-7.813	-9.277
333	-13.672	-8.789	-11.719	-17.09	-1.953	-16.602	-3.906	-5.859	-6.348	-5.371	-8.789	-9.766
334	-14.16	-9.277	-10.742	-12.207	-1.953	-17.578	-8.789	-3.906	-5.859	-6.348	-8.789	-9.277
335	-14.16	-8.301	-11.23	-12.207	-0.977	-16.602	-4.883	-5.859	-6.348	-7.324	-7.813	-9.766
336	-13.184	-6.836	-11.719	-13.184	-1.953	-16.602	-4.883	-4.883	-5.371	-6.348	-13.672	-9.766
337	-13.672	-7.324	-11.23	-11.719	-1.953	-17.578	-5.859	-5.859	-5.371	-6.836	-13.672	-9.766
338	-13.672	-7.813	-10.742	-12.207	-1.953	-17.578	-5.859	-4.883	-5.859	-7.324	-8.789	-9.766
339	-13.672	-8.301	-12.207	-12.207	-1.953	-17.578	-4.883	-5.859	-5.859	-6.348	-7.813	-10.254
340	-13.672	-7.813	-11.719	-12.207	-1.953	-16.602	-4.883	-5.859	-7.324	-7.324	-8.789	-9.766
341	-14.16	-8.301	-12.695	-12.207	-2.93	-17.578	-4.883	-6.836	-5.371	-7.813	-9.766	-10.742
342	-14.648	-7.324	-12.695	-11.719	-1.953	-17.578	-5.859	-4.883	-5.371	-6.348	-9.766	-10.742
343	-14.648	-8.789	-12.695	-11.23	-1.953	-18.555	-5.859	-5.859	-5.859	-6.348	-8.789	-10.742
344	-15.137	-8.789	-12.207	-13.184	-1.953	-17.578	-5.859	-5.859	-5.859	-6.836	-7.813	-10.254
345	-15.625	-9.277	-12.207	-12.207	-6.836	-17.578	-4.883	-5.859	-5.859	-7.324	-12.695	-10.254
346	-15.137	-8.301	-13.184	-11.719	-1.953	-18.555	-5.859	-4.883	-5.371	-6.836	-11.719	-10.254
347	-14.648	-9.277	-12.695	-12.695	-1.953	-17.578	-4.883	-4.883	-6.348	-6.836	-8.789	-10.254
348	-15.137	-8.301	-13.184	-12.695	-6.836	-18.555	-4.883	-5.859	-5.859	-6.836	-8.789	-10.742
349	-15.625	-8.789	-12.207	-13.184	-1.953	-17.578	-5.859	-9.766	-5.859	-6.836	-8.789	-10.254
350	-14.648	-8.789	-12.207	-12.207	-1.953	-18.555	-3.906	-7.813	-6.348	-7.324	-9.766	-10.254
351	-15.625	-8.301	-13.184	-11.719	-1.953	-17.578	-4.883	-5.859	-6.348	-6.836	-7.813	-9.277
352	-15.625	-9.277	-12.695	-12.207	-1.953	-17.578	-4.883	-5.859	-6.348	-6.348	-8.789	-10.254
353	-16.113	-9.277	-12.207	-13.184	-1.953	-18.555	-3.906	-5.859	-6.348	-7.324	-7.813	-11.23
354	-15.625	-9.277	-12.695	-12.695	-1.953	-18.555	-5.859	-5.859	-5.859	-6.348	-7.813	-10.742
355	-16.113	-9.277	-13.184	-12.207	-1.953	-17.578	-4.883	-5.859	-5.859	-6.836	-8.789	-10.742
356	-16.602	-8.301	-12.207	-11.719	-2.93	-18.555	-4.883	-5.859	-6.348	-7.324	-8.789	-10.254
357	-17.578	-9.766	-13.184	-13.184	-0.977	-17.578	-5.859	-5.859	-5.859	-6.836	-8.789	-11.23
358	-16.602	-8.789	-12.207	-13.184	-2.93	-17.578	-7.813	-11.719	-5.859	-7.324	-15.625	-10.742
359	-18.066	-9.277	-13.184	-12.207	-1.953	-17.578	-4.883	-6.836	-6.348	-8.301	-8.789	-11.23
360	-17.09	-9.277	-12.695	-13.672	-1.953	-18.555	-5.859	-6.836	-4.883	-6.836	-8.789	-11.23
361	-18.066	-8.789	-13.184	-13.672	-1.953	-18.555	-5.859	-7.813	-6.348	-7.324	-8.789	-11.719
362	-18.066	-9.277	-12.695	-11.719	-2.93	-18.555	-5.859	-5.859	-5.859	-6.836	-8.789	-9.766
363	-18.066	-8.789	-12.695	-14.16	-2.93	-17.578	-4.883	-6.836	-4.883	-8.301	-8.789	-12.207
364	-18.066	-9.766	-13.184	-13.184	-2.93	-18.555	-5.859	-5.859	-6.348	-7.324	-8.789	-11.719
365	-19.043	-8.789	-13.184	-14.16	-1.953	-19.531	-5.859	-5.859	-6.348	-8.301	-8.789	-11.23
366	-19.531	-8.789	-13.184	-14.16	-2.93	-19.531	-5.859	-5.859	-5.371	-7.813	-12.695	-12.695
367	-20.02	-9.766	-13.184	-12.207	-2.93	-18.555	-5.859	-5.859	-5.859	-6.348	-8.789	-12.207
368	-19.531	-9.277	-13.184	-13.184	-1.953	-19.531	-4.883	-5.859	-5.859	-7.324	-8.789	-11.719
369	-20.508	-8.789	-13.184	-16.113	-1.953	-19.531	-5.859	-5.859	-5.859	-6.348	-9.766	-12.207
370	-20.508	-9.766	-14.16	-14.648	-1.953	-19.531	-4.883	-5.859	-5.371	-7.324	-8.789	-11.719
371	-20.996	-9.766	-14.16	-13.672	-1.953	-19.531	-5.859	-5.859	-5.371	-6.836	-8.789	-12.695
372	-21.484	-9.277	-14.16	-14.648	-1.953	-19.531	-5.859	-4.883	-5.859	-7.324	-8.789	-11.719
373	-20.996	-8.789	-14.16	-13.184	-0.977	-19.531	-5.859	-6.836	-5.371	-7.813	-8.789	-12.207
374	-20.508	-9.766	-14.16	-13.672	-0.977	-19.531	-4.883	-6.836	-5.859	-7.324	-8.789	-12.695
375	-20.996	-9.277	-13.672	-14.16	-1.953	-19.531	-5.859	-6.836	-5.371	-8.301	-8.789	-11.719
376	-20.996	-9.277	-13.184	-20.02	-1.953	-19.531	-5.859	-5.859	-6.348	-6.348	-8.789	-12.207
377	-22.461	-9.766	-14.16	-18.066	-2.93	-19.531	-6.836	-6.836	-5.859	-6.348	-7.813	-12.207
378	-21.973	-9.766	-12.695	-19.043	-2.93	-19.531	-12.695	-4.883	-5.371	-7.813	-8.789	-12.207
379	-21.484	-9.277	-14.16	-15.137	-0.977	-18.555	-11.719	-6.836	-5.859	-7.813	-8.789	-12.207
380	-21.973	-9.277	-13.672	-20.508	-2.93	-18.555	-5.859	-5.859	-4.883	-7.324	-8.789	-11.719
381	-22.461	-9.277	-13.672	-20.996	-1.953	-19.531	-5.859	-4.883	-5.371	-6.836	-12.695	-12.695
382	-22.461	-10.742	-14.16	-15.625	-1.953	-19.531	-4.883	-5.859	-5.859	-6.836	-8.789	-12.207
383	-22.461	-9.766	-13.672	-15.137	-1.953	-19.531	-6.836	-6.836	-5.859	-6.836	-9.766	-11.719
384	-22.461	-8.789	-14.16	-14.648	-2.93	-19.531	-6.836	-5.859	-6.348	-7.813	-9.766	-12.695
385	-23.926	-8.789	-13.184	-15.625	-2.93	-20.508	-6.836	-5.859	-5.859	-7.813	-9.766	-13.184
386	-21.973	-9.277	-15.137	-14.648	-2.93	-19.531	-5.859	-6.836	-6.348	-7.324	-9.766	-13.184
387	-22.949	-9.766	-14.16	-16.113	-2.93	-20.508	-5.859	-4.883	-5.859	-7.813	-9.766	-13.184
388	-22.949	-9.766	-14.16	-15.137	-2.93	-20.508	-4.883	-6.836	-6.348	-7.813	-9.766	-14.16
389	-23.438	-9.766	-14.16	-14.648	-2.93	-20.508	-5.859	-6.836	-7.324	-7.324	-9.766	-12.695
390	-23.926	-9.277	-14.16	-15.625	-1.953	-19.531	-4.883	-7.813	-6.836	-7.813	-10.742	-13.184
391	-23.438	-10.254	-14.648	-15.137	-2.93	-19.531	-5.859	-6.836	-6.348	-6.348	-9.766	-13.184
392	-24.414	-10.254	-14.16	-15.137	-1.953	-19.531	-4.883	-6.836	-5.859	-7.324	-9.766	-13.672
393	-23.926	-10.742	-15.137	-16.113	-1.953	-20.508	-4.883	-6.836	-6.348	-7.813	-10.742	-13.184
394	-24.902	-10.254	-15.625	-15.137	-0.977	-20.508	-5.859	-5.859	-6.348	-6.836	-10.742	-12.207
395	-25.879	-9.277	-16.113	-15.625	-1.953	-18.555	-4.883	-6.836	-6.348	-7.324	-9.766	-13.184
396	-25.391	-8.789	-15.625	-15.137	-1.953	-21.484	-6.836	-6.836	-6.348	-7.813	-9.766	-13.184
397	-25.879	-9.766	-15.625	-16.113	-2.93	-19.531	-5.859	-5.859	-6.348	-7.813	-9.766	-13.672
398	-25.879	-10.254	-14.648	-15.137	-1.953	-20.508	-5.859	-6.836	-6.836	-8.301	-10.742	-14.648
399	-27.344	-10.742	-15.625	-15.137	-1.953	-20.508	-5.859	-5.859	-5.859	-8.301	-10.742	-14.16
400	-26.367	-9.766	-14.648	-15.625	-1.953	-20.508	-5.859	-5.859	-6.348	-7.324	-9.766	-14.648
401	-27.344	-10.254	-16.113	-16.602	-1.953	-20.508	-6.836	-6.836	-6.348	-8.301	-9.766	-14.648
402	-27.344	-10.742	-15.625	-14.648	-1.953	-20.508	-7.813	-5.859	-6.348	-8.301	-11.719	-14.16
403	-27.832	-10.742	-16.602	-16.602	-2.93	-21.484	-5.859	-5.859	-6.348	-7.813	-11.719	-13.672
404	-27.344	-10.742	-15.625	-16.602	-2.93	-21.484	-5.859	-6.836	-6.836	-7.813	-11.719	-13.672
405	-27.832	-10.254	-15.137	-16.113	-2.93	-21.484	-4.883	-6.836	-9.766	-8.789	-10.742	-14.648
406	-26.855	-10.254	-16.602	-21.973	-2.93	-19.531	-6.836	-6.836	-6.836	-7.813	-11.719	-13.672
407	-27.832	-10.254	-16.602	-22.461	-2.93	-20.508	-6.836	-6.836	-7.324	-8.301	-11.719	-15.137
408	-28.809	-11.23	-16.602	-17.09	-2.93	-20.508	-5.859	-6.836	-6.836	-6.836	-11.719	-14.16
409	-29.785	-11.23	-16.602	-16.602	-2.93	-20.508	-8.789	-6.836	-6.836	-6.836	-11.719	-14.648
410	-29.297	-10.742	-17.09	-16.602	-3.906	-19.531	-5.859	-6.836	-6.836	-7.813	-12.695	-14.16
411	-29.785	-10.254	-17.09	-21.484	-2.93	-22.461	-5.859	-6.836	-6.836	-8.301	-11.719	-14.16
412	-30.273	-10.254	-17.578	-20.02	-2.93	-20.508	-5.859	-6.836	-6.836	-8.789	-11.719	-14.16
413	-30.273	-11.23	-17.09	-16.602	-1.953	-21.484	-4.883	-5.859	-6.836	-7.813	-12.695	-14.16
414	-29.297	-10.254	-17.578	-14.648	-2.93	-21.484	-6.836	-6.836	-7.813	-8.301	-11.719	-13.672
415	-31.25	-11.23	-17.09	-16.113	-1.953	-21.484	-6.836	-7.813	-7.813	-8.789	-11.719	-13.672
416	-30.273	-10.742	-17.09	-15.625	-2.93	-21.484	-5.859	-6.836	-7.324	-6.836	-11.719	-15.625
417	-30.762	-10.254	-18.066	-16.113	-1.953	-20.508	-6.836	-6.836	-7.324	-8.301	-12.695	-14.16
418	-30.273	-11.23	-18.066	-16.113	-1.953	-21.484	-8.789	-6.836	-7.324	-8.301	-11.719	-12.695
419	-30.762	-10.742	-19.043	-16.602	-1.953	-21.484	-4.883	-6.836	-7.324	-7.813	-12.695	-14.648
420	-30.762	-10.742	-17.578	-17.09	-3.906	-21.484	-5.859	-6.836	-7.324	-9.766	-11.719	-14.16
421	-30.762	-10.742	-18.066	-15.625	-2.93	-22.461	-5.859	-6.836	-7.324	-8.301	-11.719	-14.16
422	-30.762	-10.742	-17.578	-16.602	-2.93	-20.508	-6.836	-7.813	-7.813	-8.789	-11.719	-15.625
423	-30.762	-11.719	-18.066	-16.602	-2.93	-23.438	-5.859	-6.836	-7.324	-8.789	-12.695	-16.602
424	-31.25	-11.719	-18.555	-22.949	-2.93	-21.484	-6.836	-7.813	-12.207	-9.277	-12.695	-14.648
425	-32.227	-11.23	-18.555	-16.602	-2.93	-21.484	-6.836	-7.813	-9.277	-8.789	-11.719	-15.625
426	-32.715	-11.23	-18.555	-17.578	-2.93	-21.484	-9.766	-7.813	-7.324	-10.254	-12.695	-15.137
427	-32.715	-11.23	-19.043	-17.578	-2.93	-22.461	-10.742	-7.813	-6.836	-9.277	-12.695	-14.16
428	-34.18	-11.23	-18.066	-17.578	-3.906	-21.484	-10.742	-8.789	-7.324	-8.789	-13.672	-16.113
429	-33.691	-10.742	-19.043	-17.578	-2.93	-22.461	-5.859	-6.836	-7.813	-9.277	-12.695	-16.113
430	-33.691	-10.742	-19.531	-17.09	-2.93	-21.484	-8.789	-7.813	-7.324	-8.301	-13.672	-15.625
431	-34.18	-10.742	-19.043	-16.602	-2.93	-22.461	-6.836	-5.859	-11.719	-9.766	-12.695	-15.625
432	-34.18	-11.23	-19.043	-18.066	-2.93	-22.461	-5.859	-6.836	-8.301	-9.766	-12.695	-16.113
433	-34.668	-11.719	-19.531	-16.602	-1.953	-22.461	-5.859	-6.836	-7.324	-10.254	-12.695	-15.625
434	-35.156	-11.719	-19.531	-17.09	-2.93	-22.461	-7.813	-6.836	-7.813	-9.766	-17.578	-16.113
435	-34.668	-10.254	-19.043	-16.602	-2.93	-21.484	-4.883	-12.695	-8.789	-8.789	-12.695	-16.113
436	-34.668	-11.719	-18.555	-17.09	-1.953	-22.461	-5.859	-8.789	-8.789	-10.742	-12.695	-16.113
437	-35.645	-11.23	-19.043	-17.578	-1.953	-23.438	-5.859	-7.813	-7.813	-11.23	-12.695	-16.602
438	-35.645	-11.719	-19.531	-21.484	-1.953	-22.461	-7.813	-6.836	-8.789	-10.254	-13.672	-18.066
439	-36.621	-12.695	-19.043	-22.949	-2.93	-22.461	-5.859	-8.789	-6.836	-9.766	-13.672	-16.602
440	-38.086	-12.207	-20.02	-21.484	-2.93	-22.461	-7.813	-6.836	-7.813	-10.254	-12.695	-16.602
441	-37.109	-11.23	-19.531	-19.531	-1.953	-23.438	-6.836	-8.789	-7.324	-10.254	-13.672	-17.578
442	-38.086	-12.207	-18.555	-17.578	-2.93	-24.414	-6.836	-7.813	-7.813	-9.277	-12.695	-18.066
443	-38.574	-12.207	-19.531	-17.578	-2.93	-23.438	-5.859	-6.836	-7.324	-10.742	-14.648	-17.09
444	-39.063	-12.207	-19.043	-17.09	-2.93	-23.438	-6.836	-7.813	-7.813	-10.742	-13.672	-18.555
445	-39.551	-12.207	-19.531	-18.555	-3.906	-23.438	-6.836	-6.836	-8.789	-10.742	-11.719	-18.066
446	-40.039	-12.207	-20.02	-18.066	-2.93	-23.438	-6.836	-7.813	-8.789	-9.766	-12.695	-18.555
447	-41.016	-9.766	-19.531	-18.066	-1.953	-23.438	-11.719	-7.813	-8.789	-9.277	-13.672	-18.066
448	-40.527	-12.695	-19.043	-16.113	-1.953	-24.414	-6.836	-6.836	-7.813	-9.766	-13.672	-18.066
449	-40.527	-12.695	-19.531	-18.066	-2.93	-24.414	-6.836	-6.836	-8.789	-9.766	-14.648	-18.066
450	-42.48	-11.719	-19.043	-17.09	-1.953	-23.438	-5.859	-6.836	-8.789	-8.789	-14.648	-17.578
451	-41.992	-12.695	-19.043	-18.066	-1.953	-24.414	-6.836	-5.859	-8.789	-10.742	-14.648	-18.066
452	-41.992	-12.207	-20.508	-16.113	-2.93	-23.438	-4.883	-7.813	-8.301	-10.254	-14.648	-18.555
453	-41.992	-11.719	-20.508	-18.066	-1.953	-24.414	-5.859	-8.789	-8.301	-9.766	-13.672	-18.066
454	-42.48	-12.695	-20.996	-18.066	-1.953	-23.438	-5.859	-6.836	-8.789	-9.277	-13.672	-17.09
455	-41.992	-13.184	-21.484	-17.09	-2.93	-24.414	-8.789	-7.813	-8.789	-10.742	-13.672	-18.066
456	-43.457	-12.207	-20.02	-17.09	-2.93	-24.414	-13.672	-7.813	-8.789	-9.766	-15.625	-18.555
457	-43.945	-13.672	-20.996	-15.625	-2.93	-24.414	-13.672	-7.813	-9.277	-11.23	-13.672	-18.555
458	-41.992	-12.207	-24.902	-17.09	-2.93	-24.414	-12.695	-7.813	-8.789	-10.742	-13.672	-18.066
459	-43.457	-13.672	-25.391	-18.066	-2.93	-25.391	-5.859	-8.789	-9.277	-11.719	-14.648	-18.555
460	-43.945	-12.695	-22.461	-22.949	-2.93	-25.391	-12.695	-7.813	-8.789	-11.23	-13.672	-18.555
461	-42.969	-13.672	-22.461	-22.949	-1.953	-25.391	-6.836	-7.813	-10.254	-10.254	-13.672	-18.066
462	-43.457	-14.16	-21.973	-17.09	-2.93	-25.391	-10.742	-7.813	-8.301	-11.23	-14.648	-17.578
463	-44.434	-13.184	-21.484	-17.578	-1.953	-26.367	-6.836	-7.813	-9.766	-12.207	-15.625	-18.555
464	-44.922	-14.16	-21.484	-18.555	-3.906	-26.367	-8.789	-7.813	-8.789	-11.719	-15.625	-20.02
465	-44.434	-14.16	-21.484	-17.578	-2.93	-26.367	-8.789	-8.789	-9.277	-11.23	-13.672	-19.531
466	-44.922	-14.16	-21.484	-18.066	-2.93	-26.367	-7.813	-7.813	-9.766	-11.23	-13.672	-19.531
467	-44.922	-14.16	-21.973	-18.066	-2.93	-26.367	-6.836	-7.813	-9.766	-11.23	-14.648	-19.043
468	-45.898	-15.137	-22.949	-18.066	-2.93	-27.344	-6.836	-8.789	-9.766	-11.23	-15.625	-19.043
469	-44.922	-14.648	-22.949	-18.555	-2.93	-26.367	-7.813	-7.813	-10.742	-10.254	-15.625	-18.555
470	-45.898	-14.16	-23.438	-19.043	-2.93	-26.367	-7.813	-7.813	-8.789	-9.766	-14.648	-19.043
471	-46.387	-15.137	-23.438	-17.578	-1.953	-25.391	-6.836	-8.789	-9.766	-10.742	-15.625	-19.531
472	-47.363	-14.648	-23.438	-18.066	-3.906	-26.367	-7.813	-8.789	-10.254	-10.742	-15.625	-19.043
473	-46.875	-14.648	-22.949	-18.066	-2.93	-26.367	-7.813	-7.813	-10.254	-10.742	-14.648	-19.043
474	-46.875	-14.648	-23.438	-18.066	-2.93	-26.367	-6.836	-8.789	-10.254	-10.742	-15.625	-20.02
475	-46.875	-14.648	-22.461	-18.555	-1.953	-25.391	-7.813	-8.789	-10.254	-12.207	-14.648	-20.996
476	-48.34	-14.648	-22.949	-18.066	-2.93	-25.391	-7.813	-7.813	-10.254	-10.742	-14.648	-20.508
477	-48.828	-15.137	-23.926	-19.043	-3.906	-25.391	-12.695	-9.766	-10.742	-11.719	-13.672	-21.973
478	-48.828	-15.625	-22.949	-19.043	-2.93	-26.367	-8.789	-12.695	-10.254	-11.719	-14.648	-21.484
479	-48.34	-15.137	-21.973	-20.02	-2.93	-26.367	-7.813	-7.813	-10.254	-11.719	-14.648	-20.508
480	-50.293	-15.137	-21.973	-19.043	-1.953	-26.367	-7.813	-7.813	-10.254	-12.207	-14.648	-20.508
481	-48.828	-16.113	-21.973	-19.531	-2.93	-27.344	-7.813	-9.766	-11.23	-12.695	-15.625	-20.996
482	-50.293	-16.113	-22.949	-17.578	-2.93	-27.344	-7.813	-8.789	-11.23	-11.719	-14.648	-21.484
483	-49.805	-17.09	-23.926	-20.996	-2.93	-28.32	-5.859	-8.789	-10.742	-11.719	-15.625	-22.949
484	-48.828	-15.137	-23.438	-20.02	-1.953	-27.344	-8.789	-8.789	-11.23	-12.207	-14.648	-20.996
485	-50.293	-15.625	-23.926	-19.531	-2.93	-28.32	-13.672	-9.766	-10.742	-11.23	-14.648	-22.949
486	-50.781	-17.578	-23.438	-20.996	-2.93	-28.32	-12.695	-8.789	-10.254	-11.719	-15.625	-22.949
487	-49.805	-15.625	-23.926	-20.996	-1.953	-27.344	-6.836	-9.766	-13.184	-12.207	-14.648	-22.949
488	-50.781	-16.602	-23.438	-20.02	-1.953	-27.344	-8.789	-7.813	-15.137	-11.719	-15.625	-23.438
489	-50.781	-16.113	-24.414	-20.508	-2.93	-27.344	-6.836	-8.789	-10.254	-12.207	-15.625	-22.461
490	-51.27	-16.602	-23.438	-21.484	-2.93	-28.32	-6.836	-7.813	-10.254	-11.23	-15.625	-22.949
491	-52.734	-17.09	-23.926	-20.02	-1.953	-27.344	-8.789	-9.766	-11.23	-12.207	-15.625	-23.926
492	-52.734	-17.09	-23.438	-20.02	-2.93	-27.344	-6.836	-9.766	-10.254	-11.23	-15.625	-22.949
493	-53.223	-15.625	-23.438	-19.531	-2.93	-28.32	-10.742	-9.766	-10.742	-11.719	-16.602	-22.461
494	-51.758	-17.09	-24.414	-19.531	-1.953	-28.32	-6.836	-7.813	-10.254	-11.23	-15.625	-22.949
495	-54.199	-16.113	-25.391	-20.508	-2.93	-27.344	-5.859	-8.789	-9.766	-11.23	-16.602	-23.438
496	-53.223	-16.602	-23.438	-20.508	-2.93	-28.32	-7.813	-9.766	-11.23	-12.207	-14.648	-24.414
497	-53.223	-17.09	-24.414	-20.996	-2.93	-28.32	-8.789	-8.789	-10.742	-13.184	-15.625	-24.414
498	-54.688	-17.578	-24.414	-19.043	-2.93	-29.297	-7.813	-9.766	-10.742	-11.719	-14.648	-22.949
499	-56.152	-18.066	-24.414	-20.508	-2.93	-28.32	-9.766	-15.625	-10.742	-12.207	-14.648	-23.438
500	-55.176	-18.066	-23.926	-26.855	-2.93	-29.297	-6.836	-9.766	-9.277	-13.184	-16.602	-23.926
501	-55.176	-19.043	-22.949	-27.344	-1.953	-29.297	-8.789	-8.789	-15.625	-13.184	-16.602	-23.926
502	-56.152	-18.555	-24.902	-27.344	-2.93	-30.273	-8.789	-9.766	-10.742	-12.207	-16.602	-24.414
503	-55.176	-18.066	-23.926	-21.973	-2.93	-29.297	-8.789	-9.766	-10.742	-13.184	-15.625	-24.902
504	-57.129	-18.555	-24.414	-20.996	-2.93	-29.297	-8.789	-8.789	-11.23	-12.207	-17.578	-24.902
505	-57.129	-18.066	-23.926	-21.484	-2.93	-30.273	-8.789	-8.789	-10.254	-12.207	-16.602	-26.855
506	-57.617	-19.043	-24.414	-20.508	-1.953	-29.297	-7.813	-9.766	-11.23	-12.207	-16.602	-24.902
507	-57.617	-18.555	-24.902	-20.02	-3.906	-29.297	-8.789	-10.742	-10.742	-13.184	-16.602	-24.902
508	-56.641	-19.043	-24.902	-20.996	-1.953	-29.297	-6.836	-9.766	-11.23	-12.695	-17.578	-26.855
509	-57.129	-17.578	-24.414	-21.484	-2.93	-30.273	-7.813	-8.789	-10.742	-11.719	-17.578	-25.391
510	-57.617	-18.555	-26.367	-21.973	-1.953	-30.273	-8.789	-9.766	-11.719	-12.207	-17.578	-26.367
511	-59.082	-19.043	-25.391	-21.484	-1.953	-30.273	-7.813	-8.789	-10.742	-12.207	-16.602	-26.855
512	-59.57	-19.043	-25.391	-20.996	-2.93	-29.297	-7.813	-9.766	-10.742	-13.184	-18.555	-26.367
513	-58.105	-19.531	-26.855	-20.996	-3.906	-30.273	-8.789	-8.789	-10.742	-12.207	-17.578	-25.391
514	-59.082	-18.066	-26.855	-20.996	-2.93	-29.297	-9.766	-9.766	-11.719	-13.672	-16.602	-25.879
515	-58.594	-18.555	-26.855	-21.484	-1.953	-30.273	-15.625	-10.742	-11.23	-14.16	-16.602	-26.855
516	-61.035	-18.555	-26.855	-20.996	-1.953	-29.297	-17.578	-9.766	-11.719	-13.672	-17.578	-25.879
517	-60.547	-19.531	-26.367	-20.508	-2.93	-30.273	-15.625	-9.766	-11.719	-12.207	-17.578	-26.367
518	-61.035	-19.043	-31.738	-21.973	-2.93	-30.273	-18.555	-10.742	-10.742	-13.184	-16.602	-25.879
519	-62.012	-18.066	-30.762	-21.973	-3.906	-30.273	-16.602	-10.742	-10.742	-13.184	-16.602	-26.367
520	-61.523	-20.02	-26.855	-20.508	-2.93	-30.273	-16.602	-10.742	-11.23	-14.648	-17.578	-27.344
521	-61.523	-20.996	-26.855	-23.438	-3.906	-29.297	-16.602	-9.766	-11.719	-14.16	-17.578	-27.832
522	-61.035	-20.508	-28.32	-22.949	-2.93	-30.273	-16.602	-10.742	-11.719	-14.16	-17.578	-29.297
523	-61.523	-21.484	-27.344	-22.949	-3.906	-31.25	-14.648	-9.766	-11.719	-13.672	-17.578	-27.832
524	-61.523	-20.02	-27.832	-21.973	-3.906	-29.297	-17.578	-9.766	-11.23	-14.16	-17.578	-28.32
525	-62.012	-21.484	-27.832	-22.949	-3.906	-30.273	-15.625	-10.742	-12.207	-12.207	-18.555	-27.832
526	-61.523	-22.949	-27.832	-22.949	-3.906	-30.273	-16.602	-8.789	-11.23	-13.184	-19.531	-28.32
527	-62.988	-21.973	-27.832	-21.973	-2.93	-31.25	-13.672	-9.766	-12.207	-14.648	-18.555	-28.32
528	-62.988	-20.996	-27.832	-22.949	-2.93	-30.273	-15.625	-10.742	-11.719	-13.184	-19.531	-28.809
529	-64.453	-20.508	-28.32	-23.926	-2.93	-31.25	-17.578	-10.742	-12.695	-13.184	-18.555	-28.809
530	-63.477	-21.973	-27.832	-22.949	-3.906	-31.25	-12.695	-10.742	-13.184	-13.672	-18.555	-28.809
531	-63.965	-20.996	-28.809	-22.461	-2.93	-31.25	-14.648	-10.742	-12.695	-14.16	-18.555	-28.32
532	-63.477	-20.508	-28.809	-22.461	-1.953	-31.25	-13.672	-10.742	-12.207	-14.16	-17.578	-27.832
533	-64.941	-20.02	-29.785	-23.438	-1.953	-31.25	-12.695	-10.742	-13.184	-14.16	-19.531	-28.32
534	-63.965	-20.996	-28.809	-21.973	-2.93	-31.25	-16.602	-10.742	-11.23	-14.16	-18.555	-28.809
535	-63.965	-22.461	-28.809	-22.461	-2.93	-30.273	-17.578	-10.742	-12.207	-14.16	-19.531	-29.785
536	-64.453	-21.973	-29.785	-22.949	-2.93	-31.25	-19.531	-10.742	-11.719	-14.648	-18.555	-29.785
537	-64.453	-21.973	-29.785	-22.949	-2.93	-31.25	-17.578	-10.742	-12.207	-15.137	-19.531	-29.297
538	-65.43	-22.461	-29.297	-28.809	-2.93	-31.25	-17.578	-10.742	-12.695	-15.137	-19.531	-29.785
539	-65.43	-22.949	-30.273	-22.949	-2.93	-32.227	-9.766	-10.742	-12.695	-16.113	-18.555	-29.785
540	-65.918	-22.949	-29.297	-22.949	-3.906	-30.273	-8.789	-9.766	-12.695	-15.137	-18.555	-29.297
541	-65.918	-22.949	-30.273	-23.438	-2.93	-32.227	-8.789	-10.742	-12.695	-15.137	-19.531	-30.762
542	-65.918	-21.973	-28.809	-22.949	-2.93	-31.25	-8.789	-10.742	-12.695	-14.648	-19.531	-31.25
543	-67.383	-22.949	-30.762	-29.297	-2.93	-32.227	-8.789	-10.742	-12.695	-14.648	-18.555	-30.273
544	-67.383	-22.461	-30.273	-22.461	-3.906	-31.25	-10.742	-9.766	-12.695	-15.625	-19.531	-30.273
545	-67.383	-23.926	-29.785	-23.926	-1.953	-31.25	-14.648	-11.719	-12.695	-16.113	-19.531	-31.25
546	-67.871	-23.926	-29.785	-23.438	-2.93	-32.227	-15.625	-10.742	-13.184	-15.625	-18.555	-32.227
547	-68.359	-24.414	-29.785	-23.438	-3.906	-32.227	-10.742	-14.648	-12.695	-13.184	-19.531	-32.715
548	-69.336	-24.902	-29.785	-24.414	-3.906	-32.227	-9.766	-14.648	-13.184	-14.648	-18.555	-32.715
549	-68.359	-24.414	-30.762	-29.297	-2.93	-32.227	-8.789	-14.648	-12.695	-14.648	-19.531	-32.715
550	-68.848	-24.414	-29.785	-23.926	-3.906	-32.227	-9.766	-10.742	-13.184	-15.137	-19.531	-32.227
551	-69.824	-24.902	-30.273	-23.438	-2.93	-33.203	-8.789	-10.742	-13.672	-14.16	-20.508	-33.203
552	-69.336	-24.902	-30.762	-24.902	-2.93	-33.203	-11.719	-10.742	-13.672	-16.113	-20.508	-32.715
553	-69.336	-24.414	-30.273	-23.926	-2.93	-34.18	-11.719	-11.719	-13.184	-15.137	-20.508	-33.203
554	-70.313	-25.391	-29.785	-23.438	-2.93	-34.18	-10.742	-11.719	-13.184	-15.625	-20.508	-33.691
555	-71.289	-24.902	-29.297	-23.438	-2.93	-32.227	-10.742	-10.742	-13.672	-16.113	-19.531	-32.227
556	-72.266	-24.902	-30.273	-24.902	-2.93	-33.203	-9.766	-10.742	-14.16	-14.16	-20.508	-32.227
557	-71.777	-24.902	-30.762	-23.926	-3.906	-34.18	-10.742	-11.719	-13.672	-15.625	-18.555	-33.691
558	-72.266	-24.902	-30.762	-23.926	-3.906	-33.203	-16.602	-11.719	-12.695	-15.137	-19.531	-34.668
559	-73.242	-23.926	-30.762	-24.414	-2.93	-34.18	-16.602	-11.719	-14.16	-16.113	-20.508	-33.691
560	-72.754	-26.367	-30.273	-24.902	-2.93	-34.18	-14.648	-10.742	-13.184	-17.09	-19.531	-32.715
561	-73.242	-26.855	-30.762	-25.879	-2.93	-33.203	-14.648	-11.719	-12.695	-15.625	-20.508	-33.691
562	-72.266	-26.367	-29.785	-25.391	-3.906	-33.203	-10.742	-11.719	-14.648	-16.113	-20.508	-33.691
563	-73.73	-25.391	-29.785	-26.367	-3.906	-33.203	-15.625	-11.719	-13.672	-16.113	-21.484	-33.691
564	-73.73	-25.879	-29.785	-25.391	-3.906	-34.18	-16.602	-10.742	-13.672	-15.137	-20.508	-34.668
565	-74.219	-25.879	-31.738	-25.391	-2.93	-34.18	-11.719	-13.672	-13.184	-17.09	-20.508	-34.18
566	-75.684	-27.344	-31.738	-26.367	-3.906	-34.18	-10.742	-12.695	-13.672	-17.09	-20.508	-34.668
567	-73.73	-27.344	-30.762	-25.879	-3.906	-34.18	-11.719	-11.719	-15.137	-17.09	-20.508	-35.645
568	-74.219	-25.879	-32.227	-25.391	-3.906	-35.156	-9.766	-11.719	-14.16	-16.602	-20.508	-34.668
569	-73.242	-24.902	-32.715	-25.391	-3.906	-34.18	-10.742	-11.719	-13.672	-18.066	-20.508	-34.668
570	-76.172	-26.855	-32.715	-25.391	-3.906	-34.18	-10.742	-10.742	-14.648	-17.09	-21.484	-35.156
571	-75.684	-26.855	-32.227	-24.902	-3.906	-34.18	-10.742	-11.719	-14.16	-16.113	-21.484	-36.621
572	-74.707	-27.832	-32.715	-25.879	-3.906	-35.156	-11.719	-10.742	-15.137	-17.09	-20.508	-35.156
573	-77.148	-27.344	-33.203	-25.391	-3.906	-35.156	-11.719	-11.719	-15.137	-17.578	-21.484	-35.645
574	-75.684	-27.832	-32.715	-25.391	-3.906	-34.18	-10.742	-12.695	-15.137	-16.602	-22.461	-37.109
575	-75.684	-28.32	-33.691	-24.902	-3.906	-35.156	-10.742	-11.719	-16.113	-17.578	-21.484	-36.133
576	-76.172	-27.832	-32.715	-25.391	-3.906	-35.156	-10.742	-11.719	-16.602	-17.09	-20.508	-37.598
577	-76.66	-26.855	-32.227	-25.879	-2.93	-35.156	-12.695	-10.742	-15.137	-17.09	-21.484	-38.574
578	-77.148	-26.855	-32.715	-25.879	-4.883	-34.18	-12.695	-11.719	-14.648	-16.113	-22.461	-38.086
579	-74.219	-26.855	-31.738	-26.855	-3.906	-35.156	-11.719	-11.719	-15.137	-18.066	-21.484	-39.551
580	-76.66	-26.855	-34.18	-25.879	-3.906	-35.156	-12.695	-12.695	-17.09	-18.555	-21.484	-37.598
581	-77.148	-27.832	-33.691	-30.762	-3.906	-35.156	-14.648	-12.695	-15.625	-17.578	-22.461	-38.574
582	-76.66	-27.832	-33.203	-32.227	-2.93	-36.133	-12.695	-10.742	-16.602	-19.043	-21.484	-40.527
583	-77.637	-27.832	-32.715	-26.855	-3.906	-35.156	-12.695	-11.719	-15.625	-18.066	-20.508	-39.551
584	-78.125	-28.32	-33.203	-25.879	-3.906	-37.109	-18.555	-11.719	-16.113	-19.043	-22.461	-40.527
585	-78.125	-27.344	-33.691	-25.879	-3.906	-36.133	-11.719	-12.695	-17.09	-17.09	-23.438	-39.551
586	-79.102	-28.32	-34.668	-26.367	-4.883	-36.133	-12.695	-12.695	-16.113	-17.578	-22.461	-40.039
587	-78.613	-28.32	-34.668	-26.367	-3.906	-36.133	-11.719	-12.695	-16.602	-19.043	-23.438	-40.039
588	-79.59	-26.855	-35.645	-27.344	-4.883	-36.133	-11.719	-11.719	-16.113	-18.066	-22.461	-41.504
589	-79.102	-26.855	-34.668	-28.32	-4.883	-36.133	-12.695	-11.719	-15.625	-17.578	-23.438	-41.992
590	-81.055	-27.344	-34.668	-26.855	-3.906	-37.109	-12.695	-11.719	-16.602	-18.066	-22.461	-41.992
591	-80.078	-29.785	-34.668	-26.367	-4.883	-37.109	-12.695	-12.695	-16.602	-18.555	-23.438	-41.504
592	-80.566	-28.809	-35.156	-26.855	-3.906	-37.109	-11.719	-12.695	-17.09	-18.555	-22.461	-42.48
593	-81.543	-27.832	-34.18	-27.832	-3.906	-35.156	-13.672	-11.719	-17.09	-19.043	-22.461	-43.457
594	-81.055	-28.809	-35.645	-27.344	-3.906	-36.133	-12.695	-12.695	-17.09	-17.578	-22.461	-42.48
595	-81.543	-27.344	-34.668	-27.344	-3.906	-35.156	-14.648	-12.695	-15.625	-19.043	-23.438	-42.969
596	-82.031	-28.809	-35.156	-26.855	-3.906	-36.133	-11.719	-12.695	-16.113	-18.555	-23.438	-41.992
597	-80.566	-28.32	-36.133	-26.855	-3.906	-36.133	-12.695	-12.695	-16.602	-18.555	-23.438	-41.992
598	-82.031	-28.809	-35.645	-27.344	-4.883	-36.133	-12.695	-12.695	-16.602	-18.066	-24.414	-42.969
599	-82.031	-28.809	-36.133	-28.809	-3.906	-36.133	-11.719	-13.672	-16.602	-20.02	-23.438	-43.457
600	-83.008	-29.297	-35.156	-27.344	-3.906	-37.109	-13.672	-13.672	-16.113	-19.531	-23.438	-42.969
601	-82.031	-28.809	-35.645	-27.344	-4.883	-37.109	-12.695	-11.719	-16.113	-19.531	-23.438	-43.457
602	-83.008	-28.809	-35.645	-28.32	-4.883	-37.109	-12.695	-12.695	-17.09	-18.555	-23.438	-42.48
603	-83.984	-29.297	-36.133	-27.344	-3.906	-36.133	-14.648	-12.695	-16.113	-20.02	-25.391	-43.945
604	-84.961	-28.32	-36.621	-28.809	-3.906	-37.109	-13.672	-12.695	-16.113	-19.531	-23.438	-44.922
605	-84.961	-29.785	-36.621	-28.32	-4.883	-38.086	-14.648	-12.695	-16.602	-20.508	-24.414	-42.969
606	-86.426	-28.809	-36.621	-32.715	-4.883	-37.109	-13.672	-13.672	-16.602	-19.531	-25.391	-43.945
607	-83.984	-29.785	-37.109	-28.809	-4.883	-38.086	-13.672	-12.695	-18.066	-20.02	-25.391	-42.48
608	-85.449	-30.273	-37.598	-28.32	-4.883	-39.063	-13.672	-12.695	-16.602	-20.02	-24.414	-42.969
609	-85.938	-29.297	-38.086	-28.32	-4.883	-38.086	-13.672	-11.719	-17.09	-18.555	-25.391	-44.434
610	-85.938	-30.273	-38.086	-27.832	-3.906	-39.063	-13.672	-13.672	-17.578	-19.531	-26.367	-44.434
611	-85.938	-29.785	-38.086	-28.32	-5.859	-37.109	-14.648	-11.719	-16.113	-20.996	-27.344	-43.945
612	-85.449	-31.738	-39.063	-28.809	-4.883	-38.086	-19.531	-12.695	-16.602	-20.508	-26.367	-43.945
613	-87.891	-31.738	-38.574	-34.18	-4.883	-38.086	-20.508	-12.695	-16.602	-21.973	-27.344	-43.945
614	-87.402	-30.273	-39.063	-34.668	-4.883	-37.109	-17.578	-12.695	-17.578	-20.508	-26.367	-42.969
615	-88.379	-31.25	-39.063	-30.762	-4.883	-38.086	-18.555	-13.672	-17.09	-21.973	-26.367	-43.457
616	-88.867	-31.25	-38.574	-34.18	-5.859	-38.086	-15.625	-13.672	-17.578	-21.484	-26.367	-43.945
617	-88.867	-31.738	-39.063	-35.156	-4.883	-38.086	-18.555	-13.672	-17.578	-20.996	-26.367	-44.434
618	-88.867	-31.25	-39.063	-34.668	-4.883	-38.086	-14.648	-12.695	-22.949	-22.461	-27.344	-44.434
619	-88.867	-31.25	-39.063	-35.156	-4.883	-39.063	-14.648	-12.695	-18.066	-22.461	-27.344	-44.434
620	-89.844	-32.227	-38.086	-29.785	-5.859	-38.086	-12.695	-18.555	-18.066	-21.484	-28.32	-44.922
621	-89.844	-32.715	-40.039	-28.32	-4.883	-40.039	-14.648	-19.531	-18.066	-20.996	-27.344	-44.922
622	-89.844	-31.738	-39.063	-29.785	-4.883	-38.086	-14.648	-13.672	-17.09	-21.973	-27.344	-44.922
623	-90.82	-31.738	-39.551	-29.297	-4.883	-39.063	-17.578	-18.555	-18.066	-21.484	-28.32	-44.922
624	-90.82	-32.227	-38.574	-30.273	-5.859	-38.086	-14.648	-20.508	-17.578	-21.973	-27.344	-45.41
625	-91.309	-32.715	-39.551	-30.273	-4.883	-38.086	-14.648	-22.461	-19.043	-21.484	-28.32	-45.898
626	-90.82	-33.691	-40.039	-29.785	-4.883	-38.086	-13.672	-12.695	-18.555	-22.461	-29.297	-44.922
627	-91.797	-33.203	-40.039	-31.25	-5.859	-39.063	-12.695	-16.602	-18.555	-21.484	-28.32	-44.922
628	-92.285	-32.227	-39.063	-30.762	-4.883	-39.063	-14.648	-16.602	-18.066	-20.508	-29.297	-45.898
629	-93.262	-32.227	-41.504	-28.32	-4.883	-38.086	-14.648	-13.672	-18.555	-21.484	-28.32	-44.922
630	-93.75	-32.715	-41.504	-29.297	-4.883	-40.039	-14.648	-12.695	-19.043	-20.996	-27.344	-44.922
631	-92.285	-32.227	-41.504	-30.273	-3.906	-39.063	-13.672	-13.672	-19.043	-20.996	-30.273	-45.898
632	-94.727	-33.203	-41.016	-28.809	-4.883	-40.039	-14.648	-12.695	-18.555	-20.508	-28.32	-43.945
633	-94.238	-33.203	-41.504	-29.785	-3.906	-39.063	-14.648	-13.672	-19.043	-21.484	-28.32	-45.41
634	-92.773	-32.227	-40.527	-33.691	-4.883	-40.039	-14.648	-12.695	-18.555	-20.02	-29.297	-46.387
635	-94.727	-33.203	-42.48	-29.785	-4.883	-40.039	-13.672	-12.695	-19.043	-22.461	-30.273	-46.387
636	-96.191	-32.715	-42.969	-29.297	-4.883	-40.039	-13.672	-14.648	-19.043	-21.973	-30.273	-45.898
637	-93.75	-33.203	-42.969	-29.297	-4.883	-39.063	-13.672	-14.648	-19.043	-21.484	-30.273	-46.875
638	-96.191	-33.203	-42.48	-30.762	-5.859	-40.039	-15.625	-13.672	-18.555	-21.484	-28.32	-47.363
639	-94.727	-32.715	-42.969	-31.25	-5.859	-40.039	-12.695	-14.648	-18.555	-21.484	-29.297	-48.828
640	-95.215	-32.715	-41.504	-31.25	-4.883	-40.039	-15.625	-14.648	-19.531	-21.973	-29.297	-47.363
641	-95.703	-33.691	-41.992	-30.273	-4.883	-41.016	-15.625	-14.648	-19.531	-21.973	-29.297	-47.852
642	-97.168	-33.203	-42.969	-31.738	-5.859	-41.992	-14.648	-14.648	-19.043	-20.996	-30.273	-46.387
643	-96.68	-34.18	-42.48	-30.762	-5.859	-41.016	-14.648	-13.672	-18.555	-21.973	-30.273	-48.34
644	-97.168	-34.668	-44.434	-30.762	-5.859	-41.016	-14.648	-13.672	-19.043	-21.484	-30.273	-48.34
645	-98.633	-34.668	-42.48	-31.25	-5.859	-40.039	-13.672	-14.648	-20.02	-21.484	-29.297	-48.828
646	-98.145	-34.668	-43.945	-30.273	-4.883	-41.016	-14.648	-12.695	-19.531	-21.484	-31.25	-49.316
647	-99.609	-36.133	-43.945	-30.273	-5.859	-42.969	-13.672	-14.648	-18.555	-21.484	-30.273	-48.828
648	-100.098	-34.668	-43.457	-32.715	-4.883	-41.992	-12.695	-20.508	-19.531	-21.973	-29.297	-49.316
649	-100.586	-34.668	-43.945	-34.18	-4.883	-41.992	-14.648	-14.648	-19.043	-22.461	-31.25	-49.805
650	-101.074	-34.18	-44.922	-30.762	-4.883	-42.969	-14.648	-14.648	-19.043	-22.461	-31.25	-49.805
651	-100.586	-36.133	-43.945	-31.25	-4.883	-41.992	-13.672	-13.672	-19.531	-21.484	-30.273	-49.805
652	-100.098	-35.156	-44.434	-29.785	-4.883	-41.016	-15.625	-14.648	-18.555	-21.484	-30.273	-48.34
653	-99.609	-35.645	-43.945	-29.785	-4.883	-41.992	-14.648	-17.578	-19.531	-22.949	-31.25	-49.805
654	-101.074	-37.109	-43.457	-30.273	-4.883	-41.992	-14.648	-13.672	-19.531	-21.973	-30.273	-48.828
655	-100.586	-37.109	-44.434	-30.273	-3.906	-41.992	-16.602	-14.648	-20.02	-22.949	-30.273	-50.293
656	-102.051	-35.645	-45.41	-30.762	-5.859	-41.992	-14.648	-14.648	-20.02	-23.926	-29.297	-50.293
657	-102.051	-37.109	-44.434	-36.621	-4.883	-42.969	-14.648	-14.648	-20.508	-22.949	-30.273	-51.758
658	-103.027	-37.109	-44.922	-36.133	-4.883	-43.945	-16.602	-13.672	-20.996	-23.438	-29.297	-50.293
659	-102.539	-36.133	-44.434	-37.109	-5.859	-42.969	-16.602	-14.648	-20.996	-22.949	-30.273	-50.781
660	-104.004	-36.133	-45.41	-31.25	-5.859	-43.945	-16.602	-14.648	-20.02	-24.414	-30.273	-51.758
661	-104.004	-37.598	-44.922	-32.227	-4.883	-42.969	-21.484	-19.531	-20.508	-23.438	-31.25	-51.27
662	-103.516	-36.621	-45.41	-32.227	-5.859	-44.922	-27.344	-19.531	-21.484	-23.438	-30.273	-51.758
663	-103.516	-37.109	-44.434	-31.738	-5.859	-43.945	-16.602	-20.508	-21.484	-24.414	-30.273	-51.27
664	-103.516	-38.574	-44.434	-32.715	-5.859	-43.945	-15.625	-20.508	-20.508	-22.461	-32.227	-53.223
665	-104.004	-37.598	-45.898	-31.738	-5.859	-44.922	-15.625	-14.648	-21.484	-23.926	-31.25	-52.246
666	-104.004	-37.598	-45.41	-31.738	-6.836	-44.922	-16.602	-15.625	-21.484	-24.414	-31.25	-53.223
667	-104.492	-36.621	-44.434	-33.203	-5.859	-44.922	-14.648	-14.648	-21.973	-23.926	-31.25	-51.758
668	-104.98	-38.574	-45.898	-38.086	-6.836	-43.945	-16.602	-16.602	-22.461	-26.367	-32.227	-52.246
669	-106.445	-36.133	-45.41	-31.738	-6.836	-43.945	-16.602	-18.555	-21.484	-24.902	-30.273	-52.246
670	-106.445	-37.109	-45.41	-31.738	-6.836	-44.922	-17.578	-15.625	-22.461	-25.879	-31.25	-52.734
671	-106.445	-38.574	-46.387	-34.18	-5.859	-44.922	-17.578	-14.648	-22.461	-24.902	-31.25	-52.734
672	-106.445	-37.598	-46.875	-33.691	-5.859	-42.969	-15.625	-14.648	-22.461	-26.855	-31.25	-52.246
673	-104.98	-37.598	-47.363	-32.715	-5.859	-44.922	-17.578	-15.625	-22.461	-25.879	-31.25	-53.711
674	-105.469	-38.086	-46.875	-32.227	-5.859	-44.922	-16.602	-14.648	-22.461	-26.855	-31.25	-53.711
675	-109.863	-38.086	-46.875	-33.203	-6.836	-45.898	-18.555	-15.625	-23.926	-26.855	-31.25	-53.223
676	-107.91	-38.086	-45.41	-33.203	-6.836	-44.922	-17.578	-15.625	-23.438	-26.367	-31.25	-53.711
677	-106.445	-38.086	-46.875	-33.203	-5.859	-44.922	-18.555	-15.625	-23.926	-28.809	-31.25	-54.199
678	-108.887	-38.086	-46.875	-32.715	-5.859	-45.898	-16.602	-15.625	-28.809	-27.832	-31.25	-53.223
679	-108.398	-38.574	-46.387	-32.227	-5.859	-44.922	-17.578	-14.648	-23.926	-27.344	-32.227	-53.711
680	-108.887	-37.598	-47.852	-34.668	-5.859	-44.922	-16.602	-20.508	-23.926	-27.832	-31.25	-54.688
681	-108.398	-39.063	-47.363	-33.691	-5.859	-44.922	-18.555	-16.602	-22.461	-27.344	-33.203	-53.711
682	-109.863	-38.574	-46.875	-39.551	-7.813	-45.898	-18.555	-15.625	-23.438	-27.832	-33.203	-54.199
683	-109.375	-38.574	-45.898	-33.691	-6.836	-44.922	-18.555	-14.648	-24.414	-28.32	-33.203	-56.152
684	-109.863	-37.598	-46.875	-33.691	-6.836	-45.898	-19.531	-15.625	-22.949	-27.344	-32.227	-54.688
685	-108.887	-39.551	-46.875	-34.18	-6.836	-46.875	-18.555	-16.602	-23.438	-27.832	-34.18	-56.641
686	-111.328	-39.551	-48.34	-33.691	-6.836	-46.875	-18.555	-16.602	-28.809	-28.32	-34.18	-55.664
687	-111.328	-41.016	-47.363	-32.715	-6.836	-45.898	-18.555	-14.648	-24.414	-28.809	-34.18	-55.664
688	-111.328	-39.551	-49.316	-34.18	-6.836	-47.852	-20.508	-14.648	-23.926	-28.32	-32.227	-57.129
689	-111.328	-39.551	-48.34	-34.668	-7.813	-46.875	-17.578	-14.648	-23.438	-28.32	-33.203	-55.664
690	-110.352	-39.551	-48.828	-34.18	-6.836	-45.898	-18.555	-14.648	-23.438	-29.785	-32.227	-56.641
691	-111.328	-40.039	-49.805	-34.668	-6.836	-46.875	-18.555	-15.625	-24.902	-28.32	-33.203	-57.617
692	-113.281	-40.039	-49.316	-33.691	-6.836	-47.852	-17.578	-14.648	-23.926	-28.32	-34.18	-56.152
693	-111.328	-40.039	-49.316	-34.18	-6.836	-46.875	-17.578	-14.648	-29.297	-29.297	-32.227	-56.641
694	-111.816	-41.504	-48.34	-34.18	-5.859	-46.875	-18.555	-15.625	-28.809	-29.297	-34.18	-56.641
695	-111.328	-40.527	-48.828	-37.598	-5.859	-47.852	-23.438	-14.648	-23.926	-29.297	-32.227	-56.641
696	-111.328	-41.504	-49.805	-38.574	-6.836	-47.852	-18.555	-16.602	-23.438	-29.785	-32.227	-57.617
697	-112.793	-41.992	-48.34	-39.551	-7.813	-46.875	-18.555	-16.602	-24.414	-29.297	-33.203	-59.082
698	-114.258	-40.527	-48.828	-33.691	-5.859	-46.875	-25.391	-16.602	-23.438	-28.809	-37.109	-58.105
699	-113.281	-41.992	-48.34	-34.18	-6.836	-46.875	-18.555	-15.625	-24.414	-30.762	-39.063	-58.594
700	-114.258	-42.48	-49.316	-34.18	-6.836	-47.852	-19.531	-15.625	-25.879	-30.762	-33.203	-59.082
701	-114.258	-42.48	-50.781	-34.18	-7.813	-47.852	-18.555	-16.602	-24.902	-29.297	-38.086	-58.594
702	-114.258	-42.48	-50.293	-35.156	-6.836	-47.852	-18.555	-16.602	-25.391	-29.297	-34.18	-59.082
703	-113.281	-42.48	-50.293	-35.645	-6.836	-48.828	-20.508	-16.602	-25.391	-29.785	-34.18	-59.082
704	-114.258	-42.969	-51.27	-34.668	-6.836	-48.828	-19.531	-15.625	-25.391	-30.762	-34.18	-59.082
705	-114.746	-41.992	-50.781	-35.156	-7.813	-48.828	-19.531	-15.625	-25.391	-29.785	-33.203	-58.594
706	-115.234	-41.992	-51.758	-35.645	-7.813	-48.828	-20.508	-16.602	-25.391	-28.809	-34.18	-58.594
707	-114.746	-43.457	-50.293	-36.133	-7.813	-48.828	-18.555	-16.602	-26.367	-30.762	-34.18	-59.082
708	-115.234	-43.457	-50.293	-35.645	-7.813	-48.828	-21.484	-16.602	-26.855	-29.785	-34.18	-59.57
709	-116.211	-44.434	-50.293	-34.18	-7.813	-50.781	-18.555	-22.461	-31.738	-29.297	-34.18	-59.57
710	-118.164	-43.945	-51.27	-35.645	-7.813	-48.828	-20.508	-16.602	-25.879	-30.273	-34.18	-61.523
711	-117.188	-44.434	-51.27	-35.645	-6.836	-50.781	-18.555	-16.602	-25.879	-30.273	-34.18	-60.547
712	-117.188	-44.434	-52.246	-36.133	-7.813	-50.781	-19.531	-16.602	-27.344	-28.809	-35.156	-61.523
713	-117.676	-44.434	-50.781	-36.621	-7.813	-49.805	-19.531	-17.578	-26.367	-29.785	-40.039	-62.012
714	-117.676	-43.945	-51.27	-36.133	-7.813	-50.781	-19.531	-17.578	-26.855	-29.785	-34.18	-61.035
715	-120.117	-44.922	-50.781	-36.621	-6.836	-50.781	-26.367	-16.602	-25.391	-31.25	-35.156	-62.012
716	-117.188	-43.457	-52.246	-35.156	-7.813	-50.781	-25.391	-17.578	-25.879	-29.297	-34.18	-60.059
717	-119.141	-45.41	-52.246	-35.645	-7.813	-50.781	-18.555	-17.578	-27.344	-30.762	-34.18	-61.523
718	-120.117	-44.434	-52.246	-36.621	-6.836	-50.781	-20.508	-17.578	-26.855	-30.273	-34.18	-60.059
719	-118.652	-44.434	-51.27	-37.598	-7.813	-52.734	-20.508	-18.555	-26.855	-31.738	-35.156	-60.059
720	-117.676	-45.41	-52.246	-35.645	-7.813	-52.734	-23.438	-17.578	-27.344	-31.738	-39.063	-60.547
721	-119.141	-44.434	-52.246	-36.133	-8.789	-52.734	-24.414	-18.555	-26.367	-32.227	-36.133	-60.547
722	-121.094	-44.922	-54.199	-36.621	-7.813	-51.758	-23.438	-18.555	-27.344	-31.25	-34.18	-62.012
723	-120.117	-43.945	-52.734	-36.621	-7.813	-52.734	-25.391	-17.578	-27.832	-30.762	-39.063	-61.523
724	-120.117	-45.898	-52.734	-35.645	-6.836	-52.734	-20.508	-19.531	-26.855	-32.227	-40.039	-63.477
725	-122.07	-45.41	-52.734	-37.109	-8.789	-52.734	-25.391	-18.555	-26.855	-31.738	-36.133	-63.477
726	-121.582	-46.387	-53.223	-38.086	-8.789	-52.734	-26.367	-18.555	-28.32	-31.738	-35.156	-61.523
727	-124.512	-46.387	-52.734	-37.109	-9.766	-54.688	-23.438	-17.578	-27.344	-31.738	-36.133	-62.5
728	-122.07	-45.898	-53.223	-36.621	-8.789	-53.711	-21.484	-18.555	-27.832	-32.715	-35.156	-62.988
729	-123.535	-47.363	-52.246	-38.086	-8.789	-52.734	-20.508	-17.578	-27.344	-30.762	-36.133	-63.965
730	-123.535	-44.922	-52.734	-37.109	-8.789	-54.688	-25.391	-18.555	-26.855	-31.25	-36.133	-62.5
731	-124.023	-46.875	-52.734	-38.086	-8.789	-53.711	-25.391	-18.555	-27.344	-31.738	-36.133	-63.477
732	-123.535	-45.41	-53.711	-44.922	-8.789	-53.711	-19.531	-18.555	-28.809	-31.738	-36.133	-62.988
733	-125.977	-46.387	-54.199	-37.598	-9.766	-52.734	-18.555	-18.555	-28.32	-32.227	-37.109	-64.453
734	-125.977	-45.898	-54.688	-37.598	-8.789	-54.688	-19.531	-19.531	-29.297	-33.203	-36.133	-64.453
735	-125.977	-47.363	-54.199	-39.063	-8.789	-54.688	-22.461	-17.578	-28.809	-31.738	-37.109	-63.477
736	-126.953	-46.387	-52.734	-38.574	-7.813	-54.688	-20.508	-19.531	-28.32	-32.227	-37.109	-63.477
737	-126.953	-47.852	-53.711	-38.086	-8.789	-54.688	-21.484	-23.438	-29.297	-33.691	-35.156	-64.941
738	-127.441	-47.363	-53.711	-38.574	-8.789	-54.688	-19.531	-18.555	-29.297	-34.18	-42.969	-64.453
739	-126.465	-46.875	-51.758	-39.551	-8.789	-54.688	-20.508	-18.555	-27.832	-34.18	-38.086	-64.941
740	-129.395	-46.387	-52.246	-39.063	-8.789	-55.664	-25.391	-19.531	-28.809	-34.18	-41.016	-65.43
741	-128.418	-47.363	-53.223	-38.574	-8.789	-55.664	-28.32	-20.508	-29.297	-33.203	-41.992	-64.453
742	-127.441	-48.34	-52.734	-37.598	-9.766	-55.664	-24.414	-18.555	-29.785	-34.668	-35.156	-65.43
743	-129.395	-48.34	-53.711	-39.551	-8.789	-53.711	-29.297	-19.531	-29.785	-34.18	-41.016	-66.406
744	-128.418	-48.828	-52.734	-39.551	-9.766	-54.688	-23.438	-19.531	-29.297	-34.668	-36.133	-63.477
745	-128.418	-48.828	-54.199	-41.016	-8.789	-54.688	-20.508	-19.531	-29.785	-33.691	-41.992	-65.43
746	-129.395	-49.805	-54.199	-40.527	-8.789	-55.664	-20.508	-19.531	-29.785	-34.18	-42.969	-65.918
747	-128.418	-49.316	-53.223	-40.527	-8.789	-55.664	-21.484	-18.555	-29.297	-33.203	-37.109	-66.406
748	-130.371	-50.293	-53.223	-40.527	-8.789	-54.688	-20.508	-18.555	-29.297	-34.18	-42.969	-65.918
749	-129.883	-49.316	-54.688	-39.551	-8.789	-55.664	-24.414	-19.531	-29.785	-33.203	-37.109	-67.383
750	-131.348	-50.293	-52.734	-39.551	-9.766	-54.688	-20.508	-19.531	-30.273	-34.668	-41.992	-67.871
751	-131.348	-50.781	-52.734	-41.016	-7.813	-55.664	-20.508	-18.555	-30.273	-33.691	-38.086	-67.871
752	-130.371	-50.293	-53.711	-40.527	-9.766	-55.664	-20.508	-18.555	-30.762	-35.156	-38.086	-67.871
753	-131.836	-49.316	-55.664	-41.016	-8.789	-55.664	-24.414	-18.555	-30.273	-34.668	-38.086	-69.824
754	-131.348	-50.781	-54.688	-41.504	-8.789	-56.641	-21.484	-19.531	-29.785	-34.18	-37.109	-68.359
755	-132.324	-50.781	-55.176	-41.016	-8.789	-55.664	-20.508	-20.508	-29.297	-34.18	-37.109	-68.848
756	-132.324	-51.758	-55.176	-40.527	-8.789	-55.664	-21.484	-20.508	-29.785	-35.645	-38.086	-69.336
757	-131.836	-48.828	-54.199	-42.48	-9.766	-56.641	-21.484	-19.531	-30.762	-36.133	-38.086	-68.848
758	-132.324	-51.27	-54.688	-41.504	-7.813	-56.641	-27.344	-20.508	-29.785	-35.645	-39.063	-68.848
759	-131.836	-51.758	-54.199	-41.016	-8.789	-55.664	-21.484	-21.484	-30.273	-36.621	-38.086	-68.359
760	-132.813	-50.293	-55.176	-42.48	-7.813	-57.617	-22.461	-21.484	-30.273	-36.133	-38.086	-68.848
761	-133.301	-52.246	-56.152	-42.969	-9.766	-55.664	-20.508	-21.484	-29.297	-35.645	-38.086	-68.848
762	-132.813	-51.27	-54.688	-41.504	-10.742	-57.617	-21.484	-20.508	-30.762	-35.645	-38.086	-69.336
763	-133.789	-50.781	-55.176	-42.969	-9.766	-56.641	-22.461	-18.555	-30.273	-35.645	-37.109	-69.824
764	-133.789	-52.246	-56.152	-42.48	-9.766	-57.617	-21.484	-20.508	-30.762	-35.156	-43.945	-69.336
765	-134.277	-52.246	-56.152	-43.457	-8.789	-57.617	-22.461	-20.508	-30.762	-36.621	-43.945	-70.801
766	-134.277	-51.27	-56.152	-42.969	-9.766	-57.617	-20.508	-20.508	-31.25	-36.621	-41.016	-70.801
767	-133.301	-52.246	-55.664	-42.48	-8.789	-57.617	-22.461	-20.508	-31.738	-36.621	-39.063	-69.824
768	-132.813	-51.27	-56.152	-43.945	-8.789	-57.617	-22.461	-22.461	-30.762	-36.621	-39.063	-70.313
769	-135.254	-52.246	-56.152	-43.945	-9.766	-58.594	-21.484	-25.391	-30.762	-36.133	-38.086	-70.801
770	-135.254	-52.734	-59.57	-43.945	-9.766	-58.594	-22.461	-20.508	-31.25	-37.598	-38.086	-69.336
771	-136.719	-52.734	-57.617	-42.969	-8.789	-57.617	-22.461	-20.508	-31.25	-39.063	-41.016	-70.801
772	-134.277	-54.199	-57.617	-43.457	-9.766	-57.617	-23.438	-23.438	-36.133	-38.574	-41.992	-70.313
773	-135.254	-51.758	-58.105	-42.48	-9.766	-60.547	-23.438	-21.484	-30.762	-38.086	-41.992	-72.266
774	-135.254	-53.223	-55.176	-42.969	-9.766	-58.594	-23.438	-20.508	-32.227	-39.063	-38.086	-71.289
775	-136.23	-53.711	-58.105	-48.828	-10.742	-59.57	-21.484	-20.508	-31.25	-38.574	-41.992	-71.777
776	-136.719	-52.246	-56.641	-43.457	-8.789	-59.57	-24.414	-21.484	-32.227	-38.574	-39.063	-70.313
777	-137.695	-53.711	-57.617	-44.434	-10.742	-60.547	-27.344	-20.508	-32.227	-39.063	-39.063	-72.266
778	-137.695	-54.688	-58.105	-43.945	-10.742	-58.594	-27.344	-20.508	-32.227	-39.063	-40.039	-72.754
779	-136.719	-53.223	-57.129	-43.457	-9.766	-58.594	-23.438	-21.484	-32.227	-38.574	-39.063	-72.266
780	-136.719	-54.199	-58.105	-44.434	-10.742	-58.594	-22.461	-21.484	-32.227	-38.574	-39.063	-71.289
781	-138.184	-54.688	-58.105	-44.434	-10.742	-59.57	-22.461	-21.484	-31.738	-39.063	-38.086	-73.242
782	-138.184	-53.711	-57.617	-43.945	-10.742	-59.57	-23.438	-22.461	-32.715	-38.086	-38.086	-72.754
783	-137.695	-53.711	-57.617	-43.457	-9.766	-58.594	-23.438	-22.461	-32.227	-38.086	-38.086	-71.289
784	-138.184	-55.664	-57.617	-44.922	-11.719	-59.57	-24.414	-21.484	-32.227	-40.039	-38.086	-74.219
785	-136.719	-55.664	-58.105	-43.945	-10.742	-60.547	-24.414	-20.508	-32.227	-39.551	-40.039	-72.266
786	-138.184	-56.152	-57.617	-43.945	-10.742	-60.547	-29.297	-21.484	-33.691	-39.551	-38.086	-72.754
787	-138.184	-56.152	-57.129	-44.922	-10.742	-59.57	-22.461	-20.508	-33.203	-40.039	-38.086	-74.219
788	-138.184	-57.129	-58.105	-44.922	-10.742	-59.57	-22.461	-27.344	-33.203	-39.551	-39.063	-74.707
789	-138.184	-56.152	-59.57	-43.945	-10.742	-61.523	-24.414	-21.484	-32.715	-39.063	-40.039	-74.219
790	-137.695	-56.152	-58.105	-44.922	-10.742	-61.523	-22.461	-20.508	-33.203	-39.551	-41.016	-74.219
791	-139.648	-56.641	-58.594	-44.922	-10.742	-61.523	-23.438	-21.484	-31.738	-41.016	-40.039	-74.707
792	-139.648	-55.664	-59.082	-45.898	-11.719	-62.5	-23.438	-22.461	-32.715	-40.527	-41.016	-74.707
793	-139.648	-57.129	-58.594	-44.922	-9.766	-61.523	-23.438	-21.484	-34.18	-41.504	-40.039	-74.219
794	-139.16	-56.641	-58.105	-45.41	-10.742	-60.547	-24.414	-20.508	-33.203	-40.527	-41.016	-75.195
795	-139.648	-57.129	-59.57	-45.41	-10.742	-62.5	-23.438	-23.438	-33.691	-40.039	-39.063	-75.684
796	-138.184	-58.105	-59.57	-50.293	-10.742	-60.547	-24.414	-21.484	-33.691	-41.016	-39.063	-75.195
797	-139.16	-58.105	-60.059	-51.27	-8.789	-61.523	-34.18	-22.461	-34.18	-40.527	-41.016	-77.637
798	-140.625	-60.547	-60.547	-45.41	-10.742	-61.523	-24.414	-24.414	-33.691	-41.504	-40.039	-76.172
799	-139.16	-59.082	-61.035	-44.922	-9.766	-62.5	-25.391	-21.484	-34.668	-41.016	-41.992	-75.684
800	-140.625	-60.059	-58.594	-44.922	-10.742	-62.5	-24.414	-23.438	-34.18	-39.551	-40.039	-77.148
801	-141.602	-60.547	-59.082	-42.969	-10.742	-64.453	-24.414	-23.438	-33.691	-40.527	-41.016	-76.172
802	-141.602	-59.57	-60.547	-45.41	-11.719	-63.477	-29.297	-22.461	-34.668	-41.016	-41.992	-78.613
803	-140.137	-60.059	-59.57	-46.875	-11.719	-62.5	-31.25	-22.461	-34.18	-41.016	-44.922	-78.613
804	-142.578	-60.547	-59.57	-46.387	-10.742	-63.477	-28.32	-22.461	-33.203	-41.504	-43.945	-77.637
805	-141.113	-60.547	-61.035	-46.875	-11.719	-64.453	-28.32	-23.438	-34.668	-41.992	-41.016	-77.637
806	-141.602	-61.035	-59.57	-45.41	-11.719	-64.453	-29.297	-22.461	-33.691	-40.039	-41.016	-79.59
807	-142.09	-58.594	-58.594	-45.41	-11.719	-62.5	-25.391	-23.438	-34.18	-42.48	-43.945	-78.613
808	-143.066	-61.035	-59.57	-50.781	-11.719	-63.477	-23.438	-21.484	-34.668	-41.992	-41.016	-77.637
809	-142.09	-61.523	-60.547	-52.246	-12.695	-64.453	-30.273	-26.367	-33.691	-41.504	-41.992	-79.59
810	-143.555	-60.059	-60.547	-52.246	-10.742	-65.43	-28.32	-21.484	-35.156	-41.504	-42.969	-78.125
811	-144.531	-61.035	-60.547	-53.223	-11.719	-64.453	-31.25	-22.461	-36.133	-41.016	-42.969	-80.566
812	-143.555	-59.57	-61.523	-51.27	-12.695	-65.43	-29.297	-21.484	-41.016	-41.992	-42.969	-80.566
813	-142.578	-61.035	-61.035	-45.41	-11.719	-64.453	-29.297	-21.484	-39.551	-42.48	-41.992	-80.566
814	-144.531	-61.035	-61.523	-46.387	-11.719	-64.453	-29.297	-22.461	-34.668	-42.969	-46.875	-80.078
815	-145.02	-61.035	-61.035	-45.898	-10.742	-64.453	-30.273	-22.461	-35.156	-41.504	-41.992	-81.543
816	-143.066	-62.988	-62.012	-44.922	-11.719	-64.453	-25.391	-22.461	-34.668	-41.992	-41.992	-80.078
817	-145.02	-62.012	-62.5	-45.41	-11.719	-66.406	-30.273	-22.461	-34.18	-42.969	-41.992	-80.566
818	-144.043	-62.5	-62.5	-44.434	-11.719	-64.453	-27.344	-23.438	-35.156	-42.48	-47.852	-82.031
819	-145.508	-63.477	-62.988	-43.457	-11.719	-64.453	-31.25	-23.438	-33.691	-42.969	-49.805	-81.543
820	-145.996	-62.988	-63.477	-44.922	-10.742	-65.43	-26.367	-22.461	-34.668	-43.457	-48.828	-81.543
821	-146.484	-62.988	-62.012	-44.922	-11.719	-64.453	-27.344	-22.461	-34.668	-44.434	-47.852	-82.031
822	-145.508	-63.477	-63.477	-45.898	-11.719	-65.43	-28.32	-22.461	-34.668	-44.434	-43.945	-81.543
823	-146.973	-63.477	-62.5	-46.875	-11.719	-65.43	-27.344	-22.461	-36.133	-42.969	-43.945	-81.055
824	-147.949	-64.453	-62.012	-46.387	-11.719	-66.406	-28.32	-22.461	-35.645	-43.457	-43.945	-83.008
825	-148.926	-63.477	-62.988	-44.922	-11.719	-66.406	-27.344	-23.438	-35.645	-43.945	-43.945	-82.031
826	-148.438	-63.965	-63.965	-46.387	-11.719	-65.43	-28.32	-21.484	-36.133	-43.945	-43.945	-82.52
827	-148.438	-64.941	-63.477	-46.387	-11.719	-66.406	-26.367	-22.461	-36.133	-43.945	-49.805	-83.496
828	-148.926	-63.965	-62.988	-45.898	-12.695	-66.406	-25.391	-22.461	-41.504	-44.434	-48.828	-83.984
829	-149.414	-64.453	-62.5	-47.363	-10.742	-66.406	-27.344	-23.438	-41.016	-44.922	-49.805	-84.473
830	-148.926	-63.965	-63.477	-45.41	-11.719	-65.43	-26.367	-23.438	-35.156	-43.945	-43.945	-84.961
831	-149.902	-65.918	-62.988	-44.434	-12.695	-66.406	-26.367	-22.461	-35.645	-43.945	-50.781	-84.961
832	-150.391	-66.895	-63.965	-45.41	-11.719	-65.43	-33.203	-22.461	-34.668	-44.922	-48.828	-84.473
833	-149.902	-63.477	-63.477	-45.41	-12.695	-67.383	-31.25	-23.438	-36.621	-45.41	-49.805	-84.961
834	-150.879	-65.43	-62.988	-50.781	-12.695	-66.406	-30.273	-23.438	-36.621	-45.41	-43.945	-85.449
835	-150.391	-65.43	-63.965	-44.922	-12.695	-66.406	-26.367	-24.414	-35.645	-44.922	-43.945	-85.938
836	-150.879	-64.941	-63.477	-49.805	-12.695	-68.359	-27.344	-23.438	-35.645	-44.922	-43.945	-86.426
837	-151.367	-65.43	-64.453	-50.781	-11.719	-67.383	-27.344	-23.438	-36.621	-45.898	-43.945	-86.426
838	-150.879	-65.43	-64.941	-51.27	-11.719	-66.406	-27.344	-25.391	-36.133	-45.41	-45.898	-86.426
839	-151.855	-65.918	-65.918	-47.363	-11.719	-67.383	-28.32	-30.273	-36.621	-44.922	-45.898	-85.938
840	-151.367	-64.941	-64.453	-45.898	-12.695	-68.359	-29.297	-24.414	-36.133	-45.898	-44.922	-86.426
841	-151.367	-64.941	-64.453	-46.875	-11.719	-67.383	-27.344	-24.414	-36.133	-45.898	-44.922	-86.914
842	-151.855	-65.918	-64.941	-46.875	-12.695	-69.336	-28.32	-24.414	-35.645	-45.898	-49.805	-86.914
843	-152.344	-64.941	-65.43	-45.41	-12.695	-70.313	-28.32	-24.414	-36.621	-45.898	-45.898	-86.914
844	-151.367	-67.383	-65.918	-46.875	-12.695	-67.383	-29.297	-23.438	-37.598	-46.875	-51.758	-87.891
845	-152.344	-66.895	-66.406	-47.852	-12.695	-71.289	-28.32	-24.414	-37.598	-44.922	-46.875	-88.379
846	-154.297	-66.406	-64.941	-52.734	-12.695	-69.336	-27.344	-23.438	-38.086	-45.41	-52.734	-87.891
847	-151.367	-67.383	-64.941	-53.223	-12.695	-71.289	-29.297	-23.438	-37.598	-44.922	-48.828	-89.355
848	-150.879	-67.383	-65.918	-52.734	-12.695	-69.336	-30.273	-23.438	-37.109	-45.898	-50.781	-89.355
849	-153.32	-66.406	-66.406	-53.711	-12.695	-71.289	-29.297	-25.391	-38.086	-45.41	-45.898	-88.867
850	-152.344	-67.383	-64.941	-54.199	-12.695	-69.336	-26.367	-23.438	-38.086	-45.41	-53.711	-88.867
851	-152.344	-67.383	-65.918	-55.176	-12.695	-69.336	-34.18	-23.438	-40.039	-45.898	-49.805	-90.332
852	-154.297	-67.383	-65.918	-56.152	-12.695	-70.313	-35.156	-23.438	-39.063	-47.363	-50.781	-91.797
853	-152.832	-67.383	-66.895	-56.152	-12.695	-70.313	-30.273	-22.461	-39.063	-47.363	-52.734	-90.332
854	-152.344	-68.848	-67.383	-57.129	-12.695	-70.313	-30.273	-25.391	-38.574	-48.828	-44.922	-91.797
855	-152.832	-68.359	-65.918	-57.129	-12.695	-70.313	-35.156	-24.414	-39.063	-48.34	-46.875	-91.797
856	-154.297	-66.895	-66.895	-58.594	-11.719	-70.313	-33.203	-30.273	-39.063	-47.363	-44.922	-92.285
857	-153.809	-68.848	-66.406	-54.688	-12.695	-71.289	-31.25	-25.391	-39.551	-47.852	-44.922	-93.262
858	-153.32	-68.359	-65.918	-53.711	-12.695	-70.313	-30.273	-25.391	-39.063	-46.875	-45.898	-92.773
859	-155.273	-68.848	-66.895	-53.223	-12.695	-71.289	-33.203	-25.391	-38.574	-47.852	-50.781	-91.309
860	-154.785	-68.848	-67.383	-47.852	-12.695	-70.313	-29.297	-25.391	-39.551	-46.875	-45.898	-91.309
861	-156.25	-69.336	-65.43	-49.316	-12.695	-71.289	-35.156	-25.391	-39.063	-53.711	-46.875	-92.773
862	-155.762	-70.801	-66.406	-47.852	-13.672	-70.313	-34.18	-25.391	-43.945	-48.34	-48.828	-93.262
863	-155.273	-68.848	-65.43	-48.828	-13.672	-70.313	-34.18	-26.367	-39.063	-48.34	-47.852	-92.773
864	-155.762	-71.777	-67.383	-48.34	-12.695	-72.266	-30.273	-25.391	-39.551	-47.852	-45.898	-95.215
865	-156.738	-69.824	-67.871	-47.363	-13.672	-72.266	-30.273	-26.367	-40.039	-47.852	-47.852	-93.75
866	-157.715	-69.336	-66.895	-48.828	-12.695	-72.266	-30.273	-25.391	-40.527	-47.363	-52.734	-93.75
867	-156.738	-71.777	-68.359	-48.34	-13.672	-73.242	-30.273	-26.367	-40.039	-47.852	-53.711	-93.75
868	-157.715	-70.313	-67.871	-48.34	-13.672	-72.266	-31.25	-26.367	-40.527	-47.363	-54.688	-94.727
869	-157.227	-71.777	-67.383	-49.316	-13.672	-72.266	-30.273	-26.367	-40.527	-47.363	-48.828	-94.238
870	-156.738	-71.777	-68.848	-48.828	-13.672	-73.242	-31.25	-26.367	-40.527	-49.316	-46.875	-93.262
871	-157.715	-71.777	-67.383	-48.34	-12.695	-74.219	-34.18	-26.367	-41.016	-47.363	-47.852	-95.215
872	-158.203	-72.754	-68.359	-47.363	-13.672	-73.242	-38.086	-26.367	-41.016	-47.852	-54.688	-94.727
873	-158.691	-72.266	-68.359	-53.711	-12.695	-74.219	-38.086	-25.391	-45.898	-49.805	-54.688	-94.727
874	-157.715	-73.242	-67.383	-48.828	-12.695	-75.195	-37.109	-25.391	-40.527	-48.34	-52.734	-95.215
875	-158.691	-70.801	-68.359	-48.34	-13.672	-74.219	-36.133	-25.391	-41.016	-48.828	-52.734	-95.703
876	-159.668	-72.754	-68.359	-48.828	-12.695	-75.195	-31.25	-26.367	-41.504	-48.828	-47.852	-96.191
877	-157.715	-72.266	-69.336	-49.805	-12.695	-73.242	-34.18	-26.367	-41.016	-48.828	-48.828	-95.215
878	-159.668	-73.73	-67.383	-49.316	-12.695	-75.195	-32.227	-27.344	-41.504	-49.316	-54.688	-96.191
879	-159.18	-73.242	-68.359	-50.293	-13.672	-75.195	-32.227	-26.367	-40.039	-48.34	-48.828	-95.215
880	-158.691	-73.73	-67.871	-51.27	-13.672	-74.219	-32.227	-26.367	-41.992	-50.293	-47.852	-95.703
881	-158.203	-76.172	-68.359	-50.293	-12.695	-74.219	-31.25	-26.367	-41.992	-49.316	-49.805	-95.215
882	-161.621	-74.219	-66.895	-49.316	-13.672	-73.242	-34.18	-25.391	-41.992	-49.805	-53.711	-95.703
883	-158.691	-74.219	-68.359	-48.828	-14.648	-75.195	-33.203	-28.32	-42.48	-49.316	-54.688	-96.191
884	-161.621	-73.242	-66.895	-48.828	-14.648	-76.172	-33.203	-27.344	-44.434	-49.805	-56.641	-97.656
885	-162.598	-74.219	-69.336	-48.828	-13.672	-76.172	-33.203	-27.344	-42.48	-49.805	-55.664	-96.68
886	-162.598	-74.707	-68.359	-50.781	-13.672	-77.148	-33.203	-28.32	-42.48	-50.293	-55.664	-97.168
887	-161.621	-74.219	-68.848	-50.781	-14.648	-77.148	-34.18	-27.344	-43.945	-49.316	-50.781	-97.168
888	-161.621	-75.195	-68.359	-51.27	-15.625	-76.172	-33.203	-28.32	-43.945	-48.34	-48.828	-97.656
889	-163.086	-73.73	-69.824	-51.758	-14.648	-77.148	-34.18	-26.367	-43.945	-49.805	-48.828	-98.633
890	-164.063	-72.754	-69.336	-50.293	-13.672	-75.195	-33.203	-27.344	-44.434	-48.34	-48.828	-98.633
891	-164.063	-74.707	-70.801	-51.758	-14.648	-78.125	-34.18	-29.297	-42.969	-49.805	-48.828	-99.609
892	-163.086	-76.66	-67.871	-50.781	-14.648	-77.148	-33.203	-29.297	-42.969	-49.316	-49.805	-99.609
893	-164.063	-75.195	-69.824	-49.805	-14.648	-78.125	-34.18	-27.344	-42.969	-49.805	-47.852	-99.609
894	-164.063	-76.66	-68.848	-51.27	-14.648	-78.125	-39.063	-26.367	-41.992	-51.758	-48.828	-101.563
895	-163.574	-75.684	-69.336	-50.781	-16.602	-79.102	-36.133	-28.32	-43.945	-50.293	-48.828	-101.563
896	-165.039	-76.66	-69.824	-51.758	-14.648	-78.125	-36.133	-26.367	-42.969	-51.27	-50.781	-100.098
897	-165.039	-76.66	-69.824	-51.758	-14.648	-78.125	-34.18	-28.32	-44.434	-50.781	-49.805	-98.633
898	-164.551	-76.172	-68.848	-51.758	-15.625	-78.125	-35.156	-28.32	-43.945	-51.758	-47.852	-100.586
899	-164.551	-76.66	-68.848	-56.152	-14.648	-78.125	-35.156	-28.32	-43.945	-50.293	-48.828	-101.074
900	-165.039	-75.684	-69.824	-52.734	-14.648	-78.125	-35.156	-28.32	-49.316	-52.246	-48.828	-100.586
901	-165.527	-76.172	-68.359	-52.734	-14.648	-78.125	-34.18	-27.344	-43.457	-52.246	-53.711	-102.051
902	-165.039	-76.66	-70.313	-51.758	-15.625	-79.102	-36.133	-30.273	-43.945	-51.758	-50.781	-101.563
903	-165.527	-76.172	-68.848	-50.293	-14.648	-79.102	-36.133	-27.344	-44.434	-53.711	-49.805	-101.074
904	-168.457	-78.125	-70.801	-53.711	-14.648	-79.102	-36.133	-32.227	-43.457	-52.734	-48.828	-102.051
905	-166.504	-77.148	-69.824	-51.758	-14.648	-79.102	-36.133	-30.273	-44.922	-51.27	-49.805	-102.539
906	-166.992	-77.637	-70.801	-51.758	-14.648	-79.102	-35.156	-28.32	-43.457	-52.246	-49.805	-102.051
907	-169.434	-78.125	-69.336	-51.758	-15.625	-79.102	-34.18	-30.273	-45.898	-51.758	-49.805	-100.098
908	-166.992	-78.613	-71.289	-51.758	-14.648	-79.102	-35.156	-28.32	-45.41	-51.758	-50.781	-101.074
909	-169.434	-78.613	-70.313	-52.246	-15.625	-79.102	-37.109	-28.32	-45.41	-52.246	-49.805	-101.563
910	-167.48	-78.125	-70.801	-51.758	-13.672	-80.078	-37.109	-27.344	-44.434	-52.246	-50.781	-101.074
911	-166.992	-78.613	-70.313	-50.781	-15.625	-81.055	-37.109	-27.344	-45.41	-52.246	-49.805	-101.074
912	-166.992	-78.613	-70.313	-51.27	-15.625	-80.078	-37.109	-28.32	-45.898	-51.27	-50.781	-102.051
913	-169.434	-79.102	-70.801	-52.734	-16.602	-79.102	-41.992	-28.32	-44.922	-51.758	-50.781	-102.539
914	-166.504	-79.102	-71.777	-52.734	-15.625	-79.102	-34.18	-28.32	-44.922	-51.758	-49.805	-102.051
915	-166.992	-79.59	-72.266	-52.246	-15.625	-79.102	-41.992	-29.297	-49.805	-52.734	-48.828	-102.539
916	-168.945	-80.078	-71.289	-51.27	-15.625	-79.102	-34.18	-27.344	-50.781	-53.223	-49.805	-101.563
917	-167.969	-79.59	-72.754	-53.223	-16.602	-80.078	-37.109	-29.297	-49.805	-53.223	-56.641	-102.051
918	-169.922	-80.078	-71.289	-52.246	-16.602	-79.102	-36.133	-29.297	-46.387	-54.199	-54.688	-103.027
919	-168.457	-80.566	-71.289	-52.734	-15.625	-80.078	-37.109	-28.32	-45.898	-53.223	-51.758	-102.539
920	-169.434	-81.055	-71.289	-53.711	-17.578	-80.078	-36.133	-29.297	-46.875	-54.199	-49.805	-103.027
921	-168.945	-80.566	-71.777	-53.223	-16.602	-81.055	-38.086	-29.297	-47.852	-54.688	-49.805	-104.004
922	-168.457	-82.031	-72.754	-53.223	-16.602	-81.055	-37.109	-28.32	-47.363	-53.711	-50.781	-102.539
923	-170.898	-82.031	-72.266	-54.688	-15.625	-82.031	-37.109	-28.32	-47.852	-54.199	-50.781	-103.027
924	-172.363	-81.543	-71.777	-54.688	-17.578	-81.055	-38.086	-30.273	-47.363	-52.734	-52.734	-102.051
925	-167.48	-82.031	-73.242	-54.199	-16.602	-82.031	-38.086	-29.297	-47.852	-54.688	-52.734	-102.051
926	-169.922	-80.566	-72.266	-57.129	-16.602	-81.055	-37.109	-28.32	-48.34	-55.176	-49.805	-101.074
927	-169.922	-82.031	-71.777	-58.105	-15.625	-81.055	-36.133	-34.18	-48.828	-54.199	-50.781	-102.051
928	-170.41	-81.055	-73.242	-60.547	-17.578	-82.031	-43.945	-29.297	-49.805	-54.688	-50.781	-102.539
929	-171.387	-82.52	-72.754	-60.547	-17.578	-80.078	-41.016	-30.273	-50.293	-54.199	-49.805	-102.539
930	-169.922	-82.031	-74.219	-59.082	-16.602	-81.055	-38.086	-29.297	-48.34	-55.664	-49.805	-101.563
931	-173.34	-82.031	-73.73	-53.711	-16.602	-81.055	-37.109	-29.297	-56.152	-56.641	-51.758	-103.516
932	-172.363	-83.008	-72.754	-53.711	-18.555	-82.031	-38.086	-30.273	-49.316	-54.688	-51.758	-103.516
933	-172.852	-82.52	-72.754	-54.688	-16.602	-81.055	-37.109	-29.297	-49.805	-54.199	-51.758	-104.004
934	-171.387	-83.008	-72.266	-53.223	-17.578	-81.055	-37.109	-28.32	-54.199	-55.664	-52.734	-104.98
935	-173.828	-82.52	-72.754	-53.711	-16.602	-81.055	-38.086	-28.32	-49.805	-54.688	-51.758	-104.98
936	-173.34	-83.496	-74.219	-57.617	-16.602	-80.078	-36.133	-28.32	-49.316	-55.664	-57.617	-104.492
937	-173.34	-82.031	-73.242	-58.105	-16.602	-81.055	-37.109	-30.273	-49.805	-55.664	-56.641	-104.98
938	-174.316	-83.496	-74.219	-57.129	-16.602	-82.031	-38.086	-30.273	-49.805	-56.641	-55.664	-104.492
939	-174.316	-84.473	-73.73	-55.664	-16.602	-81.055	-41.016	-29.297	-49.805	-55.664	-51.758	-105.469
940	-174.805	-84.473	-74.707	-54.688	-17.578	-82.031	-39.063	-30.273	-50.293	-56.152	-50.781	-104.004
941	-175.293	-84.961	-74.707	-56.152	-16.602	-83.008	-42.969	-28.32	-50.293	-56.152	-57.617	-105.469
942	-174.805	-84.473	-74.707	-54.688	-16.602	-82.031	-42.969	-30.273	-50.781	-56.152	-50.781	-104.004
943	-176.758	-85.449	-74.707	-55.664	-16.602	-81.055	-39.063	-29.297	-52.246	-56.641	-55.664	-104.98
944	-174.805	-84.961	-74.707	-56.152	-17.578	-82.031	-37.109	-29.297	-50.781	-56.152	-56.641	-104.492
945	-175.293	-84.473	-75.195	-55.664	-17.578	-83.984	-39.063	-35.156	-50.293	-57.129	-51.758	-106.934
946	-175.293	-84.961	-75.195	-56.152	-17.578	-82.031	-37.109	-35.156	-51.27	-57.129	-58.594	-105.957
947	-175.293	-84.961	-75.195	-57.129	-18.555	-83.008	-38.086	-31.25	-50.781	-55.664	-53.711	-106.934
948	-174.805	-85.449	-76.172	-57.129	-17.578	-82.031	-37.109	-29.297	-51.27	-56.152	-51.758	-105.957
949	-176.758	-84.961	-80.566	-58.105	-17.578	-83.008	-39.063	-28.32	-51.758	-56.152	-50.781	-105.957
950	-175.781	-85.938	-82.031	-57.617	-17.578	-83.984	-44.922	-29.297	-51.758	-56.641	-51.758	-106.445
951	-177.734	-84.473	-76.66	-59.57	-17.578	-83.984	-38.086	-29.297	-50.781	-57.129	-59.57	-105.957
952	-177.734	-83.496	-76.66	-58.594	-18.555	-83.984	-38.086	-30.273	-57.617	-57.129	-57.617	-105.957
953	-175.781	-84.473	-76.172	-59.082	-17.578	-83.984	-39.063	-29.297	-51.27	-56.641	-56.641	-106.934
954	-176.27	-84.473	-78.125	-59.57	-17.578	-83.984	-38.086	-29.297	-52.246	-57.617	-57.617	-107.422
955	-178.711	-84.473	-75.195	-58.105	-17.578	-83.008	-39.063	-26.367	-52.246	-57.617	-54.688	-106.934
956	-176.27	-85.938	-77.148	-58.105	-16.602	-83.984	-40.039	-29.297	-53.223	-57.617	-52.734	-105.957
957	-176.27	-85.938	-77.637	-59.082	-17.578	-83.984	-40.039	-28.32	-51.27	-56.152	-52.734	-105.957
958	-177.734	-85.449	-77.148	-61.035	-17.578	-85.938	-40.039	-29.297	-52.734	-58.105	-51.758	-106.934
959	-177.734	-85.938	-77.148	-63.477	-17.578	-83.984	-39.063	-30.273	-52.734	-57.617	-51.758	-108.398
960	-178.711	-84.961	-76.172	-65.918	-17.578	-85.938	-41.992	-29.297	-53.223	-57.617	-51.758	-108.398
961	-179.199	-86.914	-77.637	-64.941	-18.555	-84.961	-41.016	-30.273	-52.734	-57.129	-52.734	-108.887
962	-180.664	-87.891	-78.613	-65.43	-18.555	-83.984	-39.063	-30.273	-52.246	-57.129	-53.711	-107.91
963	-180.176	-86.426	-76.172	-65.918	-17.578	-84.961	-41.016	-30.273	-51.758	-58.105	-53.711	-106.934
964	-178.711	-87.402	-77.637	-66.895	-18.555	-85.938	-40.039	-32.227	-52.734	-57.129	-54.688	-108.398
965	-179.199	-86.426	-77.637	-64.453	-18.555	-86.914	-40.039	-34.18	-53.223	-58.594	-54.688	-108.398
966	-178.223	-86.914	-78.125	-66.406	-17.578	-85.938	-41.016	-33.203	-52.246	-57.617	-54.688	-107.91
967	-181.641	-86.426	-79.102	-66.406	-18.555	-87.891	-41.016	-33.203	-52.734	-58.105	-55.664	-106.934
968	-180.664	-87.891	-76.66	-64.941	-18.555	-86.914	-41.016	-32.227	-53.223	-58.594	-54.688	-109.375
969	-182.129	-87.402	-77.148	-64.941	-18.555	-86.914	-41.016	-29.297	-58.594	-59.082	-54.688	-107.91
970	-182.129	-88.379	-79.102	-64.453	-18.555	-87.891	-41.016	-30.273	-58.594	-59.082	-53.711	-108.398
971	-182.129	-87.402	-78.125	-63.477	-18.555	-88.867	-41.016	-30.273	-59.57	-57.617	-60.547	-108.887
972	-180.664	-87.402	-77.637	-65.918	-18.555	-87.891	-41.992	-31.25	-58.594	-58.594	-61.523	-107.91
973	-180.176	-87.402	-78.613	-65.43	-18.555	-86.914	-41.016	-30.273	-59.082	-59.082	-52.734	-108.887
974	-182.129	-87.891	-79.102	-65.918	-17.578	-87.891	-41.016	-33.203	-58.594	-59.57	-52.734	-108.398
975	-181.152	-88.379	-77.637	-64.453	-18.555	-87.891	-41.016	-31.25	-58.594	-59.082	-53.711	-109.375
976	-181.641	-87.402	-78.613	-65.918	-18.555	-88.867	-41.992	-31.25	-53.711	-57.617	-56.641	-108.398
977	-182.129	-87.891	-77.637	-63.965	-19.531	-88.867	-41.992	-32.227	-55.176	-60.059	-60.547	-110.352
978	-184.082	-89.355	-79.59	-65.43	-19.531	-86.914	-41.992	-31.25	-54.688	-59.57	-60.547	-109.863
979	-183.105	-88.867	-79.102	-66.406	-19.531	-89.844	-41.992	-31.25	-58.594	-60.059	-53.711	-107.91
980	-182.617	-87.891	-79.59	-66.895	-18.555	-86.914	-41.992	-32.227	-58.105	-60.059	-57.617	-109.375
981	-184.57	-89.844	-79.102	-65.43	-18.555	-87.891	-41.016	-32.227	-53.711	-60.547	-54.688	-109.863
982	-183.594	-89.844	-79.102	-65.918	-19.531	-88.867	-41.016	-32.227	-54.688	-60.547	-59.57	-108.887
983	-185.547	-87.891	-78.613	-65.918	-19.531	-88.867	-46.875	-30.273	-53.223	-60.059	-52.734	-110.352
984	-185.547	-90.82	-80.078	-69.336	-18.555	-89.844	-45.898	-31.25	-54.199	-60.059	-58.594	-109.863
985	-186.523	-88.867	-78.125	-64.941	-19.531	-90.82	-44.922	-32.227	-55.664	-58.594	-53.711	-110.84
986	-188.477	-90.332	-80.078	-63.477	-18.555	-91.797	-40.039	-31.25	-54.688	-60.547	-54.688	-111.328
987	-187.5	-88.867	-79.102	-63.965	-19.531	-90.82	-41.016	-31.25	-54.688	-60.547	-55.664	-110.352
988	-187.5	-90.332	-82.031	-67.383	-19.531	-91.797	-41.016	-31.25	-54.688	-59.57	-53.711	-111.328
989	-187.5	-89.844	-80.566	-63.477	-19.531	-89.844	-42.969	-35.156	-55.664	-61.035	-55.664	-110.352
990	-187.988	-89.355	-81.543	-65.43	-19.531	-91.797	-40.039	-35.156	-55.664	-60.547	-54.688	-110.84
991	-189.453	-90.82	-81.055	-65.918	-20.508	-92.773	-41.992	-31.25	-55.664	-61.523	-60.547	-110.84
992	-190.918	-92.773	-81.055	-69.824	-21.484	-91.797	-41.992	-35.156	-55.176	-62.012	-62.5	-111.328
993	-187.988	-90.332	-83.008	-69.336	-19.531	-90.82	-41.016	-31.25	-55.664	-61.523	-62.5	-108.398
994	-186.523	-90.82	-82.52	-67.871	-17.578	-89.844	-42.969	-31.25	-55.176	-61.035	-55.664	-110.84
995	-186.523	-90.82	-81.543	-68.848	-19.531	-91.797	-41.992	-30.273	-56.152	-61.523	-57.617	-111.328
996	-188.477	-91.309	-82.031	-65.918	-19.531	-91.797	-41.016	-32.227	-55.664	-60.547	-55.664	-110.352
997	-187.012	-91.309	-83.008	-65.43	-20.508	-91.797	-41.016	-31.25	-56.152	-62.012	-55.664	-111.328
998	-187.5	-90.332	-83.496	-68.848	-19.531	-91.797	-42.969	-32.227	-55.664	-62.988	-56.641	-111.816
999	-187.988	-92.285	-83.496	-67.383	-19.531	-92.773	-43.945	-32.227	-56.152	-62.5	-56.641	-111.816
1000	-188.477	-92.285	-84.473	-66.895	-20.508	-91.797	-41.992	-31.25	-55.664	-61.035	-57.617	-112.305
1001	-187.988	-94.238	-83.496	-67.871	-19.531	-90.82	-43.945	-33.203	-55.664	-62.988	-57.617	-112.793
1002	-188.477	-93.75	-83.008	-68.359	-20.508	-90.82	-42.969	-38.086	-55.176	-62.5	-56.641	-113.77
1003	-187.988	-91.797	-83.984	-69.336	-20.508	-92.773	-43.945	-31.25	-56.641	-62.5	-56.641	-113.77
1004	-188.477	-93.262	-82.52	-74.707	-19.531	-93.75	-43.945	-32.227	-57.129	-62.012	-57.617	-112.793
1005	-187.988	-93.75	-83.008	-66.895	-20.508	-94.727	-42.969	-36.133	-56.641	-61.523	-55.664	-114.258
1006	-188.965	-93.262	-84.473	-64.941	-20.508	-94.727	-42.969	-38.086	-55.664	-62.988	-56.641	-115.234
1007	-189.941	-93.262	-81.543	-63.965	-19.531	-94.727	-42.969	-33.203	-57.129	-62.012	-56.641	-114.258
1008	-189.453	-93.262	-82.52	-64.453	-20.508	-92.773	-43.945	-33.203	-57.617	-62.012	-56.641	-114.258
1009	-190.918	-94.238	-84.961	-64.453	-20.508	-93.75	-43.945	-36.133	-56.152	-60.547	-56.641	-114.258
1010	-188.965	-92.285	-83.496	-66.895	-20.508	-92.773	-43.945	-37.109	-57.617	-62.988	-56.641	-114.746
1011	-189.453	-94.238	-82.52	-64.941	-21.484	-94.727	-42.969	-33.203	-57.617	-62.5	-57.617	-114.258
1012	-188.965	-93.75	-83.984	-65.43	-20.508	-95.703	-41.992	-33.203	-56.641	-62.5	-56.641	-116.211
1013	-192.383	-93.75	-84.961	-64.941	-20.508	-95.703	-42.969	-33.203	-58.105	-62.5	-57.617	-115.723
1014	-189.453	-92.773	-84.961	-64.941	-20.508	-95.703	-42.969	-32.227	-58.594	-63.477	-56.641	-114.746
1015	-190.918	-92.285	-83.984	-64.941	-19.531	-97.656	-43.945	-35.156	-58.594	-61.523	-56.641	-115.723
1016	-191.895	-93.75	-84.961	-65.43	-20.508	-97.656	-44.922	-34.18	-58.105	-63.965	-57.617	-115.723
1017	-190.918	-94.727	-83.984	-66.895	-20.508	-97.656	-44.922	-35.156	-58.594	-64.941	-56.641	-114.746
1018	-191.406	-94.727	-84.961	-66.406	-20.508	-98.633	-41.992	-33.203	-58.594	-63.477	-56.641	-115.723
1019	-192.383	-95.703	-85.449	-67.871	-20.508	-97.656	-43.945	-33.203	-59.082	-63.965	-56.641	-117.188
1020	-192.383	-94.727	-83.496	-67.871	-21.484	-97.656	-42.969	-34.18	-57.617	-63.477	-56.641	-115.723
1021	-191.406	-95.215	-85.449	-66.406	-21.484	-96.68	-43.945	-35.156	-59.082	-68.848	-57.617	-116.211
1022	-192.383	-96.191	-83.984	-65.43	-20.508	-97.656	-41.992	-35.156	-58.594	-63.477	-57.617	-117.676
1023	-191.406	-94.727	-83.984	-69.824	-21.484	-98.633	-43.945	-34.18	-59.082	-65.43	-56.641	-117.676
1024	-194.824	-95.215	-84.473	-67.383	-21.484	-98.633	-44.922	-35.156	-59.082	-64.941	-63.477	-119.141
1025	-192.871	-97.168	-84.961	-68.848	-21.484	-99.609	-43.945	-34.18	-58.594	-64.453	-62.5	-120.117
1026	-193.359	-95.703	-86.426	-67.383	-21.484	-98.633	-42.969	-33.203	-58.594	-64.453	-56.641	-118.164
1027	-191.406	-95.215	-85.449	-66.406	-22.461	-98.633	-44.922	-40.039	-58.594	-65.43	-60.547	-119.629
1028	-194.824	-96.68	-82.52	-65.918	-21.484	-98.633	-42.969	-44.922	-59.57	-64.941	-61.523	-120.605
1029	-193.848	-96.191	-85.938	-68.848	-21.484	-98.633	-44.922	-35.156	-59.57	-64.453	-56.641	-119.629
1030	-195.801	-95.703	-83.984	-73.242	-22.461	-99.609	-42.969	-33.203	-60.059	-65.43	-56.641	-119.141
1031	-195.313	-96.191	-85.449	-72.754	-22.461	-99.609	-45.898	-31.25	-60.547	-65.43	-56.641	-120.605
1032	-196.289	-96.191	-85.449	-69.824	-22.461	-99.609	-43.945	-33.203	-59.57	-65.43	-57.617	-119.629
1033	-195.313	-96.191	-85.938	-68.359	-22.461	-99.609	-46.875	-34.18	-60.059	-64.941	-56.641	-119.141
1034	-194.824	-97.168	-85.449	-74.219	-21.484	-98.633	-45.898	-32.227	-59.57	-66.895	-57.617	-119.629
1035	-195.313	-96.191	-85.449	-74.219	-22.461	-99.609	-44.922	-35.156	-61.035	-66.406	-56.641	-120.117
1036	-196.777	-96.68	-86.914	-70.801	-22.461	-102.539	-44.922	-39.063	-60.059	-66.895	-57.617	-119.141
1037	-196.289	-97.168	-86.914	-65.918	-21.484	-99.609	-45.898	-34.18	-61.523	-65.918	-56.641	-119.629
1038	-197.754	-96.68	-85.938	-67.383	-22.461	-101.563	-45.898	-33.203	-62.5	-66.895	-56.641	-120.117
1039	-195.801	-98.633	-84.961	-67.383	-22.461	-103.516	-45.898	-33.203	-61.035	-66.895	-56.641	-121.094
1040	-196.777	-99.121	-84.961	-66.895	-22.461	-100.586	-46.875	-35.156	-61.035	-67.383	-60.547	-120.117
1041	-196.289	-97.168	-85.938	-65.43	-22.461	-101.563	-46.875	-34.18	-61.035	-68.359	-56.641	-120.605
1042	-196.777	-98.145	-84.473	-66.895	-22.461	-101.563	-48.828	-34.18	-61.523	-66.406	-57.617	-122.07
1043	-197.754	-97.168	-84.961	-65.918	-22.461	-102.539	-46.875	-34.18	-60.547	-66.895	-56.641	-120.605
1044	-195.313	-97.656	-84.961	-64.941	-22.461	-103.516	-47.852	-34.18	-62.5	-66.895	-57.617	-121.094
1045	-199.219	-99.609	-86.914	-65.43	-22.461	-101.563	-45.898	-35.156	-62.5	-66.895	-57.617	-122.07
1046	-199.219	-99.121	-85.938	-66.895	-23.438	-102.539	-46.875	-34.18	-62.012	-68.359	-57.617	-123.047
1047	-198.73	-100.098	-86.426	-66.895	-22.461	-102.539	-52.734	-36.133	-62.988	-66.895	-57.617	-121.582
1048	-198.242	-100.586	-86.426	-73.242	-22.461	-101.563	-50.781	-35.156	-62.5	-67.383	-59.57	-123.047
1049	-198.242	-102.051	-88.379	-73.242	-22.461	-101.563	-46.875	-34.18	-63.477	-67.871	-58.594	-123.047
1050	-199.707	-100.586	-87.891	-65.918	-23.438	-101.563	-47.852	-35.156	-62.5	-69.336	-58.594	-122.07
1051	-198.73	-100.098	-87.402	-67.871	-23.438	-103.516	-45.898	-35.156	-62.012	-67.383	-58.594	-121.094
1052	-201.66	-99.609	-86.914	-67.383	-22.461	-101.563	-46.875	-35.156	-61.523	-67.871	-57.617	-123.047
1053	-201.66	-100.098	-86.426	-66.406	-22.461	-101.563	-45.898	-36.133	-62.988	-66.406	-58.594	-124.023
1054	-203.125	-101.074	-87.402	-64.941	-22.461	-103.516	-47.852	-35.156	-63.477	-67.871	-58.594	-124.023
1055	-201.66	-100.098	-87.402	-66.406	-22.461	-102.539	-46.875	-39.063	-62.012	-67.383	-58.594	-124.023
1056	-201.66	-99.609	-86.426	-67.383	-23.438	-102.539	-47.852	-36.133	-63.965	-67.871	-59.57	-124.512
1057	-201.172	-102.051	-86.426	-68.359	-23.438	-102.539	-48.828	-37.109	-62.5	-69.336	-57.617	-125
1058	-202.637	-102.051	-86.914	-70.801	-22.461	-102.539	-47.852	-37.109	-61.523	-68.848	-57.617	-124.023
1059	-200.684	-102.051	-87.402	-68.359	-24.414	-103.516	-50.781	-40.039	-62.988	-68.848	-57.617	-124.512
1060	-201.172	-102.539	-88.867	-67.871	-23.438	-103.516	-46.875	-37.109	-62.988	-69.336	-57.617	-124.023
1061	-201.66	-104.004	-87.402	-69.824	-23.438	-104.492	-46.875	-35.156	-63.477	-67.871	-59.57	-125.488
1062	-202.637	-104.492	-87.891	-68.359	-23.438	-104.492	-46.875	-35.156	-63.477	-67.871	-57.617	-124.512
1063	-204.102	-103.516	-87.891	-68.359	-24.414	-105.469	-46.875	-39.063	-63.477	-67.871	-58.594	-125.488
1064	-203.613	-104.004	-87.402	-70.801	-23.438	-104.492	-47.852	-36.133	-62.988	-68.848	-58.594	-125.977
1065	-204.102	-103.027	-89.355	-69.336	-29.297	-105.469	-48.828	-36.133	-63.965	-67.383	-57.617	-125.488
1066	-204.59	-104.004	-88.867	-68.848	-23.438	-104.492	-45.898	-36.133	-64.453	-67.871	-60.547	-125.488
1067	-202.637	-104.492	-88.379	-66.406	-23.438	-105.469	-48.828	-36.133	-63.965	-67.871	-61.523	-125.977
1068	-203.125	-102.539	-88.379	-67.383	-24.414	-104.492	-46.875	-35.156	-62.988	-69.336	-60.547	-125.977
1069	-205.566	-104.492	-87.402	-67.383	-23.438	-103.516	-46.875	-35.156	-63.477	-67.871	-59.57	-125.977
1070	-205.078	-105.469	-88.867	-67.871	-23.438	-105.469	-49.805	-36.133	-63.965	-66.895	-59.57	-127.441
1071	-205.566	-104.004	-88.867	-67.871	-24.414	-105.469	-48.828	-35.156	-63.965	-67.871	-59.57	-127.441
1072	-203.613	-104.492	-88.867	-67.383	-24.414	-106.445	-48.828	-34.18	-64.453	-67.383	-59.57	-127.93
1073	-205.566	-105.957	-88.867	-66.895	-24.414	-105.469	-49.805	-36.133	-64.453	-69.824	-60.547	-128.906
1074	-205.078	-105.957	-88.379	-67.871	-24.414	-105.469	-48.828	-36.133	-63.965	-69.824	-60.547	-129.883
1075	-204.59	-105.469	-88.867	-69.824	-24.414	-106.445	-48.828	-36.133	-64.941	-69.336	-59.57	-128.906
1076	-204.59	-104.98	-89.355	-68.848	-23.438	-106.445	-50.781	-36.133	-64.941	-67.871	-59.57	-129.883
1077	-203.125	-104.492	-87.891	-69.824	-23.438	-106.445	-48.828	-38.086	-64.453	-68.848	-59.57	-128.418
1078	-206.543	-105.469	-89.355	-66.895	-23.438	-106.445	-48.828	-36.133	-63.965	-69.336	-59.57	-127.93
1079	-206.055	-105.469	-89.844	-68.848	-23.438	-106.445	-50.781	-37.109	-63.965	-69.824	-58.594	-130.371
1080	-204.59	-104.98	-88.379	-69.336	-22.461	-107.422	-52.734	-36.133	-64.453	-69.336	-59.57	-130.371
1081	-205.078	-104.492	-88.867	-69.336	-25.391	-108.398	-50.781	-38.086	-65.43	-69.336	-60.547	-130.371
1082	-206.543	-104.492	-89.844	-69.824	-23.438	-106.445	-49.805	-37.109	-64.453	-70.313	-59.57	-128.906
1083	-207.031	-103.516	-88.867	-69.824	-23.438	-108.398	-50.781	-41.016	-64.941	-69.824	-59.57	-130.371
1084	-207.031	-104.004	-88.379	-68.359	-23.438	-108.398	-50.781	-37.109	-70.313	-71.289	-59.57	-131.348
1085	-206.055	-104.492	-89.355	-68.848	-23.438	-111.328	-50.781	-37.109	-65.918	-69.336	-59.57	-131.348
1086	-206.055	-105.957	-89.355	-66.895	-24.414	-106.445	-51.758	-37.109	-64.941	-71.777	-58.594	-132.324
1087	-207.52	-104.98	-90.332	-70.801	-25.391	-107.422	-50.781	-36.133	-66.895	-70.801	-59.57	-130.859
1088	-206.055	-105.957	-89.355	-67.871	-23.438	-106.445	-51.758	-36.133	-67.383	-70.801	-59.57	-130.859
1089	-205.078	-106.934	-91.797	-69.336	-24.414	-109.375	-52.734	-37.109	-65.918	-69.824	-61.523	-130.859
1090	-206.543	-104.98	-90.82	-68.848	-25.391	-109.375	-51.758	-35.156	-66.406	-69.824	-60.547	-130.859
1091	-206.543	-105.469	-90.332	-70.801	-24.414	-107.422	-51.758	-37.109	-65.918	-70.801	-61.523	-132.324
1092	-207.52	-104.98	-90.82	-69.824	-23.438	-108.398	-52.734	-36.133	-66.895	-73.242	-61.523	-131.348
1093	-205.566	-106.445	-91.309	-69.336	-25.391	-109.375	-57.617	-37.109	-67.383	-73.242	-61.523	-131.348
1094	-206.055	-106.934	-90.332	-68.359	-22.461	-109.375	-59.57	-36.133	-66.895	-72.266	-60.547	-132.813
1095	-208.008	-105.957	-90.332	-68.848	-24.414	-109.375	-62.5	-36.133	-67.871	-70.313	-60.547	-131.836
1096	-206.543	-106.934	-90.82	-69.824	-25.391	-109.375	-52.734	-37.109	-67.383	-71.777	-61.523	-131.836
1097	-208.496	-106.934	-88.867	-69.824	-24.414	-110.352	-53.711	-38.086	-67.871	-70.801	-60.547	-131.836
1098	-208.008	-104.98	-90.82	-69.336	-24.414	-109.375	-52.734	-37.109	-67.871	-70.801	-61.523	-133.301
1099	-208.496	-107.91	-89.844	-71.289	-24.414	-109.375	-53.711	-37.109	-68.848	-71.777	-58.594	-131.836
1100	-209.473	-106.934	-92.773	-70.801	-25.391	-112.305	-52.734	-38.086	-67.871	-72.266	-60.547	-131.836
1101	-208.984	-106.445	-91.309	-71.289	-25.391	-110.352	-52.734	-38.086	-68.848	-71.289	-65.43	-132.324
1102	-210.449	-105.469	-91.309	-72.266	-24.414	-111.328	-53.711	-36.133	-69.336	-71.289	-60.547	-133.789
1103	-208.496	-107.422	-91.309	-70.801	-24.414	-113.281	-52.734	-39.063	-70.313	-71.289	-60.547	-133.301
1104	-209.961	-107.91	-92.285	-71.289	-25.391	-111.328	-53.711	-36.133	-70.313	-72.754	-60.547	-133.789
1105	-209.473	-109.375	-91.309	-70.801	-24.414	-110.352	-53.711	-37.109	-69.336	-71.777	-60.547	-132.813
1106	-210.938	-107.91	-92.285	-70.801	-23.438	-112.305	-51.758	-36.133	-67.383	-69.824	-62.5	-134.766
1107	-212.402	-109.375	-93.75	-71.289	-24.414	-111.328	-52.734	-36.133	-67.383	-72.266	-61.523	-133.789
1108	-211.426	-107.91	-94.727	-71.777	-24.414	-112.305	-53.711	-36.133	-75.684	-72.266	-62.5	-134.766
1109	-210.449	-106.934	-92.285	-71.777	-24.414	-112.305	-52.734	-37.109	-69.336	-72.266	-62.5	-135.742
1110	-211.914	-108.887	-92.773	-70.801	-23.438	-111.328	-52.734	-37.109	-74.219	-72.266	-62.5	-133.301
1111	-212.402	-108.398	-92.773	-71.289	-24.414	-112.305	-53.711	-37.109	-69.824	-71.777	-65.43	-136.23
1112	-212.402	-104.492	-93.262	-72.754	-25.391	-112.305	-54.688	-37.109	-71.289	-71.777	-66.406	-135.254
1113	-212.402	-108.398	-92.773	-70.801	-24.414	-112.305	-53.711	-37.109	-70.313	-71.289	-63.477	-137.207
1114	-213.379	-111.816	-93.75	-72.266	-24.414	-112.305	-53.711	-38.086	-69.824	-73.242	-70.313	-136.23
1115	-214.355	-108.398	-92.773	-71.777	-24.414	-111.328	-53.711	-37.109	-69.336	-74.707	-68.359	-137.207
1116	-212.891	-109.375	-92.285	-72.266	-25.391	-113.281	-55.664	-37.109	-68.848	-72.754	-66.406	-136.23
1117	-213.867	-109.375	-91.797	-73.242	-24.414	-113.281	-54.688	-37.109	-69.336	-74.219	-65.43	-137.207
1118	-212.402	-109.863	-93.262	-71.777	-25.391	-114.258	-54.688	-36.133	-70.313	-72.266	-62.5	-136.23
1119	-212.891	-110.352	-93.262	-73.242	-24.414	-113.281	-55.664	-37.109	-69.824	-73.73	-67.383	-138.672
1120	-212.402	-111.328	-92.773	-72.754	-24.414	-115.234	-56.641	-37.109	-69.336	-74.707	-66.406	-137.207
1121	-213.867	-111.328	-93.75	-72.754	-24.414	-113.281	-55.664	-37.109	-70.801	-73.73	-61.523	-137.207
1122	-215.332	-109.375	-93.75	-72.754	-24.414	-113.281	-55.664	-36.133	-69.336	-75.195	-66.406	-136.719
1123	-214.844	-111.328	-92.773	-73.73	-25.391	-115.234	-54.688	-39.063	-69.336	-74.707	-66.406	-138.672
1124	-216.797	-109.863	-93.262	-74.219	-25.391	-114.258	-55.664	-37.109	-70.313	-74.219	-67.383	-136.719
1125	-215.332	-111.816	-94.238	-74.219	-25.391	-115.234	-55.664	-37.109	-70.801	-74.219	-62.5	-139.16
1126	-215.82	-111.816	-93.75	-74.219	-25.391	-116.211	-55.664	-38.086	-71.289	-74.219	-68.359	-138.184
1127	-214.355	-110.352	-93.75	-72.754	-26.367	-115.234	-55.664	-39.063	-70.801	-76.172	-66.406	-139.648
1128	-215.82	-111.328	-93.75	-73.73	-26.367	-117.188	-55.664	-38.086	-71.289	-76.66	-63.477	-137.207
1129	-216.309	-112.305	-93.75	-72.266	-25.391	-116.211	-54.688	-38.086	-71.289	-75.684	-65.43	-139.16
1130	-217.285	-113.77	-94.727	-73.242	-25.391	-116.211	-55.664	-39.063	-71.289	-74.707	-69.336	-138.672
1131	-217.285	-112.793	-92.285	-74.707	-25.391	-115.234	-56.641	-38.086	-71.289	-74.707	-63.477	-140.137
1132	-214.844	-111.816	-93.75	-72.754	-25.391	-116.211	-56.641	-38.086	-70.801	-75.195	-68.359	-138.672
1133	-216.797	-111.816	-95.703	-73.242	-25.391	-117.188	-55.664	-38.086	-71.777	-79.102	-68.359	-140.137
1134	-218.75	-111.816	-94.727	-73.242	-25.391	-117.188	-55.664	-39.063	-72.754	-76.172	-68.359	-139.648
1135	-217.773	-114.746	-95.703	-72.754	-25.391	-117.188	-57.617	-39.063	-72.266	-76.66	-66.406	-139.648
1136	-217.285	-112.793	-95.703	-72.754	-25.391	-117.188	-55.664	-38.086	-71.777	-74.707	-66.406	-140.625
1137	-216.797	-115.234	-96.191	-72.266	-25.391	-115.234	-58.594	-39.063	-73.73	-77.148	-67.383	-139.16
1138	-218.75	-113.77	-97.168	-74.707	-26.367	-117.188	-55.664	-39.063	-73.73	-80.078	-74.219	-142.09
1139	-217.773	-114.258	-94.727	-73.242	-26.367	-119.141	-55.664	-39.063	-71.777	-76.66	-65.43	-141.113
1140	-215.332	-114.746	-95.215	-74.707	-25.391	-117.188	-57.617	-38.086	-72.266	-77.637	-67.383	-140.625
1141	-217.285	-115.723	-96.191	-75.195	-26.367	-119.141	-55.664	-40.039	-71.777	-76.66	-66.406	-138.672
1142	-216.797	-115.234	-95.215	-75.195	-26.367	-117.188	-55.664	-39.063	-72.266	-77.637	-70.313	-141.602
1143	-216.797	-115.234	-95.215	-74.219	-26.367	-117.188	-56.641	-38.086	-72.754	-78.125	-71.289	-140.137
1144	-217.773	-114.258	-96.68	-74.219	-26.367	-118.164	-58.594	-39.063	-71.777	-77.637	-65.43	-140.137
1145	-216.797	-114.746	-96.68	-74.707	-25.391	-118.164	-57.617	-39.063	-72.266	-77.148	-69.336	-140.137
1146	-217.285	-115.723	-95.703	-75.195	-26.367	-117.188	-57.617	-39.063	-71.289	-77.637	-71.289	-140.625
1147	-217.773	-115.234	-96.68	-73.73	-25.391	-118.164	-55.664	-40.039	-72.754	-76.172	-70.313	-140.625
1148	-219.727	-115.723	-96.191	-74.707	-26.367	-118.164	-57.617	-39.063	-72.266	-76.66	-64.453	-141.113
1149	-217.773	-116.211	-96.191	-75.684	-26.367	-117.188	-57.617	-39.063	-71.777	-78.125	-68.359	-142.578
1150	-218.262	-116.211	-95.703	-73.73	-26.367	-118.164	-57.617	-38.086	-73.73	-77.148	-74.219	-143.066
1151	-219.727	-115.723	-96.191	-75.195	-26.367	-119.141	-56.641	-40.039	-73.242	-76.66	-79.102	-140.137
1152	-218.75	-117.676	-95.703	-75.195	-26.367	-117.188	-57.617	-40.039	-73.73	-77.637	-71.289	-139.648
1153	-219.238	-116.211	-96.191	-75.684	-25.391	-117.188	-57.617	-39.063	-74.219	-78.125	-77.148	-142.09
1154	-220.215	-117.188	-96.191	-74.219	-25.391	-119.141	-57.617	-41.016	-73.242	-78.125	-70.313	-140.137
1155	-219.727	-118.164	-96.191	-78.613	-26.367	-117.188	-58.594	-40.039	-74.219	-76.66	-72.266	-142.09
1156	-220.215	-118.652	-97.656	-78.613	-26.367	-118.164	-59.57	-41.992	-75.195	-78.125	-70.313	-142.09
1157	-219.727	-117.676	-96.68	-78.613	-26.367	-118.164	-63.477	-41.016	-74.219	-76.172	-72.266	-143.066
1158	-220.703	-116.699	-96.68	-75.684	-26.367	-120.117	-62.5	-40.039	-74.707	-78.125	-64.453	-144.043
1159	-220.215	-117.188	-96.68	-75.195	-26.367	-118.164	-60.547	-41.016	-75.684	-78.613	-64.453	-143.066
1160	-219.727	-119.141	-95.703	-74.707	-26.367	-121.094	-57.617	-40.039	-73.73	-79.59	-66.406	-144.531
1161	-220.215	-117.188	-96.68	-76.66	-26.367	-119.141	-57.617	-40.039	-74.707	-78.613	-65.43	-145.508
1162	-218.75	-118.652	-97.168	-74.219	-26.367	-122.07	-58.594	-40.039	-75.195	-80.078	-66.406	-143.555
1163	-220.215	-117.676	-98.633	-74.219	-26.367	-120.117	-58.594	-40.039	-76.172	-78.613	-65.43	-145.508
1164	-222.168	-120.117	-98.145	-75.195	-25.391	-119.141	-57.617	-40.039	-75.195	-80.078	-71.289	-144.531
1165	-220.703	-119.629	-98.633	-75.684	-26.367	-120.117	-56.641	-41.016	-74.707	-83.496	-65.43	-144.531
1166	-221.191	-119.629	-99.609	-76.66	-27.344	-121.094	-56.641	-40.039	-75.684	-78.125	-67.383	-145.02
1167	-220.703	-118.164	-97.656	-75.684	-26.367	-120.117	-57.617	-41.992	-75.684	-80.078	-66.406	-144.531
1168	-220.703	-119.141	-99.609	-76.172	-25.391	-121.094	-57.617	-41.016	-76.66	-79.102	-67.383	-144.043
1169	-221.68	-118.164	-98.633	-76.66	-26.367	-121.094	-57.617	-41.016	-76.66	-79.59	-72.266	-143.555
1170	-219.727	-121.582	-99.609	-75.684	-27.344	-121.094	-59.57	-41.016	-76.172	-79.59	-71.289	-143.555
1171	-220.215	-119.629	-99.121	-75.195	-27.344	-121.094	-58.594	-41.016	-75.684	-79.59	-73.242	-144.043
1172	-222.168	-120.117	-99.121	-75.684	-25.391	-121.094	-58.594	-41.016	-75.684	-79.59	-72.266	-145.508
1173	-221.191	-119.141	-99.609	-78.125	-26.367	-120.117	-57.617	-41.016	-75.684	-79.102	-66.406	-146.484
1174	-221.68	-119.629	-99.121	-78.125	-26.367	-120.117	-64.453	-41.016	-77.148	-79.59	-67.383	-145.02
1175	-220.215	-120.117	-100.098	-75.684	-26.367	-120.117	-57.617	-41.016	-77.148	-81.055	-66.406	-144.531
1176	-223.145	-119.629	-100.098	-77.148	-26.367	-121.094	-57.617	-41.016	-76.66	-81.055	-66.406	-145.02
1177	-222.168	-120.605	-102.051	-79.59	-26.367	-122.07	-57.617	-40.039	-76.172	-80.566	-66.406	-145.508
1178	-225.586	-120.117	-100.098	-79.59	-26.367	-121.094	-57.617	-40.039	-76.172	-80.566	-67.383	-145.508
1179	-223.633	-120.117	-101.074	-83.496	-28.32	-120.117	-57.617	-41.016	-76.172	-80.566	-67.383	-147.461
1180	-223.145	-119.141	-100.586	-83.496	-27.344	-122.07	-57.617	-41.016	-77.148	-80.566	-66.406	-148.438
1181	-224.121	-120.117	-100.098	-83.496	-26.367	-122.07	-59.57	-41.992	-77.148	-81.055	-67.383	-146.484
1182	-223.633	-121.582	-102.051	-87.402	-27.344	-122.07	-57.617	-41.992	-76.66	-81.543	-66.406	-145.508
1183	-225.098	-123.047	-100.098	-82.031	-26.367	-122.07	-58.594	-41.992	-75.684	-82.52	-72.266	-144.531
1184	-225.586	-121.582	-100.098	-82.52	-28.32	-124.023	-60.547	-41.992	-77.637	-80.078	-71.289	-146.973
1185	-224.609	-122.07	-99.609	-81.055	-28.32	-122.07	-60.547	-41.992	-77.148	-82.031	-67.383	-147.461
1186	-225.098	-121.094	-101.563	-84.473	-27.344	-121.094	-58.594	-41.992	-77.637	-80.566	-67.383	-146.484
1187	-225.586	-122.07	-102.051	-82.031	-26.367	-123.047	-58.594	-41.016	-77.637	-82.031	-71.289	-147.949
1188	-225.098	-121.582	-101.563	-83.008	-28.32	-124.023	-59.57	-41.992	-77.148	-79.59	-67.383	-147.949
1189	-225.586	-123.047	-102.051	-84.473	-27.344	-122.07	-60.547	-41.016	-77.148	-80.078	-66.406	-145.996
1190	-224.609	-122.559	-99.609	-85.449	-28.32	-123.047	-59.57	-41.016	-77.148	-81.543	-67.383	-147.949
1191	-223.633	-123.047	-101.563	-83.496	-28.32	-123.047	-61.523	-41.992	-77.637	-80.078	-67.383	-148.438
1192	-225.586	-124.023	-102.051	-85.938	-28.32	-124.023	-58.594	-41.016	-78.125	-80.566	-67.383	-147.461
1193	-227.051	-122.07	-101.074	-80.078	-28.32	-122.07	-60.547	-41.992	-77.637	-81.543	-72.266	-149.414
1194	-228.027	-121.582	-101.563	-84.961	-28.32	-123.047	-60.547	-41.016	-77.637	-81.055	-71.289	-146.484
1195	-226.563	-122.559	-102.539	-83.984	-27.344	-124.023	-58.594	-41.016	-77.148	-82.031	-72.266	-148.926
1196	-227.539	-124.023	-102.051	-81.543	-28.32	-125.977	-63.477	-41.016	-76.66	-82.52	-66.406	-148.926
1197	-226.563	-123.535	-101.074	-83.008	-28.32	-123.047	-61.523	-41.992	-77.637	-81.543	-66.406	-148.926
1198	-225.586	-123.047	-102.051	-85.938	-27.344	-124.023	-62.5	-41.992	-77.148	-83.008	-66.406	-147.461
1199	-226.563	-123.047	-103.516	-83.984	-28.32	-124.023	-61.523	-42.969	-77.637	-83.008	-65.43	-148.438
1200	-228.516	-124.023	-103.516	-82.52	-28.32	-125	-60.547	-41.992	-79.102	-83.496	-67.383	-149.902
1201	-226.563	-121.582	-103.516	-80.078	-28.32	-125.977	-60.547	-42.969	-78.613	-83.496	-67.383	-148.926
1202	-226.074	-123.535	-102.051	-83.496	-29.297	-125.977	-59.57	-41.016	-77.148	-83.496	-69.336	-148.438
1203	-225.586	-125	-101.074	-81.543	-28.32	-125.977	-61.523	-41.016	-77.637	-83.496	-69.336	-148.926
1204	-227.051	-126.465	-102.051	-77.148	-28.32	-125	-61.523	-41.992	-77.637	-82.52	-68.359	-148.926
1205	-229.004	-125.488	-101.563	-78.613	-28.32	-126.953	-62.5	-42.969	-76.66	-87.402	-68.359	-150.879
1206	-228.516	-124.512	-103.027	-78.125	-29.297	-126.953	-63.477	-42.969	-77.637	-83.496	-68.359	-149.902
1207	-229.98	-124.023	-104.98	-77.637	-29.297	-125.977	-61.523	-41.016	-77.148	-83.008	-69.336	-152.344
1208	-229.004	-125.488	-102.051	-85.449	-28.32	-126.953	-62.5	-42.969	-77.637	-83.008	-69.336	-149.902
1209	-229.492	-124.023	-102.539	-79.59	-29.297	-125.977	-60.547	-42.969	-79.102	-84.473	-69.336	-150.879
1210	-229.98	-126.953	-102.539	-79.102	-29.297	-126.953	-62.5	-41.016	-79.102	-82.031	-70.313	-150.879
1211	-229.492	-126.465	-103.516	-79.59	-28.32	-126.953	-62.5	-41.992	-82.031	-83.496	-68.359	-150.879
1212	-229.492	-125.977	-103.027	-78.125	-28.32	-126.953	-60.547	-42.969	-78.125	-83.496	-69.336	-150.391
1213	-230.469	-125	-103.516	-79.102	-29.297	-126.953	-62.5	-42.969	-79.59	-84.473	-69.336	-151.367
1214	-229.004	-126.465	-102.539	-78.613	-28.32	-127.93	-62.5	-41.992	-78.125	-83.496	-69.336	-151.855
1215	-230.957	-126.465	-103.027	-78.613	-29.297	-127.93	-62.5	-42.969	-77.637	-84.961	-69.336	-151.367
1216	-229.492	-125.488	-102.051	-77.637	-29.297	-127.93	-62.5	-42.969	-78.613	-83.984	-68.359	-150.391
1217	-228.516	-127.93	-102.539	-80.078	-29.297	-126.953	-62.5	-43.945	-80.078	-85.938	-68.359	-151.855
1218	-227.051	-126.465	-103.027	-79.59	-28.32	-127.93	-62.5	-41.016	-80.078	-85.938	-69.336	-151.367
1219	-229.492	-128.906	-104.492	-79.59	-28.32	-127.93	-62.5	-41.992	-79.102	-84.961	-70.313	-150.879
1220	-229.98	-127.93	-104.98	-82.031	-28.32	-127.93	-62.5	-43.945	-80.566	-84.473	-69.336	-151.855
1221	-231.934	-127.441	-104.004	-79.59	-29.297	-127.93	-63.477	-42.969	-80.078	-84.473	-69.336	-151.855
1222	-229.492	-128.418	-104.004	-79.59	-28.32	-130.859	-62.5	-44.922	-80.566	-85.938	-69.336	-152.344
1223	-231.445	-128.906	-103.516	-79.59	-28.32	-127.93	-63.477	-43.945	-78.613	-85.449	-68.359	-153.32
1224	-230.957	-128.418	-103.516	-78.613	-29.297	-127.93	-64.453	-42.969	-81.055	-83.984	-70.313	-152.344
1225	-232.91	-128.906	-104.004	-79.59	-29.297	-129.883	-64.453	-41.992	-79.59	-85.449	-75.195	-152.344
1226	-231.445	-129.395	-104.492	-78.613	-29.297	-128.906	-64.453	-42.969	-82.031	-86.426	-75.195	-152.344
1227	-231.445	-128.906	-104.492	-78.125	-29.297	-129.883	-63.477	-42.969	-81.055	-85.449	-73.242	-152.344
1228	-230.957	-129.883	-104.492	-79.102	-28.32	-129.883	-63.477	-42.969	-81.055	-86.914	-69.336	-151.367
1229	-231.934	-129.883	-104.004	-80.078	-30.273	-129.883	-63.477	-43.945	-81.055	-85.938	-70.313	-153.32
1230	-231.445	-131.348	-104.98	-79.102	-29.297	-128.906	-65.43	-41.992	-80.566	-85.938	-71.289	-153.32
1231	-231.445	-131.348	-104.492	-80.078	-29.297	-130.859	-63.477	-42.969	-81.055	-86.426	-73.242	-152.832
1232	-231.445	-130.371	-104.004	-81.055	-29.297	-130.859	-64.453	-41.016	-81.543	-85.449	-71.289	-151.367
1233	-233.398	-132.813	-104.98	-79.59	-30.273	-131.836	-64.453	-43.945	-82.52	-85.938	-70.313	-153.32
1234	-232.422	-131.836	-105.469	-78.125	-29.297	-130.859	-65.43	-42.969	-81.543	-85.938	-71.289	-151.855
1235	-231.445	-130.859	-104.98	-79.102	-30.273	-130.859	-64.453	-41.992	-82.031	-86.914	-69.336	-153.32
1236	-232.422	-131.836	-105.469	-77.148	-30.273	-130.859	-64.453	-43.945	-82.031	-88.867	-70.313	-152.832
1237	-232.422	-130.371	-105.469	-79.102	-30.273	-130.859	-65.43	-43.945	-81.543	-86.914	-71.289	-154.297
1238	-230.957	-132.324	-106.934	-79.102	-30.273	-131.836	-64.453	-42.969	-83.008	-86.426	-70.313	-152.344
1239	-232.91	-134.277	-104.98	-80.078	-30.273	-131.836	-64.453	-42.969	-81.055	-87.402	-69.336	-153.32
1240	-233.398	-134.277	-106.445	-79.102	-31.25	-133.789	-65.43	-41.016	-81.055	-87.402	-76.172	-152.832
1241	-233.398	-132.813	-104.98	-80.078	-31.25	-133.789	-65.43	-42.969	-82.031	-86.914	-70.313	-153.809
1242	-229.492	-133.301	-104.98	-80.566	-30.273	-134.766	-65.43	-43.945	-82.031	-87.891	-73.242	-154.297
1243	-232.91	-132.813	-104.492	-81.055	-30.273	-135.742	-66.406	-41.992	-81.543	-87.891	-72.266	-154.785
1244	-232.422	-132.813	-105.957	-80.566	-30.273	-134.766	-65.43	-42.969	-83.496	-88.379	-77.148	-154.297
1245	-233.887	-132.813	-104.98	-80.566	-29.297	-133.789	-66.406	-42.969	-81.055	-86.914	-71.289	-155.273
1246	-232.91	-134.766	-106.445	-79.59	-30.273	-133.789	-66.406	-43.945	-83.496	-87.402	-76.172	-153.809
1247	-233.887	-133.301	-107.422	-81.055	-30.273	-133.789	-65.43	-44.922	-82.52	-86.914	-71.289	-154.297
1248	-232.91	-132.813	-104.98	-80.566	-30.273	-132.813	-65.43	-42.969	-85.449	-86.914	-72.266	-152.832
1249	-235.84	-134.277	-104.98	-82.031	-30.273	-133.789	-66.406	-43.945	-82.031	-87.402	-73.242	-154.297
1250	-233.887	-135.254	-105.469	-82.031	-31.25	-134.766	-65.43	-42.969	-86.426	-87.402	-76.172	-154.785
1251	-234.375	-133.789	-104.98	-80.566	-31.25	-133.789	-66.406	-43.945	-86.426	-87.402	-73.242	-153.809
1252	-234.375	-134.766	-105.469	-80.566	-30.273	-136.719	-67.383	-45.898	-85.938	-86.914	-78.125	-156.25
1253	-233.887	-134.277	-106.445	-79.102	-30.273	-136.719	-65.43	-45.898	-82.52	-87.402	-78.125	-154.297
1254	-233.887	-132.813	-105.957	-80.566	-30.273	-135.742	-67.383	-43.945	-82.031	-88.867	-71.289	-154.297
1255	-237.305	-134.766	-106.445	-82.031	-30.273	-131.836	-69.336	-44.922	-82.52	-88.379	-72.266	-154.785
1256	-234.863	-135.254	-106.445	-81.055	-30.273	-134.766	-69.336	-44.922	-81.055	-89.355	-71.289	-156.738
1257	-235.352	-134.766	-105.957	-82.031	-31.25	-136.719	-65.43	-43.945	-82.52	-89.355	-72.266	-157.227
1258	-235.84	-135.742	-105.957	-82.031	-30.273	-135.742	-66.406	-45.898	-83.496	-89.844	-73.242	-156.738
1259	-237.305	-136.719	-107.91	-83.008	-30.273	-136.719	-68.359	-44.922	-87.891	-88.867	-73.242	-157.227
1260	-235.84	-136.719	-107.422	-83.496	-30.273	-137.695	-68.359	-49.805	-87.402	-88.867	-74.219	-157.227
1261	-236.816	-134.277	-107.422	-81.543	-31.25	-136.719	-72.266	-42.969	-89.355	-90.332	-73.242	-157.227
1262	-235.352	-136.23	-106.445	-82.52	-31.25	-135.742	-71.289	-44.922	-88.379	-89.355	-72.266	-155.762
1263	-236.816	-135.742	-106.445	-82.52	-30.273	-136.719	-67.383	-48.828	-86.914	-89.355	-74.219	-157.227
1264	-236.328	-136.719	-104.98	-83.496	-30.273	-139.648	-66.406	-44.922	-83.496	-90.82	-74.219	-157.715
1265	-236.328	-137.207	-105.957	-83.008	-31.25	-137.695	-71.289	-43.945	-83.496	-89.844	-72.266	-158.691
1266	-236.816	-136.719	-107.91	-88.379	-30.273	-138.672	-73.242	-44.922	-88.379	-89.844	-72.266	-157.227
1267	-236.816	-135.742	-106.445	-90.332	-30.273	-138.672	-71.289	-44.922	-83.496	-89.844	-72.266	-158.691
1268	-235.352	-135.742	-105.469	-87.402	-30.273	-137.695	-75.195	-44.922	-83.008	-90.82	-73.242	-157.715
1269	-234.375	-137.207	-107.422	-88.379	-30.273	-138.672	-74.219	-45.898	-83.496	-92.285	-73.242	-158.203
1270	-236.328	-137.207	-106.445	-87.891	-32.227	-137.695	-66.406	-44.922	-83.496	-90.82	-74.219	-158.691
1271	-236.816	-135.742	-108.398	-83.008	-32.227	-138.672	-68.359	-45.898	-83.008	-90.332	-73.242	-157.227
1272	-235.84	-136.719	-106.934	-88.867	-31.25	-138.672	-67.383	-46.875	-84.961	-90.82	-75.195	-158.203
1273	-236.328	-138.184	-107.422	-89.844	-32.227	-138.672	-67.383	-45.898	-84.961	-91.797	-73.242	-158.691
1274	-238.77	-139.16	-107.91	-86.426	-32.227	-139.648	-66.406	-45.898	-85.449	-90.332	-74.219	-158.203
1275	-235.352	-137.695	-108.398	-91.309	-31.25	-138.672	-66.406	-45.898	-84.473	-92.285	-74.219	-159.668
1276	-236.816	-138.672	-106.934	-83.496	-31.25	-141.602	-68.359	-45.898	-84.961	-90.332	-73.242	-161.133
1277	-237.793	-138.184	-106.445	-82.52	-31.25	-141.602	-68.359	-46.875	-85.938	-91.309	-73.242	-159.18
1278	-238.77	-138.672	-106.934	-83.496	-30.273	-140.625	-69.336	-47.852	-84.961	-91.309	-72.266	-159.18
1279	-236.816	-139.16	-108.398	-83.008	-31.25	-140.625	-68.359	-47.852	-85.449	-93.262	-72.266	-160.645
1280	-236.816	-137.695	-106.934	-83.008	-31.25	-140.625	-67.383	-51.758	-85.938	-92.773	-74.219	-158.691
1281	-238.77	-137.695	-107.91	-83.008	-31.25	-139.648	-69.336	-47.852	-86.426	-91.309	-73.242	-160.156
1282	-236.816	-139.648	-106.934	-82.031	-32.227	-140.625	-69.336	-46.875	-84.961	-90.82	-72.266	-160.645
1283	-237.305	-139.648	-108.398	-82.031	-32.227	-139.648	-70.313	-47.852	-85.938	-91.797	-73.242	-160.645
1284	-239.258	-138.672	-107.91	-84.473	-33.203	-143.555	-69.336	-46.875	-86.426	-91.797	-72.266	-160.156
1285	-239.258	-139.16	-107.422	-84.473	-32.227	-142.578	-69.336	-47.852	-86.426	-92.285	-73.242	-159.18
1286	-236.328	-139.16	-107.422	-84.473	-32.227	-141.602	-70.313	-47.852	-86.426	-92.773	-78.125	-160.645
1287	-238.281	-138.184	-106.934	-83.984	-32.227	-139.648	-68.359	-47.852	-85.449	-93.75	-75.195	-160.645
1288	-238.281	-139.648	-109.375	-83.496	-32.227	-142.578	-71.289	-50.781	-87.402	-92.773	-75.195	-160.156
1289	-237.305	-140.625	-106.934	-83.008	-33.203	-141.602	-67.383	-47.852	-90.82	-93.262	-73.242	-161.621
1290	-239.746	-139.648	-106.934	-83.496	-31.25	-142.578	-74.219	-48.828	-87.402	-94.727	-73.242	-163.086
1291	-240.234	-141.113	-106.445	-88.379	-32.227	-140.625	-81.055	-47.852	-86.914	-94.238	-80.078	-161.621
1292	-239.746	-139.16	-108.398	-83.008	-33.203	-143.555	-69.336	-47.852	-86.914	-92.773	-80.078	-161.621
1293	-239.258	-140.137	-106.445	-84.473	-32.227	-143.555	-68.359	-47.852	-88.379	-93.75	-73.242	-162.109
1294	-242.188	-142.09	-108.398	-83.496	-32.227	-142.578	-69.336	-46.875	-86.914	-94.727	-74.219	-163.086
1295	-240.234	-140.625	-106.445	-83.496	-32.227	-143.555	-68.359	-49.805	-86.914	-93.75	-79.102	-162.109
1296	-242.188	-142.578	-106.934	-83.984	-33.203	-141.602	-70.313	-48.828	-87.402	-93.262	-78.125	-163.086
1297	-240.234	-142.578	-107.91	-83.984	-33.203	-140.625	-68.359	-47.852	-86.914	-95.703	-74.219	-164.063
1298	-241.211	-141.602	-107.422	-83.984	-32.227	-142.578	-68.359	-48.828	-85.938	-94.238	-74.219	-163.086
1299	-241.211	-141.602	-107.422	-83.984	-34.18	-141.602	-69.336	-48.828	-87.402	-95.215	-75.195	-163.086
1300	-241.699	-142.09	-107.91	-84.473	-33.203	-142.578	-71.289	-49.805	-88.379	-94.727	-80.078	-163.574
1301	-241.211	-140.625	-108.887	-84.473	-32.227	-144.531	-72.266	-47.852	-88.379	-94.727	-79.102	-164.063
1302	-241.699	-140.625	-107.422	-83.496	-32.227	-144.531	-71.289	-48.828	-87.891	-94.727	-81.055	-162.598
1303	-242.676	-140.137	-106.934	-83.984	-33.203	-143.555	-71.289	-49.805	-88.867	-95.215	-74.219	-164.063
1304	-242.188	-141.113	-108.398	-83.496	-33.203	-144.531	-77.148	-48.828	-88.379	-95.703	-74.219	-164.063
1305	-241.211	-143.555	-107.91	-84.961	-33.203	-145.508	-72.266	-48.828	-86.914	-94.238	-74.219	-165.039
1306	-244.629	-142.09	-107.422	-83.984	-33.203	-146.484	-77.148	-50.781	-89.355	-95.703	-74.219	-164.063
1307	-242.188	-141.113	-106.934	-84.473	-33.203	-145.508	-70.313	-48.828	-88.379	-95.703	-74.219	-165.527
1308	-243.164	-142.578	-107.422	-84.961	-33.203	-146.484	-72.266	-49.805	-95.703	-95.215	-74.219	-165.527
1309	-242.188	-142.09	-107.91	-89.355	-33.203	-145.508	-70.313	-48.828	-88.379	-96.191	-74.219	-166.016
1310	-241.699	-142.09	-108.398	-83.984	-34.18	-145.508	-70.313	-47.852	-89.355	-95.215	-73.242	-166.016
1311	-243.164	-144.531	-106.934	-83.008	-33.203	-146.484	-71.289	-49.805	-89.355	-96.191	-75.195	-165.527
1312	-244.141	-142.578	-108.887	-85.938	-33.203	-147.461	-72.266	-49.805	-88.867	-96.191	-79.102	-166.016
1313	-243.164	-143.066	-108.398	-88.379	-34.18	-144.531	-71.289	-49.805	-89.844	-96.191	-74.219	-166.992
1314	-242.188	-144.531	-108.887	-86.426	-33.203	-146.484	-73.242	-49.805	-90.332	-97.656	-74.219	-166.992
1315	-243.652	-145.02	-109.375	-85.938	-34.18	-147.461	-73.242	-49.805	-90.82	-96.68	-75.195	-166.504
1316	-242.676	-144.531	-108.398	-84.473	-33.203	-146.484	-72.266	-49.805	-90.332	-96.191	-75.195	-166.992
1317	-244.629	-145.02	-107.91	-84.473	-34.18	-147.461	-78.125	-48.828	-89.844	-96.68	-74.219	-167.48
1318	-242.676	-145.996	-108.887	-84.961	-32.227	-146.484	-76.172	-49.805	-90.332	-98.633	-73.242	-166.504
1319	-245.117	-144.531	-108.887	-85.449	-33.203	-146.484	-72.266	-49.805	-89.355	-98.633	-75.195	-167.969
1320	-242.676	-144.531	-107.91	-85.938	-33.203	-147.461	-78.125	-51.758	-90.82	-97.656	-75.195	-167.969
1321	-244.141	-145.996	-108.398	-87.891	-34.18	-146.484	-72.266	-50.781	-90.332	-98.145	-75.195	-168.945
1322	-243.164	-145.996	-107.422	-86.914	-33.203	-149.414	-72.266	-48.828	-90.332	-98.633	-75.195	-169.434
1323	-245.605	-146.973	-108.887	-86.426	-34.18	-146.484	-73.242	-48.828	-90.332	-98.633	-76.172	-168.457
1324	-244.141	-145.996	-108.398	-87.402	-34.18	-147.461	-73.242	-47.852	-91.309	-100.098	-75.195	-168.945
1325	-246.582	-146.973	-109.375	-86.426	-33.203	-147.461	-74.219	-48.828	-90.82	-96.68	-75.195	-170.898
1326	-245.605	-146.973	-109.375	-85.938	-33.203	-147.461	-72.266	-49.805	-92.285	-96.191	-75.195	-168.457
1327	-246.094	-147.461	-108.398	-85.449	-33.203	-148.438	-72.266	-48.828	-91.797	-97.656	-76.172	-169.922
1328	-244.629	-145.02	-108.887	-86.426	-34.18	-146.484	-73.242	-47.852	-92.285	-97.168	-77.148	-169.434
1329	-247.07	-147.461	-109.375	-86.426	-32.227	-147.461	-71.289	-47.852	-93.262	-97.168	-81.055	-170.898
1330	-246.094	-146.973	-110.352	-87.891	-33.203	-147.461	-73.242	-49.805	-93.75	-98.145	-76.172	-170.898
1331	-246.094	-148.438	-109.863	-87.402	-32.227	-148.438	-72.266	-47.852	-91.797	-97.656	-78.125	-170.41
1332	-245.605	-147.461	-108.398	-86.914	-35.156	-147.461	-74.219	-49.805	-91.797	-98.145	-78.125	-169.434
1333	-247.07	-146.484	-108.887	-86.426	-34.18	-149.414	-74.219	-49.805	-91.797	-96.68	-77.148	-171.875
1334	-246.582	-148.926	-109.375	-85.449	-32.227	-148.438	-74.219	-49.805	-94.238	-98.145	-77.148	-170.41
1335	-248.047	-147.461	-108.398	-85.938	-34.18	-148.438	-75.195	-49.805	-92.285	-98.633	-77.148	-170.898
1336	-248.047	-147.461	-109.375	-85.449	-33.203	-149.414	-73.242	-54.688	-93.75	-103.027	-77.148	-171.875
1337	-248.535	-147.949	-110.84	-84.961	-34.18	-149.414	-73.242	-50.781	-91.309	-97.168	-77.148	-172.363
1338	-247.07	-146.973	-109.863	-84.961	-33.203	-149.414	-74.219	-50.781	-92.285	-101.074	-76.172	-173.34
1339	-249.023	-147.949	-110.84	-90.82	-33.203	-148.438	-73.242	-49.805	-91.797	-99.609	-78.125	-169.922
1340	-247.559	-146.973	-111.328	-91.797	-34.18	-149.414	-79.102	-49.805	-99.121	-99.609	-77.148	-170.898
1341	-248.047	-150.391	-108.887	-92.285	-34.18	-151.367	-73.242	-50.781	-92.285	-100.098	-77.148	-172.363
1342	-249.512	-148.438	-111.328	-93.262	-33.203	-150.391	-75.195	-49.805	-93.262	-99.121	-76.172	-172.363
1343	-247.07	-149.414	-109.863	-86.426	-34.18	-149.414	-73.242	-52.734	-92.285	-100.098	-77.148	-172.363
1344	-248.535	-147.461	-110.84	-87.402	-34.18	-150.391	-76.172	-51.758	-93.75	-100.098	-77.148	-171.387
1345	-248.535	-149.414	-108.398	-87.891	-34.18	-149.414	-76.172	-51.758	-94.238	-100.098	-78.125	-172.852
1346	-249.023	-148.438	-109.375	-86.914	-34.18	-149.414	-74.219	-51.758	-94.238	-99.609	-78.125	-173.828
1347	-247.559	-147.949	-111.816	-86.426	-33.203	-149.414	-74.219	-50.781	-94.238	-100.098	-78.125	-173.828
1348	-251.465	-149.414	-109.375	-88.379	-35.156	-149.414	-73.242	-52.734	-94.727	-99.609	-79.102	-174.805
1349	-249.023	-147.949	-110.352	-87.891	-34.18	-149.414	-73.242	-51.758	-93.262	-101.563	-78.125	-173.34
1350	-250.977	-148.438	-109.863	-87.891	-33.203	-149.414	-74.219	-53.711	-94.727	-101.074	-78.125	-173.828
1351	-249.023	-148.438	-111.328	-87.891	-34.18	-150.391	-74.219	-50.781	-93.262	-101.074	-79.102	-174.805
1352	-249.023	-147.949	-111.328	-87.402	-35.156	-151.367	-75.195	-53.711	-94.727	-101.074	-79.102	-174.316
1353	-248.535	-147.949	-110.352	-87.891	-33.203	-150.391	-76.172	-51.758	-92.285	-101.563	-80.078	-174.805
1354	-250.488	-150.391	-111.816	-86.914	-33.203	-151.367	-75.195	-51.758	-93.262	-100.098	-80.078	-173.34
1355	-249.512	-151.367	-110.352	-88.379	-34.18	-149.414	-73.242	-52.734	-94.727	-101.074	-78.125	-174.805
1356	-250	-150.879	-111.816	-91.309	-35.156	-150.391	-76.172	-52.734	-93.75	-101.563	-79.102	-173.828
1357	-250.488	-149.902	-111.816	-96.191	-34.18	-151.367	-75.195	-52.734	-93.75	-103.027	-78.125	-173.34
1358	-248.535	-151.855	-113.77	-95.215	-35.156	-150.391	-76.172	-51.758	-93.75	-102.539	-79.102	-173.828
1359	-250.488	-150.879	-112.305	-96.191	-34.18	-152.344	-76.172	-52.734	-94.238	-101.563	-79.102	-175.293
1360	-249.023	-151.855	-111.816	-96.191	-34.18	-151.367	-75.195	-52.734	-94.727	-103.516	-78.125	-175.781
1361	-250	-151.367	-110.352	-94.238	-35.156	-151.367	-78.125	-53.711	-95.215	-101.563	-83.984	-175.781
1362	-249.023	-151.367	-111.816	-91.309	-35.156	-152.344	-75.195	-51.758	-95.215	-101.074	-81.055	-175.781
1363	-251.465	-152.344	-110.352	-93.75	-35.156	-152.344	-78.125	-51.758	-95.215	-100.098	-80.078	-176.27
1364	-251.465	-150.391	-109.863	-87.891	-35.156	-152.344	-76.172	-52.734	-96.68	-103.027	-80.078	-174.805
1365	-249.512	-152.832	-111.816	-93.262	-35.156	-152.344	-76.172	-53.711	-96.191	-102.051	-78.125	-175.293
1366	-250.977	-150.879	-112.793	-94.238	-34.18	-154.297	-76.172	-53.711	-96.191	-102.051	-83.008	-176.758
1367	-250.977	-149.902	-113.281	-89.355	-35.156	-154.297	-75.195	-52.734	-95.703	-101.563	-83.984	-177.246
1368	-250.977	-150.879	-110.84	-89.844	-35.156	-151.367	-76.172	-52.734	-95.215	-102.051	-83.008	-177.246
1369	-250.977	-152.832	-112.305	-88.867	-35.156	-152.344	-76.172	-52.734	-95.703	-102.051	-84.961	-177.246
1370	-250	-151.855	-112.793	-89.355	-36.133	-155.273	-77.148	-53.711	-95.703	-103.027	-81.055	-175.781
1371	-250.977	-150.391	-111.816	-87.891	-36.133	-154.297	-77.148	-53.711	-96.68	-103.516	-84.961	-178.223
1372	-250.977	-150.879	-112.305	-88.867	-35.156	-154.297	-76.172	-52.734	-96.191	-102.539	-83.984	-176.758
1373	-252.93	-152.344	-112.793	-89.355	-34.18	-153.32	-79.102	-53.711	-97.168	-101.563	-85.938	-177.734
1374	-251.953	-151.855	-112.305	-94.238	-33.203	-154.297	-80.078	-53.711	-97.656	-102.051	-83.008	-177.734
1375	-250.488	-155.273	-113.77	-95.703	-34.18	-154.297	-77.148	-53.711	-95.215	-101.563	-81.055	-178.223
1376	-252.93	-154.297	-111.328	-95.215	-34.18	-156.25	-77.148	-54.688	-94.238	-102.051	-77.148	-176.758
1377	-251.465	-152.344	-112.793	-95.703	-34.18	-155.273	-78.125	-54.688	-96.191	-103.516	-87.891	-177.734
1378	-250	-152.832	-114.258	-89.355	-35.156	-155.273	-80.078	-53.711	-95.215	-103.027	-84.961	-176.758
1379	-252.441	-153.809	-115.723	-93.75	-34.18	-157.227	-78.125	-52.734	-95.215	-104.004	-80.078	-177.246
1380	-252.93	-154.297	-113.281	-89.355	-34.18	-157.227	-78.125	-52.734	-94.727	-103.516	-79.102	-177.734
1381	-250.977	-152.832	-113.77	-90.332	-35.156	-156.25	-78.125	-52.734	-96.191	-102.539	-80.078	-178.711
1382	-251.953	-156.25	-119.141	-90.332	-35.156	-156.25	-79.102	-51.758	-96.68	-103.027	-79.102	-178.223
1383	-253.418	-154.785	-119.629	-90.332	-35.156	-153.32	-80.078	-51.758	-98.145	-103.516	-79.102	-179.688
1384	-250.977	-155.762	-113.77	-88.867	-36.133	-157.227	-80.078	-54.688	-96.68	-105.469	-79.102	-178.223
1385	-250.488	-154.785	-113.281	-89.355	-35.156	-154.297	-80.078	-52.734	-97.168	-103.027	-79.102	-177.734
1386	-254.395	-155.273	-114.746	-90.332	-35.156	-158.203	-79.102	-53.711	-98.145	-105.469	-79.102	-182.617
1387	-252.441	-154.785	-114.746	-97.656	-36.133	-156.25	-79.102	-52.734	-97.656	-104.98	-83.008	-181.152
1388	-252.441	-154.785	-114.746	-90.82	-35.156	-156.25	-79.102	-54.688	-97.656	-104.492	-81.055	-180.176
1389	-252.441	-155.762	-113.77	-90.82	-36.133	-156.25	-79.102	-53.711	-97.656	-104.492	-80.078	-179.199
1390	-251.953	-154.785	-113.77	-90.82	-35.156	-157.227	-80.078	-52.734	-98.145	-104.004	-80.078	-181.152
1391	-251.953	-154.297	-119.141	-90.82	-35.156	-156.25	-79.102	-54.688	-96.68	-104.492	-80.078	-181.641
1392	-252.441	-153.32	-114.746	-92.285	-36.133	-159.18	-79.102	-53.711	-99.121	-104.004	-82.031	-180.664
1393	-253.906	-153.809	-112.793	-90.332	-36.133	-158.203	-79.102	-54.688	-98.145	-104.004	-81.055	-180.176
1394	-253.418	-155.273	-114.746	-90.332	-36.133	-157.227	-78.125	-55.664	-98.633	-105.469	-80.078	-181.152
1395	-253.906	-155.273	-115.234	-89.844	-35.156	-157.227	-79.102	-54.688	-99.121	-104.492	-79.102	-180.176
1396	-255.371	-156.738	-114.746	-92.285	-36.133	-158.203	-80.078	-54.688	-98.145	-104.492	-80.078	-180.176
1397	-253.418	-155.273	-115.234	-91.309	-36.133	-158.203	-80.078	-54.688	-99.121	-105.469	-81.055	-180.664
1398	-253.906	-155.762	-114.746	-92.773	-37.109	-156.25	-79.102	-54.688	-99.121	-105.957	-81.055	-181.152
1399	-254.395	-154.785	-114.746	-96.191	-36.133	-158.203	-80.078	-53.711	-101.074	-105.957	-85.938	-180.176
1400	-254.883	-156.25	-114.258	-97.168	-36.133	-158.203	-80.078	-53.711	-104.492	-107.422	-81.055	-181.641
1401	-255.371	-155.273	-113.77	-93.262	-36.133	-158.203	-80.078	-54.688	-99.609	-107.422	-80.078	-180.664
1402	-256.348	-156.25	-115.723	-91.309	-36.133	-159.18	-81.055	-55.664	-99.609	-105.957	-87.891	-180.176
1403	-256.348	-158.203	-113.77	-97.656	-37.109	-161.133	-81.055	-54.688	-99.609	-106.445	-81.055	-182.129
1404	-257.813	-155.273	-115.234	-97.656	-37.109	-159.18	-80.078	-54.688	-101.074	-104.492	-80.078	-184.082
1405	-257.324	-157.227	-114.746	-93.262	-36.133	-161.133	-83.008	-53.711	-99.121	-105.957	-83.008	-184.082
1406	-256.348	-158.203	-114.258	-91.797	-35.156	-162.109	-81.055	-55.664	-98.145	-105.957	-81.055	-182.129
1407	-254.883	-158.203	-114.746	-92.773	-36.133	-160.156	-81.055	-54.688	-98.145	-104.98	-81.055	-183.105
1408	-257.324	-158.203	-114.746	-93.262	-37.109	-161.133	-82.031	-55.664	-100.098	-106.445	-81.055	-181.152
1409	-258.301	-157.715	-115.723	-93.262	-37.109	-159.18	-81.055	-57.617	-101.074	-104.98	-83.008	-183.105
1410	-257.324	-157.715	-114.746	-93.75	-37.109	-162.109	-82.031	-54.688	-99.121	-105.469	-81.055	-182.617
1411	-255.859	-157.715	-116.211	-92.773	-37.109	-160.156	-81.055	-55.664	-100.098	-104.492	-82.031	-182.617
1412	-255.859	-158.691	-116.211	-92.773	-36.133	-161.133	-82.031	-55.664	-100.098	-105.957	-82.031	-183.594
1413	-256.836	-160.156	-116.699	-91.797	-36.133	-159.18	-83.008	-56.641	-99.609	-105.957	-80.078	-183.594
1414	-255.859	-159.18	-117.188	-91.309	-38.086	-160.156	-83.008	-55.664	-100.098	-107.422	-84.961	-184.082
1415	-256.348	-160.645	-118.164	-93.262	-37.109	-160.156	-82.031	-55.664	-100.098	-107.422	-81.055	-182.617
1416	-257.813	-158.691	-117.188	-92.285	-37.109	-161.133	-83.008	-55.664	-100.098	-107.422	-82.031	-184.082
1417	-257.324	-158.691	-116.211	-93.75	-37.109	-161.133	-82.031	-55.664	-100.098	-107.91	-82.031	-184.082
1418	-258.301	-159.18	-115.723	-92.285	-37.109	-162.109	-82.031	-53.711	-101.074	-107.422	-81.055	-182.129
1419	-256.836	-160.156	-116.211	-91.797	-36.133	-161.133	-82.031	-54.688	-100.586	-107.91	-83.008	-184.082
1420	-256.348	-159.668	-115.234	-93.262	-36.133	-161.133	-83.984	-55.664	-100.098	-107.91	-83.008	-184.082
1421	-258.789	-161.133	-116.699	-92.773	-37.109	-161.133	-83.984	-56.641	-100.586	-114.258	-82.031	-183.105
1422	-258.301	-159.668	-114.746	-92.773	-37.109	-161.133	-83.008	-56.641	-101.563	-107.91	-82.031	-185.547
1423	-258.789	-160.156	-116.699	-94.238	-36.133	-161.133	-83.984	-54.688	-102.051	-107.91	-82.031	-183.105
1424	-258.301	-161.133	-116.699	-93.75	-37.109	-164.063	-83.984	-54.688	-101.563	-108.887	-84.961	-184.57
1425	-258.789	-161.621	-116.699	-92.773	-38.086	-163.086	-83.984	-54.688	-101.074	-108.398	-83.984	-184.082
1426	-259.277	-161.621	-116.699	-94.727	-37.109	-162.109	-81.055	-54.688	-101.563	-107.91	-81.055	-183.594
1427	-257.813	-161.621	-118.164	-94.238	-37.109	-164.063	-83.008	-54.688	-104.98	-109.375	-83.008	-185.547
1428	-259.277	-161.621	-116.699	-94.238	-38.086	-163.086	-82.031	-61.523	-104.004	-108.398	-83.984	-186.035
1429	-258.789	-161.621	-117.188	-93.262	-37.109	-163.086	-84.961	-61.523	-102.051	-109.375	-83.984	-184.57
1430	-258.789	-161.133	-116.211	-95.703	-37.109	-163.086	-81.055	-60.547	-102.539	-107.422	-82.031	-185.547
1431	-259.766	-161.133	-117.676	-93.262	-38.086	-162.109	-83.984	-63.477	-102.051	-108.887	-88.867	-187.012
1432	-258.789	-161.133	-117.676	-93.75	-37.109	-162.109	-83.008	-60.547	-103.027	-110.84	-83.008	-187.012
1433	-259.277	-161.133	-116.211	-93.262	-38.086	-161.133	-83.008	-60.547	-102.051	-109.375	-83.008	-185.547
1434	-259.766	-163.574	-118.164	-92.773	-37.109	-162.109	-84.961	-62.5	-102.051	-109.375	-83.008	-187.5
1435	-259.766	-162.109	-116.211	-90.82	-38.086	-164.063	-83.984	-60.547	-102.539	-109.863	-82.031	-185.059
1436	-258.789	-163.086	-117.188	-93.262	-37.109	-163.086	-89.844	-56.641	-103.516	-109.863	-86.914	-187.012
1437	-258.301	-163.086	-117.676	-91.797	-37.109	-162.109	-83.008	-55.664	-105.469	-109.375	-81.055	-185.547
1438	-262.695	-161.621	-117.188	-93.262	-38.086	-162.109	-83.008	-58.594	-102.539	-110.352	-83.008	-187.5
1439	-259.766	-162.598	-118.164	-98.633	-38.086	-165.039	-84.961	-56.641	-103.027	-110.84	-83.008	-187.5
1440	-261.719	-162.598	-115.234	-95.703	-38.086	-164.063	-85.938	-55.664	-107.422	-109.375	-83.008	-186.523
1441	-264.16	-162.598	-117.676	-95.215	-38.086	-163.086	-84.961	-55.664	-103.027	-111.328	-83.008	-186.523
1442	-260.742	-164.551	-118.164	-100.098	-38.086	-163.086	-85.938	-62.5	-103.027	-110.84	-84.961	-187.988
1443	-261.23	-164.063	-117.676	-101.074	-39.063	-165.039	-85.938	-59.57	-103.516	-110.84	-84.961	-188.965
1444	-261.719	-164.063	-115.723	-100.098	-40.039	-165.039	-83.008	-55.664	-103.027	-110.84	-83.984	-187.012
1445	-260.742	-162.109	-117.188	-99.609	-38.086	-165.039	-84.961	-55.664	-103.027	-110.352	-83.984	-186.523
1446	-262.207	-163.574	-116.211	-102.539	-38.086	-164.063	-85.938	-56.641	-103.027	-111.328	-83.984	-186.035
1447	-261.719	-164.063	-118.164	-94.727	-38.086	-166.016	-84.961	-56.641	-108.398	-110.84	-84.961	-188.965
1448	-262.207	-163.574	-118.652	-95.215	-38.086	-166.016	-84.961	-57.617	-104.004	-110.84	-85.938	-187.5
1449	-263.184	-163.574	-117.676	-96.68	-38.086	-166.016	-85.938	-60.547	-104.004	-110.352	-84.961	-190.43
1450	-262.207	-164.063	-117.676	-95.215	-38.086	-166.992	-83.984	-58.594	-103.516	-111.328	-85.938	-188.965
1451	-262.207	-164.063	-117.676	-94.238	-37.109	-166.992	-84.961	-56.641	-104.98	-110.352	-85.938	-188.965
1452	-262.207	-163.086	-119.629	-95.215	-38.086	-166.016	-85.938	-56.641	-104.492	-110.352	-85.938	-189.941
1453	-261.23	-165.527	-118.652	-94.727	-37.109	-166.992	-85.938	-56.641	-104.004	-111.816	-85.938	-190.43
1454	-261.719	-167.48	-118.164	-94.238	-38.086	-166.992	-84.961	-57.617	-104.98	-111.328	-86.914	-189.941
1455	-262.207	-166.992	-118.164	-95.703	-38.086	-164.063	-84.961	-56.641	-104.98	-112.305	-85.938	-189.453
1456	-260.742	-165.527	-117.676	-94.727	-37.109	-166.992	-86.914	-57.617	-104.492	-111.328	-85.938	-188.965
1457	-262.695	-166.504	-118.164	-96.68	-38.086	-165.039	-85.938	-58.594	-105.957	-110.352	-84.961	-190.918
1458	-263.184	-166.992	-119.141	-96.191	-38.086	-166.992	-87.891	-56.641	-104.004	-110.84	-85.938	-190.43
1459	-261.719	-166.016	-118.652	-97.656	-39.063	-166.992	-85.938	-57.617	-104.98	-110.84	-84.961	-190.43
1460	-262.207	-166.992	-120.117	-97.168	-38.086	-167.969	-86.914	-57.617	-104.004	-112.305	-86.914	-191.895
1461	-263.672	-166.992	-119.141	-98.145	-38.086	-169.922	-86.914	-59.57	-104.98	-115.234	-85.938	-192.383
1462	-261.719	-167.48	-118.652	-97.168	-38.086	-166.992	-85.938	-58.594	-104.492	-111.328	-86.914	-192.383
1463	-263.672	-165.527	-117.676	-97.656	-39.063	-167.969	-85.938	-58.594	-104.98	-112.305	-85.938	-190.918
1464	-264.16	-166.504	-118.164	-102.539	-39.063	-168.945	-86.914	-58.594	-106.934	-112.305	-85.938	-192.383
1465	-264.648	-167.48	-118.652	-104.492	-39.063	-169.922	-86.914	-57.617	-106.445	-111.816	-86.914	-191.406
1466	-261.719	-166.016	-118.164	-99.609	-38.086	-167.969	-87.891	-58.594	-104.98	-112.305	-86.914	-190.918
1467	-263.672	-167.48	-118.652	-99.609	-39.063	-168.945	-87.891	-57.617	-105.957	-111.816	-86.914	-190.918
1468	-263.672	-168.945	-118.164	-97.656	-39.063	-171.875	-85.938	-63.477	-106.934	-110.84	-86.914	-193.848
1469	-266.602	-167.969	-118.164	-104.98	-38.086	-169.922	-88.867	-63.477	-107.422	-110.352	-90.82	-192.383
1470	-266.602	-168.457	-119.141	-98.633	-40.039	-169.922	-85.938	-63.477	-105.957	-112.793	-87.891	-190.918
1471	-265.137	-167.969	-118.652	-98.633	-38.086	-169.922	-85.938	-58.594	-105.957	-112.793	-85.938	-194.336
1472	-265.137	-167.48	-118.652	-99.121	-39.063	-170.898	-87.891	-58.594	-105.957	-112.793	-87.891	-194.336
1473	-265.137	-168.457	-118.652	-99.121	-38.086	-171.875	-90.82	-59.57	-107.422	-119.141	-87.891	-194.824
1474	-264.648	-167.48	-117.676	-104.98	-38.086	-169.922	-86.914	-57.617	-109.375	-114.258	-85.938	-192.383
1475	-264.16	-167.969	-120.117	-100.098	-37.109	-171.875	-87.891	-58.594	-106.934	-112.793	-89.844	-191.895
1476	-264.648	-166.016	-119.629	-99.609	-40.039	-171.875	-85.938	-56.641	-107.422	-112.305	-89.844	-191.895
1477	-265.137	-167.48	-118.652	-97.656	-38.086	-172.852	-86.914	-58.594	-105.957	-113.281	-88.867	-192.383
1478	-266.113	-167.969	-118.164	-99.121	-38.086	-172.852	-87.891	-58.594	-107.91	-111.328	-87.891	-192.871
1479	-264.16	-168.457	-118.652	-105.469	-39.063	-170.898	-87.891	-59.57	-105.957	-112.793	-87.891	-191.895
1480	-266.113	-169.434	-118.652	-100.586	-38.086	-172.852	-90.82	-59.57	-105.469	-114.746	-86.914	-193.359
1481	-267.09	-171.387	-119.629	-99.121	-40.039	-173.828	-85.938	-58.594	-106.934	-113.281	-88.867	-195.313
1482	-267.578	-169.922	-120.605	-100.098	-40.039	-171.875	-87.891	-58.594	-106.445	-114.746	-88.867	-193.359
1483	-269.043	-169.434	-120.117	-104.492	-41.016	-170.898	-88.867	-58.594	-106.445	-114.258	-87.891	-195.801
1484	-266.602	-169.434	-120.117	-99.121	-39.063	-172.852	-88.867	-58.594	-106.934	-113.77	-87.891	-193.359
1485	-268.066	-170.41	-118.652	-100.586	-40.039	-173.828	-87.891	-60.547	-107.422	-113.77	-89.844	-194.336
1486	-268.066	-170.898	-119.629	-105.957	-40.039	-172.852	-88.867	-58.594	-107.91	-113.281	-88.867	-195.801
1487	-270.508	-170.898	-118.652	-102.051	-40.039	-174.805	-89.844	-59.57	-108.887	-114.746	-87.891	-196.289
1488	-269.531	-169.922	-119.141	-99.609	-40.039	-172.852	-87.891	-59.57	-110.352	-114.258	-88.867	-194.336
1489	-267.09	-170.898	-119.141	-102.051	-40.039	-174.805	-87.891	-58.594	-106.934	-114.746	-93.75	-195.313
1490	-267.578	-169.922	-119.141	-99.609	-41.016	-174.805	-87.891	-59.57	-108.887	-114.258	-95.703	-195.313
1491	-265.625	-169.922	-120.117	-99.609	-40.039	-171.875	-87.891	-59.57	-106.934	-112.793	-95.703	-196.289
1492	-266.113	-170.41	-120.117	-101.074	-39.063	-172.852	-89.844	-58.594	-105.957	-115.723	-90.82	-195.801
1493	-267.578	-170.41	-120.605	-104.98	-39.063	-172.852	-89.844	-60.547	-107.422	-113.281	-88.867	-194.824
1494	-267.578	-170.898	-120.605	-104.98	-40.039	-173.828	-100.586	-57.617	-105.957	-115.234	-94.727	-195.313
1495	-266.602	-169.922	-120.117	-101.563	-40.039	-173.828	-88.867	-58.594	-107.91	-114.746	-88.867	-195.801
1496	-267.09	-169.434	-120.117	-101.074	-40.039	-173.828	-91.797	-60.547	-107.422	-115.234	-87.891	-196.777
1497	-268.555	-169.922	-118.652	-99.121	-39.063	-173.828	-92.773	-60.547	-106.934	-117.188	-88.867	-194.824
1498	-269.043	-171.387	-120.117	-100.586	-40.039	-173.828	-91.797	-59.57	-107.422	-117.188	-88.867	-199.219
1499	-269.043	-171.875	-120.117	-100.586	-40.039	-174.805	-90.82	-60.547	-107.91	-115.723	-87.891	-197.266
1500	-267.09	-170.898	-118.164	-100.586	-40.039	-174.805	-90.82	-59.57	-108.398	-116.211	-91.797	-198.242
1501	-267.09	-172.852	-119.629	-100.586	-39.063	-175.781	-90.82	-59.57	-106.934	-115.723	-94.727	-198.242
1502	-270.02	-170.898	-119.141	-101.074	-40.039	-173.828	-90.82	-60.547	-108.398	-116.211	-93.75	-195.313
1503	-268.066	-172.363	-119.629	-100.586	-40.039	-176.758	-89.844	-59.57	-109.375	-115.723	-93.75	-197.754
1504	-268.555	-172.852	-119.629	-100.098	-40.039	-176.758	-89.844	-60.547	-107.91	-115.723	-93.75	-197.754
1505	-268.066	-171.387	-118.164	-103.027	-40.039	-176.758	-89.844	-60.547	-108.887	-116.699	-90.82	-198.242
1506	-268.066	-172.363	-120.117	-102.051	-40.039	-176.758	-88.867	-58.594	-108.398	-116.699	-88.867	-199.219
1507	-269.043	-171.875	-119.629	-102.539	-41.016	-175.781	-88.867	-61.523	-109.375	-117.188	-88.867	-197.266
1508	-267.09	-174.805	-120.605	-101.074	-40.039	-175.781	-88.867	-61.523	-107.422	-116.211	-95.703	-200.195
1509	-267.09	-171.387	-119.629	-101.074	-40.039	-177.734	-90.82	-61.523	-108.887	-117.676	-90.82	-200.195
1510	-270.508	-172.852	-120.605	-101.074	-40.039	-173.828	-89.844	-61.523	-108.398	-117.676	-89.844	-198.242
1511	-269.531	-170.41	-120.117	-101.074	-44.922	-176.758	-90.82	-62.5	-109.375	-118.164	-89.844	-199.219
1512	-269.531	-170.41	-120.117	-100.586	-40.039	-174.805	-90.82	-60.547	-109.863	-117.676	-89.844	-200.195
1513	-269.531	-172.363	-120.605	-99.609	-40.039	-175.781	-90.82	-61.523	-108.887	-117.188	-89.844	-200.684
1514	-271.484	-170.898	-120.605	-101.074	-39.063	-178.711	-91.797	-62.5	-109.863	-118.652	-89.844	-198.73
1515	-272.949	-171.875	-119.629	-99.609	-40.039	-175.781	-90.82	-60.547	-110.352	-119.141	-89.844	-198.242
1516	-268.555	-171.387	-120.117	-99.609	-41.016	-176.758	-91.797	-62.5	-109.863	-118.652	-89.844	-198.242
1517	-270.508	-171.875	-120.605	-100.586	-39.063	-178.711	-91.797	-61.523	-109.863	-117.676	-90.82	-199.219
1518	-268.555	-171.387	-120.605	-100.586	-40.039	-177.734	-90.82	-62.5	-108.887	-119.629	-89.844	-200.195
1519	-270.508	-172.363	-120.605	-103.027	-40.039	-178.711	-90.82	-61.523	-109.863	-118.164	-88.867	-201.172
1520	-269.531	-172.363	-120.117	-103.516	-40.039	-178.711	-92.773	-61.523	-109.375	-119.629	-88.867	-202.148
1521	-269.043	-174.316	-119.629	-101.563	-40.039	-178.711	-89.844	-61.523	-109.863	-119.141	-90.82	-197.754
1522	-270.02	-172.363	-121.094	-104.004	-40.039	-178.711	-90.82	-62.5	-110.352	-120.605	-89.844	-199.707
1523	-271.973	-172.363	-120.605	-104.492	-41.016	-178.711	-91.797	-62.5	-112.305	-118.652	-88.867	-199.219
1524	-270.996	-172.852	-119.141	-101.074	-40.039	-179.688	-90.82	-62.5	-110.84	-119.629	-89.844	-200.195
1525	-270.996	-172.852	-121.094	-107.422	-40.039	-179.688	-91.797	-61.523	-110.84	-118.164	-89.844	-199.707
1526	-269.531	-172.363	-120.117	-106.445	-41.992	-179.688	-91.797	-62.5	-111.328	-119.141	-89.844	-199.219
1527	-269.043	-171.875	-120.605	-104.98	-41.016	-179.688	-89.844	-61.523	-109.863	-118.164	-88.867	-198.73
1528	-271.973	-172.852	-121.582	-107.91	-41.016	-179.688	-90.82	-61.523	-111.816	-119.141	-90.82	-200.195
1529	-270.02	-172.852	-120.605	-107.422	-41.992	-178.711	-90.82	-61.523	-112.793	-119.629	-91.797	-201.172
1530	-271.973	-173.34	-121.582	-101.074	-41.992	-179.688	-91.797	-62.5	-112.793	-119.141	-90.82	-200.684
1531	-270.996	-173.34	-122.07	-102.539	-40.039	-179.688	-91.797	-61.523	-111.328	-120.605	-88.867	-202.637
1532	-270.508	-172.852	-121.582	-103.027	-41.016	-179.688	-96.68	-62.5	-112.305	-120.605	-94.727	-201.66
1533	-272.461	-173.828	-122.559	-103.027	-41.016	-179.688	-90.82	-61.523	-112.305	-120.605	-90.82	-201.66
1534	-270.508	-174.805	-122.07	-105.957	-41.016	-181.641	-91.797	-62.5	-112.305	-120.117	-89.844	-201.66
1535	-272.949	-175.293	-120.117	-103.027	-40.039	-180.664	-91.797	-63.477	-112.305	-119.629	-94.727	-202.637
1536	-273.438	-175.781	-122.07	-101.074	-40.039	-179.688	-91.797	-60.547	-110.352	-120.117	-88.867	-202.148
1537	-271.973	-176.27	-121.582	-101.074	-41.992	-177.734	-90.82	-63.477	-112.305	-121.582	-89.844	-200.195
1538	-270.996	-175.293	-124.023	-104.004	-41.016	-181.641	-91.797	-61.523	-111.816	-120.117	-89.844	-201.66
1539	-270.02	-174.805	-122.07	-104.98	-41.016	-179.688	-92.773	-62.5	-113.77	-121.094	-88.867	-204.102
1540	-270.996	-176.758	-123.535	-104.98	-41.992	-179.688	-92.773	-61.523	-113.281	-121.094	-89.844	-202.637
1541	-271.973	-177.246	-122.559	-104.98	-41.992	-180.664	-93.75	-63.477	-111.816	-119.629	-88.867	-202.148
1542	-270.996	-175.293	-121.094	-103.027	-41.992	-180.664	-92.773	-63.477	-113.77	-121.582	-89.844	-201.66
1543	-272.461	-175.781	-121.582	-103.516	-41.992	-181.641	-93.75	-63.477	-113.77	-120.117	-90.82	-202.637
1544	-270.996	-176.758	-123.047	-104.004	-41.992	-183.594	-91.797	-62.5	-113.77	-121.582	-91.797	-201.172
1545	-271.484	-175.781	-122.559	-104.492	-41.992	-181.641	-91.797	-62.5	-114.258	-120.605	-89.844	-203.125
1546	-271.484	-175.781	-121.582	-102.539	-41.016	-182.617	-96.68	-62.5	-113.77	-121.582	-91.797	-203.125
1547	-272.949	-177.734	-121.094	-104.004	-40.039	-182.617	-92.773	-62.5	-115.234	-119.629	-90.82	-203.613
1548	-273.926	-177.734	-121.094	-103.516	-41.992	-181.641	-91.797	-61.523	-113.281	-120.605	-90.82	-204.102
1549	-273.926	-176.758	-124.023	-107.422	-42.969	-181.641	-93.75	-62.5	-114.746	-119.141	-90.82	-204.59
1550	-272.949	-177.734	-125	-104.98	-41.016	-181.641	-101.563	-62.5	-114.746	-120.605	-91.797	-204.59
1551	-270.508	-176.758	-122.559	-104.98	-41.992	-181.641	-96.68	-61.523	-113.281	-119.141	-91.797	-204.102
1552	-272.461	-175.293	-123.535	-104.004	-41.992	-182.617	-93.75	-62.5	-113.77	-120.117	-91.797	-205.078
1553	-273.438	-178.223	-124.023	-104.004	-42.969	-181.641	-93.75	-61.523	-115.723	-120.117	-91.797	-205.566
1554	-271.973	-177.246	-122.559	-104.004	-42.969	-181.641	-91.797	-63.477	-114.258	-121.094	-90.82	-204.59
1555	-272.949	-175.781	-122.559	-104.98	-41.992	-180.664	-93.75	-64.453	-113.77	-122.07	-90.82	-204.102
1556	-273.926	-177.246	-122.559	-103.027	-41.992	-181.641	-98.633	-63.477	-117.188	-121.582	-89.844	-205.078
1557	-272.461	-176.27	-123.535	-104.004	-41.992	-182.617	-94.727	-63.477	-114.746	-122.07	-90.82	-205.078
1558	-272.949	-177.246	-124.023	-105.469	-41.016	-181.641	-94.727	-67.383	-114.746	-121.582	-90.82	-203.125
1559	-271.973	-178.711	-122.07	-104.492	-41.992	-182.617	-95.703	-64.453	-114.258	-121.094	-90.82	-206.055
1560	-274.902	-180.176	-122.07	-105.469	-42.969	-183.594	-92.773	-63.477	-113.281	-121.094	-89.844	-205.078
1561	-272.461	-178.223	-123.535	-105.469	-41.992	-183.594	-94.727	-63.477	-118.164	-121.094	-92.773	-205.078
1562	-271.973	-179.688	-124.512	-106.445	-41.992	-182.617	-94.727	-62.5	-116.211	-123.047	-94.727	-203.125
1563	-272.461	-177.246	-122.559	-105.957	-41.992	-182.617	-95.703	-63.477	-113.281	-124.023	-93.75	-205.566
1564	-273.438	-179.688	-124.023	-106.934	-41.992	-184.57	-93.75	-60.547	-114.258	-124.512	-95.703	-205.078
1565	-274.902	-178.711	-124.023	-106.934	-41.992	-183.594	-95.703	-62.5	-114.746	-122.559	-92.773	-205.566
1566	-275.391	-179.688	-123.047	-104.98	-41.992	-184.57	-96.68	-62.5	-114.258	-124.023	-92.773	-205.078
1567	-274.414	-179.688	-123.047	-104.004	-43.945	-182.617	-94.727	-62.5	-113.281	-123.047	-92.773	-206.055
1568	-274.414	-180.664	-123.535	-106.934	-41.992	-184.57	-94.727	-62.5	-115.234	-123.535	-92.773	-205.566
1569	-276.367	-178.711	-126.465	-105.469	-41.016	-183.594	-96.68	-62.5	-114.746	-123.535	-93.75	-205.566
1570	-276.367	-177.734	-123.047	-106.445	-41.016	-183.594	-94.727	-61.523	-115.234	-122.559	-91.797	-205.566
1571	-276.367	-179.199	-122.559	-106.445	-41.016	-183.594	-96.68	-61.523	-114.746	-122.559	-91.797	-205.078
1572	-275.879	-177.734	-124.023	-106.445	-41.992	-184.57	-94.727	-63.477	-115.234	-122.559	-91.797	-206.055
1573	-275.879	-180.664	-123.535	-104.98	-42.969	-184.57	-102.539	-62.5	-114.258	-124.023	-91.797	-207.52
1574	-275.879	-178.223	-125	-106.445	-41.992	-184.57	-101.563	-64.453	-114.746	-123.047	-91.797	-208.008
1575	-276.855	-180.176	-124.023	-105.957	-41.992	-182.617	-100.586	-64.453	-113.281	-123.535	-93.75	-207.52
1576	-276.855	-178.711	-124.023	-107.422	-41.992	-182.617	-100.586	-63.477	-112.793	-124.023	-91.797	-205.566
1577	-277.344	-181.152	-124.023	-106.934	-41.016	-183.594	-100.586	-64.453	-113.77	-125	-91.797	-206.055
1578	-277.344	-177.246	-123.535	-108.887	-42.969	-184.57	-102.539	-63.477	-113.281	-124.512	-94.727	-206.543
1579	-277.344	-181.152	-123.535	-107.422	-42.969	-184.57	-102.539	-62.5	-116.211	-125	-91.797	-208.008
1580	-276.855	-180.664	-123.047	-107.91	-41.992	-185.547	-98.633	-64.453	-115.723	-125.488	-91.797	-208.008
1581	-277.832	-181.152	-124.512	-108.398	-41.992	-184.57	-99.609	-64.453	-115.234	-124.512	-92.773	-209.473
1582	-279.297	-182.129	-122.07	-108.398	-41.992	-187.5	-100.586	-64.453	-115.234	-124.512	-92.773	-209.473
1583	-278.32	-180.176	-123.047	-114.258	-42.969	-183.594	-106.445	-63.477	-118.652	-124.023	-92.773	-209.473
1584	-277.344	-182.129	-125	-115.234	-42.969	-185.547	-104.492	-64.453	-116.211	-125.488	-91.797	-209.473
1585	-278.809	-180.664	-123.047	-108.398	-41.992	-186.523	-99.609	-63.477	-118.164	-125	-91.797	-208.984
1586	-279.785	-182.129	-124.512	-107.91	-42.969	-186.523	-99.609	-64.453	-116.699	-123.535	-92.773	-208.496
1587	-278.32	-186.523	-124.512	-108.398	-41.992	-187.5	-98.633	-62.5	-117.188	-124.512	-93.75	-208.984
1588	-278.809	-183.594	-124.512	-107.91	-41.992	-187.5	-98.633	-62.5	-116.699	-124.023	-93.75	-211.914
1589	-276.367	-180.176	-123.047	-108.887	-41.992	-186.523	-99.609	-63.477	-116.211	-125.488	-91.797	-208.984
1590	-277.832	-179.688	-123.047	-108.398	-41.992	-187.5	-99.609	-64.453	-117.188	-126.953	-92.773	-210.449
1591	-276.855	-180.176	-125.488	-109.375	-41.992	-188.477	-98.633	-64.453	-115.723	-125.488	-93.75	-209.961
1592	-276.367	-179.688	-124.023	-107.91	-41.992	-188.477	-99.609	-63.477	-117.188	-125	-93.75	-210.938
1593	-280.273	-181.152	-125	-107.91	-42.969	-189.453	-99.609	-63.477	-117.188	-125	-99.609	-210.938
1594	-275.879	-181.641	-124.023	-108.398	-41.016	-188.477	-98.633	-64.453	-115.723	-123.535	-94.727	-211.426
1595	-276.855	-182.617	-124.512	-109.375	-41.992	-189.453	-101.563	-65.43	-118.652	-127.441	-92.773	-210.449
1596	-275.391	-182.129	-125.977	-108.887	-41.992	-188.477	-100.586	-64.453	-118.652	-125.488	-92.773	-210.449
1597	-276.367	-180.664	-124.512	-107.422	-42.969	-189.453	-99.609	-72.266	-116.699	-126.465	-92.773	-212.891
1598	-277.832	-179.688	-123.535	-107.422	-42.969	-190.43	-100.586	-71.289	-118.164	-126.953	-92.773	-211.426
1599	-278.32	-182.617	-127.93	-107.91	-41.992	-191.406	-101.563	-65.43	-117.188	-126.953	-92.773	-209.961
1600	-280.762	-181.641	-124.023	-108.887	-42.969	-191.406	-100.586	-66.406	-117.188	-126.953	-92.773	-210.449
1601	-278.32	-179.688	-125.977	-107.422	-42.969	-191.406	-100.586	-65.43	-118.652	-125.488	-93.75	-210.938
1602	-279.785	-181.641	-124.023	-110.352	-42.969	-190.43	-101.563	-65.43	-116.211	-126.465	-92.773	-210.449
1603	-279.297	-180.176	-125.488	-113.281	-43.945	-191.406	-100.586	-65.43	-119.141	-126.953	-93.75	-211.914
1604	-280.273	-184.57	-125.977	-115.723	-42.969	-191.406	-102.539	-66.406	-116.699	-125.488	-91.797	-210.938
1605	-279.785	-181.152	-124.512	-113.77	-41.992	-191.406	-100.586	-65.43	-117.188	-127.441	-93.75	-211.426
1606	-281.738	-180.664	-123.535	-107.91	-42.969	-191.406	-101.563	-64.453	-118.652	-128.418	-93.75	-211.914
1607	-278.32	-181.641	-125.977	-110.352	-41.016	-193.359	-101.563	-65.43	-117.676	-125.977	-93.75	-210.449
1608	-278.809	-181.641	-125	-108.398	-41.992	-191.406	-100.586	-65.43	-119.629	-126.465	-92.773	-211.426
[truncated: 11,392 more rows]

## Sheet: A11sD-40mV
time in ms	9	11	12	14	16	17	22	24	25	26	29	32
[truncated: 13,000 more rows]

[truncated: 6 more sheets: A2sD80mV, A2sD20mV, A2sD-40mV, A0.5sD80mV, A0.5sD20mV, A0.5sD-40mV]
