# Supplementary material for: Activation gating in HCN2 channels
Source: PLoS Comput Biol. 2018 Mar 22;14(3):e1006045. doi: 10.1371/journal.pcbi.1006045 (PMC5863937; doi:10.1371/journal.pcbi.1006045)
Supplement: S1 Data — (ZIP) [file pcbi.1006045.s009.zip › raw0cAMPA-140mV.xlsx]

## Sheet: A4sD80mV
time in ms	6	7	9	10	11	12	14	18	24	25	26	27	29	31	32	33	34	36
1	-0.977	1.953	0.488	0	0.488	0	0.488	0	0.977	0	0.977	0.488	-0.977	0	0.488	-0.977	-1.953	0
2	0	2.197	0.488	0.488	0.977	0.977	1.465	0.488	-0.977	0.488	0.488	0.977	0	0.977	0.488	-0.488	-0.977	-0.488
3	0	1.953	1.465	0.488	0.488	1.465	0.977	-0.488	-0.977	0.977	0.488	0.488	0	0	0.977	-1.953	-1.953	0.488
4	0	0.977	0.977	0.488	0.488	0.977	0	-0.977	0	0.488	0	0.488	0.977	0	0.977	-1.465	-1.953	0.488
5	0	1.221	0.488	0.488	0.977	1.465	0.977	0.488	-0.977	0.488	0	1.465	0	0	0.488	-1.953	-1.953	0.977
6	-1.953	1.221	0	0.977	0.488	0.488	0.977	0.488	0.977	0.488	-0.977	1.465	0	0	0	-1.953	-2.93	1.465
7	0.977	0.977	0.488	0.488	0.977	1.465	0.488	0.488	0	0.977	0.488	0.488	0	-0.977	0.977	-1.953	-1.953	0.488
8	-0.977	1.465	0.488	1.465	1.953	0.488	0	0.977	-0.977	1.465	0	0.488	0	0	0.488	-1.465	-2.93	0.488
9	0.977	1.221	0	0.488	0.977	0.977	0	0.977	0	0.977	0.488	0.977	0.977	0	0.977	-1.953	-2.93	0.977
10	-0.977	0.977	0.977	1.465	0.488	0.977	0.488	0.488	0	0.488	-0.488	0.488	0	0	0.488	-0.488	-2.93	1.465
11	0	1.465	0.488	0.977	0.977	0.488	0.977	0.977	0	0.488	-0.488	0.488	0	0	1.465	-0.488	-2.93	0
12	0	0.732	0.977	0	0	0.977	0.488	0.977	-0.977	0.488	1.465	0.977	0	0	1.465	-1.465	-2.93	-0.488
13	0.977	0.977	0.488	0.488	0	0.977	0.977	0.488	0	0.488	0.977	0.488	0	0	0.488	-1.953	-1.953	0.488
14	0	0.977	0.977	0	1.465	1.465	-0.488	0.977	0	-0.488	0.977	1.465	0.977	0	1.465	-2.441	-2.93	0.488
15	0	0.977	0.977	0.488	1.953	0	0.977	1.465	0	0.977	1.465	0.488	0	-0.977	0.977	-1.465	-2.93	0.488
16	0	1.465	0.488	0.977	0	0.488	-0.488	0.977	0	0.488	-0.488	0.977	0	0	0.488	-0.977	-1.953	-0.488
17	0	1.709	0.488	0	0.488	0.977	0.488	-0.488	-0.977	0.977	0.977	0.488	0	0	0.488	-1.465	-2.93	0.488
18	-0.977	1.221	0.488	0.977	-0.488	0.977	0.977	1.465	-0.977	0.488	0.488	0.488	0	0	1.465	-1.465	-1.953	-0.488
19	-0.977	1.465	0.488	1.465	0.488	0.977	1.465	0.977	0.977	0.977	1.953	0.977	0	0.977	1.465	-1.953	-1.953	0
20	0	1.709	0.977	1.465	0.488	0.488	0.977	0.488	0	0	0.488	0.488	0	0	0	-1.953	-1.953	1.465
21	0	0.488	0.977	1.465	0.977	0.488	0.977	0.488	0.977	0.488	0	0.488	0.977	0	0	-1.465	-1.953	0.488
22	0	0.977	1.465	0.488	0	0.488	0.488	0.977	0.977	0.977	0.977	1.465	0	0	0.488	-0.977	-1.953	-0.488
23	0	1.221	0.488	0.488	0.977	0.488	1.465	0.488	-0.977	0.488	0	0.488	0	0	0.488	-0.977	-2.93	0.488
24	0	0.977	0.488	0	0.488	1.465	0.977	0	-0.977	1.465	-0.488	0.977	-0.977	0	0.488	-0.977	-1.953	0.488
25	0	1.709	1.465	0.977	1.465	0.977	0.488	0.488	0.977	0.488	-0.488	0	0	0.977	0.977	-0.977	-1.953	0
26	0	1.465	0.977	0.488	0.488	0.488	0.977	0.977	0.977	1.465	0	1.465	0	0.977	0.488	-1.465	-1.953	0
27	0	1.465	0.977	0.488	0.977	0.488	0	0.488	-1.953	0	0.977	0.977	0.977	0	0.488	-1.465	-1.953	0.488
28	0	1.709	0.488	0.488	0	0.488	0.488	1.465	0	0.977	-0.488	0.488	0	0	0.977	-1.465	-2.93	0
29	0	1.465	0.977	0.977	0.977	0.977	0.488	0.488	0.977	0	0.488	0.977	0	0	0.977	-1.953	-1.953	1.465
30	0	0.732	0.977	0.488	0.488	0.977	1.465	1.953	1.953	0.488	0.977	0.977	0	-0.977	0.488	-0.977	-1.953	0.977
31	-0.977	0.732	0.977	0.977	0.488	0.488	-0.488	0.488	-0.977	0.977	0.977	0.488	0	0	0	-1.953	-0.977	0.977
32	0.977	0.977	0.977	0.488	-0.488	-0.488	0.977	0.977	0	2.441	0	0.488	-0.977	0	0.488	-1.465	-1.953	0.488
33	0	1.221	0.977	0.488	0	0.488	0	0.488	0	0.488	0.488	1.465	0.977	0	0.977	-0.977	-1.953	0
34	0	1.709	0.488	0.977	0.488	0.977	0.488	0.488	0	0	1.465	0.488	0.977	0	0.977	-0.977	-2.93	0.488
35	-0.977	0.977	0.977	0.977	0	0.488	0.488	-0.488	0	0.977	0	0	0	0	0.977	-2.441	-2.93	0.488
36	0.977	0.732	0.488	0.977	0.977	0.977	0.977	0.977	-0.977	0.488	0.488	0.488	0	-0.977	0.488	-0.977	-1.953	0
37	0	1.465	0.977	0.977	0.977	0.977	0.488	1.465	0	0.977	-0.488	0.488	0	-0.977	1.465	-1.465	-2.93	0.488
38	0	0.732	0.977	0.977	0.488	0.488	0.977	0.488	0	0.488	0.488	0.488	0.977	0	0.977	-0.977	-1.953	-0.488
39	0	0.488	1.953	0.977	0.488	0.488	1.465	0.488	0	0.488	0.977	0.488	0.977	0	0.488	-0.977	-1.953	-0.488
40	0.977	0.977	0.488	0.488	0	0.488	0.977	0.977	0	0.488	0.488	0	0	0	0.977	-0.977	-1.953	0.488
41	0.977	1.465	1.465	1.465	0.977	0.488	0.977	0	0	0.977	1.465	0.488	0	0	0.977	-0.977	-1.953	0.488
42	0	1.465	0.977	1.465	0.488	0.977	0.977	0	0	0.977	0	0	0	0	0.977	-0.977	-2.93	0.977
43	0	0.977	0	0.977	0	0.488	0.977	0.977	0	0.977	0.977	0.977	0	0.977	0	-1.465	-1.953	-0.488
44	0	0.977	0.488	0.977	0	0.977	0.488	1.465	-0.977	0.488	1.465	0	0.977	0	0.488	-0.977	-1.953	0.977
45	-0.977	0.244	0.977	0.488	0.488	0.488	0.977	0.488	0	1.465	0.488	0.977	0	0	0.977	-2.441	-1.953	0.488
46	0	1.221	0.488	0.977	1.465	0	0	1.953	0	0.977	0	1.465	-0.977	0	0.488	-1.465	-1.953	0.977
47	-0.977	0.977	0.977	0	0	0.488	0	0.488	0.977	0.977	0.977	1.465	0	0.977	1.465	-1.465	-1.953	0.977
48	-0.977	0.977	0.488	0.977	0.488	0.488	0	0.977	0	1.465	-0.488	0.488	0	0	0	-1.465	-1.953	0
49	0	0.244	0.488	0	0.977	1.465	0.488	1.465	0	0.488	0	0.488	0	0	1.465	-0.977	-2.93	0.488
50	0	1.465	0.488	0.488	0.977	0.488	0	0.488	0	1.465	0.488	0.488	0	-0.977	0.488	-1.953	-1.953	1.465
51	0.977	0.244	0.977	0.488	0.977	0.488	1.465	0.977	-0.977	0.488	0.488	0	0	0	0.488	-1.465	-1.953	0.488
52	0	1.465	1.465	0.977	0.977	0.977	1.465	1.465	0	0.488	1.465	1.465	0	0	0	-1.953	-0.977	0.977
53	0	1.709	0.977	0.977	1.953	0.488	0.488	0	0	1.953	0.977	0.977	0	0	0	-1.465	-1.953	0
54	0	0.977	0.977	0.977	0.488	0.977	0.488	0.488	0	0.488	1.465	0.488	0.977	0	0.488	-0.977	-1.953	0.977
55	0	1.221	0.977	0.488	0	0.488	1.465	0	0	0.977	1.465	0.488	0	0	0.977	-2.441	-1.953	0.977
56	0.977	1.221	0.488	0.488	0.977	-0.488	1.465	0	0	0.977	0	0.488	0	0	0.488	-2.93	-1.953	0.977
57	0.977	0.977	0.977	0.488	0.488	0.977	0	0.488	0	0.977	0.488	0	0.977	0	1.465	-0.977	-1.953	0.488
58	0	1.221	0.977	0.977	1.465	0	0.488	0	0	0.488	0	0.977	0	0	0.977	-1.953	-1.953	0
59	0.977	1.221	0.977	0.977	0.488	0.488	0.977	1.465	-0.977	0.488	0.488	0.977	0	0	-0.488	-1.953	-1.953	0
60	0	1.221	0.977	1.465	0.488	0.977	1.465	0.977	0.977	0	0	0.488	0	0	0.977	-0.977	-1.953	0.488
61	0.977	0.732	0.488	1.465	1.465	1.465	0.977	0.488	0	0.488	0.488	0.977	0	0	0.977	-0.977	-1.953	-0.488
62	-0.977	1.465	0.977	0.977	0.977	0.488	0.488	0.488	0.977	0.488	0.977	0.488	0	0	0.977	-0.977	-1.953	0
63	0	0.977	0.977	0.488	0.488	0.488	0.977	0.488	-0.977	0	0.488	0.977	0	0	0.977	-1.465	-1.953	0.488
64	0	0.244	0.977	0.488	0.488	0.977	0.977	0.488	0	0.977	0	1.465	0	0.977	0	-1.465	-1.953	0.977
65	0	1.465	0.977	0	0	0	0.488	1.465	0	0.977	0.488	1.465	0	0	0	-0.977	-1.953	0.488
66	0	0.977	0.977	0.977	0.977	0.488	0.488	0.488	0	1.465	0.488	0.977	0	0	0.488	-0.977	-1.953	1.465
67	0	0.488	0.977	0.488	0	0.488	0.977	0	0	0.488	0.488	0	0	0	0.977	-1.953	-1.953	1.953
68	0	0.488	0	0.977	0.977	0.977	0.488	1.465	-0.977	0.977	0.977	1.465	0	0	0	-0.488	-1.953	0
69	-0.977	1.221	0.977	0	0.977	0.977	0	0.977	0	1.465	0.488	0.488	0	0	0.977	-1.465	-1.953	1.465
70	0	0.488	0.977	0.977	0.977	0.488	0.488	0	0.977	0.977	0.488	0.488	0	0	1.465	-1.465	-1.953	1.953
71	0	0.977	0.977	0.977	0.977	1.953	-0.488	0.488	0.977	0.977	0.488	0.977	0	0.977	0.977	-0.977	-2.93	1.465
72	0	1.709	1.953	0.488	0.488	0.977	0.488	0.977	-0.977	0	0.488	0.488	0	0	0.977	-1.465	-0.977	0.977
73	0	0.488	0.977	0.977	0.488	0	1.465	0.488	0	0.488	0	0.488	0.977	0	0.488	-1.465	-1.953	1.465
74	0	0.732	0.977	0.488	0.488	0.488	1.465	0.488	0	0.977	1.465	0.488	0	0	0.977	-1.953	-1.953	0.488
75	0	1.221	0.977	0.488	-0.488	1.465	0	0.488	0	0	0.977	0	0	0	0	-1.465	-1.953	-0.488
76	0	0.488	0.488	0.977	0.977	0.488	0	0.977	0.977	0.977	0.977	0.488	0	0	1.465	-0.488	-1.953	0.488
77	0	0.977	1.465	0.488	0.488	1.465	0.488	0	-0.977	0.488	0	0.488	0	0	0.977	-0.977	-0.977	0.977
78	0	0.977	0.488	0.977	1.465	0.977	0.488	-0.977	-0.977	0.488	0.977	0.488	0.977	0	0.488	-1.465	-1.953	-0.488
79	0	1.465	0.977	0.977	0.977	0.488	0.488	0.488	0	0.977	0.488	0.977	0.977	0	0	-1.953	-1.953	0.488
80	0	0.732	0.488	0.488	1.465	0.488	0.977	0	-0.977	0.977	1.465	0	0	-0.977	0.977	-1.465	-1.953	0
81	0	1.953	0.977	0.488	0.977	0.488	0.488	0.977	0	0.977	-0.488	0.977	0	0	0.488	-0.488	-2.93	0.977
82	0	1.221	0.977	1.465	0.977	0	0.977	0.488	0	0.488	-0.977	0.488	0.977	0	0.977	-1.465	-0.977	0.488
83	0.977	0.732	0.977	0.977	0.977	0.488	0.977	1.465	0	1.465	1.465	0.488	0	0.977	0	-1.465	-1.953	0.488
84	0	1.221	0.488	0.977	-0.488	0	0.977	0.488	0	1.465	-0.488	0	0	0	0.488	-1.953	-1.953	0.488
85	0	0.977	0.977	0	0.977	1.465	0.488	0.977	0	1.465	-0.488	0.977	1.953	0	0	-0.977	-1.953	0
86	0	0.977	1.465	0.488	0.488	0	0.977	0	0	1.465	0	0.977	0	0	0.488	-0.977	-1.953	0.488
87	0	0.977	0.977	0.488	0.977	0.977	0.488	1.465	0.977	0	-0.488	1.465	0	0	1.465	-0.977	-1.953	0.977
88	0	0.488	0.488	0.488	0.977	1.465	0.488	1.953	0	0	0.977	1.465	0	0	0.488	-1.953	-2.93	0
89	0.977	0.977	0.977	0.488	0.977	0	1.465	0.488	0.977	0.488	0	1.465	0	0	1.465	-1.465	-2.93	0.488
90	0	0.488	1.465	0.488	0.977	0.488	0.488	0	0	1.465	0	0.977	0.977	0	1.465	-1.465	-1.953	0.977
91	0	1.465	1.465	0.488	0.977	0.977	0.977	0.977	-0.977	0.977	0.977	0.977	0	0	0.977	-1.465	-0.977	0
92	0	0.977	0.488	0.488	0.977	0	0	0.488	0	0.977	0.488	0.488	0.977	0	0.977	-1.953	-1.953	0.488
93	0.977	0.977	0.977	0.488	0.488	1.465	0.488	0	0	0.977	0.977	0	0.977	0	0.488	-0.977	-1.953	0
94	0	1.221	0.488	0.977	1.465	0.488	0.488	1.465	-1.953	1.953	-0.488	0.977	0.977	0	0.977	-1.465	-1.953	0.488
95	0	0.244	0.488	0.977	0.488	1.465	0.977	1.953	0	0.977	0.977	0	0	0	0.977	-1.465	-1.953	0.977
96	0	0.244	0.488	0.488	0	0.977	1.465	0.488	0	1.953	0.977	0.488	0.977	0	0.488	-1.465	-2.93	0
97	0	1.709	0.488	0.488	1.465	0.488	1.465	0.977	0	-0.488	0.977	0	0	0	0.488	-0.488	-2.93	0.488
98	0	0.977	0.977	0	0.977	0.977	0.488	0.977	0	0.488	1.465	0.488	0	-0.977	0.488	-1.465	-1.953	0
99	-0.977	0.977	0.977	0.488	0	0.488	0.488	0	0	0.488	0	0.977	0	0	0.488	-2.441	-1.953	0.488
100	0	0.977	1.465	0	0.977	0	0.977	0	0	0.488	0.977	0.488	0	0	0.488	-0.977	-2.93	0.977
101	0	1.709	0.977	0	1.465	0.977	0.977	0.977	0.977	0.977	-0.488	1.953	0	0.977	0.977	-1.465	-1.953	0.488
102	-0.977	1.221	1.465	1.465	0.488	0.488	0.488	-0.488	0	0.488	0	0.977	0	0	0.488	-0.977	-1.953	0.488
103	0	1.465	0.977	0.488	0.977	0.488	1.465	0.488	0.977	0.977	0.488	1.465	0	0	0.488	-0.488	-1.953	0.488
104	0	1.221	0.488	0.488	0.488	0.977	1.465	0	0	0.488	0	0.977	0	0	0.977	-1.465	-1.953	0.488
105	0	0.977	0.977	0.488	-0.977	0.488	0.977	0.488	0	0.977	-0.488	0.488	0	0	0	-1.465	-1.953	0.488
106	0	1.221	0.977	0.977	0.977	0.977	1.465	0.488	0	0.488	0.977	0.977	0	0	0.488	-1.465	-1.953	0
107	-0.977	0.977	0.488	0	0.488	0.488	0	0	-0.977	0.977	0.488	0.488	0.977	0	0.977	-0.977	-1.953	0.977
108	0	2.197	0.488	0	0.488	0	0	1.465	0	0.977	0.488	1.465	0	0	1.465	-1.953	-2.93	0.977
109	0	0.488	0.488	1.465	0.488	0.977	0.977	1.465	0	0.977	0	1.953	0	0	0.977	-1.465	-1.953	0.977
110	0	0.977	0.488	0.488	0.977	0.488	0.488	0.488	0	0.488	0.488	0	0	0	0.977	-0.977	-2.93	1.953
111	0	0	0.977	0.977	0	0	0	-0.488	0.977	0.488	0.977	0.977	0	0	0.977	-2.441	-1.953	0.488
112	0	0.488	1.465	0.977	0.977	0.488	0.488	0.977	0.977	0	0	0	0	0	0.488	-1.953	-1.953	0.977
113	0	0.977	0.977	0.488	0.488	0.488	0.488	0.488	0	0	0.488	0.488	0	0	0.488	-1.465	-2.93	0.488
114	0	0.732	0.488	0.488	0.488	0.977	0.977	0.488	0	0.488	0.488	0	0.977	0	0.488	-0.488	-2.93	0
115	0	0.732	0.977	0.977	1.953	0.488	0.977	0	0	1.465	0.977	0.488	0.977	0	0.977	-1.465	-1.953	0.977
116	0	0.977	0.977	0.977	0.488	0	0.488	0.488	-0.977	0.488	1.465	0.488	0	0	0.488	-1.953	-1.953	0.488
117	0.977	0	0.977	0.488	0	0.488	0	0.488	0	0.977	1.465	0.488	0	0	0.977	-1.465	-1.953	0.488
118	0	0.488	0.977	0.488	0.488	0.977	0.488	0	0	0.488	0.488	0.488	-0.977	0	0.488	-1.465	-1.953	0.488
119	0	1.221	0.488	0.488	0.977	0.488	0.977	0.488	0	0	1.465	0.488	0	0	1.465	-0.977	-0.977	0
120	0	1.465	0.977	0	0.977	0.488	0	0.488	0	0.488	1.465	0.488	0	0	0.977	-1.465	-2.93	0.977
121	0	0.488	0.977	0.488	0.488	0	0.488	0.977	0.977	0.977	0.488	0.977	0	0	0.977	-1.465	-1.953	-0.488
122	0	0.732	0.977	0.488	0.977	0.977	0.977	0.977	0	0.977	0	0.977	0	0	0.977	-0.977	-2.93	0
123	0	1.953	0.488	0.977	0.488	0	1.465	0.977	0	0.488	0.977	1.465	0	0	0.488	-0.488	-1.953	0.977
124	-0.977	1.221	0.488	0.977	1.465	0.977	0.488	0.977	0.977	0.488	0	0.977	0	0	0.488	-0.977	-1.953	0.488
125	0	1.465	1.465	0.977	0	0.488	0.977	-0.488	0.977	0.488	-1.465	1.465	0	0	0.977	-1.465	-1.953	1.465
126	0	0.977	1.465	0.488	0.977	0.488	0.488	0	-1.953	0.488	0.488	1.465	0	0	0.977	-0.977	-1.953	0.977
127	0	0.732	0.488	0.488	-0.488	0.488	0	0.977	0	0.488	0.977	0.977	0	0	0.977	-0.977	-1.953	1.465
128	-0.977	1.221	0.977	0.977	0	1.465	-0.488	0.977	0	1.465	0.977	0.977	0	0	0.977	-1.953	-1.953	0.488
129	0	1.709	0.488	0.977	1.953	0.488	-0.488	0.977	0	0	0	0.977	0	0	0	-1.953	-1.953	0.488
130	-0.977	0.488	0.977	0	0.488	0.977	0	0	-0.977	0.977	1.465	0.977	0	0	0.977	-2.441	-1.953	1.465
131	0	0.732	0.488	0.977	0.977	0.977	0	1.465	0	1.465	0	0.977	0.977	0	0.488	-1.953	-2.93	0.488
132	0.977	0.977	0.977	0	-0.488	0.977	0.977	0.488	0.977	0.977	0.488	0.977	0	0	0.977	-1.465	-1.953	1.465
133	0.977	0.977	0.488	0.488	0	0.977	0.977	0.488	0	0.977	0.488	0.488	0	0	0	-1.465	-1.953	0.488
134	0.977	0.732	1.465	0	-0.488	0.488	0.977	0.977	0	0.488	0.977	0.977	0	0	0.977	-1.465	-1.953	0.488
135	0	0.977	1.465	1.465	0.488	0.488	0.488	1.465	0	0	0.977	0.488	0	-0.977	0.488	-1.465	-1.953	0
136	0	1.709	1.465	0	0	0.488	1.465	1.465	-0.977	0.488	1.953	0.488	0	0	0.977	-0.977	-1.953	0.488
137	0	1.221	1.465	0.977	1.465	0	0.488	1.465	-0.977	1.953	0.488	0.977	0	0	0.488	-1.465	-1.953	-0.488
138	0	1.465	0.977	0	1.465	1.465	1.465	0.488	0	0.977	0.977	0.488	0	0	0	-0.977	-1.953	0.488
139	0	0.977	0.977	0.977	0.488	1.953	1.465	0.977	-1.953	0.977	-0.488	0.977	0	0	0.488	-1.465	-1.953	0
140	0	1.465	0.977	0.488	0.488	0.977	0.488	1.465	0	0.488	0.488	0	0	0	0.977	-1.953	-1.953	0
141	-0.977	0.488	0.488	1.465	1.953	0.977	0.488	0	0	0.488	0.977	0.488	0.977	0	1.465	-0.977	-0.977	0
142	-0.977	1.221	0	0.488	0	0	1.465	0.977	0.977	0.977	0.488	0.977	0	0.977	0.488	-1.465	-2.93	1.465
143	0.977	0.732	0.977	0	0.488	0	1.465	0	0.977	0.977	0	0.977	0	0	0.488	-1.465	-1.953	0.488
144	0	1.221	1.465	0.977	0.488	0.488	1.465	0	-0.977	0.488	0.488	0.488	-0.977	0	0.977	-1.953	-1.953	0
145	-0.977	1.953	0.977	0.977	0.488	0.488	0.977	0.977	0	0.977	-0.488	0.488	0	0.977	0	-0.977	-1.953	0.488
146	0	1.221	1.465	0.977	0.977	0	0.488	0.488	-1.953	0.488	0.488	0.488	0	0.977	0.488	-0.977	-1.953	0.488
147	0	1.221	0.977	0	1.465	0.488	0	0.488	0	1.465	0.977	1.465	0.977	0	0	-0.977	-1.953	1.953
148	0	1.709	0.488	0.488	0.488	1.465	1.465	0.977	-0.977	1.465	0.488	0.977	0	0	0.488	-1.953	-1.953	0.977
149	0	0.488	0.977	0	0.488	1.465	0.488	0.488	-0.977	0.977	0	0.488	0	0	0.977	-0.488	-1.953	0.488
150	0	1.465	0	0.488	0.488	0.488	0.977	0.977	0	1.465	-0.488	0.977	0.977	0	0	-2.441	-1.953	0.977
151	0	0.977	0.977	0.977	0.977	1.465	0.488	0.977	-0.977	1.465	0	0	0.977	0	0.977	-1.465	-1.953	0
152	0	1.709	0.977	0.488	1.465	0.488	0.977	1.465	0	0.488	-0.977	0.977	0.977	-0.977	0.977	-2.441	-1.953	0.488
153	0	1.465	0.977	0.488	0	0.977	0.488	0.488	-0.977	0.977	1.953	0.488	0	0	0.488	-1.465	-2.93	0.977
154	0	0.977	0.977	0.977	0.488	0.977	1.465	0.977	0	0.977	0.977	0.977	0	0	0.977	-2.93	-1.953	0.977
155	0	1.221	0.977	0.977	0	0.977	0.977	0	0.977	0.488	0.977	0.488	0	-0.977	0.488	-1.465	-1.953	0.488
156	-0.977	1.953	0.488	0.488	0.977	0.488	0.977	0	0.977	0.977	0	0.977	0.977	-0.977	0.488	-1.465	-1.953	-0.488
157	0	1.465	0.488	0	0.488	0.977	0.977	0.977	0	0.488	1.465	0.977	0	0.977	0	-1.465	-1.953	0.488
158	0	1.221	0.977	0.977	0.488	1.465	0.488	0	0	0	1.465	1.465	0	0	0.977	-1.465	-1.953	0
159	0	0.977	1.465	1.465	-0.977	0.488	1.953	0.488	0	0.977	0.488	0.977	0	0	0.977	-1.953	-2.93	0.977
160	0.977	0.732	0.488	0	0.977	0.488	0.488	1.953	0	0.488	0	0	0	0	0.488	-1.953	-1.953	0.488
161	0	1.953	0.977	0.977	0	0.488	0.488	0	0	1.465	0	0.488	0	0	0.977	-1.465	-2.93	0
162	0	0.977	0.977	0.977	0.488	0.488	0	0.977	0	0.977	0.488	0.488	0	0	0	-0.977	-1.953	1.465
163	-0.977	1.709	1.465	0.488	0	0.977	1.953	0.488	0.977	0	-0.488	1.465	0	0.977	0	-1.465	-1.953	0.488
164	0.977	1.709	0.977	0.977	0.488	0.977	0	0.488	0.977	0	-0.488	1.465	0	0	0.977	-0.488	-1.953	0.488
165	0	1.221	0.977	0.488	0.488	1.465	0.977	0.488	0.977	1.465	0.488	0.488	0	0	0.977	-1.953	-1.953	1.465
166	-0.977	0.488	0.977	0.488	0	0	0.488	0.977	0.977	0.977	0.488	0.488	-0.977	0	1.465	-1.953	-1.953	1.465
167	-0.977	1.221	0.488	0.488	0.977	0.488	0.977	1.465	0	0.977	0.488	0.977	0	-0.977	0.488	-1.953	-1.953	0.977
168	-0.977	1.465	0.977	0.488	0.488	0.488	0.488	0.977	0	0.977	0	1.465	-0.977	0	0.977	-0.977	-1.953	-0.488
169	0	0	0.488	0.488	0.488	0.977	0.977	0.977	0	0.488	0	1.465	0	0	0.977	-1.465	-2.93	0.977
170	0	0.977	0.488	0.977	0.488	0.977	0.488	0.488	-0.977	1.465	0.488	0.977	0	0	0.488	-2.441	-2.93	0.488
171	0	0.977	0.977	-0.488	0.977	0.488	-0.488	-0.488	0.977	0.488	0.977	0.488	0	0	0.488	-1.953	-1.953	0.488
172	-0.977	0.977	0.977	0.977	0	0.488	0	0	0	1.465	0.977	0.977	0.977	0	0.977	-1.953	-2.93	0.488
173	0	0.977	0.977	0.488	0	0.977	0.488	1.953	0.977	0.488	0.488	0.488	0.977	0	0.977	-1.953	-2.93	0.977
174	0.977	1.465	1.465	0.488	0	0.977	0.488	0	0.977	0.977	0.488	0.977	-0.977	0	0	-1.953	-2.93	0.977
175	0	1.221	0.977	0.977	0	0.977	0.977	1.465	0.977	0	1.465	0.977	0	0	0.977	-1.465	-1.953	0.977
176	0.977	0.732	0.977	0.977	0.977	0.977	0.977	0.977	0	0.488	-0.488	0.488	0	0	0.488	-0.977	-1.953	-0.488
177	0	1.709	1.465	0.977	0.977	0.977	0.977	0.488	0	0	-0.488	0	0	0	0.488	-0.977	-1.953	-0.488
178	-0.977	0.977	1.465	0.488	-0.488	0.488	0.488	0.977	-0.977	0.977	0	0.977	0	0	0.977	0	-1.953	0.977
179	-0.977	1.221	0.488	0.977	0.488	0	1.465	0.488	-0.977	0.977	0	0.977	0	0	0.488	-1.465	-1.953	0.977
180	0.977	0.732	0.488	0.977	0.977	0.977	1.465	0.488	0	0.488	0	0.488	0	0	0.977	-1.465	-0.977	0.488
181	-0.977	1.465	0.488	1.465	0	0.488	1.465	-0.488	0.977	0	0.488	0.488	0.977	0	0.977	-1.953	-1.953	0
182	0	0.488	0.488	-0.488	0.977	0.977	0.488	0.488	0.977	0.488	0.977	0.977	0	0.977	0.488	-2.441	-1.953	0
183	0	1.221	0.977	1.465	0.488	0.488	0.488	0.977	0	0	0.488	0.488	0	0	0.488	-2.93	-2.93	0
184	-0.977	1.221	0.488	0.488	0.488	0.488	0.977	0.488	0	0	0	0.488	0	0	0.977	-1.465	-1.953	0.488
185	0	0.977	0.488	0	0.488	0.977	0.488	0.488	0.977	0.488	0.488	0.977	0	0	0.977	-0.977	-1.953	0
186	0	0.488	0.977	0.488	0.977	0	0.977	0.977	-0.977	1.465	0.488	1.465	0	0	0.488	-1.465	-1.953	0.488
187	0	1.465	0.977	0	0.977	0.488	0.488	0.488	0	0.977	0.488	1.465	0	0	0.488	-1.465	-1.953	0.977
188	0	1.221	0.977	0.488	0.977	0.977	0.488	0.488	0	0.977	0	0	-0.977	0	0.488	-0.977	-2.93	0.977
189	0	0.244	0.977	0.977	0.977	0.977	0.977	0.488	0	0.977	0.977	0	0.977	0	0.977	-1.953	-1.953	0
190	-1.953	1.465	0.488	0.488	0.977	0.488	0	0	0	0.977	0.488	1.465	0	0	0.488	-1.465	-2.93	0.488
191	0	1.221	0.977	0.488	0.977	1.465	0.488	1.953	-1.953	0.488	0.977	1.465	0	0	0.488	-1.465	-1.953	0
192	0	1.465	0.977	0.488	0.977	0.488	0.977	0.977	0.977	0.977	0.977	0.977	0.977	0	0.488	-0.977	-1.953	0.488
193	0	1.953	0.977	0	0.488	1.465	0	0.488	0	0.488	0.977	0.488	0	0	0.977	-1.465	-1.953	0.977
194	0	0.732	0.977	0	0.977	0.977	0.977	0.977	0.977	1.465	0.488	0	0	0	0.977	-1.465	-2.93	0.977
195	0	1.221	0.977	0.488	0.977	0.977	0	0.977	0	-0.488	0.488	-0.488	0	0	0.488	-1.465	-2.93	0
196	0	1.221	0.977	1.953	-0.488	0.977	0.488	0.488	-0.977	1.465	0	0.977	0	0	0.488	-1.953	-1.953	0
197	0	0.732	0.977	0.977	0.977	0.488	0.977	0.977	-0.977	0.977	0	0.488	0	0	-0.488	-2.441	-1.953	-0.488
198	0	0.488	0.977	0.977	0.977	0.488	0.977	-0.488	0	0	0	0.488	-0.977	0	0.488	-1.465	-1.953	0.488
199	0	1.709	0.488	0.488	0.488	0.977	0.977	0.488	-0.977	0.488	0.977	1.465	0	0	0.488	-0.977	-2.93	0.488
200	-0.977	1.465	0.977	0.488	0	0	0.488	0	0.977	0.488	0.488	0.977	0	0	0.488	-1.465	-2.93	0.977
201	-37.109	-24.902	-17.09	-13.672	-21.484	-9.277	-20.508	-26.855	-42.969	-22.949	-58.594	-31.738	-16.602	-23.438	-26.367	-22.461	-32.227	-14.16
202	-21.484	-14.404	-13.672	-9.766	-17.09	-7.324	-20.02	-17.578	-25.391	-12.207	-37.109	-19.531	-11.719	-19.531	-19.043	-17.09	-19.531	-12.207
203	-17.578	-11.963	-11.719	-9.277	-13.672	-7.324	-12.207	-14.16	-20.508	-9.766	-27.832	-20.996	-11.719	-9.766	-16.602	-14.16	-20.508	-11.719
204	-15.625	-9.766	-10.742	-9.277	-13.184	-6.348	-16.602	-12.207	-16.602	-7.813	-25.879	-15.625	-9.766	-8.789	-15.625	-13.184	-15.625	-10.254
205	-17.578	-8.789	-10.254	-9.277	-10.742	-5.859	-15.625	-10.254	-15.625	-7.813	-20.996	-19.531	-8.789	-7.813	-14.16	-12.207	-16.602	-10.742
206	-14.648	-8.057	-10.254	-7.813	-10.254	-5.859	-11.719	-10.254	-13.672	-6.348	-19.531	-19.043	-8.789	-7.813	-13.184	-11.23	-18.555	-10.742
207	-10.742	-8.057	-9.766	-8.301	-11.23	-5.859	-10.254	-8.789	-11.719	-6.836	-18.066	-12.695	-8.789	-6.836	-12.695	-11.23	-17.578	-11.719
208	-14.648	-7.568	-10.254	-9.277	-9.766	-5.371	-10.254	-8.789	-10.742	-6.836	-17.09	-12.207	-8.789	-6.836	-12.695	-10.742	-18.555	-10.254
209	-11.719	-7.324	-8.789	-8.301	-9.766	-5.371	-11.719	-8.301	-9.766	-5.371	-15.625	-19.531	-7.813	-11.719	-11.23	-10.254	-14.648	-17.09
210	-14.648	-7.08	-8.789	-8.301	-10.254	-4.883	-16.113	-8.301	-9.766	-6.348	-15.137	-18.066	-6.836	-10.742	-11.23	-10.254	-17.578	-10.254
211	-30.273	-6.592	-8.789	-7.813	-9.277	-5.371	-15.137	-7.813	-9.766	-6.348	-14.16	-11.719	-6.836	-5.859	-11.719	-10.254	-11.719	-10.254
212	-17.578	-5.859	-9.277	-7.813	-9.277	-5.371	-9.766	-6.836	-11.719	-4.883	-12.695	-18.066	-11.719	-5.859	-11.719	-10.254	-10.742	-10.742
213	-29.297	-5.859	-9.277	-7.324	-9.277	-5.371	-9.766	-6.348	-16.602	-5.859	-12.695	-17.578	-7.813	-6.836	-11.23	-9.766	-11.719	-10.254
214	-25.391	-6.592	-8.789	-7.813	-8.301	-5.371	-10.742	-6.348	-13.672	-5.859	-12.207	-15.625	-7.813	-11.719	-10.742	-10.742	-10.742	-16.113
215	-17.578	-6.836	-8.301	-6.836	-8.301	-4.395	-8.789	-7.324	-12.695	-5.859	-12.207	-16.602	-6.836	-10.742	-10.254	-9.766	-16.602	-17.09
216	-39.063	-5.859	-8.789	-7.813	-9.277	-4.883	-15.625	-6.836	-5.859	-4.395	-9.766	-10.742	-12.695	-5.859	-10.254	-9.277	-16.602	-10.254
217	-23.438	-11.719	-8.301	-6.836	-8.301	-4.883	-14.16	-6.836	-7.813	-4.883	-11.23	-9.766	-5.859	-9.766	-11.719	-8.301	-13.672	-15.137
218	-17.578	-6.104	-8.301	-6.836	-8.789	-5.371	-15.137	-7.813	-7.813	-6.348	-10.742	-19.043	-6.836	-5.859	-10.742	-9.277	-10.742	-17.578
219	-9.766	-5.127	-8.789	-8.301	-8.789	-5.859	-16.602	-7.324	-5.859	-5.371	-10.254	-17.09	-6.836	-4.883	-10.254	-8.789	-12.695	-15.625
220	-12.695	-5.615	-8.789	-7.324	-8.789	-4.883	-15.625	-6.836	-6.836	-5.859	-10.742	-9.277	-7.813	-5.859	-11.23	-8.789	-10.742	-16.602
221	-10.742	-5.615	-8.301	-7.324	-8.301	-4.395	-15.625	-6.348	-7.813	-5.371	-9.766	-9.766	-6.836	-4.883	-11.719	-9.277	-10.742	-10.254
222	-7.813	-6.104	-8.301	-7.324	-8.301	-4.395	-15.137	-7.324	-5.859	-5.859	-9.766	-8.789	-6.836	-5.859	-10.254	-9.277	-16.602	-14.648
223	-15.625	-6.104	-8.789	-7.324	-9.277	-5.371	-15.137	-6.348	-5.859	-5.371	-9.766	-14.648	-6.836	-4.883	-10.254	-7.813	-9.766	-17.578
224	-10.742	-5.127	-8.789	-7.813	-9.277	-4.883	-16.602	-6.348	-5.859	-4.395	-9.277	-8.789	-7.813	-4.883	-9.766	-8.301	-16.602	-9.766
225	-8.789	-5.615	-8.301	-8.301	-8.789	-5.371	-15.625	-6.836	-9.766	-4.883	-8.789	-8.789	-6.836	-10.742	-9.766	-8.789	-16.602	-10.742
226	-9.766	-5.859	-8.301	-7.324	-8.789	-4.883	-13.672	-6.836	-13.672	-5.371	-9.766	-9.766	-6.836	-12.695	-9.766	-8.789	-16.602	-11.23
227	-8.789	-4.639	-8.301	-7.813	-7.813	-4.395	-9.277	-5.371	-12.695	-4.395	-10.254	-14.648	-5.859	-4.883	-10.254	-8.301	-10.742	-16.113
228	-6.836	-5.615	-8.789	-7.813	-8.301	-4.883	-9.766	-6.348	-6.836	-5.371	-9.766	-15.137	-6.836	-13.672	-10.254	-8.789	-9.766	-15.625
229	-6.836	-6.592	-8.301	-8.301	-6.836	-4.883	-14.16	-6.836	-5.859	-4.395	-8.789	-14.16	-5.859	-13.672	-9.277	-8.789	-17.578	-16.113
230	-7.813	-5.859	-8.301	-7.324	-8.789	-4.883	-15.137	-6.348	-5.859	-4.883	-9.766	-10.254	-10.742	-7.813	-9.766	-8.789	-10.742	-10.254
231	-8.789	-4.883	-8.301	-7.813	-8.301	-4.395	-10.254	-5.859	-4.883	-5.371	-8.789	-14.16	-9.766	-14.648	-10.254	-7.813	-15.625	-10.254
232	-6.836	-5.615	-7.813	-8.301	-9.277	-5.371	-17.09	-6.348	-5.859	-4.883	-9.277	-15.137	-5.859	-20.508	-10.254	-8.301	-15.625	-9.766
233	-8.789	-5.859	-8.301	-7.813	-7.813	-5.371	-9.277	-6.348	-4.883	-4.395	-7.813	-9.277	-5.859	-17.578	-10.254	-8.301	-10.742	-9.766
234	-6.836	-4.883	-7.813	-9.277	-8.301	-4.395	-14.648	-6.348	-5.859	-4.883	-8.789	-7.813	-4.883	-21.484	-10.254	-8.301	-10.742	-10.254
235	-8.789	-5.615	-8.789	-8.789	-8.301	-5.371	-13.672	-6.836	-6.836	-5.371	-8.789	-7.813	-4.883	-17.578	-10.254	-8.789	-10.742	-14.16
236	-6.836	-5.371	-8.789	-8.301	-8.789	-4.395	-12.695	-6.836	-5.859	-4.395	-8.789	-7.324	-7.813	-19.531	-9.766	-8.789	-10.742	-10.742
237	-8.789	-5.371	-8.301	-8.301	-9.277	-4.395	-12.207	-6.348	-4.883	-5.371	-8.789	-8.789	-5.859	-14.648	-9.766	-7.324	-9.766	-10.742
238	-8.789	-5.371	-8.789	-8.301	-8.789	-4.395	-8.789	-6.348	-4.883	-5.371	-9.277	-6.836	-7.813	-16.602	-10.742	-7.813	-10.742	-9.766
239	-7.813	-4.639	-8.301	-10.254	-8.301	-4.883	-7.813	-6.836	-5.859	-5.371	-8.301	-7.324	-9.766	-19.531	-9.766	-8.301	-10.742	-10.254
240	-8.789	-4.639	-7.813	-8.301	-8.789	-5.371	-8.789	-6.348	-5.859	-4.395	-9.277	-7.324	-5.859	-20.508	-8.789	-8.301	-9.766	-10.254
241	-8.789	-9.766	-8.789	-9.766	-8.789	-4.883	-8.789	-6.348	-5.859	-5.371	-7.813	-7.324	-4.883	-13.672	-9.766	-9.277	-10.742	-10.254
242	-8.789	-11.963	-8.301	-8.301	-8.301	-5.371	-8.301	-7.324	-6.836	-5.371	-8.301	-7.324	-5.859	-19.531	-10.254	-8.301	-11.719	-10.742
243	-7.813	-10.254	-9.277	-9.766	-8.789	-5.371	-14.16	-6.836	-5.859	-4.883	-8.301	-6.348	-6.836	-15.625	-9.277	-8.301	-10.742	-10.742
244	-7.813	-6.592	-8.301	-10.254	-8.301	-4.883	-9.766	-7.324	-4.883	-4.395	-8.301	-15.137	-6.836	-18.555	-10.742	-8.789	-10.742	-9.277
245	-8.789	-4.639	-9.277	-8.789	-7.813	-5.371	-19.531	-5.859	-5.859	-4.395	-8.789	-6.836	-5.859	-14.648	-9.277	-7.813	-10.742	-11.23
246	-7.813	-12.939	-8.301	-10.254	-7.813	-4.883	-14.648	-7.813	-5.859	-5.371	-8.789	-7.324	-5.859	-26.367	-8.789	-8.301	-10.742	-11.23
247	-6.836	-10.01	-8.789	-10.254	-7.324	-5.371	-8.301	-6.348	-5.859	-5.371	-8.789	-6.836	-5.859	-18.555	-9.277	-9.277	-10.742	-10.254
248	-6.836	-5.615	-8.789	-9.766	-8.301	-5.371	-9.277	-6.348	-12.695	-4.395	-9.766	-6.836	-7.813	-5.859	-9.766	-8.301	-9.766	-10.254
249	-8.789	-10.01	-9.766	-9.277	-8.789	-4.395	-9.277	-6.348	-5.859	-3.906	-8.789	-7.813	-9.766	-13.672	-10.254	-8.789	-10.742	-10.742
250	-8.789	-12.451	-9.277	-10.254	-8.789	-4.395	-9.766	-6.348	-11.719	-5.371	-8.789	-6.836	-5.859	-5.859	-9.277	-9.277	-9.766	-11.23
251	-8.789	-11.963	-9.766	-9.277	-7.324	-4.883	-9.766	-6.348	-5.859	-4.883	-8.301	-7.324	-4.883	-20.508	-9.277	-7.813	-11.719	-10.742
252	-8.789	-5.127	-9.277	-7.813	-7.813	-6.348	-8.301	-5.859	-6.836	-4.883	-9.277	-7.813	-4.883	-18.555	-9.277	-8.789	-19.531	-9.766
253	-7.813	-5.615	-8.789	-11.23	-7.813	-3.906	-9.277	-6.836	-5.859	-4.395	-7.813	-13.184	-5.859	-14.648	-8.301	-8.301	-17.578	-9.766
254	-8.789	-5.371	-10.254	-9.277	-7.813	-5.371	-8.789	-5.859	-5.859	-4.395	-7.324	-7.324	-5.859	-23.438	-8.789	-9.277	-19.531	-10.254
255	-9.766	-5.615	-9.766	-8.789	-8.301	-5.371	-8.789	-6.348	-4.883	-5.371	-8.301	-7.813	-5.859	-14.648	-9.766	-8.301	-18.555	-10.742
256	-9.766	-5.615	-10.742	-9.277	-8.301	-4.883	-8.789	-8.301	-12.695	-4.395	-7.813	-8.301	-5.859	-15.625	-9.766	-8.789	-11.719	-10.254
257	-12.695	-10.254	-9.766	-9.766	-8.301	-4.883	-9.277	-6.348	-7.813	-5.371	-7.813	-8.301	-5.859	-17.578	-9.277	-9.766	-11.719	-10.742
258	-8.789	-13.428	-9.766	-9.277	-7.813	-5.371	-8.789	-6.348	-5.859	-4.395	-8.789	-7.324	-5.859	-13.672	-9.766	-8.301	-11.719	-10.254
259	-12.695	-5.127	-10.254	-9.277	-8.301	-5.371	-8.789	-7.324	-12.695	-5.371	-8.789	-6.348	-5.859	-11.719	-9.766	-8.789	-11.719	-11.719
260	-10.742	-5.371	-10.254	-9.766	-8.301	-6.348	-8.789	-6.836	-9.766	-4.883	-9.766	-7.813	-4.883	-13.672	-9.766	-9.277	-11.719	-11.23
261	-10.742	-5.127	-10.254	-10.742	-9.277	-5.859	-10.742	-7.324	-12.695	-3.906	-8.789	-6.836	-5.859	-13.672	-9.277	-10.254	-11.719	-16.602
262	-9.766	-5.127	-10.254	-18.555	-8.301	-5.859	-14.16	-7.324	-10.742	-4.395	-10.254	-6.836	-6.836	-15.625	-8.789	-8.789	-18.555	-10.742
263	-10.742	-6.104	-10.742	-12.207	-9.277	-5.371	-14.648	-6.836	-5.859	-4.883	-8.789	-7.813	-10.742	-19.531	-9.277	-10.254	-11.719	-18.066
264	-9.766	-5.859	-10.742	-10.742	-8.301	-5.371	-8.789	-6.348	-4.883	-6.348	-9.277	-6.836	-5.859	-12.695	-9.277	-9.277	-11.719	-10.254
265	-10.742	-4.883	-10.742	-10.742	-9.766	-5.859	-9.277	-5.371	-5.859	-4.395	-10.254	-6.836	-8.789	-10.742	-9.766	-9.766	-17.578	-10.742
266	-9.766	-5.127	-11.23	-10.254	-8.301	-4.883	-9.766	-6.836	-4.883	-5.371	-8.301	-6.836	-5.859	-5.859	-9.766	-10.254	-17.578	-10.254
267	-10.742	-4.883	-11.23	-10.742	-7.813	-5.371	-14.648	-6.836	-3.906	-3.906	-8.789	-6.836	-5.859	-6.836	-9.277	-9.766	-12.695	-10.742
268	-10.742	-5.859	-11.23	-10.742	-7.813	-5.859	-13.184	-6.836	-5.859	-4.395	-8.301	-7.324	-5.859	-6.836	-9.277	-9.766	-13.672	-10.742
269	-10.742	-5.859	-12.207	-10.742	-9.766	-5.371	-9.277	-6.348	-4.883	-5.371	-9.766	-6.836	-6.836	-5.859	-9.766	-11.23	-13.672	-12.207
270	-10.742	-12.207	-11.719	-11.23	-7.324	-4.395	-9.277	-6.836	-5.859	-4.883	-8.301	-6.836	-5.859	-5.859	-9.766	-10.254	-13.672	-14.648
271	-14.648	-4.639	-11.719	-11.23	-7.324	-5.371	-14.16	-7.324	-6.836	-4.883	-8.789	-6.348	-6.836	-6.836	-9.277	-9.766	-13.672	-11.23
272	-9.766	-5.371	-12.207	-12.207	-7.813	-5.859	-15.137	-6.348	-5.859	-4.883	-9.277	-14.16	-5.859	-6.836	-9.766	-10.254	-13.672	-11.719
273	-8.789	-5.615	-12.695	-11.23	-8.301	-5.371	-14.16	-6.836	-5.859	-5.371	-8.789	-6.836	-4.883	-6.836	-10.742	-10.254	-17.578	-10.742
274	-9.766	-4.883	-13.672	-11.719	-7.324	-6.348	-15.625	-6.348	-5.859	-4.395	-9.277	-13.672	-5.859	-7.813	-9.277	-10.254	-22.461	-10.254
275	-11.719	-11.719	-13.672	-11.719	-8.301	-5.371	-13.672	-4.883	-5.859	-5.371	-9.277	-7.813	-5.859	-7.813	-10.254	-10.742	-14.648	-11.719
276	-15.625	-4.639	-13.672	-12.207	-9.277	-5.371	-9.766	-6.836	-4.883	-4.395	-9.277	-7.324	-5.859	-6.836	-9.766	-10.742	-18.555	-11.719
277	-10.742	-11.23	-14.16	-12.695	-9.277	-5.859	-14.648	-7.324	-5.859	-4.883	-8.301	-6.836	-6.836	-7.813	-9.277	-10.742	-14.648	-18.066
278	-12.695	-12.695	-15.137	-13.184	-9.277	-5.371	-13.672	-7.324	-6.836	-5.859	-9.277	-8.789	-5.859	-8.789	-9.277	-11.23	-14.648	-16.602
279	-11.719	-11.23	-14.648	-13.672	-11.23	-5.371	-13.184	-6.836	-5.859	-5.859	-9.766	-13.672	-6.836	-6.836	-9.766	-12.695	-21.484	-13.184
280	-11.719	-4.395	-14.648	-13.184	-9.277	-5.371	-9.277	-7.324	-5.859	-4.883	-9.766	-9.277	-5.859	-8.789	-9.766	-12.207	-14.648	-11.719
281	-12.695	-11.719	-15.625	-12.695	-9.766	-5.859	-10.254	-6.348	-4.883	-5.371	-9.277	-7.324	-4.883	-8.789	-10.254	-12.207	-15.625	-11.23
282	-11.719	-11.719	-15.625	-14.16	-9.277	-6.348	-9.766	-7.324	-5.859	-4.395	-9.277	-6.836	-5.859	-7.813	-10.254	-11.23	-17.578	-12.207
283	-13.672	-5.615	-16.113	-14.16	-9.277	-5.859	-9.277	-6.836	-5.859	-5.859	-8.301	-12.207	-6.836	-7.813	-9.766	-12.695	-15.625	-17.09
284	-13.672	-4.883	-17.09	-14.16	-8.789	-6.348	-10.742	-7.324	-6.836	-4.395	-8.789	-14.16	-6.836	-7.813	-10.254	-12.695	-16.602	-16.602
285	-10.742	-3.906	-16.602	-15.137	-9.766	-5.859	-10.254	-6.348	-6.836	-4.883	-9.766	-14.16	-6.836	-8.789	-9.766	-12.695	-17.578	-16.113
286	-12.695	-10.498	-15.625	-15.137	-9.766	-6.348	-11.23	-6.348	-4.883	-5.859	-10.742	-11.719	-7.813	-7.813	-10.254	-13.184	-16.602	-17.09
287	-10.742	-10.254	-17.09	-16.113	-8.789	-6.348	-10.742	-5.859	-5.859	-5.371	-9.766	-12.695	-7.813	-7.813	-10.254	-14.16	-16.602	-13.184
288	-10.742	-5.615	-17.578	-15.625	-9.277	-5.859	-10.254	-6.836	-5.859	-5.859	-9.277	-10.254	-7.813	-9.766	-10.742	-14.16	-18.555	-11.23
289	-10.742	-5.371	-18.066	-16.113	-9.277	-5.371	-10.742	-6.348	-5.859	-4.883	-9.766	-12.207	-7.813	-7.813	-9.766	-13.672	-20.508	-11.23
290	-10.742	-10.498	-17.578	-18.066	-9.766	-5.371	-10.742	-7.324	-5.859	-5.859	-8.789	-5.859	-7.813	-8.789	-10.742	-14.648	-20.508	-11.719
291	-11.719	-5.127	-19.043	-16.602	-8.789	-6.836	-12.695	-6.836	-4.883	-6.348	-14.648	-6.836	-7.813	-8.789	-9.766	-16.113	-20.508	-11.719
292	-10.742	-5.371	-19.043	-18.066	-8.789	-5.859	-11.719	-6.348	-5.859	-4.883	-14.648	-6.836	-8.789	-7.813	-10.254	-14.648	-21.484	-10.742
293	-13.672	-5.371	-20.02	-18.555	-9.277	-6.836	-10.742	-6.836	-6.836	-5.371	-9.277	-7.813	-7.813	-8.789	-11.23	-15.137	-21.484	-10.742
294	-12.695	-5.127	-20.02	-18.555	-8.789	-5.859	-11.719	-7.324	-6.836	-5.371	-14.648	-12.207	-7.813	-8.789	-11.23	-15.625	-20.508	-11.23
295	-10.742	-5.615	-20.996	-17.578	-9.766	-8.301	-11.23	-7.324	-6.836	-5.859	-8.301	-13.672	-7.813	-8.789	-10.254	-16.113	-20.508	-12.207
296	-14.648	-5.371	-20.02	-18.555	-10.254	-6.836	-10.742	-6.836	-5.859	-5.371	-9.277	-11.23	-8.789	-8.789	-10.742	-14.648	-23.438	-12.207
297	-12.695	-5.859	-20.508	-21.484	-10.254	-6.348	-10.254	-7.324	-8.789	-5.371	-9.766	-13.184	-7.813	-7.813	-10.742	-16.113	-22.461	-12.207
298	-12.695	-5.371	-21.484	-20.508	-10.742	-8.301	-10.742	-7.813	-8.789	-6.348	-16.113	-13.184	-8.789	-8.789	-11.23	-17.09	-22.461	-11.23
299	-12.695	-4.883	-21.973	-20.996	-10.742	-7.324	-11.23	-7.813	-6.836	-5.859	-9.766	-12.695	-8.789	-8.789	-11.23	-16.602	-24.414	-12.207
300	-13.672	-5.859	-22.461	-20.996	-11.23	-7.813	-10.742	-6.836	-7.813	-5.859	-9.277	-6.836	-7.813	-8.789	-10.742	-17.578	-23.438	-11.719
301	-12.695	-5.127	-22.949	-20.508	-10.742	-7.813	-11.719	-6.836	-6.836	-5.859	-9.277	-10.742	-7.813	-8.789	-11.719	-18.066	-24.414	-13.672
302	-13.672	-6.104	-22.461	-20.508	-10.254	-9.766	-11.719	-5.859	-7.813	-5.371	-10.742	-8.301	-8.789	-8.789	-11.719	-18.066	-24.414	-11.23
303	-15.625	-5.371	-22.461	-22.461	-10.254	-7.324	-11.719	-6.836	-7.813	-6.348	-9.277	-6.348	-7.813	-9.766	-11.23	-17.578	-24.414	-11.23
304	-21.484	-5.371	-23.438	-21.973	-10.254	-7.324	-12.207	-6.836	-6.836	-4.395	-9.277	-13.184	-7.813	-8.789	-12.207	-18.066	-25.391	-19.043
305	-18.555	-5.127	-23.438	-21.973	-11.23	-7.324	-13.184	-6.836	-6.836	-6.348	-9.766	-8.301	-6.836	-8.789	-12.207	-19.531	-24.414	-11.23
306	-18.555	-5.615	-24.902	-22.949	-9.766	-6.836	-13.184	-6.836	-5.859	-5.859	-9.277	-14.16	-7.813	-9.766	-11.719	-20.508	-25.391	-12.695
307	-16.602	-6.104	-24.902	-23.438	-9.766	-6.836	-13.672	-8.301	-6.836	-6.348	-11.23	-13.184	-6.836	-9.766	-11.719	-19.043	-25.391	-12.207
308	-31.25	-5.859	-25.391	-23.926	-11.23	-7.324	-13.184	-7.324	-6.836	-5.859	-10.742	-7.324	-7.813	-9.766	-11.719	-21.484	-26.367	-11.719
309	-15.625	-5.615	-25.391	-23.438	-10.254	-6.836	-14.16	-7.324	-6.836	-5.859	-10.742	-15.137	-7.813	-10.742	-11.23	-21.484	-27.344	-12.207
310	-17.578	-5.859	-26.367	-26.367	-10.254	-7.813	-14.16	-6.348	-8.789	-5.859	-15.625	-14.16	-7.813	-12.695	-11.719	-20.996	-27.344	-12.207
311	-14.648	-6.104	-26.367	-25.391	-10.742	-7.813	-13.672	-8.301	-6.836	-6.348	-10.742	-7.324	-7.813	-9.766	-11.719	-22.461	-27.344	-13.184
312	-16.602	-6.592	-26.855	-26.855	-10.254	-8.789	-14.16	-8.789	-7.813	-5.371	-13.184	-7.813	-7.813	-10.742	-12.695	-21.973	-28.32	-12.695
313	-15.625	-5.127	-27.832	-25.879	-11.23	-7.324	-14.16	-7.813	-12.695	-6.836	-10.254	-13.184	-7.813	-11.719	-13.184	-22.461	-29.297	-13.184
314	-18.555	-6.104	-27.344	-26.855	-11.719	-7.813	-15.137	-8.789	-13.672	-6.348	-9.766	-10.742	-8.789	-10.742	-13.184	-23.438	-29.297	-12.207
315	-22.461	-5.859	-27.832	-26.855	-9.766	-7.813	-14.648	-8.789	-13.672	-6.836	-11.23	-7.813	-7.813	-10.742	-12.695	-22.949	-30.273	-12.695
316	-16.602	-5.615	-28.32	-27.344	-11.23	-7.813	-13.184	-9.766	-7.813	-6.836	-9.277	-7.324	-7.813	-10.742	-12.695	-23.438	-31.25	-13.184
317	-26.367	-5.859	-28.32	-26.855	-10.254	-9.277	-13.672	-8.789	-6.836	-5.859	-10.742	-14.16	-7.813	-10.742	-13.184	-22.949	-31.25	-13.184
318	-23.438	-5.371	-27.344	-27.832	-10.742	-8.301	-14.648	-8.301	-7.813	-6.836	-9.766	-8.301	-7.813	-10.742	-12.695	-22.461	-32.227	-13.672
319	-17.578	-5.859	-28.32	-29.785	-10.254	-8.301	-19.043	-8.301	-7.813	-7.324	-9.766	-7.324	-7.813	-11.719	-13.184	-23.438	-32.227	-12.695
320	-17.578	-5.371	-29.297	-28.809	-11.23	-8.789	-16.113	-7.813	-10.742	-6.836	-9.766	-6.836	-8.789	-10.742	-13.184	-22.949	-32.227	-12.207
321	-18.555	-5.615	-30.762	-33.203	-11.23	-8.301	-15.625	-8.301	-8.789	-7.813	-10.254	-13.672	-7.813	-10.742	-14.648	-23.438	-32.227	-12.695
322	-16.602	-5.615	-30.762	-36.133	-10.742	-8.301	-15.625	-8.301	-7.813	-7.324	-10.742	-7.324	-8.789	-12.695	-14.16	-24.902	-33.203	-12.695
323	-16.602	-11.475	-31.738	-34.668	-11.23	-8.789	-15.625	-10.254	-9.766	-7.324	-9.277	-7.324	-7.813	-11.719	-14.16	-23.926	-34.18	-12.695
324	-20.508	-12.695	-31.738	-37.109	-11.23	-8.789	-17.09	-9.277	-8.789	-7.813	-10.254	-7.324	-8.789	-11.719	-13.672	-24.414	-35.156	-14.16
325	-18.555	-11.23	-34.18	-37.598	-11.719	-9.766	-20.996	-9.277	-7.813	-7.813	-10.254	-7.813	-8.789	-12.695	-13.672	-26.367	-36.133	-12.695
326	-17.578	-5.127	-33.691	-36.133	-12.207	-13.672	-21.484	-9.766	-6.836	-7.324	-10.742	-8.301	-7.813	-11.719	-14.16	-27.344	-37.109	-12.695
327	-16.602	-5.615	-34.668	-35.156	-12.695	-9.277	-20.996	-9.277	-7.813	-7.813	-11.719	-6.836	-9.766	-12.695	-14.648	-26.367	-38.086	-13.184
328	-19.531	-5.859	-35.156	-58.105	-11.23	-9.277	-16.602	-9.766	-8.789	-8.789	-11.23	-7.324	-9.766	-20.508	-14.648	-26.855	-38.086	-12.695
329	-18.555	-6.104	-36.133	-39.063	-11.23	-8.301	-16.113	-10.254	-9.766	-8.301	-11.23	-7.813	-9.766	-21.484	-14.648	-26.855	-38.086	-12.695
330	-18.555	-12.207	-35.156	-36.621	-12.207	-10.742	-16.602	-8.789	-9.766	-8.789	-11.23	-6.836	-8.789	-13.672	-15.137	-27.832	-39.063	-20.02
331	-17.578	-13.184	-36.133	-37.598	-11.23	-8.301	-22.461	-9.766	-10.742	-7.813	-11.23	-7.324	-8.789	-17.578	-15.625	-28.809	-39.063	-13.672
332	-19.531	-13.428	-35.645	-42.48	-11.719	-8.789	-22.949	-9.277	-9.766	-9.766	-11.23	-8.301	-9.766	-29.297	-14.648	-29.297	-45.898	-12.695
333	-19.531	-6.592	-36.621	-42.48	-11.719	-10.742	-24.414	-10.254	-8.789	-8.301	-11.23	-11.719	-8.789	-24.414	-15.625	-29.297	-41.016	-13.184
334	-20.508	-5.859	-37.109	-41.504	-12.695	-9.766	-24.414	-8.789	-10.742	-9.766	-12.695	-7.813	-9.766	-21.484	-15.137	-29.297	-40.039	-18.555
335	-20.508	-6.348	-38.086	-41.504	-12.207	-10.254	-22.949	-9.766	-10.742	-8.789	-10.742	-11.23	-9.766	-14.648	-17.09	-29.785	-41.016	-20.02
336	-19.531	-9.521	-38.574	-44.922	-12.207	-13.184	-24.902	-10.254	-10.742	-8.789	-12.207	-13.672	-13.672	-22.461	-14.648	-30.762	-41.016	-14.16
337	-20.508	-5.859	-38.574	-44.922	-12.207	-9.277	-21.973	-10.254	-9.766	-9.277	-17.09	-8.789	-9.766	-14.648	-17.09	-30.762	-41.016	-17.09
338	-20.508	-13.672	-40.039	-46.875	-11.23	-10.254	-19.043	-7.813	-9.766	-9.277	-12.207	-13.672	-9.766	-13.672	-15.625	-31.738	-41.016	-22.461
339	-22.461	-12.207	-39.063	-53.223	-13.184	-9.766	-21.973	-10.254	-8.789	-9.766	-12.695	-14.16	-9.766	-14.648	-17.578	-32.227	-43.945	-19.043
340	-20.508	-12.207	-40.527	-44.434	-13.184	-10.742	-24.414	-9.277	-9.766	-9.766	-13.184	-7.324	-9.766	-14.648	-17.578	-31.738	-44.922	-14.648
341	-20.508	-13.184	-41.504	-46.387	-15.137	-10.742	-26.367	-10.742	-9.766	-10.254	-18.066	-7.324	-9.766	-14.648	-17.578	-33.203	-43.945	-18.066
342	-21.484	-6.348	-41.504	-45.898	-13.672	-11.23	-22.461	-10.254	-8.789	-9.766	-12.207	-8.789	-8.789	-14.648	-17.578	-33.203	-45.898	-14.648
343	-22.461	-13.672	-43.457	-48.828	-13.184	-11.23	-19.043	-10.254	-9.766	-9.277	-13.184	-14.648	-7.813	-13.672	-17.09	-35.156	-44.922	-14.648
344	-22.461	-6.836	-42.969	-49.316	-14.16	-10.254	-23.926	-9.277	-8.789	-10.254	-12.207	-12.207	-8.789	-14.648	-17.09	-33.691	-45.898	-15.625
345	-20.508	-6.592	-44.434	-51.758	-15.137	-10.742	-23.926	-9.766	-8.789	-10.254	-12.207	-7.813	-9.766	-13.672	-18.066	-35.645	-52.734	-14.648
346	-23.438	-7.08	-44.434	-52.734	-15.137	-10.742	-24.902	-8.789	-9.766	-9.766	-12.207	-7.813	-8.789	-14.648	-18.066	-35.645	-47.852	-16.602
347	-22.461	-7.568	-45.898	-50.781	-15.625	-12.695	-19.531	-9.766	-8.789	-9.766	-12.695	-7.813	-9.766	-13.672	-18.555	-37.598	-48.828	-16.113
348	-22.461	-6.836	-46.875	-51.27	-14.16	-11.719	-24.414	-9.277	-10.742	-10.742	-12.207	-7.813	-12.695	-15.625	-18.066	-37.598	-49.805	-16.113
349	-24.414	-6.836	-48.34	-58.594	-14.16	-11.23	-20.996	-9.277	-10.742	-10.742	-11.23	-7.813	-8.789	-15.625	-18.066	-36.621	-52.734	-15.137
350	-26.367	-8.545	-47.852	-57.129	-15.137	-12.207	-20.02	-10.254	-9.766	-10.742	-12.695	-7.813	-9.766	-15.625	-17.578	-39.063	-51.758	-22.949
351	-24.414	-7.813	-48.828	-50.781	-14.648	-10.254	-20.996	-10.742	-9.766	-10.742	-13.184	-7.324	-10.742	-15.625	-19.043	-38.574	-51.758	-20.996
352	-23.438	-7.813	-49.316	-53.223	-15.625	-11.719	-20.02	-10.742	-11.719	-10.742	-18.555	-8.301	-10.742	-15.625	-17.578	-39.063	-52.734	-19.531
353	-26.367	-7.568	-50.781	-55.664	-16.602	-11.719	-19.531	-10.742	-11.719	-11.719	-13.672	-7.813	-10.742	-15.625	-18.066	-40.039	-53.711	-24.902
354	-25.391	-8.301	-49.805	-54.688	-16.602	-10.742	-19.043	-11.23	-10.742	-10.742	-13.672	-12.695	-10.742	-16.602	-18.555	-40.039	-54.688	-21.973
355	-24.414	-7.568	-50.293	-59.57	-14.648	-10.254	-20.02	-10.742	-16.602	-9.277	-13.184	-14.648	-9.766	-16.602	-18.555	-41.016	-53.711	-23.438
356	-24.414	-8.789	-51.27	-57.617	-16.113	-10.742	-19.531	-11.23	-17.578	-10.742	-13.184	-13.672	-9.766	-15.625	-19.531	-40.527	-55.664	-22.461
357	-22.461	-8.789	-51.758	-76.172	-16.602	-10.742	-20.02	-11.23	-18.555	-10.742	-13.672	-8.301	-10.742	-20.508	-20.996	-42.969	-56.641	-17.578
358	-24.414	-7.568	-53.223	-58.594	-17.09	-12.207	-19.531	-12.207	-11.719	-10.742	-20.508	-8.789	-8.789	-16.602	-20.02	-41.504	-56.641	-19.043
359	-26.367	-12.207	-53.223	-58.594	-18.066	-11.719	-20.02	-11.719	-10.742	-11.23	-12.207	-8.301	-10.742	-16.602	-20.996	-42.969	-56.641	-18.066
360	-26.367	-8.789	-54.199	-59.082	-18.066	-11.23	-20.996	-12.207	-11.719	-11.719	-14.16	-7.324	-10.742	-16.602	-20.996	-42.969	-58.594	-18.555
361	-26.367	-8.789	-55.176	-57.129	-18.066	-11.719	-21.973	-11.23	-11.719	-11.23	-21.973	-8.301	-9.766	-16.602	-20.02	-43.945	-58.594	-17.578
362	-27.344	-7.813	-55.664	-59.57	-17.09	-11.719	-20.996	-10.742	-10.742	-11.719	-12.695	-8.301	-11.719	-17.578	-20.996	-45.41	-59.57	-17.09
363	-29.297	-9.033	-56.641	-60.059	-18.555	-12.695	-21.484	-11.23	-9.766	-11.23	-14.648	-8.301	-10.742	-16.602	-20.996	-46.387	-61.523	-22.461
364	-29.297	-9.033	-57.617	-62.988	-18.066	-12.207	-21.973	-12.695	-19.531	-10.742	-14.16	-8.789	-10.742	-17.578	-21.484	-44.922	-60.547	-17.578
365	-27.344	-9.033	-58.594	-64.941	-18.066	-13.184	-21.484	-11.23	-11.719	-11.719	-14.648	-8.301	-10.742	-19.531	-22.949	-45.898	-61.523	-18.555
366	-27.344	-9.277	-58.594	-65.43	-17.578	-13.184	-21.484	-11.719	-11.719	-11.23	-14.648	-7.813	-10.742	-17.578	-23.926	-46.875	-62.5	-18.555
367	-31.25	-10.01	-59.57	-65.918	-18.555	-13.184	-22.461	-12.207	-11.719	-12.207	-13.184	-8.789	-10.742	-19.531	-22.949	-47.852	-62.5	-19.043
368	-28.32	-9.521	-62.012	-67.871	-17.09	-13.184	-21.973	-11.719	-10.742	-12.695	-21.484	-9.277	-11.719	-18.555	-23.438	-48.34	-64.453	-19.043
369	-31.25	-16.602	-62.5	-69.336	-19.531	-12.695	-20.508	-13.184	-18.555	-12.207	-14.648	-9.277	-10.742	-18.555	-22.949	-47.363	-65.43	-20.508
370	-29.297	-15.137	-62.5	-68.848	-19.043	-12.695	-21.973	-13.672	-20.508	-12.695	-21.973	-9.277	-10.742	-18.555	-23.438	-48.34	-65.43	-19.043
371	-30.273	-9.277	-61.523	-72.266	-20.02	-14.16	-28.32	-13.184	-21.484	-12.695	-15.137	-9.766	-11.719	-19.531	-23.438	-48.828	-67.383	-19.531
372	-31.25	-8.545	-62.5	-71.289	-20.508	-14.16	-22.949	-13.184	-20.508	-13.184	-14.648	-10.254	-11.719	-20.508	-23.438	-50.293	-65.43	-20.996
373	-32.227	-10.742	-63.965	-71.289	-20.02	-13.184	-23.438	-11.719	-21.484	-13.672	-16.113	-10.254	-11.719	-20.508	-24.902	-50.781	-66.406	-20.02
374	-30.273	-11.475	-63.477	-73.242	-20.02	-14.16	-23.438	-12.695	-20.508	-13.672	-16.113	-9.766	-11.719	-22.461	-25.391	-51.758	-67.383	-21.484
375	-31.25	-10.254	-63.965	-77.637	-20.02	-13.672	-23.438	-13.672	-22.461	-14.16	-15.625	-9.766	-11.719	-20.508	-24.902	-52.246	-69.336	-20.996
376	-31.25	-10.742	-64.453	-73.73	-20.508	-13.672	-24.414	-13.672	-23.438	-14.16	-16.602	-10.254	-11.719	-22.461	-23.926	-53.711	-70.313	-20.996
377	-30.273	-10.986	-66.406	-75.684	-20.996	-14.648	-23.926	-12.695	-21.484	-12.695	-16.113	-9.766	-11.719	-24.414	-24.902	-53.711	-70.313	-21.484
378	-31.25	-11.23	-65.43	-75.684	-20.996	-14.16	-24.414	-13.184	-29.297	-14.16	-16.113	-10.254	-12.695	-21.484	-25.391	-55.176	-71.289	-21.484
379	-32.227	-10.986	-66.895	-76.172	-21.484	-14.16	-23.926	-13.184	-24.414	-14.648	-17.09	-9.766	-12.695	-23.438	-26.367	-55.664	-72.266	-21.484
380	-33.203	-16.846	-68.359	-75.684	-21.484	-15.137	-24.902	-14.16	-21.484	-14.16	-15.137	-10.254	-13.672	-26.367	-26.367	-55.176	-72.266	-20.996
381	-34.18	-10.498	-70.313	-79.59	-21.484	-14.648	-24.902	-13.672	-22.461	-14.648	-15.625	-10.742	-13.672	-28.32	-26.855	-54.199	-75.195	-21.973
382	-33.203	-16.357	-69.336	-78.125	-21.973	-14.648	-25.879	-13.672	-21.484	-14.16	-16.602	-13.672	-13.672	-28.32	-27.344	-56.152	-75.195	-21.973
383	-33.203	-16.846	-69.824	-81.055	-21.973	-22.949	-24.902	-14.16	-21.484	-15.137	-17.578	-9.766	-14.648	-21.484	-27.344	-55.664	-76.172	-21.973
384	-34.18	-16.602	-70.313	-81.543	-22.949	-20.996	-26.855	-12.695	-17.578	-13.184	-20.02	-9.766	-13.672	-22.461	-25.879	-56.641	-77.148	-22.461
385	-35.156	-16.357	-72.266	-80.078	-22.461	-15.137	-25.391	-12.207	-20.508	-14.16	-18.066	-10.254	-13.672	-22.461	-27.832	-57.129	-79.102	-21.973
386	-34.18	-17.334	-73.242	-82.52	-22.461	-16.602	-26.367	-13.672	-22.461	-14.16	-17.09	-10.254	-12.695	-23.438	-27.344	-58.594	-80.078	-28.32
387	-35.156	-17.09	-74.219	-82.031	-20.996	-15.625	-24.902	-13.184	-23.438	-14.16	-18.066	-9.766	-12.695	-23.438	-28.32	-59.57	-82.031	-29.297
388	-38.086	-18.311	-73.73	-83.496	-22.949	-15.137	-25.879	-13.672	-20.508	-14.16	-17.578	-10.742	-13.672	-23.438	-29.297	-57.617	-82.031	-31.738
389	-35.156	-11.963	-73.242	-83.984	-21.484	-16.113	-24.902	-13.184	-22.461	-14.648	-20.508	-11.23	-14.648	-23.438	-28.809	-57.617	-82.031	-31.25
390	-41.992	-11.475	-75.195	-85.449	-22.949	-15.625	-25.879	-14.648	-21.484	-14.648	-19.043	-12.207	-13.672	-23.438	-28.809	-59.082	-83.008	-23.926
391	-45.898	-12.451	-76.172	-86.914	-23.438	-16.113	-26.367	-15.137	-22.461	-15.137	-19.531	-10.742	-13.672	-24.414	-30.273	-58.594	-82.031	-21.973
392	-37.109	-11.963	-77.637	-87.402	-23.926	-17.09	-25.391	-15.137	-24.414	-15.137	-20.02	-14.648	-13.672	-23.438	-29.785	-59.57	-83.008	-27.344
393	-37.109	-12.939	-78.613	-88.867	-22.949	-16.113	-26.855	-14.16	-21.484	-15.137	-19.531	-20.02	-13.672	-24.414	-29.785	-60.547	-89.844	-27.832
394	-39.063	-12.207	-79.59	-89.844	-23.926	-16.602	-26.367	-14.16	-19.531	-15.137	-25.879	-18.066	-14.648	-23.438	-30.273	-61.035	-84.961	-29.785
395	-36.133	-19.287	-79.102	-92.285	-24.414	-19.043	-27.344	-15.137	-21.484	-15.137	-20.02	-11.719	-14.648	-25.391	-30.762	-61.035	-85.938	-29.785
396	-39.063	-19.775	-81.543	-91.797	-24.414	-18.066	-28.32	-15.625	-24.414	-15.137	-19.043	-12.207	-14.648	-25.391	-31.25	-62.012	-86.914	-31.25
397	-50.781	-11.719	-81.543	-94.238	-23.926	-17.578	-29.297	-14.16	-23.438	-15.625	-26.855	-12.207	-14.648	-26.367	-31.738	-63.477	-87.891	-26.855
398	-38.086	-12.451	-82.52	-92.773	-24.902	-17.578	-28.32	-15.137	-23.438	-15.137	-27.832	-12.207	-13.672	-29.297	-32.227	-63.965	-88.867	-29.785
399	-39.063	-11.719	-83.008	-96.191	-23.926	-18.066	-34.668	-16.113	-22.461	-16.113	-26.855	-12.207	-14.648	-26.367	-33.203	-64.941	-87.891	-31.25
400	-40.039	-12.695	-81.543	-99.121	-25.879	-17.09	-35.645	-16.602	-23.438	-16.602	-20.996	-12.207	-14.648	-26.367	-33.203	-64.941	-88.867	-31.738
401	-41.016	-11.963	-83.496	-96.68	-25.879	-18.555	-34.18	-15.625	-24.414	-14.648	-20.02	-12.695	-14.648	-27.344	-32.715	-65.918	-88.867	-29.297
402	-41.992	-12.451	-83.496	-96.191	-25.391	-18.066	-27.832	-15.625	-32.227	-15.137	-20.508	-12.207	-14.648	-26.367	-34.668	-65.918	-88.867	-31.25
403	-42.969	-13.184	-85.449	-98.633	-26.855	-18.066	-29.297	-16.602	-23.438	-15.625	-20.508	-13.184	-15.625	-27.344	-34.18	-67.871	-89.844	-29.297
404	-44.922	-13.428	-86.914	-98.145	-25.879	-17.578	-28.32	-16.113	-27.344	-16.602	-20.996	-12.695	-22.461	-26.367	-34.18	-67.871	-91.797	-24.902
405	-54.688	-12.695	-86.426	-98.633	-25.879	-17.578	-36.621	-16.113	-24.414	-17.578	-22.461	-13.184	-25.391	-27.344	-34.668	-68.359	-90.82	-24.414
406	-43.945	-13.672	-88.379	-99.609	-27.344	-18.555	-41.992	-16.113	-24.414	-17.578	-21.973	-12.695	-15.625	-27.344	-36.133	-68.359	-91.797	-24.414
407	-41.992	-13.184	-88.867	-102.539	-27.344	-18.066	-30.273	-16.113	-25.391	-17.578	-20.996	-14.16	-15.625	-27.344	-35.156	-69.336	-92.773	-25.879
408	-42.969	-14.404	-89.844	-102.539	-26.855	-18.066	-35.156	-16.113	-25.391	-17.578	-21.484	-20.02	-16.602	-29.297	-37.598	-69.824	-94.727	-26.367
409	-42.969	-13.428	-90.82	-102.539	-26.367	-18.555	-35.156	-16.602	-24.414	-18.066	-21.973	-21.484	-14.648	-29.297	-37.598	-71.289	-94.727	-27.832
410	-43.945	-13.916	-90.82	-104.98	-26.855	-19.043	-35.156	-16.113	-26.367	-18.066	-21.484	-22.949	-15.625	-29.297	-38.086	-71.777	-95.703	-26.367
411	-42.969	-13.672	-92.285	-107.422	-25.879	-19.531	-31.25	-16.602	-28.32	-18.066	-21.484	-20.02	-14.648	-30.273	-38.086	-70.313	-97.656	-37.598
412	-41.992	-14.648	-92.285	-107.422	-26.855	-20.02	-31.25	-17.09	-24.414	-19.043	-21.973	-21.484	-14.648	-29.297	-37.109	-72.266	-97.656	-33.691
413	-44.922	-13.184	-92.285	-108.398	-27.344	-20.02	-31.738	-17.578	-26.367	-19.531	-21.973	-15.137	-15.625	-29.297	-36.621	-72.754	-98.633	-38.574
414	-44.922	-13.428	-91.309	-107.91	-27.344	-20.02	-31.738	-18.555	-26.367	-18.555	-21.973	-15.137	-15.625	-30.273	-38.086	-73.73	-98.633	-32.715
415	-52.734	-12.695	-92.773	-108.887	-27.344	-19.043	-35.156	-17.09	-27.344	-19.043	-27.344	-14.648	-15.625	-37.109	-37.598	-74.219	-99.609	-33.691
416	-48.828	-12.939	-94.238	-110.352	-27.832	-20.02	-36.621	-17.578	-27.344	-20.508	-22.949	-15.625	-16.602	-36.133	-38.086	-74.219	-98.633	-32.715
417	-52.734	-12.939	-94.727	-109.863	-27.832	-20.996	-38.574	-18.066	-27.344	-20.02	-23.438	-22.461	-16.602	-36.133	-38.574	-74.707	-98.633	-31.738
418	-48.828	-13.916	-93.262	-111.816	-27.832	-20.02	-32.227	-19.043	-26.367	-20.996	-23.438	-14.648	-16.602	-36.133	-40.039	-75.684	-99.609	-30.273
419	-51.758	-13.672	-95.215	-111.816	-28.32	-20.996	-36.621	-17.578	-32.227	-21.973	-22.949	-14.648	-15.625	-40.039	-41.016	-76.66	-102.539	-28.809
420	-52.734	-12.939	-95.215	-112.793	-29.297	-21.973	-37.598	-19.043	-32.227	-20.508	-24.902	-15.137	-16.602	-38.086	-41.016	-76.66	-102.539	-28.809
421	-50.781	-14.893	-95.703	-112.793	-28.32	-22.461	-32.227	-18.555	-28.32	-21.973	-24.414	-15.625	-16.602	-41.016	-41.016	-78.613	-102.539	-28.809
422	-53.711	-13.916	-94.238	-114.746	-30.273	-21.973	-32.715	-18.066	-26.367	-21.484	-24.414	-14.648	-16.602	-38.086	-42.969	-78.613	-104.492	-33.691
423	-52.734	-14.16	-97.168	-116.699	-28.809	-22.461	-31.738	-18.555	-28.32	-21.484	-24.902	-15.137	-16.602	-39.063	-43.457	-78.125	-104.492	-33.691
424	-57.617	-14.16	-98.145	-116.699	-28.32	-22.949	-31.738	-18.066	-25.391	-21.973	-23.926	-15.137	-16.602	-38.086	-43.945	-80.566	-106.445	-33.691
425	-51.758	-16.357	-100.098	-119.629	-28.32	-21.484	-38.574	-18.555	-27.344	-21.973	-24.414	-21.484	-16.602	-40.039	-43.457	-80.566	-105.469	-35.156
426	-58.594	-14.16	-98.633	-118.164	-28.809	-21.484	-37.109	-19.531	-25.391	-21.973	-28.809	-21.973	-17.578	-38.086	-43.457	-81.055	-109.375	-34.18
427	-75.195	-15.137	-99.609	-120.117	-30.762	-23.438	-32.715	-19.531	-28.32	-22.949	-24.414	-21.973	-16.602	-41.016	-44.434	-82.031	-107.422	-37.109
428	-58.594	-20.02	-101.074	-122.559	-28.809	-21.484	-37.109	-19.043	-28.32	-22.949	-24.902	-20.02	-17.578	-41.016	-44.922	-83.984	-111.328	-35.156
429	-64.453	-21.484	-100.586	-123.535	-30.273	-22.949	-38.086	-19.531	-30.273	-23.438	-25.879	-20.508	-16.602	-45.898	-46.387	-83.984	-112.305	-35.156
430	-55.664	-15.869	-101.074	-123.047	-30.273	-22.949	-37.598	-19.531	-25.391	-23.438	-31.738	-16.113	-17.578	-41.016	-45.41	-84.961	-112.305	-41.016
431	-66.406	-15.625	-102.539	-122.07	-29.785	-22.949	-40.039	-20.02	-27.344	-21.484	-23.438	-16.113	-16.602	-45.898	-45.41	-85.938	-113.281	-36.621
432	-57.617	-15.381	-102.539	-126.465	-29.297	-23.438	-40.527	-20.02	-27.344	-22.949	-26.855	-18.066	-17.578	-39.063	-46.875	-84.961	-113.281	-31.738
433	-54.688	-14.893	-104.492	-123.535	-30.273	-23.926	-35.156	-20.02	-29.297	-23.926	-26.367	-25.391	-14.648	-41.016	-45.898	-85.449	-113.281	-37.598
434	-65.43	-16.357	-104.98	-125.977	-29.785	-23.926	-38.086	-21.484	-34.18	-23.926	-26.855	-25.879	-16.602	-41.992	-47.852	-88.379	-115.234	-40.039
435	-57.617	-16.846	-104.98	-125.488	-31.25	-24.414	-41.992	-20.996	-30.273	-24.414	-26.367	-22.949	-17.578	-42.969	-46.875	-88.379	-114.258	-36.133
436	-58.594	-23.193	-106.934	-127.93	-30.273	-23.926	-41.992	-20.996	-31.25	-25.391	-27.832	-18.555	-17.578	-42.969	-46.875	-89.844	-115.234	-40.039
437	-60.547	-22.949	-108.398	-127.93	-31.25	-23.926	-40.039	-22.461	-30.273	-24.414	-26.855	-19.531	-16.602	-44.922	-47.852	-89.355	-116.211	-37.598
438	-59.57	-21.729	-108.398	-130.859	-31.25	-24.902	-42.48	-21.484	-30.273	-26.855	-26.855	-23.926	-17.578	-40.039	-48.828	-89.355	-117.188	-32.715
439	-61.523	-16.357	-110.84	-128.906	-32.227	-25.879	-41.016	-21.973	-32.227	-24.902	-27.832	-18.066	-17.578	-42.969	-48.34	-89.355	-117.188	-33.691
440	-67.383	-16.357	-109.375	-129.395	-32.715	-24.902	-41.992	-20.02	-29.297	-25.879	-25.391	-25.391	-18.555	-44.922	-49.805	-91.309	-118.164	-38.574
441	-68.359	-16.602	-110.352	-132.813	-33.203	-25.391	-42.48	-20.996	-29.297	-26.367	-27.344	-17.09	-19.531	-44.922	-49.805	-92.285	-120.117	-32.227
442	-66.406	-16.602	-111.328	-133.301	-32.715	-26.855	-45.41	-22.461	-29.297	-27.344	-28.32	-22.461	-17.578	-44.922	-50.781	-92.285	-119.141	-34.18
443	-67.383	-17.822	-110.84	-133.301	-34.668	-24.902	-43.945	-22.461	-31.25	-27.344	-27.344	-18.066	-17.578	-44.922	-50.293	-93.262	-120.117	-39.551
444	-65.43	-17.578	-110.84	-135.254	-34.18	-26.855	-44.434	-22.461	-32.227	-27.832	-33.203	-18.555	-18.555	-41.992	-51.27	-92.773	-122.07	-40.039
445	-62.5	-16.602	-110.84	-138.184	-33.691	-26.367	-42.969	-21.484	-30.273	-28.32	-34.18	-17.578	-18.555	-47.852	-51.27	-94.238	-122.07	-40.527
446	-64.453	-16.602	-114.258	-139.648	-35.156	-26.855	-40.039	-22.461	-27.344	-29.297	-28.32	-18.555	-19.531	-46.875	-51.758	-93.75	-125	-41.016
447	-65.43	-15.869	-114.746	-142.578	-35.645	-25.879	-45.898	-21.973	-28.32	-29.297	-28.809	-18.066	-19.531	-48.828	-52.246	-93.262	-125	-40.527
448	-64.453	-16.602	-117.188	-144.531	-35.156	-26.855	-39.063	-22.949	-30.273	-34.668	-28.32	-18.066	-22.461	-47.852	-52.734	-95.215	-125	-42.969
449	-66.406	-17.578	-116.699	-142.578	-35.645	-27.832	-40.039	-21.973	-34.18	-28.32	-28.32	-19.531	-18.555	-45.898	-52.246	-96.191	-125.977	-40.527
450	-66.406	-17.334	-118.164	-144.531	-35.645	-27.832	-48.828	-22.461	-32.227	-29.297	-37.109	-18.555	-19.531	-48.828	-54.688	-96.191	-126.953	-40.527
451	-67.383	-18.066	-118.652	-145.508	-36.133	-27.344	-46.875	-22.461	-29.297	-29.785	-35.156	-18.066	-18.555	-47.852	-53.711	-98.145	-127.93	-44.434
452	-68.359	-17.822	-118.164	-146.973	-36.621	-27.344	-46.875	-21.973	-30.273	-29.297	-33.203	-19.043	-19.531	-47.852	-53.711	-98.145	-127.93	-37.109
453	-68.359	-17.578	-118.164	-147.949	-38.086	-27.344	-41.504	-21.484	-30.273	-28.809	-28.32	-18.555	-19.531	-47.852	-54.199	-98.633	-127.93	-39.063
454	-73.242	-17.334	-118.652	-148.438	-37.109	-33.691	-48.34	-22.461	-32.227	-30.273	-29.297	-19.531	-19.531	-47.852	-54.688	-98.145	-133.789	-42.48
455	-67.383	-17.822	-118.652	-149.414	-38.086	-27.832	-47.363	-22.461	-32.227	-30.273	-29.785	-20.508	-19.531	-46.875	-55.176	-98.145	-131.836	-42.48
456	-73.242	-17.09	-119.141	-150.391	-38.574	-27.832	-50.781	-21.973	-35.156	-30.762	-30.273	-19.043	-20.508	-45.898	-56.641	-99.121	-130.859	-44.922
457	-67.383	-18.066	-119.629	-151.855	-39.063	-28.32	-53.223	-22.461	-34.18	-30.762	-29.785	-19.531	-22.461	-48.828	-55.176	-100.098	-132.813	-44.434
458	-69.336	-18.066	-119.629	-152.344	-39.063	-28.32	-43.945	-22.461	-37.109	-29.785	-29.785	-19.531	-20.508	-50.781	-56.152	-101.074	-133.789	-42.969
459	-69.336	-18.066	-119.629	-153.32	-38.086	-35.645	-42.969	-23.438	-36.133	-32.227	-31.25	-19.531	-21.484	-50.781	-55.664	-100.098	-133.789	-43.457
460	-70.313	-18.311	-123.047	-153.32	-37.598	-33.203	-49.316	-24.902	-40.039	-31.738	-29.785	-20.02	-21.484	-59.57	-56.641	-101.563	-134.766	-43.945
461	-75.195	-18.311	-122.559	-154.785	-40.039	-33.691	-50.293	-23.926	-37.109	-30.762	-31.25	-19.531	-22.461	-53.711	-57.129	-103.027	-136.719	-42.48
462	-72.266	-18.066	-123.047	-155.762	-39.551	-34.18	-49.316	-22.949	-32.227	-32.227	-40.039	-20.508	-22.461	-51.758	-57.617	-102.539	-137.695	-42.48
463	-76.172	-18.066	-123.535	-160.156	-39.551	-33.691	-47.852	-23.926	-34.18	-32.715	-31.738	-20.02	-23.438	-49.805	-59.082	-104.004	-137.695	-45.41
464	-75.195	-19.043	-125.977	-159.18	-39.063	-27.344	-51.758	-24.902	-36.133	-31.25	-34.668	-20.508	-24.414	-52.734	-58.105	-105.469	-138.672	-45.898
465	-72.266	-18.555	-123.535	-160.645	-39.551	-29.297	-49.805	-23.926	-37.109	-32.227	-31.738	-20.996	-24.414	-51.758	-57.617	-104.492	-140.625	-46.387
466	-81.055	-18.311	-124.512	-160.156	-40.039	-29.785	-53.223	-23.438	-34.18	-32.715	-32.227	-20.996	-23.438	-55.664	-58.594	-105.957	-140.625	-39.551
467	-74.219	-19.043	-126.953	-161.133	-41.504	-29.297	-44.434	-24.902	-32.227	-33.691	-32.715	-21.484	-24.414	-53.711	-59.57	-106.934	-140.625	-49.316
468	-73.242	-19.287	-129.395	-160.156	-41.992	-29.297	-51.758	-24.414	-38.086	-32.227	-32.715	-20.996	-23.438	-51.758	-58.105	-106.445	-141.602	-40.527
469	-81.055	-18.311	-127.93	-165.039	-40.527	-29.297	-49.805	-24.414	-36.133	-32.715	-33.203	-21.973	-23.438	-52.734	-59.082	-107.91	-149.414	-41.504
470	-75.195	-18.555	-127.441	-167.969	-41.016	-29.297	-51.758	-23.438	-37.109	-33.203	-31.738	-21.484	-23.438	-57.617	-60.059	-108.398	-145.508	-51.27
471	-74.219	-19.531	-128.418	-165.039	-41.992	-30.762	-52.734	-24.414	-41.992	-33.203	-33.691	-22.461	-23.438	-52.734	-59.082	-109.863	-147.461	-40.527
472	-75.195	-19.531	-130.859	-165.039	-42.48	-29.785	-51.758	-23.438	-37.109	-31.738	-32.715	-21.973	-23.438	-51.758	-61.035	-112.305	-148.438	-41.504
473	-75.195	-19.043	-130.859	-166.504	-42.969	-29.785	-54.199	-24.902	-41.016	-32.227	-32.715	-22.949	-23.438	-57.617	-61.035	-113.281	-149.414	-40.039
474	-76.172	-19.043	-132.324	-168.457	-41.992	-30.273	-55.664	-25.879	-39.063	-33.691	-35.156	-23.926	-24.414	-52.734	-62.012	-113.281	-149.414	-41.016
475	-75.195	-19.775	-131.348	-169.922	-43.945	-31.738	-46.387	-24.414	-45.898	-32.715	-41.504	-22.949	-24.414	-55.664	-61.035	-116.211	-151.367	-40.527
476	-77.148	-20.508	-132.813	-168.945	-42.969	-31.738	-55.176	-25.879	-39.063	-33.691	-34.18	-24.414	-23.438	-55.664	-62.012	-115.723	-153.32	-40.527
477	-77.148	-20.508	-131.836	-169.922	-42.969	-31.738	-53.223	-25.879	-37.109	-32.715	-34.18	-24.414	-24.414	-53.711	-62.988	-118.164	-152.344	-39.551
478	-79.102	-19.287	-132.324	-168.945	-44.434	-33.203	-52.734	-25.391	-42.969	-33.691	-35.156	-24.414	-25.391	-54.688	-61.523	-118.164	-152.344	-44.922
479	-78.125	-19.043	-133.301	-171.875	-44.434	-32.715	-54.688	-24.414	-40.039	-33.203	-34.668	-24.414	-25.391	-53.711	-63.477	-118.652	-152.344	-48.828
480	-80.078	-19.775	-134.277	-170.898	-44.434	-33.691	-55.664	-25.391	-44.922	-34.668	-34.668	-24.902	-25.391	-53.711	-62.988	-120.605	-155.273	-44.922
481	-80.078	-18.799	-135.254	-171.875	-44.434	-33.691	-54.688	-26.367	-38.086	-35.645	-35.645	-23.926	-25.391	-53.711	-63.965	-119.629	-155.273	-47.852
482	-79.102	-20.264	-137.207	-173.34	-43.945	-33.691	-56.152	-25.391	-41.016	-36.133	-34.668	-25.391	-26.367	-49.805	-65.918	-121.094	-156.25	-47.363
483	-81.055	-19.775	-137.695	-182.617	-45.41	-33.203	-55.176	-25.879	-41.992	-35.156	-35.156	-30.273	-25.391	-57.617	-64.453	-122.07	-155.273	-47.363
484	-83.008	-19.775	-139.648	-182.129	-45.41	-33.691	-49.805	-26.367	-39.063	-34.668	-42.969	-24.414	-25.391	-60.547	-65.918	-122.07	-156.25	-47.852
485	-83.984	-19.531	-141.113	-181.152	-45.41	-33.691	-56.152	-26.367	-41.016	-35.645	-35.156	-25.391	-27.344	-62.5	-65.918	-125.488	-158.203	-47.852
486	-84.961	-20.264	-141.113	-183.594	-46.387	-35.156	-57.129	-26.855	-40.039	-35.645	-42.48	-32.227	-25.391	-65.43	-66.895	-124.512	-157.227	-48.34
487	-84.961	-20.264	-141.113	-182.129	-45.41	-34.668	-56.641	-25.391	-46.875	-34.668	-42.48	-26.367	-26.367	-55.664	-67.383	-125	-158.203	-49.316
488	-83.008	-20.264	-142.09	-185.547	-45.898	-35.645	-55.664	-26.367	-46.875	-35.645	-41.992	-25.879	-26.367	-57.617	-66.895	-128.418	-157.227	-49.805
489	-87.891	-21.729	-144.043	-185.547	-45.898	-34.668	-50.293	-26.367	-41.016	-36.133	-35.156	-26.367	-26.367	-67.383	-68.359	-130.371	-159.18	-46.387
490	-87.891	-20.996	-144.043	-186.035	-45.898	-33.691	-59.082	-27.344	-42.969	-37.109	-36.621	-26.367	-26.367	-59.57	-68.359	-129.395	-161.133	-48.34
491	-86.914	-21.484	-144.043	-185.547	-47.363	-34.18	-56.641	-26.367	-41.016	-37.109	-42.969	-26.855	-25.391	-62.5	-69.336	-130.859	-163.086	-49.316
492	-86.914	-21.973	-143.555	-187.012	-48.34	-32.715	-57.129	-27.344	-40.039	-36.621	-42.969	-26.855	-26.367	-59.57	-68.848	-132.813	-163.086	-50.781
493	-88.867	-21.24	-143.066	-187.988	-46.875	-34.18	-58.105	-26.367	-40.039	-37.109	-42.48	-26.367	-26.367	-57.617	-68.848	-130.859	-163.086	-52.246
494	-87.891	-22.217	-145.02	-189.941	-47.363	-34.18	-59.082	-27.344	-42.969	-37.109	-37.109	-26.367	-25.391	-60.547	-70.801	-133.789	-166.016	-51.758
495	-88.867	-22.949	-146.973	-192.383	-47.363	-35.156	-60.059	-26.855	-43.945	-37.109	-35.156	-26.855	-26.367	-64.453	-70.801	-133.301	-170.898	-53.711
496	-89.844	-22.949	-145.508	-192.383	-47.363	-34.668	-60.059	-27.832	-43.945	-37.598	-36.621	-27.344	-25.391	-57.617	-69.824	-133.301	-166.992	-54.199
497	-90.82	-23.438	-146.973	-190.43	-48.828	-34.668	-63.477	-26.367	-40.039	-38.086	-37.109	-27.344	-26.367	-67.383	-71.777	-135.254	-167.969	-49.316
498	-89.844	-21.973	-146.973	-193.848	-48.34	-36.621	-62.5	-27.832	-40.039	-38.086	-37.109	-27.344	-25.391	-66.406	-71.289	-135.742	-167.969	-46.387
499	-91.797	-22.705	-149.414	-190.43	-48.828	-36.133	-61.523	-28.32	-41.016	-39.551	-37.109	-26.855	-27.344	-58.594	-72.266	-135.742	-169.922	-53.223
500	-92.773	-23.193	-148.926	-195.313	-48.34	-36.133	-62.5	-27.832	-36.133	-38.574	-37.109	-27.832	-26.367	-59.57	-72.754	-137.207	-169.922	-47.852
501	-96.68	-23.926	-151.367	-196.289	-49.316	-37.109	-62.012	-27.832	-36.133	-38.086	-36.133	-27.832	-27.344	-68.359	-74.219	-136.719	-169.922	-46.387
502	-93.75	-22.461	-150.879	-197.754	-49.316	-37.109	-69.336	-28.32	-37.109	-39.063	-37.109	-28.809	-27.344	-59.57	-75.195	-137.695	-171.875	-48.828
503	-98.633	-25.146	-152.344	-197.266	-48.828	-36.133	-59.082	-29.297	-38.086	-38.574	-36.621	-27.344	-26.367	-60.547	-76.172	-137.695	-169.922	-53.711
504	-95.703	-23.926	-151.367	-198.242	-50.781	-37.109	-54.688	-28.809	-42.969	-40.039	-37.598	-27.832	-27.344	-59.57	-74.707	-139.16	-170.898	-52.734
505	-94.727	-24.902	-152.344	-200.195	-49.805	-37.598	-59.57	-29.297	-37.109	-39.063	-37.598	-27.832	-27.344	-68.359	-75.684	-140.137	-172.852	-54.688
506	-94.727	-23.682	-153.809	-199.219	-50.293	-37.598	-60.059	-30.273	-38.086	-41.504	-38.086	-27.832	-28.32	-62.5	-77.148	-142.09	-173.828	-52.734
507	-94.727	-24.902	-154.785	-204.102	-49.316	-37.598	-62.012	-29.297	-39.063	-40.039	-38.574	-27.832	-30.273	-61.523	-77.637	-141.602	-173.828	-47.363
508	-96.68	-24.414	-155.762	-203.613	-50.781	-39.063	-61.035	-31.25	-38.086	-41.016	-39.063	-28.809	-27.344	-60.547	-78.125	-143.066	-176.758	-52.246
509	-97.656	-25.391	-154.785	-203.613	-51.27	-38.086	-60.547	-30.273	-39.063	-41.016	-38.574	-28.32	-27.344	-62.5	-80.078	-145.02	-174.805	-55.664
510	-99.609	-25.146	-153.809	-207.031	-52.246	-39.063	-62.012	-31.25	-38.086	-41.504	-37.598	-29.785	-29.297	-62.5	-77.637	-145.02	-173.828	-54.688
511	-97.656	-24.902	-155.273	-207.031	-51.758	-45.41	-63.477	-31.738	-39.063	-41.016	-40.039	-35.645	-28.32	-61.523	-80.566	-145.02	-174.805	-53.711
512	-99.609	-24.658	-155.762	-208.984	-51.758	-45.898	-64.453	-31.738	-41.016	-41.504	-39.063	-31.25	-28.32	-60.547	-80.078	-149.414	-176.758	-54.688
513	-99.609	-28.076	-157.227	-209.473	-52.246	-45.898	-63.477	-30.762	-40.039	-41.992	-38.574	-29.785	-28.32	-64.453	-80.566	-149.414	-175.781	-55.176
514	-99.609	-25.391	-157.715	-212.891	-53.223	-43.945	-64.453	-31.738	-39.063	-42.48	-39.063	-30.762	-28.32	-63.477	-80.566	-149.414	-184.57	-55.176
515	-100.586	-25.146	-157.227	-212.891	-53.711	-45.41	-66.895	-31.738	-39.063	-43.457	-40.527	-30.762	-27.344	-63.477	-80.566	-148.438	-176.758	-51.27
516	-104.492	-25.391	-158.203	-212.402	-55.664	-40.527	-58.594	-32.715	-39.063	-41.504	-38.086	-32.227	-29.297	-67.383	-81.543	-149.414	-180.664	-56.152
517	-106.445	-25.635	-158.691	-214.355	-54.688	-40.527	-61.035	-32.715	-40.039	-43.457	-38.574	-31.25	-29.297	-65.43	-83.496	-150.879	-181.641	-58.105
518	-102.539	-33.447	-160.645	-215.82	-55.176	-40.527	-67.871	-32.227	-40.039	-42.969	-39.551	-37.598	-29.297	-63.477	-82.031	-150.879	-179.688	-58.105
519	-103.516	-30.273	-161.133	-215.332	-55.664	-41.504	-67.383	-32.227	-40.039	-43.457	-40.039	-37.598	-30.273	-66.406	-83.984	-151.367	-182.617	-52.734
520	-103.516	-26.123	-162.598	-218.262	-56.152	-40.527	-66.406	-31.738	-40.039	-43.945	-40.527	-34.668	-29.297	-64.453	-82.52	-150.391	-188.477	-51.27
521	-103.516	-26.611	-164.551	-217.773	-56.152	-41.504	-65.918	-32.227	-41.016	-44.434	-41.016	-31.738	-29.297	-65.43	-83.008	-152.832	-190.43	-51.758
522	-108.398	-26.367	-162.109	-216.797	-55.664	-42.48	-66.895	-31.738	-41.016	-44.922	-41.992	-32.227	-30.273	-65.43	-83.008	-154.297	-186.523	-58.105
523	-105.469	-25.635	-163.086	-218.262	-56.152	-42.969	-70.313	-32.227	-41.016	-44.922	-42.48	-31.738	-31.25	-63.477	-84.473	-155.762	-194.336	-56.641
524	-104.492	-25.635	-163.574	-217.773	-56.641	-42.969	-63.477	-32.227	-41.992	-45.41	-42.48	-31.738	-29.297	-68.359	-83.984	-155.273	-186.523	-55.664
525	-107.422	-26.855	-163.574	-221.68	-55.176	-42.969	-63.965	-33.203	-41.992	-45.41	-42.969	-32.715	-28.32	-67.383	-85.938	-157.227	-188.477	-58.594
526	-107.422	-26.367	-165.039	-221.68	-56.641	-42.969	-69.336	-33.203	-41.992	-45.41	-43.457	-33.691	-31.25	-66.406	-85.449	-157.715	-189.453	-59.082
527	-106.445	-26.123	-165.527	-222.656	-59.082	-43.457	-68.848	-32.227	-48.828	-45.898	-44.434	-33.203	-30.273	-66.406	-87.402	-159.668	-190.43	-60.059
528	-107.422	-31.738	-165.039	-225.098	-56.152	-43.945	-68.848	-32.715	-55.664	-45.41	-44.434	-32.227	-30.273	-68.359	-87.891	-157.227	-193.359	-60.059
529	-111.328	-27.588	-165.039	-224.121	-56.641	-43.945	-71.777	-33.203	-41.992	-46.875	-44.434	-34.18	-29.297	-69.336	-88.379	-159.18	-191.406	-62.012
530	-110.352	-27.344	-168.945	-225.098	-58.594	-43.945	-63.965	-33.203	-43.945	-47.363	-42.969	-35.156	-30.273	-69.336	-85.938	-158.691	-194.336	-61.035
531	-128.906	-32.715	-167.969	-227.539	-58.105	-45.41	-71.289	-33.691	-43.945	-46.875	-44.434	-34.668	-30.273	-65.43	-87.402	-160.645	-193.359	-60.547
532	-128.906	-30.273	-167.48	-229.004	-59.57	-44.922	-62.988	-34.668	-44.922	-46.875	-44.434	-34.18	-29.297	-67.383	-85.938	-162.598	-194.336	-61.035
533	-129.883	-28.809	-169.922	-230.957	-59.082	-46.387	-66.895	-33.691	-44.922	-46.387	-44.922	-34.668	-30.273	-69.336	-86.914	-161.621	-194.336	-62.012
534	-109.375	-28.076	-170.41	-230.957	-61.523	-45.41	-63.965	-35.156	-48.828	-46.387	-45.41	-41.504	-29.297	-66.406	-89.844	-162.598	-195.313	-57.129
535	-116.211	-28.564	-172.363	-232.91	-60.059	-46.875	-64.453	-34.668	-45.898	-46.875	-45.41	-38.086	-30.273	-68.359	-88.867	-162.109	-194.336	-56.152
536	-119.141	-28.564	-170.898	-232.91	-61.523	-47.363	-65.43	-36.133	-44.922	-46.875	-46.387	-34.18	-30.273	-71.289	-88.379	-164.063	-197.266	-57.617
537	-116.211	-27.588	-173.828	-233.398	-61.523	-45.898	-63.477	-35.156	-44.922	-46.875	-46.387	-34.668	-31.25	-66.406	-89.355	-164.063	-201.172	-66.406
538	-116.211	-28.564	-174.316	-232.91	-62.5	-46.387	-64.453	-36.133	-45.898	-47.852	-46.387	-35.156	-30.273	-69.336	-90.332	-166.504	-200.195	-60.059
539	-116.211	-29.541	-173.828	-235.352	-61.523	-48.34	-65.918	-35.156	-44.922	-47.852	-48.828	-34.668	-31.25	-70.313	-91.309	-166.504	-199.219	-64.941
540	-117.188	-29.297	-174.805	-235.352	-62.012	-46.387	-73.73	-35.645	-46.875	-48.34	-48.828	-34.668	-31.25	-75.195	-89.844	-166.016	-201.172	-63.965
541	-118.164	-29.297	-172.852	-235.352	-62.988	-48.828	-73.242	-37.109	-44.922	-49.805	-47.363	-34.668	-31.25	-75.195	-91.309	-168.945	-201.172	-63.965
542	-118.164	-30.273	-174.316	-236.816	-62.988	-48.828	-73.242	-35.645	-45.898	-47.852	-46.387	-35.156	-32.227	-67.383	-91.797	-166.992	-203.125	-64.941
543	-119.141	-30.518	-175.781	-236.328	-63.965	-48.828	-67.871	-37.598	-47.852	-48.828	-48.34	-35.645	-33.203	-69.336	-91.797	-167.48	-207.031	-65.918
544	-122.07	-29.785	-175.781	-239.746	-64.453	-47.363	-65.918	-37.109	-45.898	-49.316	-48.828	-35.645	-32.227	-77.148	-92.773	-166.992	-206.055	-65.43
545	-121.094	-30.518	-177.734	-239.258	-64.941	-48.34	-71.777	-36.621	-47.852	-49.805	-47.363	-34.668	-32.227	-75.195	-92.773	-167.969	-206.055	-65.43
546	-121.094	-37.354	-178.223	-241.211	-65.43	-48.34	-72.266	-36.621	-47.852	-49.805	-49.805	-36.133	-33.203	-69.336	-92.773	-170.898	-207.031	-66.406
547	-121.094	-37.109	-176.758	-241.699	-63.477	-48.34	-68.359	-36.133	-48.828	-49.316	-48.828	-37.109	-33.203	-69.336	-93.262	-172.363	-206.055	-69.824
548	-122.07	-35.889	-177.246	-242.188	-64.453	-47.852	-71.777	-37.598	-46.875	-49.805	-49.316	-36.133	-33.203	-72.266	-93.75	-169.434	-208.984	-66.406
549	-121.094	-36.133	-176.758	-246.582	-64.453	-48.34	-68.359	-36.621	-48.828	-50.781	-56.641	-36.621	-33.203	-74.219	-95.215	-170.898	-215.82	-67.871
550	-123.047	-31.25	-177.734	-246.582	-63.477	-48.828	-68.359	-36.133	-49.805	-51.758	-50.293	-37.109	-34.18	-72.266	-95.703	-171.387	-214.844	-68.359
551	-122.07	-30.762	-179.199	-246.582	-64.453	-48.828	-69.336	-37.109	-47.852	-50.293	-50.781	-36.621	-34.18	-71.289	-94.727	-171.875	-210.938	-66.895
552	-121.094	-30.762	-180.664	-247.559	-65.43	-48.34	-68.359	-38.574	-49.805	-51.758	-48.828	-37.598	-33.203	-71.289	-96.191	-172.852	-215.82	-67.871
553	-124.023	-30.518	-183.105	-246.582	-64.453	-49.316	-70.313	-38.086	-48.828	-51.758	-50.293	-37.598	-35.156	-73.242	-97.168	-174.316	-212.891	-70.801
554	-125	-30.762	-180.176	-250.488	-64.941	-48.34	-70.801	-41.016	-50.781	-51.27	-50.293	-37.109	-34.18	-73.242	-97.168	-175.293	-212.891	-70.313
555	-129.883	-31.006	-183.594	-251.465	-65.43	-49.805	-71.289	-40.527	-49.805	-51.27	-51.27	-38.086	-35.156	-82.031	-97.168	-176.27	-214.844	-70.801
556	-126.953	-31.006	-182.617	-251.465	-66.895	-56.152	-71.289	-40.527	-50.781	-51.27	-51.758	-39.063	-34.18	-78.125	-97.656	-175.781	-212.891	-70.313
557	-127.93	-30.762	-182.129	-250.977	-66.895	-51.758	-71.289	-41.016	-49.805	-50.293	-51.758	-39.063	-35.156	-83.008	-97.168	-175.781	-212.891	-73.242
558	-125.977	-31.25	-183.105	-253.906	-66.406	-51.27	-72.754	-41.504	-52.734	-52.246	-52.246	-39.063	-36.133	-76.172	-98.633	-177.246	-212.891	-70.313
559	-125.977	-31.25	-184.082	-254.395	-66.895	-52.246	-74.219	-41.504	-51.758	-52.734	-52.246	-44.434	-35.156	-77.148	-99.609	-177.734	-214.844	-69.824
560	-125	-31.982	-184.57	-254.883	-67.871	-50.781	-73.73	-41.016	-51.758	-51.758	-52.734	-38.086	-36.133	-75.195	-99.609	-177.734	-214.844	-70.313
561	-125.977	-31.25	-185.547	-255.371	-68.359	-52.734	-73.242	-42.48	-52.734	-53.223	-51.758	-39.063	-35.156	-79.102	-99.609	-181.152	-217.773	-68.359
562	-125.977	-31.494	-186.523	-257.324	-67.383	-50.781	-75.684	-41.992	-51.758	-52.246	-53.223	-39.063	-36.133	-74.219	-100.098	-179.688	-217.773	-70.801
563	-125.977	-31.738	-186.523	-257.324	-68.359	-51.27	-75.684	-41.016	-52.734	-52.734	-52.734	-42.969	-36.133	-76.172	-99.609	-179.199	-221.68	-65.918
564	-128.906	-32.959	-187.012	-260.742	-66.895	-52.246	-74.707	-42.48	-58.594	-54.199	-54.688	-39.551	-36.133	-75.195	-100.586	-182.129	-220.703	-65.43
565	-131.836	-32.715	-187.012	-259.766	-67.383	-51.758	-77.148	-42.48	-53.711	-54.199	-56.152	-39.063	-36.133	-81.055	-102.051	-182.617	-218.75	-64.941
566	-130.859	-30.518	-189.453	-263.672	-68.359	-52.246	-77.637	-42.969	-54.688	-53.711	-53.223	-39.063	-36.133	-77.148	-101.074	-183.105	-218.75	-69.824
567	-128.906	-31.738	-189.941	-264.648	-69.336	-52.734	-78.125	-42.48	-54.688	-53.223	-55.176	-40.527	-36.133	-74.219	-102.051	-185.059	-222.656	-75.195
568	-130.859	-32.471	-189.453	-263.184	-70.313	-51.758	-76.172	-43.457	-56.641	-53.711	-55.664	-39.551	-35.156	-79.102	-103.027	-184.082	-222.656	-71.289
569	-131.836	-32.227	-189.453	-265.137	-71.777	-51.758	-78.613	-43.457	-55.664	-53.223	-53.711	-39.551	-36.133	-80.078	-104.004	-186.523	-221.68	-71.777
570	-130.859	-32.471	-191.406	-267.09	-70.313	-50.781	-77.637	-42.969	-55.664	-53.223	-55.664	-40.039	-37.109	-78.125	-103.516	-187.988	-223.633	-72.266
571	-133.789	-31.982	-189.941	-266.113	-69.336	-52.734	-77.637	-44.434	-56.641	-54.688	-55.664	-39.063	-36.133	-77.148	-104.98	-188.965	-223.633	-74.219
572	-133.789	-32.715	-192.383	-266.602	-71.777	-53.223	-78.613	-43.945	-56.641	-55.176	-56.641	-40.527	-37.109	-82.031	-106.445	-188.477	-223.633	-73.73
573	-132.813	-32.959	-192.871	-269.531	-71.777	-53.223	-78.613	-43.945	-55.664	-55.176	-55.176	-40.039	-37.109	-78.125	-106.445	-190.918	-224.609	-76.66
574	-135.742	-33.203	-194.336	-269.531	-73.73	-52.734	-78.613	-44.922	-56.641	-55.176	-56.152	-41.016	-37.109	-80.078	-106.934	-191.406	-225.586	-76.66
575	-135.742	-33.936	-192.383	-268.066	-73.73	-52.246	-78.125	-45.41	-57.617	-55.664	-56.641	-42.48	-39.063	-80.078	-106.934	-191.406	-227.539	-80.566
576	-135.742	-33.691	-193.848	-269.531	-73.73	-52.734	-77.637	-44.922	-57.617	-56.152	-57.129	-41.992	-38.086	-80.078	-105.957	-191.895	-227.539	-69.336
577	-138.672	-33.691	-194.824	-271.973	-74.219	-53.223	-78.613	-44.922	-58.594	-56.152	-56.152	-42.48	-39.063	-82.031	-106.934	-193.848	-226.563	-70.313
578	-138.672	-33.691	-195.313	-272.949	-76.172	-53.711	-77.148	-45.41	-56.641	-58.105	-57.129	-41.504	-39.063	-79.102	-107.91	-192.871	-232.422	-76.66
579	-136.719	-33.447	-197.266	-273.438	-74.707	-55.176	-78.125	-46.387	-56.641	-59.082	-57.129	-41.504	-39.063	-81.055	-107.91	-192.871	-228.516	-79.59
580	-137.695	-35.4	-195.801	-274.414	-74.707	-53.711	-79.102	-45.41	-57.617	-58.594	-57.617	-46.387	-39.063	-80.078	-108.398	-192.383	-231.445	-78.125
581	-138.672	-35.645	-198.73	-273.926	-73.73	-54.688	-79.59	-46.387	-61.523	-56.641	-57.129	-42.969	-39.063	-82.031	-108.887	-192.383	-231.445	-77.637
582	-138.672	-34.912	-199.707	-277.344	-75.195	-54.199	-80.078	-47.363	-57.617	-58.594	-57.617	-42.48	-38.086	-80.078	-110.84	-195.313	-232.422	-78.613
583	-148.438	-34.18	-201.172	-276.367	-73.73	-54.688	-79.102	-46.875	-58.594	-59.082	-58.105	-42.48	-40.039	-79.102	-110.352	-196.777	-233.398	-76.172
584	-140.625	-34.18	-201.172	-277.344	-75.195	-55.176	-80.566	-46.875	-58.594	-57.129	-60.547	-43.945	-39.063	-81.055	-111.328	-196.777	-234.375	-83.984
585	-142.578	-35.889	-203.613	-276.855	-73.73	-54.688	-80.566	-46.387	-58.594	-58.594	-64.941	-43.457	-40.039	-82.031	-112.793	-194.824	-233.398	-78.613
586	-141.602	-35.156	-204.59	-278.32	-74.707	-55.176	-87.402	-46.875	-60.547	-59.57	-63.477	-42.969	-40.039	-78.125	-114.746	-197.266	-233.398	-80.078
587	-144.531	-35.645	-203.125	-280.762	-76.172	-55.664	-85.938	-45.898	-58.594	-59.57	-58.594	-43.945	-41.016	-79.102	-112.305	-199.219	-235.352	-80.078
588	-144.531	-35.156	-204.59	-280.762	-76.66	-54.199	-86.426	-46.875	-60.547	-60.059	-66.406	-42.48	-41.016	-78.125	-112.305	-198.73	-236.328	-78.125
589	-144.531	-35.645	-205.566	-280.762	-77.637	-56.152	-82.031	-45.41	-58.594	-61.523	-59.082	-42.969	-40.039	-78.125	-111.328	-202.637	-238.281	-79.102
590	-145.508	-35.645	-203.125	-283.691	-79.102	-56.641	-87.402	-46.387	-58.594	-59.57	-58.105	-49.805	-40.039	-83.984	-112.793	-201.66	-237.305	-80.566
591	-146.484	-35.889	-207.52	-283.691	-79.102	-57.617	-88.867	-45.898	-58.594	-61.523	-60.547	-44.922	-40.039	-83.984	-113.281	-203.125	-239.258	-80.078
592	-147.461	-34.912	-208.008	-284.668	-79.102	-56.641	-88.379	-47.363	-60.547	-61.523	-60.547	-43.457	-41.992	-83.984	-113.281	-203.125	-240.234	-73.73
593	-151.367	-35.4	-207.52	-284.18	-78.613	-57.617	-87.402	-46.875	-59.57	-60.059	-60.547	-50.781	-41.016	-83.008	-114.258	-204.102	-239.258	-73.73
594	-149.414	-36.133	-208.008	-286.133	-80.566	-56.152	-85.938	-46.875	-58.594	-62.012	-58.594	-45.41	-41.016	-83.984	-114.258	-204.59	-239.258	-75.684
595	-149.414	-35.156	-206.543	-286.133	-79.59	-56.641	-87.402	-48.34	-60.547	-62.012	-62.012	-44.922	-41.016	-84.961	-114.258	-204.59	-238.281	-79.102
596	-153.32	-34.424	-207.031	-286.133	-81.055	-56.152	-89.355	-46.875	-60.547	-62.012	-63.477	-51.27	-41.992	-82.031	-115.723	-204.59	-242.188	-83.496
597	-151.367	-35.889	-207.031	-290.039	-81.543	-58.105	-83.984	-47.363	-61.523	-62.5	-65.43	-46.875	-41.992	-83.984	-115.723	-206.543	-244.141	-81.055
598	-155.273	-36.621	-209.961	-289.551	-82.031	-56.641	-84.473	-48.34	-60.547	-62.988	-61.035	-46.387	-42.969	-83.984	-114.258	-206.055	-241.211	-83.008
599	-154.297	-35.156	-209.473	-289.551	-80.566	-57.617	-83.984	-48.34	-60.547	-62.988	-65.918	-46.387	-42.969	-82.031	-116.699	-206.543	-255.859	-83.984
600	-154.297	-35.156	-211.426	-291.016	-82.031	-57.129	-84.473	-49.805	-60.547	-63.477	-60.547	-46.387	-42.969	-83.984	-117.676	-206.543	-249.023	-86.426
601	-157.227	-36.377	-211.426	-292.969	-81.543	-59.082	-89.844	-49.316	-61.523	-63.477	-62.5	-45.41	-42.969	-84.961	-119.141	-207.031	-245.117	-85.938
602	-157.227	-36.133	-213.379	-293.945	-83.008	-58.105	-88.867	-49.316	-61.523	-64.941	-62.988	-45.898	-42.969	-82.031	-119.141	-210.938	-253.906	-78.613
603	-157.227	-36.377	-210.938	-296.387	-83.496	-59.082	-90.82	-48.828	-61.523	-65.918	-63.965	-46.387	-42.969	-87.891	-119.629	-209.961	-255.859	-79.59
604	-157.227	-36.133	-213.379	-298.34	-81.543	-59.082	-89.355	-49.316	-61.523	-63.477	-64.453	-46.387	-42.969	-83.984	-120.117	-209.961	-249.023	-84.961
605	-160.156	-36.377	-213.379	-296.387	-83.984	-60.059	-90.332	-49.805	-66.406	-64.941	-63.477	-45.898	-42.969	-86.914	-120.117	-210.938	-247.07	-83.984
606	-161.133	-41.26	-215.332	-299.316	-83.008	-59.57	-88.379	-49.316	-61.523	-63.965	-64.453	-46.875	-42.969	-86.914	-120.117	-210.938	-250	-86.914
607	-160.156	-37.109	-214.355	-298.828	-83.008	-59.57	-90.82	-49.805	-63.477	-64.453	-64.453	-54.688	-42.969	-87.891	-120.605	-211.914	-250	-86.914
608	-166.016	-41.748	-214.844	-299.805	-82.52	-59.082	-89.844	-51.27	-62.5	-64.453	-64.453	-53.223	-42.969	-86.914	-121.582	-212.891	-248.047	-82.52
609	-163.086	-42.725	-215.332	-302.246	-84.473	-59.082	-90.82	-50.781	-61.523	-66.406	-64.453	-53.223	-41.992	-89.844	-124.023	-214.355	-250	-85.449
610	-164.063	-38.086	-215.82	-302.246	-85.449	-60.059	-91.309	-51.758	-63.477	-66.895	-63.477	-55.664	-43.945	-86.914	-123.535	-213.379	-251.953	-86.914
611	-166.016	-43.945	-216.797	-302.734	-84.961	-62.012	-90.332	-50.781	-65.43	-64.941	-64.453	-53.223	-44.922	-87.891	-122.559	-214.355	-253.906	-93.75
612	-165.039	-45.41	-217.773	-302.734	-85.938	-60.059	-93.75	-51.27	-64.453	-67.383	-65.43	-47.363	-43.945	-90.82	-124.023	-213.379	-253.906	-84.961
613	-164.063	-37.109	-219.238	-306.152	-84.473	-59.082	-95.215	-49.805	-64.453	-67.383	-64.941	-48.828	-43.945	-87.891	-123.535	-217.285	-252.93	-88.379
614	-164.063	-37.354	-217.285	-308.105	-86.426	-60.059	-92.285	-51.27	-63.477	-67.383	-65.43	-48.34	-44.922	-88.867	-122.559	-216.309	-254.883	-86.914
615	-166.016	-36.621	-218.262	-308.105	-86.914	-61.523	-89.355	-51.758	-69.336	-68.848	-67.383	-48.34	-44.922	-88.867	-123.535	-214.355	-253.906	-86.426
616	-168.945	-38.33	-218.262	-312.5	-85.449	-60.547	-94.238	-51.27	-69.336	-67.871	-67.871	-48.34	-45.898	-88.867	-125.977	-217.773	-253.906	-87.402
617	-168.945	-39.551	-218.75	-309.57	-88.379	-61.523	-94.727	-51.758	-66.406	-68.359	-65.918	-54.199	-46.875	-87.891	-125.488	-216.797	-254.883	-89.844
618	-166.992	-38.818	-220.215	-312.988	-88.379	-61.035	-87.891	-53.223	-71.289	-68.848	-67.383	-54.688	-44.922	-90.82	-126.465	-219.238	-258.789	-82.52
619	-166.992	-39.307	-219.727	-313.477	-89.355	-61.035	-89.355	-52.246	-77.148	-70.313	-66.895	-57.617	-45.898	-90.82	-125.977	-219.727	-254.883	-83.496
620	-168.945	-39.063	-220.215	-312.988	-89.844	-62.012	-87.891	-52.246	-72.266	-68.359	-68.359	-49.316	-45.898	-90.82	-127.441	-219.238	-257.813	-83.008
621	-168.945	-39.307	-222.168	-316.406	-88.379	-62.988	-89.355	-53.223	-67.383	-68.359	-68.359	-50.293	-46.875	-89.844	-127.93	-221.68	-255.859	-83.008
622	-171.875	-38.818	-223.145	-316.895	-88.379	-62.012	-90.332	-52.734	-72.266	-68.848	-69.336	-49.316	-46.875	-88.867	-127.441	-221.191	-257.813	-85.449
623	-169.922	-38.818	-223.145	-315.918	-87.402	-62.988	-96.68	-54.199	-73.242	-68.359	-74.219	-49.805	-46.875	-91.797	-128.418	-220.703	-258.789	-83.984
624	-170.898	-40.039	-222.656	-314.941	-88.379	-63.965	-96.191	-52.734	-73.242	-69.336	-73.73	-55.176	-46.875	-91.797	-127.93	-224.121	-258.789	-84.961
625	-170.898	-40.039	-223.145	-317.383	-88.867	-64.941	-97.656	-51.758	-72.266	-69.336	-70.313	-48.34	-46.875	-89.844	-128.418	-222.168	-258.789	-86.426
626	-175.781	-40.771	-222.168	-319.336	-87.402	-64.941	-96.68	-53.711	-72.266	-69.824	-69.824	-55.176	-46.875	-92.773	-128.906	-224.121	-260.742	-85.938
627	-171.875	-40.771	-223.633	-318.359	-90.82	-64.941	-95.215	-54.688	-67.383	-69.336	-69.824	-57.617	-46.875	-91.797	-128.906	-225.586	-260.742	-85.938
628	-174.805	-39.551	-226.563	-320.313	-89.355	-64.453	-93.75	-54.688	-69.336	-69.824	-70.313	-57.129	-46.875	-95.703	-129.395	-227.051	-269.531	-87.891
629	-172.852	-40.527	-225.098	-319.824	-90.82	-63.965	-89.844	-54.688	-67.383	-70.801	-69.824	-58.594	-46.875	-102.539	-127.93	-225.586	-271.484	-85.449
630	-178.711	-40.527	-224.609	-322.754	-90.82	-66.895	-97.656	-54.199	-69.336	-71.777	-71.777	-51.758	-46.875	-92.773	-128.906	-227.539	-264.648	-85.938
631	-173.828	-41.26	-224.121	-324.219	-91.797	-65.918	-99.121	-55.664	-68.359	-70.801	-80.566	-58.594	-47.852	-101.563	-129.883	-228.516	-264.648	-94.727
632	-175.781	-42.236	-227.051	-324.707	-91.309	-65.43	-98.145	-54.688	-69.336	-71.777	-73.242	-59.082	-46.875	-95.703	-128.906	-227.539	-262.695	-91.309
633	-176.758	-41.016	-226.074	-325.195	-90.82	-63.965	-93.262	-53.711	-67.383	-72.266	-70.313	-60.547	-47.852	-90.82	-130.371	-226.074	-263.672	-94.727
634	-185.547	-41.26	-226.074	-326.172	-91.797	-65.43	-99.609	-54.199	-68.359	-72.266	-72.266	-53.711	-47.852	-104.492	-131.836	-228.516	-264.648	-93.75
635	-177.734	-43.213	-225.586	-326.172	-92.285	-64.941	-98.633	-55.664	-69.336	-73.242	-72.754	-52.734	-47.852	-95.703	-130.859	-227.051	-267.578	-94.727
636	-174.805	-40.283	-228.516	-328.613	-93.262	-65.43	-92.285	-54.688	-70.313	-74.219	-73.73	-61.035	-49.805	-95.703	-133.301	-228.516	-268.555	-94.238
637	-176.758	-41.016	-229.004	-329.59	-94.238	-67.871	-99.609	-55.664	-70.313	-74.707	-73.242	-53.223	-47.852	-98.633	-132.813	-228.516	-270.508	-90.82
638	-180.664	-40.283	-229.492	-331.055	-93.75	-67.871	-92.285	-55.176	-69.336	-75.195	-73.73	-53.711	-48.828	-95.703	-131.348	-229.004	-271.484	-89.844
639	-177.734	-40.771	-230.469	-331.055	-93.262	-66.895	-91.797	-56.152	-69.336	-73.73	-74.219	-60.059	-48.828	-97.656	-132.324	-230.469	-271.484	-89.844
640	-179.688	-41.992	-229.492	-331.543	-95.215	-66.895	-96.68	-57.617	-70.313	-75.195	-74.707	-54.199	-48.828	-96.68	-133.301	-229.004	-273.438	-95.703
641	-182.617	-41.016	-230.469	-333.984	-95.215	-75.684	-97.656	-56.641	-75.195	-74.707	-82.031	-62.012	-49.805	-97.656	-134.766	-231.934	-269.531	-96.68
642	-182.617	-41.748	-232.422	-332.52	-94.727	-75.684	-91.797	-56.641	-76.172	-74.707	-75.195	-62.5	-49.805	-96.68	-134.277	-231.445	-270.508	-95.703
643	-180.664	-41.992	-233.398	-333.984	-95.703	-73.73	-94.238	-57.617	-70.313	-72.754	-74.707	-62.012	-48.828	-97.656	-135.254	-232.91	-271.484	-98.145
644	-185.547	-42.725	-233.887	-334.961	-95.703	-73.73	-100.098	-57.129	-70.313	-73.73	-75.195	-55.176	-50.781	-98.633	-135.254	-233.398	-274.414	-96.68
645	-183.594	-41.992	-235.84	-335.938	-95.215	-66.895	-93.262	-57.617	-71.289	-76.172	-74.707	-61.035	-49.805	-98.633	-134.277	-235.84	-275.391	-91.797
646	-186.523	-43.457	-234.375	-339.355	-95.703	-67.871	-100.098	-58.105	-72.266	-75.684	-74.219	-55.664	-51.758	-98.633	-135.254	-234.375	-275.391	-92.773
647	-185.547	-41.748	-234.863	-338.867	-96.68	-67.383	-102.051	-58.594	-72.266	-76.66	-74.707	-56.152	-50.781	-98.633	-136.23	-233.887	-277.344	-97.656
648	-187.5	-42.236	-237.793	-340.332	-96.68	-68.359	-102.051	-58.105	-72.266	-76.172	-75.195	-63.477	-50.781	-99.609	-136.23	-236.328	-274.414	-101.074
649	-185.547	-43.213	-236.816	-341.309	-97.656	-68.359	-102.539	-59.082	-74.219	-76.66	-76.66	-62.988	-49.805	-101.563	-135.254	-238.77	-278.32	-99.609
650	-185.547	-43.457	-236.328	-343.75	-98.633	-68.359	-101.563	-58.594	-73.242	-77.148	-77.637	-56.641	-49.805	-105.469	-136.23	-238.77	-277.344	-92.285
651	-187.5	-43.457	-236.816	-344.727	-98.145	-68.359	-101.563	-60.059	-74.219	-78.125	-77.637	-57.129	-51.758	-103.516	-138.672	-237.793	-278.32	-100.098
652	-188.477	-42.725	-238.77	-344.238	-98.145	-68.848	-103.516	-60.547	-73.242	-79.59	-77.148	-57.129	-50.781	-104.492	-140.137	-236.328	-280.273	-100.586
653	-187.5	-43.701	-238.77	-343.75	-97.656	-72.266	-103.027	-60.547	-73.242	-80.078	-75.684	-56.152	-51.758	-103.516	-138.184	-238.77	-281.25	-101.563
654	-189.453	-44.434	-239.258	-346.191	-96.68	-69.824	-101.563	-62.012	-74.219	-79.102	-75.684	-57.617	-51.758	-103.516	-140.625	-240.234	-282.227	-102.539
655	-193.359	-43.701	-240.234	-345.703	-99.121	-70.801	-100.098	-60.547	-74.219	-79.59	-75.684	-58.105	-50.781	-101.563	-138.672	-240.723	-281.25	-105.469
656	-200.195	-44.189	-243.164	-346.68	-98.145	-68.848	-98.145	-61.523	-74.219	-81.055	-76.172	-56.641	-50.781	-101.563	-140.625	-241.699	-282.227	-107.422
657	-196.289	-44.434	-242.188	-347.656	-98.145	-70.313	-97.168	-62.012	-76.172	-81.543	-76.66	-58.105	-52.734	-105.469	-140.625	-242.188	-286.133	-103.516
658	-200.195	-44.189	-242.676	-347.168	-100.098	-69.824	-97.656	-62.5	-76.172	-82.031	-77.637	-64.453	-50.781	-105.469	-141.602	-243.164	-284.18	-107.91
659	-191.406	-45.41	-242.676	-344.727	-99.121	-70.313	-108.398	-62.012	-78.125	-81.543	-77.637	-58.105	-50.781	-101.563	-143.066	-243.164	-288.086	-107.422
660	-222.656	-44.922	-244.141	-348.145	-100.586	-72.754	-102.051	-61.035	-78.125	-80.566	-79.59	-58.105	-52.734	-102.539	-142.578	-244.141	-291.016	-103.516
661	-201.172	-44.922	-241.699	-349.609	-101.563	-71.777	-98.633	-62.012	-77.148	-82.031	-77.637	-57.617	-51.758	-103.516	-142.09	-246.582	-291.992	-103.027
662	-196.289	-45.41	-244.141	-348.633	-102.539	-71.289	-102.051	-62.988	-80.078	-83.496	-78.125	-57.617	-52.734	-103.516	-143.555	-246.094	-288.086	-107.422
663	-208.008	-44.678	-243.164	-352.539	-104.004	-71.289	-101.563	-62.988	-84.961	-83.008	-78.613	-58.105	-51.758	-102.539	-145.02	-245.117	-290.039	-105.957
664	-200.195	-44.678	-244.141	-353.516	-102.539	-71.289	-103.516	-63.965	-79.102	-83.008	-77.637	-58.105	-51.758	-104.492	-145.02	-245.117	-289.063	-106.445
665	-202.148	-46.387	-245.605	-354.004	-101.563	-73.242	-103.027	-64.453	-79.102	-84.473	-80.566	-58.105	-51.758	-101.563	-143.555	-248.047	-287.109	-108.887
666	-204.102	-43.457	-245.117	-355.469	-104.492	-74.219	-105.469	-64.941	-81.055	-82.52	-79.59	-58.594	-52.734	-110.352	-145.02	-249.023	-288.086	-108.398
667	-194.336	-44.434	-243.164	-355.957	-103.027	-73.242	-105.957	-62.988	-84.961	-83.984	-79.102	-59.082	-51.758	-103.516	-145.02	-250	-289.063	-113.281
668	-195.313	-44.922	-243.164	-356.934	-103.027	-73.73	-104.004	-63.965	-87.891	-82.52	-79.102	-59.082	-51.758	-103.516	-145.996	-250.488	-287.109	-108.398
669	-196.289	-46.631	-244.141	-357.422	-102.539	-74.707	-103.516	-62.988	-84.961	-83.008	-80.566	-59.082	-56.641	-105.469	-145.02	-250.977	-287.109	-111.816
670	-198.242	-46.143	-246.582	-356.445	-104.004	-74.707	-98.633	-63.477	-79.102	-84.961	-79.102	-59.57	-53.711	-112.305	-147.461	-252.93	-289.063	-110.84
671	-200.195	-45.41	-245.117	-356.934	-104.492	-79.59	-105.469	-63.477	-86.914	-86.426	-81.055	-65.43	-59.57	-103.516	-149.414	-255.859	-290.039	-111.328
672	-197.266	-45.654	-245.605	-356.934	-103.516	-82.031	-106.934	-64.453	-81.055	-84.961	-80.078	-60.547	-57.617	-106.445	-149.414	-253.418	-291.016	-110.352
673	-198.242	-46.387	-249.023	-358.887	-104.98	-81.055	-98.633	-64.941	-81.055	-86.426	-80.566	-61.035	-52.734	-106.445	-148.438	-254.883	-290.039	-110.84
674	-198.242	-45.41	-247.559	-358.887	-105.957	-73.73	-104.98	-65.43	-83.008	-85.449	-81.055	-60.547	-50.781	-106.445	-146.973	-255.371	-292.969	-109.863
675	-199.219	-46.387	-248.535	-358.887	-106.934	-74.219	-104.004	-65.918	-82.031	-87.402	-82.031	-61.523	-51.758	-107.422	-150.879	-257.324	-293.945	-109.863
676	-198.242	-46.875	-249.023	-361.816	-108.887	-76.172	-106.934	-64.941	-82.031	-87.402	-82.52	-60.547	-50.781	-108.398	-149.414	-259.277	-298.828	-106.934
677	-204.102	-45.898	-248.047	-362.305	-107.91	-83.008	-105.957	-66.895	-82.031	-86.426	-84.473	-61.035	-51.758	-110.352	-150.391	-257.813	-293.945	-112.793
678	-208.008	-46.143	-248.047	-362.305	-108.398	-82.52	-106.934	-65.918	-83.008	-87.402	-83.984	-61.523	-52.734	-109.375	-151.855	-260.742	-294.922	-114.746
679	-203.125	-47.119	-250	-366.211	-108.398	-83.496	-101.563	-64.941	-83.984	-87.891	-83.008	-61.523	-53.711	-107.422	-150.879	-259.277	-294.922	-113.281
680	-200.195	-45.654	-250.977	-366.699	-109.375	-83.496	-105.469	-66.406	-83.984	-88.379	-83.008	-60.059	-52.734	-106.445	-151.367	-260.254	-294.922	-109.375
681	-203.125	-45.166	-251.953	-364.746	-110.352	-81.055	-109.863	-67.383	-84.961	-88.379	-83.984	-62.5	-53.711	-112.305	-152.832	-260.254	-294.922	-109.863
682	-210.938	-46.387	-250.977	-364.746	-109.863	-84.473	-106.934	-68.359	-84.961	-88.379	-84.473	-62.012	-53.711	-110.352	-153.32	-260.742	-295.898	-115.723
683	-209.961	-45.41	-253.906	-365.723	-111.328	-83.984	-102.539	-68.359	-84.961	-88.379	-83.496	-62.5	-53.711	-110.352	-153.32	-261.23	-294.922	-114.746
684	-208.008	-46.387	-252.93	-366.699	-110.84	-83.984	-110.352	-65.918	-83.008	-87.891	-84.961	-62.988	-53.711	-110.352	-153.32	-262.207	-296.875	-115.723
685	-211.914	-46.875	-254.883	-366.699	-113.281	-83.496	-108.887	-67.383	-83.008	-88.867	-85.938	-62.988	-53.711	-110.352	-153.32	-264.16	-298.828	-117.676
686	-211.914	-46.387	-254.395	-368.164	-112.305	-83.984	-104.492	-68.359	-86.914	-88.867	-85.938	-62.5	-53.711	-110.352	-153.32	-264.16	-300.781	-116.699
687	-208.984	-48.096	-255.371	-370.605	-112.305	-84.473	-104.98	-68.848	-85.938	-89.355	-85.449	-62.5	-53.711	-109.375	-156.25	-264.16	-300.781	-117.188
688	-209.961	-48.096	-254.395	-371.582	-114.746	-83.984	-105.957	-68.848	-92.773	-91.309	-85.938	-62.5	-54.688	-117.188	-155.762	-263.672	-299.805	-118.652
689	-208.984	-47.607	-255.859	-375	-115.234	-78.125	-107.91	-67.383	-85.938	-90.332	-87.402	-63.965	-55.664	-112.305	-156.738	-261.719	-299.805	-113.281
690	-210.938	-47.607	-256.836	-375	-115.234	-82.52	-104.98	-69.824	-85.938	-90.82	-85.449	-63.965	-57.617	-110.352	-156.25	-265.137	-300.781	-119.141
691	-214.844	-49.316	-255.859	-375.488	-115.234	-78.613	-106.934	-69.336	-85.938	-91.309	-86.426	-63.965	-54.688	-112.305	-156.738	-265.137	-300.781	-122.07
692	-216.797	-48.096	-256.836	-376.465	-115.723	-78.125	-107.91	-69.824	-86.914	-90.82	-85.938	-64.453	-54.688	-109.375	-158.203	-267.578	-302.734	-121.582
693	-221.68	-48.34	-258.301	-374.512	-116.699	-78.613	-107.91	-71.289	-90.82	-91.309	-86.914	-65.918	-54.688	-112.305	-156.738	-268.066	-302.734	-123.535
694	-226.563	-49.072	-258.301	-375	-116.699	-79.102	-109.863	-70.801	-88.867	-91.309	-87.402	-65.43	-54.688	-109.375	-157.227	-266.602	-308.594	-123.535
695	-246.094	-49.072	-257.324	-377.93	-114.746	-78.613	-107.422	-71.777	-89.844	-91.309	-87.891	-66.406	-55.664	-111.328	-157.227	-270.996	-316.406	-118.164
696	-224.609	-49.316	-258.789	-379.883	-117.188	-79.102	-108.398	-71.777	-89.844	-92.773	-89.355	-66.895	-55.664	-112.305	-156.25	-266.602	-308.594	-119.629
697	-245.117	-49.805	-259.277	-381.348	-118.164	-78.613	-109.863	-72.266	-89.844	-94.238	-89.355	-73.73	-56.641	-113.281	-157.715	-269.043	-312.5	-124.512
698	-221.68	-48.828	-260.742	-383.301	-118.652	-81.055	-111.328	-73.242	-89.844	-94.727	-89.355	-72.754	-56.641	-117.188	-160.156	-270.508	-311.523	-125
699	-220.703	-50.049	-259.766	-382.813	-120.605	-80.078	-109.863	-71.289	-90.82	-95.703	-89.355	-72.754	-55.664	-110.352	-161.133	-271.973	-306.641	-127.441
700	-217.773	-49.316	-260.742	-380.371	-118.164	-81.543	-110.352	-73.242	-91.797	-95.215	-90.332	-71.289	-55.664	-113.281	-160.645	-270.02	-308.594	-126.465
701	-219.727	-49.561	-260.254	-384.766	-119.629	-79.59	-111.328	-73.242	-90.82	-95.215	-91.309	-67.383	-56.641	-113.281	-164.551	-273.438	-308.594	-119.629
702	-220.703	-50.049	-259.766	-385.742	-119.141	-80.566	-112.305	-74.707	-92.773	-93.75	-90.82	-66.895	-56.641	-114.258	-161.133	-272.461	-307.617	-119.141
703	-226.563	-49.561	-262.207	-385.742	-119.141	-79.59	-119.141	-72.266	-92.773	-92.773	-90.332	-68.359	-56.641	-112.305	-161.621	-272.949	-306.641	-122.07
704	-220.703	-50.537	-261.719	-384.277	-119.629	-81.055	-117.676	-72.754	-92.773	-95.215	-90.82	-66.895	-57.617	-114.258	-161.621	-276.855	-309.57	-122.559
705	-219.727	-50.781	-263.184	-390.137	-120.117	-79.59	-118.164	-72.754	-90.82	-96.68	-90.82	-76.66	-56.641	-116.211	-163.086	-276.367	-312.5	-123.047
706	-225.586	-49.805	-263.184	-389.16	-121.582	-81.543	-119.629	-75.195	-94.727	-96.191	-90.82	-67.871	-56.641	-115.234	-162.109	-274.902	-316.406	-123.535
707	-226.563	-51.025	-262.207	-388.672	-120.605	-81.543	-118.652	-75.195	-91.797	-97.168	-90.82	-74.219	-57.617	-112.305	-163.574	-275.879	-311.523	-122.559
708	-232.422	-51.514	-264.16	-389.648	-121.582	-80.566	-121.582	-73.73	-93.75	-97.656	-91.797	-73.242	-56.641	-114.258	-163.574	-276.367	-311.523	-122.559
709	-234.375	-52.49	-265.137	-392.09	-122.07	-81.055	-120.117	-75.684	-95.703	-99.121	-92.285	-75.195	-57.617	-114.258	-163.574	-276.367	-311.523	-131.836
710	-225.586	-51.025	-265.625	-394.043	-123.047	-80.078	-122.559	-75.195	-93.75	-98.145	-92.773	-69.824	-57.617	-118.164	-164.551	-274.902	-309.57	-131.348
711	-226.563	-51.025	-266.113	-394.531	-122.559	-90.332	-114.258	-75.684	-94.727	-98.145	-92.285	-68.359	-57.617	-116.211	-165.527	-276.855	-312.5	-129.883
712	-222.656	-52.49	-268.066	-391.113	-122.559	-87.891	-119.141	-75.684	-93.75	-98.145	-92.773	-67.871	-58.594	-118.164	-166.016	-279.785	-311.523	-132.324
713	-232.422	-51.758	-266.602	-392.578	-124.023	-89.355	-116.211	-75.195	-96.68	-98.145	-92.285	-68.848	-58.594	-114.258	-167.969	-277.832	-313.477	-136.23
714	-228.516	-54.199	-266.113	-394.531	-125	-91.797	-119.629	-78.613	-95.703	-98.633	-92.773	-69.336	-57.617	-120.117	-167.48	-278.809	-314.453	-124.512
715	-226.563	-52.246	-269.043	-395.508	-125.977	-82.52	-118.164	-78.125	-96.68	-98.633	-94.727	-68.848	-57.617	-119.141	-167.48	-279.785	-314.453	-132.813
716	-240.234	-52.49	-268.555	-400.391	-125	-89.355	-120.117	-78.125	-96.68	-98.633	-92.773	-69.336	-56.641	-119.141	-166.016	-282.715	-313.477	-132.813
717	-233.398	-51.758	-268.555	-402.832	-125	-89.355	-121.582	-77.148	-96.68	-100.586	-94.238	-69.824	-57.617	-119.141	-168.457	-282.227	-316.406	-125.977
718	-234.375	-51.27	-269.531	-399.414	-125.977	-94.238	-122.559	-78.125	-97.656	-102.539	-95.703	-76.172	-59.57	-119.141	-168.945	-282.715	-315.43	-126.465
719	-242.188	-51.514	-270.508	-400.391	-125.977	-94.238	-121.582	-79.102	-95.703	-101.074	-96.191	-70.313	-58.594	-119.141	-169.922	-282.715	-320.313	-133.301
720	-229.492	-51.758	-270.02	-401.855	-126.465	-83.496	-122.559	-79.59	-95.703	-101.074	-97.168	-80.566	-58.594	-117.188	-169.434	-286.621	-319.336	-134.766
721	-239.258	-51.758	-271.484	-401.855	-125.977	-84.473	-121.094	-79.102	-96.68	-100.098	-97.656	-78.125	-57.617	-118.164	-171.387	-284.18	-319.336	-136.23
722	-237.305	-52.734	-267.09	-404.785	-125.977	-88.867	-116.699	-79.59	-97.656	-99.609	-97.168	-77.637	-58.594	-121.094	-171.875	-283.691	-318.359	-136.719
723	-235.352	-51.758	-272.949	-403.32	-125.977	-84.961	-121.582	-79.59	-97.656	-101.563	-95.703	-71.777	-59.57	-121.094	-171.387	-284.18	-318.359	-136.23
724	-235.352	-52.246	-270.02	-405.273	-125.977	-84.961	-123.047	-79.102	-98.633	-101.074	-96.191	-78.125	-59.57	-119.141	-170.41	-284.18	-322.266	-137.695
725	-233.398	-52.979	-270.996	-405.273	-126.953	-89.355	-125	-79.59	-98.633	-101.563	-98.145	-79.59	-59.57	-119.141	-172.363	-285.645	-328.125	-135.254
726	-239.258	-53.223	-269.043	-406.25	-126.465	-89.844	-120.117	-78.125	-100.586	-100.586	-97.656	-80.566	-60.547	-119.141	-174.805	-285.645	-318.359	-136.719
727	-236.328	-52.734	-271.484	-410.156	-126.953	-89.844	-125	-79.59	-99.609	-104.004	-97.656	-83.008	-59.57	-118.164	-173.34	-283.691	-319.336	-137.695
728	-250	-52.002	-272.461	-408.691	-127.93	-91.797	-121.094	-80.078	-98.633	-101.563	-97.656	-73.242	-67.383	-120.117	-173.828	-284.668	-321.289	-136.23
729	-245.117	-52.734	-271.973	-409.668	-126.953	-85.449	-126.953	-79.59	-98.633	-101.074	-97.168	-73.242	-60.547	-119.141	-175.781	-286.621	-321.289	-136.719
730	-243.164	-52.979	-273.438	-411.133	-127.93	-85.938	-128.418	-80.566	-98.633	-100.586	-98.633	-74.707	-61.523	-120.117	-174.316	-287.109	-322.266	-132.324
731	-237.305	-51.025	-271.973	-412.109	-127.441	-86.914	-126.465	-80.566	-98.633	-103.027	-98.145	-75.195	-69.336	-120.117	-174.805	-289.063	-323.242	-137.695
732	-244.141	-52.002	-272.461	-411.621	-128.418	-85.938	-127.441	-80.078	-99.609	-103.516	-98.633	-75.195	-64.453	-123.047	-175.781	-290.039	-322.266	-141.602
733	-245.117	-52.734	-274.902	-412.109	-129.395	-85.938	-125.977	-81.055	-98.633	-103.027	-98.633	-76.172	-60.547	-124.023	-175.781	-288.086	-324.219	-141.113
734	-247.07	-55.664	-273.438	-411.621	-130.859	-87.891	-120.605	-80.566	-104.492	-103.027	-99.121	-75.684	-61.523	-128.906	-175.781	-288.086	-325.195	-140.137
735	-247.07	-59.082	-272.949	-413.574	-128.906	-86.426	-121.094	-80.078	-99.609	-103.516	-99.121	-76.172	-62.5	-125.977	-177.734	-290.527	-324.219	-142.09
736	-241.211	-53.711	-272.949	-413.086	-129.395	-86.914	-120.605	-82.031	-100.586	-102.539	-99.609	-76.172	-62.5	-127.93	-176.27	-288.574	-325.195	-143.555
737	-239.258	-53.223	-274.414	-415.039	-131.836	-90.82	-127.441	-82.52	-99.609	-104.492	-99.121	-75.684	-62.5	-126.953	-175.781	-289.551	-327.148	-142.09
738	-239.258	-53.467	-274.902	-412.598	-129.883	-86.914	-130.859	-81.543	-100.586	-103.516	-99.609	-75.195	-62.5	-131.836	-177.734	-290.527	-329.102	-143.066
739	-240.234	-58.838	-276.855	-417.969	-131.348	-93.262	-121.094	-82.52	-101.563	-105.469	-99.609	-76.172	-60.547	-127.93	-179.199	-291.016	-327.148	-145.02
740	-242.188	-54.932	-276.855	-415.527	-131.348	-93.262	-129.395	-82.52	-101.563	-105.957	-100.098	-76.172	-61.523	-129.883	-179.199	-291.504	-333.984	-143.066
741	-243.164	-53.223	-276.367	-417.48	-133.301	-93.262	-132.324	-82.031	-100.586	-106.445	-103.027	-76.66	-60.547	-127.93	-179.688	-291.992	-329.102	-142.578
742	-246.094	-53.711	-276.367	-418.945	-132.324	-100.586	-125.488	-83.008	-102.539	-105.957	-100.586	-77.148	-62.5	-126.953	-179.688	-292.969	-331.055	-141.602
743	-244.141	-53.467	-277.344	-419.922	-133.301	-100.586	-129.395	-82.52	-101.563	-106.934	-100.586	-76.66	-62.5	-125.977	-178.711	-291.016	-330.078	-145.508
744	-242.188	-54.199	-275.879	-419.434	-134.277	-98.633	-131.836	-83.008	-101.563	-107.422	-101.563	-77.148	-61.523	-126.953	-179.199	-293.457	-333.008	-144.043
745	-244.141	-53.711	-279.785	-420.41	-134.766	-101.074	-129.883	-83.008	-102.539	-107.422	-100.098	-76.66	-62.5	-140.625	-180.664	-294.434	-333.008	-145.508
746	-250.977	-59.326	-278.809	-420.898	-137.207	-97.168	-128.418	-83.984	-103.516	-108.887	-101.563	-77.148	-64.453	-135.742	-180.176	-295.898	-333.008	-145.996
747	-245.117	-55.908	-279.785	-425.781	-133.301	-88.379	-127.93	-82.52	-105.469	-106.934	-101.074	-83.008	-60.547	-134.766	-181.641	-296.875	-333.984	-146.484
748	-248.047	-53.955	-280.273	-425.781	-136.23	-88.867	-127.441	-83.496	-102.539	-108.887	-102.539	-77.637	-61.523	-135.742	-179.688	-295.898	-333.984	-147.461
749	-247.07	-54.199	-281.738	-427.734	-136.23	-89.844	-125	-83.008	-101.563	-109.375	-102.539	-76.66	-63.477	-130.859	-181.152	-297.852	-335.938	-146.973
750	-245.117	-54.932	-281.25	-425.781	-136.719	-92.773	-125.488	-83.008	-100.586	-107.422	-103.027	-78.613	-62.5	-127.93	-181.641	-297.852	-336.914	-149.902
751	-247.07	-55.176	-281.738	-427.246	-136.719	-92.285	-125.977	-83.496	-102.539	-108.398	-102.051	-79.102	-61.523	-128.906	-180.176	-298.34	-335.938	-147.461
752	-246.094	-54.688	-283.203	-427.734	-135.254	-92.773	-127.93	-84.473	-104.492	-109.863	-102.539	-79.102	-61.523	-136.719	-182.617	-298.828	-334.961	-147.949
753	-246.094	-53.711	-282.227	-427.246	-137.695	-93.262	-129.395	-84.961	-104.492	-110.352	-101.563	-79.59	-61.523	-136.719	-182.129	-297.363	-336.914	-145.996
754	-250	-53.467	-283.203	-430.176	-135.254	-91.797	-127.93	-85.449	-104.492	-110.352	-103.027	-80.078	-59.57	-134.766	-184.082	-300.293	-334.961	-147.949
755	-250.977	-54.443	-287.109	-430.176	-138.672	-92.285	-126.465	-84.473	-104.492	-109.375	-103.516	-78.613	-60.547	-132.813	-183.594	-300.781	-338.867	-143.066
756	-248.047	-56.152	-285.156	-429.688	-139.16	-93.262	-125.977	-85.938	-105.469	-110.84	-106.445	-80.566	-62.5	-132.813	-183.594	-302.246	-335.938	-142.578
757	-250.977	-55.664	-284.18	-429.199	-139.648	-92.773	-127.93	-87.402	-104.492	-109.863	-104.98	-80.566	-61.523	-134.766	-184.082	-302.246	-339.844	-153.32
758	-250	-55.664	-283.691	-433.105	-138.672	-93.75	-133.789	-87.402	-105.469	-112.305	-106.934	-85.449	-61.523	-132.813	-185.059	-300.781	-338.867	-144.043
759	-250.977	-56.152	-283.691	-434.082	-141.602	-93.262	-134.766	-86.914	-104.492	-110.84	-107.422	-79.59	-61.523	-137.695	-185.059	-303.711	-339.844	-152.344
760	-254.883	-55.908	-286.621	-434.082	-141.113	-94.727	-134.277	-86.426	-105.469	-111.328	-107.91	-86.914	-62.5	-135.742	-183.594	-303.223	-343.75	-152.344
761	-251.953	-55.908	-286.621	-430.664	-139.648	-93.75	-128.418	-87.402	-104.492	-110.84	-107.91	-85.449	-61.523	-135.742	-185.547	-301.27	-351.563	-149.414
762	-254.883	-55.42	-287.109	-433.105	-140.625	-94.238	-128.906	-87.891	-106.445	-113.77	-106.445	-80.078	-63.477	-135.742	-187.012	-303.711	-348.633	-148.438
763	-254.883	-65.918	-286.621	-435.547	-140.137	-92.285	-133.301	-87.402	-105.469	-113.281	-109.375	-87.402	-63.477	-132.813	-187.012	-304.199	-349.609	-147.949
764	-257.813	-62.256	-287.109	-437.012	-143.066	-95.215	-135.254	-87.891	-106.445	-113.281	-109.863	-81.055	-66.406	-135.742	-187.5	-304.688	-340.82	-153.809
765	-253.906	-63.232	-288.086	-437.988	-141.602	-93.262	-134.277	-87.402	-107.422	-112.305	-108.398	-87.402	-62.5	-142.578	-187.5	-303.223	-343.75	-152.832
766	-257.813	-62.5	-289.551	-438.965	-141.113	-93.262	-129.883	-86.914	-107.422	-113.281	-108.887	-88.379	-63.477	-132.813	-187.012	-305.664	-344.727	-152.832
767	-260.742	-57.129	-290.527	-439.453	-141.602	-94.727	-136.719	-88.379	-107.422	-113.77	-110.352	-82.031	-63.477	-142.578	-187.988	-304.688	-346.68	-155.273
768	-253.906	-57.861	-287.109	-441.406	-143.066	-94.727	-130.859	-87.402	-106.445	-114.746	-109.863	-89.355	-62.5	-137.695	-189.941	-306.641	-351.563	-157.227
769	-254.883	-55.664	-290.527	-439.941	-143.555	-94.238	-134.766	-88.867	-108.398	-116.211	-112.793	-82.52	-63.477	-134.766	-189.453	-306.152	-352.539	-156.25
770	-252.93	-57.617	-290.527	-441.406	-142.578	-94.727	-134.766	-88.379	-108.398	-113.281	-114.258	-82.52	-64.453	-133.789	-191.406	-306.641	-345.703	-157.227
771	-254.883	-57.861	-291.504	-442.383	-143.066	-95.215	-136.23	-89.355	-108.398	-116.211	-113.77	-82.031	-62.5	-138.672	-188.965	-307.617	-355.469	-156.738
772	-255.859	-56.641	-291.504	-441.406	-143.066	-94.238	-136.23	-87.402	-107.422	-115.723	-111.328	-82.52	-64.453	-136.719	-190.918	-307.617	-351.563	-156.738
773	-255.859	-61.035	-291.016	-444.336	-142.578	-94.727	-137.695	-88.867	-112.305	-115.723	-112.305	-82.031	-64.453	-138.672	-189.941	-310.059	-350.586	-157.715
774	-256.836	-62.744	-291.504	-442.383	-142.09	-96.68	-137.695	-89.355	-116.211	-114.258	-114.746	-83.496	-62.5	-140.625	-189.941	-309.082	-348.633	-157.227
775	-256.836	-58.105	-291.504	-445.313	-144.043	-95.215	-131.836	-87.891	-112.305	-116.699	-114.258	-83.984	-64.453	-138.672	-191.895	-311.523	-348.633	-159.18
776	-258.789	-59.57	-291.992	-441.895	-145.02	-95.215	-130.859	-88.867	-110.352	-117.188	-114.258	-84.473	-63.477	-138.672	-192.383	-308.105	-349.609	-154.785
777	-256.836	-58.594	-292.48	-446.777	-144.531	-95.703	-133.789	-90.332	-113.281	-114.746	-115.234	-90.82	-64.453	-137.695	-193.359	-310.547	-350.586	-158.203
778	-259.766	-61.035	-294.434	-444.336	-147.461	-96.68	-132.813	-88.867	-113.281	-117.188	-114.258	-92.773	-64.453	-139.648	-192.383	-309.082	-349.609	-161.133
779	-259.766	-64.453	-294.922	-446.777	-146.973	-96.68	-132.813	-88.867	-110.352	-117.676	-115.723	-90.332	-63.477	-137.695	-193.848	-310.059	-350.586	-160.645
780	-260.742	-58.838	-295.41	-445.801	-144.531	-97.168	-141.113	-89.844	-113.281	-117.188	-114.258	-91.797	-63.477	-139.648	-193.359	-311.523	-348.633	-162.109
781	-261.719	-59.326	-291.992	-449.707	-146.973	-95.215	-139.648	-88.867	-112.305	-116.699	-116.211	-84.961	-65.43	-140.625	-195.313	-311.035	-351.563	-163.574
782	-262.695	-61.279	-293.457	-450.195	-146.484	-95.215	-139.16	-89.355	-114.258	-116.699	-118.652	-83.008	-63.477	-143.555	-194.336	-313.477	-351.563	-158.691
783	-262.695	-64.209	-292.48	-448.73	-145.508	-96.191	-140.625	-89.355	-111.328	-117.188	-116.699	-84.961	-64.453	-144.531	-193.359	-313.477	-350.586	-159.18
784	-265.625	-62.988	-296.387	-450.195	-147.461	-95.703	-133.301	-90.82	-112.305	-117.676	-117.676	-90.332	-63.477	-138.672	-196.289	-314.941	-351.563	-156.738
785	-265.625	-59.326	-294.922	-451.66	-147.461	-95.215	-140.625	-90.332	-115.234	-118.164	-117.188	-85.938	-65.43	-150.391	-195.801	-315.918	-350.586	-160.645
786	-267.578	-59.082	-295.41	-450.195	-147.461	-96.68	-144.531	-90.332	-112.305	-116.699	-118.164	-90.82	-64.453	-153.32	-198.242	-315.918	-352.539	-162.109
787	-266.602	-59.814	-296.387	-450.195	-146.973	-96.68	-144.043	-90.82	-117.188	-119.629	-119.629	-93.75	-65.43	-144.531	-196.289	-316.406	-352.539	-163.086
788	-269.531	-58.594	-297.363	-455.078	-147.461	-97.168	-142.578	-91.309	-116.211	-120.605	-119.141	-94.727	-65.43	-145.508	-198.242	-316.895	-351.563	-160.156
789	-267.578	-60.059	-299.805	-455.078	-145.508	-96.68	-142.09	-92.285	-124.023	-121.094	-119.141	-92.285	-64.453	-144.531	-198.242	-315.918	-352.539	-170.898
790	-269.531	-66.895	-300.293	-457.031	-146.484	-98.145	-136.719	-90.82	-117.188	-122.07	-120.117	-92.773	-65.43	-148.438	-199.219	-314.941	-360.352	-161.621
791	-267.578	-63.965	-298.828	-458.496	-147.949	-98.633	-138.672	-91.797	-118.164	-121.094	-118.652	-93.75	-65.43	-146.484	-198.73	-319.336	-360.352	-165.527
792	-270.508	-65.43	-297.852	-459.473	-148.438	-98.633	-136.719	-91.309	-119.141	-120.605	-118.652	-88.379	-65.43	-145.508	-198.73	-316.895	-356.445	-167.48
793	-270.508	-63.232	-302.246	-460.938	-147.949	-98.633	-136.719	-92.285	-117.188	-121.094	-119.629	-96.68	-67.383	-141.602	-201.172	-318.359	-359.375	-165.527
794	-268.555	-59.57	-298.34	-459.473	-149.414	-98.633	-140.137	-91.309	-119.141	-122.07	-120.117	-96.191	-66.406	-155.273	-199.707	-319.824	-356.445	-166.992
795	-273.438	-60.547	-299.805	-461.426	-149.902	-98.633	-136.719	-92.773	-119.141	-123.047	-119.629	-95.215	-66.406	-156.25	-200.195	-321.777	-357.422	-167.969
796	-272.461	-59.326	-300.293	-460.449	-149.902	-97.656	-145.02	-93.262	-118.164	-122.559	-119.141	-97.168	-66.406	-154.297	-203.125	-321.289	-357.422	-166.504
797	-271.484	-59.814	-301.27	-459.961	-148.438	-105.957	-142.578	-92.285	-118.164	-123.535	-121.094	-88.867	-68.359	-149.414	-202.148	-319.824	-357.422	-167.969
798	-272.461	-59.57	-299.805	-460.449	-150.879	-105.957	-138.184	-94.727	-119.141	-127.441	-119.141	-89.844	-67.383	-142.578	-202.637	-320.801	-355.469	-168.457
799	-274.414	-59.326	-301.758	-463.867	-151.855	-106.445	-137.695	-92.773	-120.117	-121.582	-119.629	-90.82	-68.359	-154.297	-202.637	-319.336	-358.398	-166.016
800	-276.367	-58.838	-301.758	-468.262	-151.855	-99.609	-136.719	-93.262	-119.141	-123.047	-122.07	-90.82	-67.383	-158.203	-202.637	-321.289	-358.398	-169.922
801	-275.391	-61.279	-304.199	-464.844	-151.855	-100.586	-146.973	-93.262	-125.977	-124.023	-122.559	-98.145	-68.359	-147.461	-203.613	-321.289	-359.375	-169.434
802	-279.297	-61.279	-303.223	-465.332	-151.367	-101.074	-146.973	-93.75	-121.094	-123.535	-123.047	-100.098	-67.383	-162.109	-203.125	-321.289	-360.352	-167.48
803	-275.391	-61.035	-303.711	-464.844	-153.32	-101.074	-147.461	-94.238	-121.094	-124.023	-123.047	-90.82	-68.359	-148.438	-203.613	-323.242	-361.328	-169.434
804	-277.344	-61.279	-305.664	-466.309	-153.32	-102.051	-143.555	-92.773	-123.047	-125	-123.535	-89.844	-67.383	-152.344	-207.031	-321.289	-363.281	-171.387
805	-279.297	-62.256	-305.664	-464.844	-151.855	-101.074	-147.461	-94.238	-128.906	-125	-122.559	-89.844	-68.359	-154.297	-205.566	-323.73	-361.328	-170.41
806	-279.297	-61.768	-308.594	-465.332	-153.809	-101.563	-141.113	-93.75	-121.094	-125	-124.512	-91.309	-68.359	-151.367	-206.055	-325.195	-367.188	-173.828
807	-281.25	-60.547	-306.152	-466.309	-154.785	-103.027	-152.344	-95.215	-120.117	-124.512	-123.535	-90.82	-68.359	-150.391	-207.52	-324.707	-365.234	-178.711
808	-284.18	-63.232	-305.664	-467.773	-154.785	-103.027	-147.949	-94.238	-122.07	-126.953	-124.023	-91.797	-68.359	-139.648	-206.055	-325.195	-362.305	-176.27
809	-283.203	-62.256	-308.105	-471.68	-155.762	-102.051	-146.484	-94.238	-124.023	-125.488	-123.047	-91.797	-68.359	-150.391	-208.008	-325.684	-365.234	-172.363
810	-284.18	-64.941	-306.641	-470.215	-155.273	-103.027	-147.949	-93.75	-123.047	-126.465	-124.512	-91.797	-69.336	-147.461	-207.031	-328.125	-366.211	-173.828
811	-282.227	-63.232	-305.664	-469.727	-154.297	-102.051	-146.484	-95.215	-123.047	-125	-124.023	-92.285	-68.359	-151.367	-208.496	-326.66	-366.211	-173.828
812	-284.18	-62.744	-306.152	-471.68	-155.273	-103.516	-147.461	-93.75	-124.023	-125.977	-125	-91.797	-69.336	-143.555	-207.031	-329.59	-366.211	-172.363
813	-283.203	-62.256	-304.199	-475.098	-155.762	-103.027	-145.508	-94.727	-125.977	-128.418	-125	-91.797	-69.336	-144.531	-208.984	-326.66	-367.188	-176.758
814	-286.133	-62.988	-307.129	-471.191	-155.762	-104.004	-148.926	-94.727	-124.023	-128.418	-125	-93.262	-68.359	-147.461	-207.031	-326.66	-368.164	-175.781
815	-285.156	-65.918	-306.641	-472.656	-156.25	-103.516	-147.949	-95.703	-125.977	-127.93	-126.465	-93.262	-69.336	-150.391	-208.496	-326.66	-364.258	-171.875
816	-284.18	-65.674	-307.129	-473.145	-155.273	-103.516	-148.926	-97.168	-125	-126.465	-124.512	-92.773	-71.289	-152.344	-210.938	-330.566	-375.977	-190.43
817	-288.086	-70.068	-306.641	-475.586	-157.715	-104.004	-147.949	-97.656	-125	-127.93	-126.465	-91.797	-71.289	-149.414	-211.426	-328.613	-375.977	-179.199
818	-287.109	-67.139	-308.105	-473.145	-158.203	-103.516	-148.438	-96.68	-125.977	-127.441	-125.977	-94.727	-71.289	-140.625	-209.961	-329.102	-374.023	-179.688
819	-289.063	-63.477	-309.082	-474.121	-157.227	-102.539	-151.855	-96.191	-125.977	-128.906	-126.465	-94.238	-72.266	-151.367	-209.961	-328.613	-375.977	-178.711
820	-288.086	-62.744	-310.059	-476.074	-156.25	-105.469	-150.879	-97.168	-125.977	-128.906	-127.93	-95.215	-71.289	-142.578	-211.914	-331.055	-376.953	-178.711
821	-291.992	-68.359	-308.594	-475.098	-158.203	-104.98	-148.926	-97.656	-125.977	-130.859	-127.93	-93.262	-70.313	-147.461	-211.426	-329.59	-380.859	-187.012
822	-291.016	-63.721	-308.105	-477.539	-157.715	-105.957	-144.043	-97.168	-127.93	-130.371	-127.441	-93.75	-70.313	-145.508	-212.402	-330.078	-385.742	-180.176
823	-292.969	-64.453	-312.012	-479.004	-159.668	-105.957	-150.391	-97.168	-127.93	-130.859	-128.906	-94.238	-71.289	-149.414	-212.891	-331.543	-379.883	-179.199
824	-293.945	-64.941	-311.035	-479.492	-160.156	-104.492	-150.879	-98.145	-128.906	-131.348	-129.395	-94.727	-71.289	-144.531	-211.426	-331.543	-374.023	-178.711
825	-293.945	-63.232	-312.012	-479.004	-161.133	-106.445	-150.391	-96.68	-129.883	-131.836	-129.395	-93.262	-71.289	-149.414	-212.891	-333.984	-372.07	-184.082
826	-295.898	-63.477	-311.035	-480.957	-160.645	-106.934	-150.391	-97.168	-128.906	-131.348	-129.395	-93.75	-71.289	-150.391	-213.867	-332.031	-378.906	-183.594
827	-293.945	-65.43	-308.594	-482.422	-161.133	-108.398	-150.391	-96.68	-128.906	-131.836	-128.906	-95.215	-71.289	-148.438	-214.355	-335.938	-374.023	-187.988
828	-294.922	-64.941	-308.594	-486.328	-160.645	-106.934	-152.344	-97.168	-130.859	-134.277	-130.371	-94.238	-70.313	-151.367	-216.309	-335.449	-376.953	-183.594
829	-296.875	-68.604	-313.477	-483.398	-162.598	-107.91	-151.855	-96.68	-130.859	-133.789	-129.883	-95.215	-70.313	-153.32	-215.82	-334.473	-375	-191.895
830	-297.852	-66.895	-312.012	-484.375	-162.109	-106.934	-153.32	-98.633	-128.906	-133.301	-129.395	-95.215	-70.313	-144.531	-216.309	-334.473	-376.953	-184.57
831	-299.805	-71.289	-311.523	-482.422	-163.574	-107.422	-154.785	-98.145	-129.883	-135.254	-131.348	-94.727	-70.313	-149.414	-215.82	-333.008	-378.906	-186.035
832	-297.852	-74.463	-313.477	-486.328	-161.133	-107.91	-153.809	-97.656	-131.836	-135.254	-129.883	-95.215	-70.313	-152.344	-214.844	-333.496	-379.883	-184.57
833	-299.805	-68.115	-314.453	-484.375	-161.133	-107.91	-148.438	-97.656	-130.859	-135.742	-129.883	-95.215	-70.313	-156.25	-217.285	-334.473	-377.93	-186.035
834	-299.805	-68.848	-316.406	-487.305	-163.086	-108.398	-154.297	-98.633	-135.742	-135.254	-130.371	-95.215	-70.313	-156.25	-217.285	-337.402	-378.906	-186.035
835	-298.828	-68.604	-314.941	-488.77	-161.133	-108.398	-154.785	-99.121	-130.859	-136.719	-128.418	-97.168	-70.313	-146.484	-216.309	-335.449	-376.953	-187.988
836	-299.805	-68.359	-314.941	-486.328	-162.109	-108.398	-156.738	-100.098	-130.859	-137.695	-130.371	-101.074	-72.266	-153.32	-218.75	-337.891	-377.93	-189.941
837	-299.805	-66.162	-316.895	-491.211	-162.109	-107.91	-149.902	-97.656	-132.813	-137.207	-130.859	-95.703	-70.313	-153.32	-217.773	-336.914	-379.883	-188.965
838	-301.758	-71.289	-315.918	-488.281	-163.086	-108.398	-153.809	-98.633	-132.813	-136.719	-133.301	-99.121	-73.242	-151.367	-218.262	-338.379	-380.859	-189.941
839	-303.711	-68.848	-315.43	-488.77	-163.574	-110.84	-153.809	-98.633	-130.859	-138.184	-133.301	-95.215	-72.266	-156.25	-219.238	-338.867	-379.883	-189.941
840	-303.711	-68.848	-313.477	-491.699	-162.598	-109.375	-152.832	-100.586	-134.766	-138.184	-131.348	-97.656	-72.266	-152.344	-219.238	-339.844	-380.859	-187.988
841	-303.711	-67.383	-314.453	-489.746	-164.063	-109.375	-147.461	-100.098	-130.859	-139.16	-132.813	-101.074	-72.266	-147.461	-218.75	-339.355	-381.836	-184.082
842	-305.664	-73.486	-315.918	-488.281	-165.527	-108.887	-155.273	-99.121	-131.836	-138.672	-132.813	-102.539	-73.242	-147.461	-220.703	-336.914	-380.859	-186.523
843	-305.664	-66.406	-315.918	-491.699	-165.039	-108.887	-157.715	-100.098	-132.813	-139.648	-134.277	-96.68	-72.266	-155.273	-219.727	-342.285	-388.672	-191.895
844	-301.758	-70.313	-317.383	-494.629	-166.016	-108.887	-156.25	-100.586	-131.836	-137.695	-134.277	-103.027	-73.242	-152.344	-221.191	-341.309	-385.742	-191.895
845	-306.641	-67.139	-317.871	-495.117	-166.992	-109.863	-153.809	-100.586	-134.766	-139.648	-134.277	-104.004	-73.242	-153.32	-220.703	-339.844	-382.813	-190.918
846	-305.664	-69.092	-318.848	-496.582	-166.504	-110.84	-154.297	-102.051	-133.789	-138.672	-132.813	-104.492	-73.242	-154.297	-221.191	-341.797	-381.836	-194.824
847	-306.641	-65.918	-318.359	-498.047	-167.48	-109.863	-156.25	-102.051	-132.813	-140.625	-133.301	-103.516	-73.242	-154.297	-223.145	-342.773	-383.789	-192.871
848	-308.594	-66.65	-317.383	-497.559	-168.457	-109.863	-159.18	-103.027	-134.766	-140.137	-136.23	-104.98	-73.242	-147.461	-221.68	-343.75	-383.789	-193.848
849	-307.617	-67.139	-320.801	-499.512	-167.48	-110.84	-163.086	-102.539	-134.766	-141.602	-134.766	-104.492	-72.266	-157.227	-220.215	-345.215	-385.742	-197.266
850	-307.617	-66.65	-322.266	-498.047	-166.992	-110.352	-156.738	-102.539	-140.625	-140.625	-135.254	-104.004	-73.242	-157.227	-222.656	-344.238	-385.742	-210.938
851	-308.594	-67.383	-320.801	-499.512	-166.504	-111.328	-157.715	-103.516	-137.695	-142.09	-135.254	-104.492	-72.266	-152.344	-222.168	-343.75	-389.648	-202.637
852	-311.523	-66.895	-321.777	-498.535	-166.504	-110.352	-156.738	-103.516	-135.742	-143.066	-136.719	-105.957	-73.242	-152.344	-222.168	-344.727	-389.648	-222.656
853	-309.57	-68.115	-321.289	-499.512	-168.945	-112.305	-157.715	-104.004	-140.625	-143.555	-136.23	-105.469	-72.266	-160.156	-223.145	-343.75	-386.719	-208.984
854	-313.477	-67.627	-321.289	-502.441	-169.434	-110.84	-155.762	-104.98	-136.719	-142.09	-137.695	-100.586	-73.242	-159.18	-222.168	-345.215	-388.672	-205.078
855	-311.523	-67.627	-321.777	-502.93	-169.434	-112.305	-156.25	-105.957	-137.695	-142.578	-136.23	-108.887	-72.266	-151.367	-222.656	-347.656	-395.508	-204.102
856	-311.523	-67.139	-320.313	-501.465	-167.969	-112.793	-152.832	-103.027	-138.672	-143.555	-136.23	-101.074	-74.219	-165.039	-224.609	-346.191	-389.648	-199.707
857	-312.5	-68.848	-321.289	-503.418	-167.48	-113.281	-160.645	-104.98	-142.578	-143.066	-137.207	-100.098	-74.219	-159.18	-225.098	-346.191	-389.648	-201.172
858	-314.453	-73.975	-322.266	-505.371	-170.898	-112.793	-160.156	-106.934	-144.531	-147.949	-137.695	-107.422	-73.242	-160.156	-223.633	-347.168	-391.602	-203.125
859	-316.406	-67.871	-320.801	-506.836	-170.898	-111.816	-159.18	-106.445	-145.508	-146.484	-137.695	-107.422	-74.219	-156.25	-226.563	-347.656	-387.695	-204.102
860	-314.453	-67.871	-322.266	-507.324	-169.434	-113.77	-161.133	-105.469	-137.695	-145.508	-138.184	-106.445	-73.242	-157.227	-227.539	-346.68	-391.602	-201.172
861	-317.383	-68.359	-323.73	-508.301	-170.898	-111.816	-162.109	-106.445	-138.672	-145.996	-135.742	-106.934	-74.219	-155.273	-225.098	-345.703	-402.344	-203.125
862	-312.5	-68.604	-324.219	-509.766	-173.34	-112.793	-161.133	-106.445	-137.695	-146.973	-138.184	-106.934	-74.219	-154.297	-228.027	-348.633	-394.531	-207.031
863	-313.477	-68.848	-322.754	-505.859	-171.875	-114.258	-155.273	-107.422	-138.672	-147.949	-138.184	-106.445	-75.195	-156.25	-226.074	-350.586	-392.578	-206.543
864	-317.383	-67.871	-323.242	-503.906	-172.852	-113.281	-162.109	-105.957	-138.672	-148.438	-139.16	-107.422	-74.219	-151.367	-228.516	-350.098	-393.555	-205.078
865	-318.359	-68.115	-326.172	-504.883	-172.852	-113.77	-163.574	-106.445	-139.648	-149.902	-140.625	-103.027	-77.148	-154.297	-228.516	-350.586	-393.555	-200.684
866	-320.313	-67.871	-323.73	-507.813	-173.828	-113.77	-163.574	-106.445	-138.672	-147.461	-139.16	-105.469	-74.219	-154.297	-229.004	-350.098	-392.578	-202.148
867	-321.289	-69.092	-326.66	-507.324	-174.805	-115.723	-162.598	-104.98	-139.648	-147.461	-138.672	-102.539	-74.219	-152.344	-228.516	-351.074	-393.555	-199.707
868	-323.242	-69.824	-326.172	-510.254	-175.293	-115.723	-162.109	-106.445	-139.648	-149.902	-142.09	-103.027	-74.219	-157.227	-230.469	-351.563	-397.461	-202.637
869	-322.266	-69.092	-326.172	-511.23	-174.805	-122.07	-165.039	-107.422	-137.695	-148.438	-137.695	-108.398	-73.242	-156.25	-229.004	-351.074	-399.414	-207.52
870	-322.266	-69.336	-326.66	-514.648	-174.316	-121.094	-162.109	-105.957	-139.648	-149.414	-141.113	-108.398	-74.219	-154.297	-230.469	-349.609	-394.531	-202.637
871	-325.195	-70.557	-326.66	-512.207	-174.805	-122.559	-158.203	-106.934	-138.672	-148.926	-139.16	-102.539	-74.219	-158.203	-229.004	-351.563	-399.414	-204.59
872	-325.195	-71.289	-327.148	-514.648	-175.781	-121.582	-158.203	-106.445	-140.625	-148.438	-140.625	-108.887	-74.219	-155.273	-229.492	-353.516	-398.438	-202.637
873	-324.219	-71.533	-326.66	-514.16	-177.246	-115.234	-159.668	-107.91	-140.625	-150.879	-144.043	-108.398	-74.219	-157.227	-229.98	-354.98	-397.461	-202.637
874	-326.172	-69.58	-328.613	-516.113	-175.781	-114.258	-158.691	-108.887	-139.648	-149.902	-141.602	-104.98	-75.195	-158.203	-231.445	-353.516	-397.461	-203.125
875	-327.148	-70.313	-331.055	-514.648	-173.828	-114.258	-159.18	-108.887	-139.648	-149.902	-141.602	-105.469	-76.172	-164.063	-232.422	-352.539	-399.414	-205.078
876	-326.172	-68.848	-329.59	-516.113	-177.246	-116.211	-159.668	-109.863	-141.602	-148.926	-141.602	-104.492	-74.219	-154.297	-233.398	-351.074	-396.484	-205.566
877	-324.219	-69.58	-330.078	-517.578	-175.781	-114.746	-163.574	-109.863	-141.602	-150.879	-143.066	-104.004	-76.172	-159.18	-232.91	-352.051	-410.156	-208.984
878	-328.125	-68.604	-330.078	-514.648	-179.688	-114.746	-158.691	-108.887	-148.438	-152.344	-141.602	-105.469	-75.195	-160.156	-233.398	-354.492	-394.531	-212.402
879	-327.148	-70.557	-328.125	-517.578	-177.734	-115.723	-157.715	-111.328	-141.602	-152.832	-144.531	-104.98	-75.195	-160.156	-232.422	-356.445	-397.461	-230.469
880	-327.148	-70.557	-331.543	-518.555	-180.176	-113.77	-164.063	-108.887	-148.438	-152.832	-143.555	-106.934	-76.172	-157.227	-234.375	-355.957	-400.391	-213.867
881	-328.125	-71.533	-329.59	-520.02	-180.176	-114.258	-159.18	-111.328	-144.531	-154.297	-143.066	-112.793	-76.172	-160.156	-235.84	-355.469	-406.25	-209.473
882	-330.078	-70.313	-329.59	-520.508	-182.129	-116.211	-160.156	-109.863	-144.531	-152.832	-145.508	-106.445	-76.172	-159.18	-235.352	-355.469	-399.414	-213.867
883	-330.078	-72.266	-329.59	-519.531	-183.105	-116.211	-159.668	-108.887	-148.438	-151.855	-147.461	-108.398	-76.172	-162.109	-235.352	-356.445	-397.461	-208.984
884	-330.078	-71.777	-328.613	-520.02	-182.617	-115.234	-160.645	-109.375	-142.578	-152.832	-151.855	-105.957	-77.148	-166.016	-236.816	-358.887	-397.461	-205.566
885	-331.055	-70.313	-331.543	-519.043	-183.594	-116.211	-166.016	-110.352	-144.531	-153.809	-144.531	-106.445	-77.148	-167.969	-237.305	-358.398	-398.438	-208.984
886	-336.914	-69.824	-330.566	-523.438	-181.641	-116.211	-162.598	-108.887	-142.578	-155.273	-146.484	-107.422	-79.102	-165.039	-236.816	-356.445	-400.391	-211.426
887	-336.914	-71.533	-329.102	-522.461	-183.594	-115.723	-167.48	-109.375	-143.555	-154.297	-145.508	-106.934	-78.125	-163.086	-236.328	-359.863	-399.414	-208.496
888	-338.867	-72.266	-331.055	-520.508	-183.105	-117.188	-160.645	-110.352	-145.508	-156.738	-145.996	-107.422	-79.102	-156.25	-236.816	-355.957	-404.297	-210.449
889	-334.961	-71.045	-329.102	-521.973	-182.129	-117.188	-166.504	-111.328	-144.531	-155.273	-146.484	-107.422	-79.102	-160.156	-236.816	-356.934	-403.32	-211.426
890	-337.891	-72.021	-329.59	-522.949	-185.059	-117.188	-161.621	-110.84	-144.531	-157.715	-147.949	-108.398	-79.102	-159.18	-238.281	-361.816	-411.133	-213.379
891	-336.914	-71.777	-332.031	-523.438	-183.594	-116.699	-162.109	-110.352	-143.555	-158.691	-146.484	-107.91	-79.102	-158.203	-236.328	-359.375	-404.297	-220.703
892	-336.914	-73.242	-333.008	-522.949	-184.57	-120.117	-163.574	-111.816	-147.461	-156.738	-146.484	-107.91	-79.102	-160.156	-237.793	-360.84	-405.273	-213.867
893	-342.773	-72.266	-332.031	-524.902	-185.059	-120.117	-163.086	-111.328	-146.484	-157.227	-146.973	-108.398	-80.078	-157.227	-236.328	-362.793	-404.297	-211.914
894	-338.867	-73.486	-333.008	-524.902	-185.547	-120.117	-163.086	-112.793	-147.461	-157.715	-146.484	-108.887	-77.148	-159.18	-238.281	-363.281	-403.32	-212.891
895	-341.797	-71.289	-333.008	-527.344	-187.012	-119.141	-166.992	-111.816	-147.461	-157.715	-146.973	-107.91	-78.125	-158.203	-238.77	-361.816	-405.273	-217.285
896	-339.844	-71.777	-334.473	-528.32	-186.035	-120.117	-162.598	-112.305	-146.484	-158.203	-147.461	-107.422	-80.078	-164.063	-240.723	-364.258	-407.227	-215.82
897	-340.82	-72.021	-333.984	-527.832	-187.988	-119.629	-162.598	-111.816	-146.484	-158.203	-151.855	-108.398	-79.102	-156.25	-239.746	-364.258	-403.32	-223.633
898	-340.82	-72.51	-334.473	-525.391	-187.012	-120.605	-160.645	-112.793	-146.484	-159.18	-149.414	-108.398	-79.102	-163.086	-240.723	-365.234	-404.297	-216.309
899	-343.75	-72.266	-334.961	-525.391	-188.477	-121.094	-162.109	-114.258	-147.461	-159.668	-149.414	-109.863	-78.125	-172.852	-238.281	-361.816	-407.227	-214.844
900	-340.82	-72.754	-334.961	-530.273	-186.523	-119.629	-170.898	-113.281	-145.508	-161.621	-153.809	-109.375	-79.102	-168.945	-240.234	-362.305	-407.227	-217.285
901	-344.727	-72.998	-333.008	-531.25	-187.988	-120.605	-167.48	-112.305	-146.484	-161.133	-148.926	-108.887	-80.078	-167.969	-239.746	-362.793	-405.273	-220.215
902	-343.75	-72.021	-336.914	-532.227	-188.477	-119.629	-163.086	-112.305	-148.438	-160.645	-153.809	-108.398	-80.078	-166.992	-240.234	-365.234	-405.273	-217.773
903	-344.727	-72.51	-336.426	-528.809	-187.988	-120.117	-162.598	-113.77	-147.461	-160.645	-149.902	-108.398	-81.055	-163.086	-243.652	-365.234	-407.227	-219.238
904	-345.703	-71.045	-336.914	-527.832	-189.453	-119.141	-164.063	-114.258	-148.438	-161.133	-148.926	-108.887	-79.102	-158.203	-241.211	-365.234	-406.25	-223.145
905	-346.68	-73.242	-335.938	-530.273	-189.941	-118.652	-165.039	-114.258	-149.414	-161.133	-151.367	-108.887	-81.055	-160.156	-243.164	-365.723	-406.25	-224.121
906	-344.727	-72.998	-335.938	-532.227	-189.941	-119.629	-165.527	-113.77	-150.391	-161.621	-151.855	-109.375	-80.078	-162.109	-241.699	-364.746	-407.227	-223.145
907	-345.703	-73.73	-335.449	-532.227	-188.477	-120.117	-164.063	-113.77	-148.438	-163.574	-151.367	-110.352	-81.055	-162.109	-242.188	-366.699	-406.25	-227.539
908	-346.68	-73.975	-335.938	-536.133	-190.43	-119.629	-166.504	-113.77	-149.414	-162.109	-152.832	-109.863	-81.055	-162.109	-245.605	-366.211	-409.18	-228.516
909	-347.656	-73.975	-338.379	-534.668	-189.941	-120.605	-166.992	-112.793	-149.414	-164.063	-150.879	-109.863	-80.078	-165.039	-244.141	-368.164	-408.203	-229.004
910	-350.586	-74.219	-337.402	-535.645	-188.965	-121.094	-164.551	-116.211	-150.391	-162.598	-152.344	-109.863	-82.031	-160.156	-244.141	-365.723	-411.133	-233.887
911	-359.375	-72.998	-339.355	-532.227	-188.477	-120.117	-166.504	-115.234	-150.391	-163.574	-152.832	-110.352	-80.078	-165.039	-244.141	-365.234	-416.992	-222.656
912	-369.141	-74.707	-340.332	-536.133	-189.453	-119.629	-166.992	-115.723	-155.273	-163.574	-153.32	-110.352	-79.102	-167.969	-246.094	-365.234	-416.016	-230.957
913	-360.352	-75.684	-337.891	-536.133	-187.988	-120.605	-164.063	-116.211	-157.227	-165.527	-152.832	-111.328	-81.055	-167.969	-246.582	-366.211	-411.133	-226.563
914	-351.563	-76.172	-339.355	-538.574	-190.43	-121.094	-166.016	-115.723	-153.32	-164.551	-154.297	-110.352	-82.031	-169.922	-244.629	-366.211	-416.016	-228.027
915	-351.563	-73.73	-337.891	-535.645	-191.406	-120.605	-167.969	-115.723	-151.367	-166.016	-154.785	-112.305	-81.055	-168.945	-246.582	-366.699	-416.016	-227.539
916	-353.516	-75.195	-338.379	-538.086	-189.941	-120.117	-166.992	-115.234	-159.18	-165.039	-154.297	-111.816	-83.984	-163.086	-247.559	-366.699	-420.898	-233.398
917	-355.469	-75.439	-337.891	-538.574	-190.43	-121.094	-166.992	-116.699	-160.156	-165.039	-155.762	-110.84	-83.008	-160.156	-244.629	-367.676	-428.711	-233.887
918	-355.469	-74.707	-337.891	-539.551	-190.43	-123.047	-166.504	-116.699	-152.344	-165.039	-156.25	-112.793	-82.031	-168.945	-247.559	-368.652	-425.781	-231.445
919	-358.398	-74.951	-336.914	-540.527	-190.918	-123.047	-166.992	-117.676	-154.297	-164.551	-156.25	-111.816	-82.031	-164.063	-248.047	-369.141	-426.758	-244.141
920	-360.352	-74.707	-339.355	-541.504	-192.383	-121.582	-166.992	-118.164	-155.273	-165.527	-158.203	-111.816	-83.008	-160.156	-250.488	-367.188	-416.016	-234.863
921	-361.328	-74.707	-337.402	-539.551	-192.383	-120.605	-167.48	-119.629	-153.32	-166.504	-156.25	-111.816	-83.008	-160.156	-247.07	-368.164	-425.781	-237.305
922	-367.188	-74.219	-340.82	-541.504	-192.383	-120.605	-167.48	-119.141	-159.18	-167.969	-156.25	-113.281	-82.031	-167.969	-248.535	-367.676	-420.898	-253.418
923	-360.352	-74.463	-338.379	-536.621	-193.848	-122.07	-169.922	-120.605	-159.18	-165.527	-156.738	-113.77	-82.031	-169.922	-249.512	-370.605	-423.828	-250
924	-360.352	-73.975	-339.844	-543.457	-193.848	-122.559	-169.434	-120.605	-155.273	-168.457	-157.715	-112.793	-82.031	-167.969	-249.023	-369.629	-426.758	-236.328
925	-357.422	-75.684	-342.773	-541.992	-193.848	-122.07	-169.434	-119.141	-155.273	-168.945	-157.715	-114.746	-82.031	-169.922	-249.512	-371.094	-419.922	-243.652
926	-358.398	-75.439	-342.285	-543.457	-194.824	-122.559	-169.922	-120.117	-156.25	-168.457	-157.227	-112.793	-84.961	-171.875	-249.512	-371.094	-429.688	-244.629
927	-358.398	-75.439	-340.82	-543.457	-194.336	-121.582	-168.945	-119.629	-154.297	-169.434	-158.691	-114.258	-83.008	-173.828	-250	-370.117	-425.781	-245.117
928	-358.398	-74.707	-341.797	-543.945	-193.848	-124.512	-170.41	-119.629	-156.25	-168.457	-157.227	-115.234	-82.031	-169.922	-250.488	-370.605	-430.664	-240.234
929	-358.398	-76.172	-342.773	-544.434	-193.359	-123.047	-169.922	-119.141	-156.25	-170.41	-162.109	-112.793	-83.008	-175.781	-250.977	-371.094	-429.688	-242.676
930	-361.328	-75.439	-344.238	-541.992	-194.824	-122.07	-169.434	-122.559	-159.18	-171.875	-161.133	-115.234	-83.008	-175.781	-250	-372.07	-430.664	-238.77
931	-360.352	-76.416	-344.727	-544.922	-193.848	-122.07	-172.363	-121.582	-156.25	-170.41	-158.691	-115.234	-82.031	-170.898	-251.465	-372.07	-432.617	-246.094
932	-361.328	-75.928	-343.75	-546.387	-194.824	-123.047	-171.387	-121.582	-157.227	-172.363	-158.691	-115.723	-83.008	-173.828	-250.977	-373.047	-430.664	-247.559
933	-363.281	-76.172	-345.215	-542.48	-195.313	-123.047	-171.387	-122.07	-160.156	-171.875	-159.18	-115.234	-83.008	-170.898	-250.977	-373.047	-428.711	-253.418
934	-363.281	-76.416	-342.773	-545.898	-196.777	-124.512	-170.898	-123.047	-158.203	-171.387	-159.18	-116.211	-82.031	-172.852	-250.488	-371.094	-430.664	-238.77
935	-364.258	-77.148	-341.309	-549.316	-200.684	-124.023	-169.922	-120.605	-166.016	-172.852	-160.645	-116.211	-82.031	-173.828	-251.465	-373.047	-430.664	-239.258
936	-364.258	-78.369	-340.82	-544.434	-196.289	-124.023	-169.922	-124.512	-160.156	-173.828	-161.133	-116.699	-82.031	-175.781	-252.441	-373.047	-428.711	-238.281
937	-367.188	-79.346	-344.238	-548.34	-198.73	-123.535	-179.199	-123.535	-161.133	-177.246	-168.945	-116.699	-83.008	-173.828	-251.953	-373.535	-433.594	-238.77
938	-366.211	-78.369	-342.773	-546.875	-197.754	-123.047	-171.875	-124.512	-159.18	-174.805	-162.598	-117.188	-82.031	-182.617	-253.418	-374.023	-430.664	-240.723
939	-364.258	-76.416	-343.262	-551.27	-196.777	-124.023	-179.199	-124.512	-159.18	-174.316	-163.574	-116.699	-83.008	-177.734	-252.441	-373.047	-439.453	-240.234
940	-366.211	-75.684	-344.727	-549.805	-198.73	-124.023	-172.852	-122.559	-159.18	-174.805	-163.086	-117.188	-83.008	-177.734	-252.441	-375.488	-433.594	-242.188
941	-368.164	-77.637	-344.238	-553.223	-201.66	-125	-172.363	-122.07	-160.156	-175.293	-166.016	-118.164	-82.031	-170.898	-254.883	-377.93	-432.617	-244.629
942	-369.141	-78.125	-343.262	-551.758	-200.195	-124.512	-171.875	-122.559	-161.133	-175.781	-163.574	-119.141	-84.961	-175.781	-252.93	-377.441	-435.547	-245.117
943	-369.141	-78.857	-346.191	-553.711	-200.195	-125.488	-172.363	-122.07	-160.156	-174.316	-165.527	-118.652	-84.961	-173.828	-255.371	-375.977	-429.688	-240.723
944	-371.094	-77.637	-343.262	-552.246	-199.219	-125.977	-174.316	-123.535	-162.109	-176.758	-165.039	-118.652	-85.938	-181.641	-255.859	-378.418	-432.617	-243.164
945	-370.117	-78.369	-346.191	-553.223	-201.66	-125.977	-173.828	-123.535	-159.18	-176.27	-164.063	-117.676	-83.984	-177.734	-256.836	-380.371	-430.664	-250
946	-369.141	-78.125	-344.238	-552.734	-202.148	-126.465	-173.828	-125.488	-162.109	-176.27	-167.48	-118.652	-84.961	-178.711	-255.371	-380.371	-432.617	-246.094
947	-371.094	-78.125	-344.727	-555.176	-199.707	-124.512	-172.852	-125	-163.086	-176.27	-166.016	-119.141	-84.961	-182.617	-254.395	-379.883	-434.57	-238.77
948	-371.094	-77.881	-343.75	-554.688	-201.172	-124.512	-176.27	-122.559	-163.086	-175.781	-166.504	-119.629	-84.961	-172.852	-255.371	-378.906	-438.477	-244.141
949	-375	-78.369	-343.262	-555.664	-201.66	-125.977	-174.805	-125.488	-161.133	-177.734	-165.527	-120.117	-84.961	-186.523	-255.859	-380.371	-433.594	-243.164
950	-372.07	-77.881	-341.797	-557.617	-202.637	-125.488	-173.828	-127.93	-164.063	-175.781	-166.504	-120.117	-84.961	-177.734	-255.859	-381.348	-431.641	-242.188
951	-373.047	-77.881	-343.262	-556.641	-204.102	-125.977	-180.664	-125.488	-162.109	-175.781	-166.016	-119.629	-83.984	-177.734	-255.859	-381.348	-434.57	-242.188
952	-375	-77.637	-346.191	-555.176	-205.566	-126.465	-179.199	-126.465	-171.875	-177.246	-169.434	-118.652	-84.961	-176.758	-256.836	-382.813	-437.5	-244.629
953	-375	-78.857	-345.215	-558.594	-205.566	-125.488	-184.082	-124.023	-173.828	-177.246	-166.504	-119.141	-83.984	-174.805	-254.883	-379.395	-438.477	-245.605
954	-378.906	-77.637	-346.191	-557.129	-203.125	-125	-181.152	-125.488	-164.063	-178.223	-166.992	-119.141	-83.984	-180.664	-256.348	-383.301	-438.477	-245.117
955	-375.977	-78.857	-347.168	-557.617	-204.102	-127.441	-181.152	-126.465	-166.016	-178.223	-166.504	-120.605	-85.938	-173.828	-257.813	-381.348	-438.477	-246.582
956	-378.906	-78.125	-345.215	-556.641	-204.59	-126.953	-181.641	-126.953	-166.992	-177.734	-167.969	-121.094	-84.961	-179.688	-258.301	-379.883	-443.359	-253.906
957	-376.953	-80.078	-346.191	-560.547	-202.148	-126.465	-179.688	-125.488	-167.969	-180.176	-167.48	-122.07	-83.008	-180.664	-259.277	-382.813	-437.5	-248.047
958	-375.977	-79.834	-346.68	-562.5	-203.613	-126.465	-179.199	-127.441	-166.016	-179.688	-167.48	-123.047	-83.008	-176.758	-258.301	-381.348	-437.5	-248.047
959	-378.906	-77.881	-347.168	-561.523	-203.613	-125	-181.152	-125.977	-166.992	-180.664	-169.922	-123.047	-83.984	-187.5	-258.789	-383.789	-438.477	-253.906
960	-379.883	-80.078	-348.633	-560.547	-207.031	-127.93	-181.641	-126.953	-165.039	-179.688	-169.434	-121.582	-84.961	-183.594	-259.277	-384.277	-427.734	-250
961	-378.906	-81.055	-349.121	-562.988	-206.543	-127.441	-176.758	-125.977	-167.969	-183.105	-169.434	-122.07	-84.961	-185.547	-261.23	-381.348	-443.359	-249.512
962	-380.859	-79.59	-347.656	-562.988	-208.008	-127.93	-181.641	-127.441	-166.992	-181.152	-169.434	-122.559	-84.961	-178.711	-260.254	-383.789	-434.57	-250
963	-380.859	-79.59	-348.145	-561.035	-207.52	-127.441	-182.129	-127.441	-167.969	-179.688	-168.945	-121.582	-86.914	-176.758	-260.742	-382.813	-433.594	-247.559
964	-378.906	-80.322	-346.68	-567.871	-206.055	-127.93	-183.594	-125.488	-166.992	-182.617	-170.41	-122.559	-85.938	-177.734	-262.207	-383.789	-438.477	-249.512
965	-384.766	-79.102	-347.656	-563.965	-208.984	-126.953	-183.105	-126.465	-169.922	-181.152	-168.457	-121.582	-85.938	-178.711	-261.23	-387.207	-436.523	-251.953
966	-391.602	-79.59	-351.074	-563.477	-208.008	-127.441	-185.547	-126.953	-166.992	-180.176	-169.922	-121.094	-85.938	-180.664	-261.23	-386.719	-442.383	-250
967	-383.789	-80.322	-351.074	-563.965	-208.008	-127.441	-178.223	-128.418	-175.781	-182.617	-170.41	-121.582	-84.961	-175.781	-261.719	-384.766	-446.289	-250.977
968	-383.789	-79.59	-348.633	-567.383	-206.055	-125.977	-183.105	-126.465	-167.969	-185.547	-169.434	-123.047	-85.938	-177.734	-260.254	-386.23	-446.289	-251.465
969	-384.766	-79.834	-348.633	-566.406	-206.543	-128.418	-177.246	-127.93	-176.758	-184.57	-169.434	-123.535	-92.773	-179.688	-262.695	-387.207	-451.172	-251.953
970	-387.695	-80.811	-348.145	-569.336	-207.031	-127.93	-184.57	-128.906	-169.922	-184.082	-170.898	-124.023	-85.938	-176.758	-261.719	-386.719	-443.359	-255.371
971	-385.742	-80.078	-350.098	-566.895	-208.008	-128.418	-188.965	-129.883	-168.945	-184.082	-170.898	-124.512	-85.938	-175.781	-263.184	-388.184	-442.383	-252.441
972	-386.719	-80.078	-350.098	-568.359	-209.961	-128.418	-186.523	-129.395	-169.922	-184.082	-171.387	-124.512	-84.961	-177.734	-264.648	-387.207	-439.453	-253.418
973	-384.766	-81.055	-350.586	-569.824	-208.008	-128.418	-191.406	-128.906	-170.898	-186.035	-171.875	-124.023	-85.938	-177.734	-265.137	-387.207	-442.383	-253.418
974	-387.695	-81.543	-351.563	-572.754	-209.961	-129.395	-185.547	-128.418	-178.711	-186.035	-171.875	-125.488	-85.938	-175.781	-265.625	-385.254	-445.313	-255.859
975	-402.344	-80.078	-351.074	-568.848	-210.449	-127.441	-186.523	-128.906	-177.734	-186.035	-170.41	-124.512	-86.914	-177.734	-266.113	-388.672	-439.453	-253.418
976	-390.625	-80.566	-349.609	-571.777	-211.426	-128.418	-186.523	-128.418	-180.664	-184.57	-170.898	-123.535	-85.938	-178.711	-266.113	-386.23	-443.359	-252.93
977	-394.531	-81.543	-348.145	-569.336	-209.961	-128.906	-181.152	-129.395	-176.758	-185.059	-171.875	-125	-86.914	-179.688	-264.648	-388.184	-442.383	-254.883
978	-388.672	-82.52	-351.563	-572.266	-210.938	-126.953	-181.641	-130.371	-176.758	-187.988	-171.875	-124.512	-86.914	-175.781	-266.602	-389.648	-443.359	-256.348
979	-385.742	-82.52	-353.516	-572.266	-212.402	-128.418	-186.523	-129.395	-171.875	-186.035	-172.852	-125	-86.914	-180.664	-266.113	-389.648	-444.336	-256.348
980	-388.672	-82.764	-351.074	-573.73	-211.914	-127.93	-188.477	-129.883	-172.852	-187.988	-172.852	-125.977	-86.914	-177.734	-267.09	-391.113	-440.43	-256.836
981	-389.648	-81.543	-351.563	-575.684	-211.914	-128.906	-184.57	-130.371	-171.875	-188.477	-172.852	-135.742	-88.867	-178.711	-267.578	-388.672	-442.383	-262.207
982	-389.648	-82.52	-353.027	-574.707	-212.402	-128.418	-179.688	-128.418	-172.852	-188.477	-172.852	-133.301	-86.914	-182.617	-267.09	-390.625	-435.547	-261.23
983	-390.625	-83.74	-351.563	-575.195	-211.914	-133.301	-182.129	-129.395	-174.805	-187.988	-175.293	-125.488	-86.914	-182.617	-268.066	-391.113	-438.477	-260.254
984	-391.602	-83.252	-351.563	-576.66	-212.402	-126.953	-183.594	-130.371	-173.828	-187.988	-177.734	-125.977	-87.891	-182.617	-265.625	-392.09	-437.5	-261.719
985	-390.625	-81.299	-350.586	-577.148	-213.379	-130.859	-183.105	-130.371	-174.805	-187.5	-175.293	-125	-86.914	-179.688	-268.555	-391.602	-440.43	-254.395
986	-392.578	-83.984	-353.516	-575.195	-213.379	-135.742	-182.617	-129.883	-181.641	-187.012	-176.27	-132.813	-86.914	-184.57	-269.531	-387.695	-440.43	-257.324
987	-390.625	-82.031	-354.98	-579.102	-211.914	-130.371	-183.105	-130.859	-174.805	-187.012	-177.734	-134.277	-84.961	-188.477	-267.578	-389.648	-445.313	-263.184
988	-392.578	-82.764	-354.004	-577.148	-211.426	-129.883	-183.105	-129.883	-174.805	-188.965	-175.781	-132.324	-86.914	-186.523	-268.066	-393.066	-447.266	-258.789
989	-391.602	-82.764	-352.051	-576.66	-213.867	-129.883	-189.941	-129.883	-173.828	-189.453	-177.734	-125.488	-85.938	-185.547	-269.531	-391.113	-444.336	-261.719
990	-392.578	-81.299	-353.027	-579.59	-210.938	-129.395	-190.918	-132.324	-174.805	-189.941	-174.316	-132.813	-86.914	-184.57	-269.043	-392.09	-447.266	-262.207
991	-393.555	-83.74	-354.98	-581.543	-211.914	-130.859	-188.965	-133.301	-177.734	-191.406	-177.734	-134.277	-85.938	-190.43	-270.508	-391.113	-449.219	-258.789
992	-394.531	-82.275	-354.004	-581.543	-213.379	-129.395	-192.871	-130.859	-177.734	-190.43	-177.246	-134.766	-86.914	-189.453	-266.602	-394.043	-444.336	-262.207
993	-394.531	-83.008	-353.516	-578.613	-212.891	-128.418	-189.453	-132.813	-175.781	-191.895	-177.734	-127.441	-87.891	-184.57	-268.066	-390.625	-444.336	-264.648
994	-396.484	-83.252	-354.492	-579.102	-214.355	-127.93	-190.43	-132.324	-177.734	-192.383	-178.223	-128.418	-87.891	-192.383	-270.02	-395.996	-444.336	-259.277
995	-393.555	-83.74	-358.398	-582.52	-211.914	-128.906	-191.406	-134.277	-177.734	-193.848	-179.199	-128.418	-87.891	-186.523	-270.508	-395.02	-445.313	-261.23
996	-397.461	-83.984	-354.492	-581.055	-213.867	-129.883	-192.383	-132.324	-177.734	-193.359	-178.711	-128.418	-88.867	-184.57	-271.484	-394.531	-441.406	-269.043
997	-396.484	-83.496	-354.492	-579.102	-215.82	-128.418	-191.895	-134.766	-178.711	-193.359	-177.734	-130.859	-88.867	-188.477	-271.973	-392.578	-441.406	-264.16
998	-394.531	-83.74	-354.004	-585.449	-213.867	-128.906	-193.359	-132.324	-183.594	-195.801	-179.688	-130.371	-88.867	-185.547	-272.949	-394.531	-448.242	-264.16
999	-398.438	-83.984	-357.91	-583.984	-212.891	-127.441	-193.848	-131.348	-185.547	-194.824	-180.176	-132.813	-88.867	-189.453	-271.973	-393.555	-447.266	-263.672
1000	-400.391	-84.961	-356.934	-584.961	-216.309	-129.395	-202.148	-131.348	-183.594	-195.313	-180.664	-135.254	-88.867	-184.57	-270.996	-396.484	-439.453	-264.648
1001	-399.414	-83.252	-356.934	-584.473	-215.332	-129.395	-203.125	-132.324	-178.711	-192.871	-181.152	-129.883	-87.891	-186.523	-272.461	-395.02	-439.453	-267.09
1002	-399.414	-84.229	-359.375	-583.496	-215.332	-129.883	-192.871	-131.836	-179.688	-196.777	-180.176	-130.859	-88.867	-188.477	-270.996	-393.066	-440.43	-265.137
1003	-398.438	-85.205	-356.934	-585.449	-214.355	-129.883	-194.336	-134.766	-178.711	-197.266	-180.176	-130.859	-88.867	-187.5	-272.949	-396.484	-441.406	-262.695
1004	-401.367	-83.74	-359.375	-585.938	-214.355	-130.859	-195.313	-132.324	-179.688	-195.801	-179.199	-129.883	-87.891	-188.477	-273.438	-396.973	-439.453	-265.625
1005	-402.344	-83.984	-357.422	-585.938	-217.285	-129.883	-192.871	-133.789	-179.688	-196.289	-178.711	-130.859	-89.844	-188.477	-273.926	-396.484	-441.406	-264.16
1006	-400.391	-84.717	-359.863	-589.844	-216.309	-130.371	-194.336	-131.836	-178.711	-197.266	-181.152	-132.324	-89.844	-187.5	-274.414	-396.973	-440.43	-266.113
1007	-402.344	-84.717	-356.934	-588.379	-216.797	-129.395	-188.477	-132.813	-179.688	-197.266	-180.664	-135.254	-88.867	-189.453	-274.902	-398.438	-449.219	-266.602
1008	-404.297	-85.938	-358.887	-589.844	-215.332	-129.395	-189.941	-133.789	-180.664	-199.707	-182.129	-134.277	-88.867	-189.453	-272.949	-397.949	-452.148	-270.996
1009	-401.367	-84.473	-360.84	-592.285	-216.797	-131.836	-189.453	-134.277	-180.664	-200.195	-181.152	-132.324	-87.891	-189.453	-275.879	-398.438	-443.359	-277.832
1010	-407.227	-86.67	-361.328	-593.75	-215.82	-129.883	-191.406	-136.719	-179.688	-197.754	-188.477	-134.277	-89.844	-183.594	-273.926	-399.902	-443.359	-269.531
1011	-401.367	-85.449	-358.887	-592.773	-217.285	-132.324	-189.941	-135.254	-180.664	-199.219	-187.988	-142.578	-91.797	-185.547	-276.367	-401.367	-453.125	-270.996
1012	-404.297	-85.938	-359.375	-593.262	-217.285	-132.324	-192.871	-134.766	-181.641	-197.754	-181.641	-133.789	-89.844	-186.523	-275.391	-400.879	-458.008	-270.02
1013	-403.32	-85.205	-359.863	-592.773	-218.75	-132.324	-189.453	-136.23	-179.688	-201.66	-181.152	-133.301	-90.82	-185.547	-277.344	-401.367	-456.055	-270.02
1014	-405.273	-85.449	-359.863	-590.82	-217.773	-133.789	-190.43	-133.789	-181.641	-200.684	-182.129	-135.254	-89.844	-184.57	-275.879	-398.438	-452.148	-272.949
1015	-402.344	-86.67	-358.887	-593.262	-217.773	-130.859	-191.406	-135.742	-182.617	-199.219	-183.594	-136.23	-90.82	-188.477	-277.832	-399.902	-450.195	-273.438
1016	-406.25	-85.205	-357.422	-592.285	-218.262	-131.348	-191.406	-136.719	-182.617	-200.684	-182.129	-135.742	-90.82	-190.43	-278.809	-400.879	-454.102	-274.902
1017	-408.203	-84.961	-359.375	-592.773	-218.262	-131.348	-190.43	-135.742	-187.5	-201.172	-182.129	-135.254	-89.844	-189.453	-277.344	-399.902	-451.172	-274.414
1018	-408.203	-84.961	-360.352	-595.215	-217.285	-132.324	-188.965	-137.207	-182.617	-201.66	-184.082	-134.766	-89.844	-190.43	-276.855	-399.902	-453.125	-282.715
1019	-406.25	-85.938	-360.352	-593.262	-219.727	-130.859	-188.965	-138.184	-189.453	-202.148	-186.035	-141.602	-89.844	-188.477	-276.367	-400.391	-458.008	-275.879
1020	-408.203	-84.717	-362.793	-593.75	-219.727	-132.324	-188.477	-137.207	-186.523	-204.102	-185.059	-141.602	-88.867	-190.43	-280.762	-403.809	-457.031	-275.391
1021	-409.18	-86.426	-357.91	-595.215	-222.656	-130.371	-197.266	-138.184	-183.594	-203.125	-185.547	-137.207	-89.844	-192.383	-280.273	-403.32	-462.891	-274.414
1022	-411.133	-86.914	-362.793	-594.238	-221.68	-131.348	-190.918	-136.719	-183.594	-203.125	-186.035	-136.23	-90.82	-192.383	-277.832	-404.297	-460.938	-274.414
1023	-411.133	-87.158	-360.84	-596.191	-222.168	-131.348	-192.871	-137.207	-182.617	-200.684	-184.082	-136.719	-90.82	-194.336	-279.297	-402.832	-467.773	-276.855
1024	-417.969	-86.182	-359.863	-594.238	-220.703	-133.301	-195.313	-139.16	-185.547	-205.566	-186.035	-137.695	-90.82	-189.453	-280.762	-404.297	-449.219	-277.344
1025	-418.945	-84.961	-363.281	-596.191	-224.121	-133.301	-194.336	-139.16	-183.594	-204.59	-187.5	-138.672	-92.773	-194.336	-281.25	-403.809	-462.891	-278.32
1026	-416.992	-87.158	-360.84	-592.285	-222.168	-139.16	-189.941	-138.184	-189.453	-202.637	-187.012	-137.207	-92.773	-188.477	-281.25	-404.785	-459.961	-280.273
1027	-415.039	-85.449	-360.84	-593.75	-222.168	-138.672	-192.383	-137.695	-184.57	-204.59	-189.453	-138.672	-92.773	-187.5	-279.785	-406.25	-458.008	-276.855
1028	-416.016	-84.961	-361.328	-596.68	-221.68	-136.719	-192.871	-137.207	-188.477	-205.078	-194.336	-138.184	-91.797	-186.523	-280.762	-406.25	-458.984	-280.762
1029	-422.852	-86.67	-361.816	-597.168	-223.145	-131.836	-191.895	-139.16	-184.57	-208.008	-194.336	-139.16	-93.75	-186.523	-281.738	-404.785	-458.008	-278.809
1030	-414.063	-86.67	-362.305	-596.68	-223.633	-133.301	-200.684	-138.184	-183.594	-206.543	-193.359	-138.672	-92.773	-188.477	-283.203	-405.273	-456.055	-276.855
1031	-420.898	-87.891	-361.816	-600.098	-222.168	-132.324	-200.195	-137.207	-185.547	-208.496	-187.012	-138.672	-95.703	-189.453	-281.25	-405.273	-454.102	-281.25
1032	-416.016	-86.182	-362.305	-600.098	-222.168	-133.301	-193.359	-139.648	-185.547	-207.031	-186.035	-138.184	-94.727	-191.406	-281.25	-404.785	-455.078	-280.762
1033	-413.086	-86.182	-361.816	-597.168	-223.633	-132.813	-193.848	-138.184	-185.547	-206.543	-187.988	-139.648	-94.727	-197.266	-282.715	-406.25	-452.148	-282.227
1034	-416.992	-85.938	-364.746	-600.098	-222.656	-133.789	-191.895	-139.16	-187.5	-210.449	-188.477	-140.137	-93.75	-192.383	-283.691	-404.785	-456.055	-283.691
1035	-420.898	-86.67	-363.281	-599.609	-223.145	-137.207	-193.359	-137.207	-189.453	-206.543	-187.5	-139.648	-92.773	-191.406	-285.156	-407.715	-451.172	-282.227
1036	-421.875	-85.938	-361.816	-601.563	-224.121	-132.813	-192.383	-140.625	-187.5	-208.984	-188.477	-139.16	-93.75	-189.453	-285.156	-406.25	-456.055	-281.738
1037	-418.945	-87.646	-360.84	-601.074	-224.121	-133.789	-195.313	-139.16	-189.453	-209.473	-188.477	-139.648	-94.727	-189.453	-285.156	-406.738	-454.102	-289.063
1038	-417.969	-86.67	-362.793	-602.539	-226.563	-132.324	-195.313	-138.184	-189.453	-209.961	-189.453	-138.672	-94.727	-188.477	-284.18	-408.203	-457.031	-290.039
1039	-418.945	-86.914	-363.281	-601.074	-224.121	-133.789	-195.801	-140.137	-190.43	-207.52	-189.453	-143.066	-93.75	-192.383	-284.18	-407.227	-457.031	-291.992
1040	-416.992	-88.379	-359.375	-600.586	-224.121	-140.137	-199.707	-140.137	-190.43	-209.473	-190.43	-141.113	-93.75	-198.242	-284.668	-406.25	-457.031	-284.18
1041	-417.969	-88.135	-361.328	-605.469	-225.586	-133.789	-203.613	-140.137	-191.406	-210.449	-188.965	-146.973	-92.773	-194.336	-286.621	-406.738	-457.031	-285.156
1042	-421.875	-87.646	-362.793	-604.004	-226.074	-132.324	-195.313	-140.137	-193.359	-211.426	-191.406	-145.996	-93.75	-193.359	-283.691	-408.203	-453.125	-286.621
1043	-420.898	-87.646	-364.258	-604.492	-225.586	-135.742	-202.637	-140.625	-190.43	-211.426	-192.383	-142.09	-96.68	-193.359	-285.156	-407.227	-454.102	-287.598
1044	-423.828	-88.379	-363.77	-607.422	-227.051	-133.789	-204.102	-140.137	-193.359	-212.891	-191.406	-142.09	-96.68	-191.406	-286.133	-406.25	-452.148	-284.18
1045	-423.828	-88.379	-364.746	-604.004	-228.516	-135.742	-200.684	-138.672	-188.477	-213.867	-191.895	-140.137	-95.703	-190.43	-286.133	-408.691	-456.055	-289.063
1046	-424.805	-87.402	-364.258	-607.91	-230.469	-135.742	-199.219	-139.648	-191.406	-211.914	-192.871	-142.09	-94.727	-191.406	-286.621	-409.18	-450.195	-288.574
1047	-424.805	-88.623	-365.234	-606.934	-231.934	-134.766	-198.73	-141.113	-191.406	-212.402	-194.336	-140.137	-96.68	-197.266	-286.621	-409.668	-448.242	-287.109
1048	-426.758	-86.914	-361.816	-605.957	-231.445	-136.719	-199.219	-141.602	-188.477	-212.402	-192.383	-142.09	-97.656	-192.383	-289.551	-411.621	-452.148	-289.063
1049	-428.711	-87.646	-363.77	-607.91	-228.516	-136.719	-201.172	-142.578	-189.453	-210.938	-193.848	-141.602	-96.68	-193.359	-289.063	-407.715	-449.219	-287.109
1050	-430.664	-87.158	-362.305	-606.445	-229.004	-137.207	-198.242	-140.625	-189.453	-213.867	-195.313	-142.578	-95.703	-193.359	-290.527	-408.691	-451.172	-295.41
1051	-432.617	-87.646	-363.77	-606.445	-229.98	-139.16	-208.008	-141.113	-191.406	-213.379	-193.848	-141.113	-96.68	-194.336	-287.598	-409.18	-453.125	-295.898
1052	-427.734	-87.402	-365.234	-608.887	-230.957	-136.719	-208.496	-141.113	-190.43	-212.891	-196.289	-144.531	-96.68	-193.359	-288.574	-409.668	-450.195	-300.293
1053	-426.758	-85.938	-364.258	-607.422	-229.492	-138.184	-207.031	-142.09	-190.43	-212.402	-192.871	-144.531	-97.656	-191.406	-288.574	-409.18	-449.219	-293.457
1054	-431.641	-86.67	-366.211	-609.375	-230.469	-137.695	-202.148	-143.066	-189.453	-213.867	-194.336	-144.043	-95.703	-193.359	-290.527	-410.645	-454.102	-293.457
1055	-429.688	-87.646	-365.723	-609.375	-233.887	-137.207	-205.078	-141.113	-190.43	-212.402	-192.871	-144.043	-95.703	-193.359	-290.039	-413.574	-453.125	-293.457
1056	-429.688	-87.646	-364.258	-608.887	-231.445	-136.23	-199.219	-143.066	-191.406	-212.891	-195.801	-143.555	-97.656	-194.336	-290.039	-414.551	-452.148	-293.457
1057	-430.664	-88.867	-365.723	-610.84	-231.445	-137.207	-197.754	-144.043	-190.43	-212.402	-196.289	-142.578	-95.703	-193.359	-290.039	-409.668	-454.102	-299.805
1058	-431.641	-89.6	-368.164	-611.328	-230.469	-137.207	-204.59	-143.555	-191.406	-214.355	-194.824	-144.043	-98.633	-193.359	-292.969	-412.109	-453.125	-299.316
1059	-434.57	-88.623	-367.188	-611.816	-230.957	-137.695	-198.242	-143.555	-193.359	-213.379	-195.801	-144.531	-97.656	-194.336	-291.016	-412.598	-451.172	-292.969
1060	-432.617	-88.867	-365.234	-609.375	-230.957	-140.137	-198.242	-141.113	-194.336	-212.891	-194.824	-144.531	-97.656	-193.359	-291.504	-411.133	-454.102	-294.922
1061	-434.57	-88.867	-368.652	-608.887	-230.957	-145.02	-199.707	-142.578	-192.383	-214.844	-195.313	-144.043	-97.656	-195.313	-291.016	-410.156	-452.148	-297.363
1062	-434.57	-87.891	-369.629	-608.398	-231.445	-144.043	-200.195	-143.555	-193.359	-213.379	-196.777	-144.531	-98.633	-193.359	-290.039	-411.133	-453.125	-295.41
1063	-434.57	-87.646	-370.117	-609.863	-232.422	-145.02	-205.078	-142.578	-199.219	-215.332	-195.801	-144.531	-105.469	-195.313	-291.504	-412.109	-453.125	-296.387
1064	-437.5	-88.623	-369.141	-611.816	-231.445	-138.184	-209.473	-142.578	-192.383	-214.355	-198.242	-143.555	-100.586	-196.289	-291.016	-414.063	-453.125	-297.363
1065	-437.5	-88.379	-368.652	-609.863	-231.445	-145.508	-208.984	-144.043	-192.383	-215.332	-198.73	-146.484	-97.656	-199.219	-291.504	-412.109	-453.125	-296.875
1066	-434.57	-88.623	-367.676	-615.723	-233.398	-136.23	-215.82	-142.578	-192.383	-214.844	-197.754	-146.973	-97.656	-199.219	-292.969	-412.109	-457.031	-297.852
1067	-435.547	-88.135	-366.699	-612.305	-233.398	-138.672	-218.75	-143.555	-194.336	-215.82	-198.73	-146.484	-97.656	-195.313	-293.945	-414.551	-452.148	-298.828
1068	-440.43	-89.355	-369.141	-614.258	-232.422	-138.672	-214.844	-142.09	-195.313	-214.355	-199.707	-145.996	-97.656	-198.242	-291.992	-412.598	-452.148	-299.805
1069	-438.477	-88.623	-369.629	-612.793	-232.91	-139.16	-218.75	-143.066	-194.336	-215.82	-198.73	-145.996	-101.563	-197.266	-292.969	-414.551	-453.125	-300.781
1070	-441.406	-89.111	-369.629	-614.258	-231.934	-139.16	-211.914	-144.531	-193.359	-216.797	-198.242	-147.949	-99.609	-198.242	-293.945	-415.039	-453.125	-302.734
1071	-443.359	-88.135	-368.164	-613.281	-233.398	-138.184	-214.844	-143.555	-194.336	-216.309	-197.754	-148.926	-97.656	-195.313	-293.945	-413.086	-453.125	-298.34
1072	-438.477	-95.459	-370.117	-616.699	-231.445	-138.672	-214.844	-141.602	-196.289	-215.82	-199.707	-148.926	-99.609	-196.289	-292.969	-413.086	-456.055	-300.293
1073	-440.43	-88.135	-370.605	-616.699	-232.91	-138.184	-217.285	-142.578	-194.336	-217.773	-200.195	-149.414	-99.609	-195.313	-296.387	-414.551	-456.055	-302.246
1074	-441.406	-96.924	-371.094	-614.258	-230.957	-138.672	-213.867	-144.043	-195.313	-216.797	-199.219	-149.902	-99.609	-200.195	-295.41	-414.551	-458.984	-300.293
1075	-448.242	-89.355	-371.582	-612.305	-232.91	-138.184	-216.309	-144.043	-197.266	-219.238	-201.172	-149.414	-98.633	-201.172	-296.387	-416.016	-453.125	-300.781
1076	-443.359	-97.412	-371.582	-611.328	-234.375	-139.16	-219.238	-145.02	-195.313	-218.75	-203.125	-147.461	-99.609	-202.148	-295.41	-414.551	-457.031	-302.246
1077	-445.313	-90.576	-371.094	-614.746	-236.328	-137.207	-211.426	-144.043	-196.289	-219.727	-203.613	-148.438	-99.609	-198.242	-294.922	-416.016	-456.055	-305.664
1078	-443.359	-90.82	-370.117	-619.141	-234.863	-138.672	-203.613	-145.508	-197.266	-220.215	-201.172	-150.391	-98.633	-205.078	-294.922	-415.039	-456.055	-303.711
1079	-444.336	-89.844	-372.559	-617.188	-235.84	-138.672	-203.125	-145.996	-195.313	-221.191	-202.148	-151.367	-100.586	-203.125	-297.363	-416.016	-456.055	-304.688
1080	-445.313	-90.088	-366.699	-617.188	-232.91	-139.16	-204.59	-145.02	-198.242	-220.215	-203.613	-151.367	-100.586	-198.242	-296.875	-417.969	-456.055	-302.734
1081	-443.359	-90.332	-370.605	-616.699	-234.375	-139.16	-213.379	-146.484	-196.289	-223.633	-204.102	-150.391	-98.633	-199.219	-298.828	-416.504	-456.055	-305.664
1082	-443.359	-89.6	-371.094	-618.652	-233.887	-140.137	-210.449	-147.949	-199.219	-223.145	-203.613	-149.902	-99.609	-206.055	-298.828	-416.992	-459.961	-304.688
1083	-445.313	-90.088	-370.117	-618.164	-234.375	-139.648	-204.102	-146.973	-198.242	-223.633	-205.078	-150.391	-100.586	-205.078	-296.387	-415.039	-458.008	-303.711
1084	-444.336	-90.576	-372.559	-619.141	-233.887	-141.602	-210.938	-146.484	-199.219	-222.168	-204.59	-150.879	-101.563	-197.266	-298.828	-417.969	-459.961	-305.664
1085	-445.313	-90.332	-373.047	-620.605	-235.84	-140.625	-213.379	-146.973	-196.289	-221.68	-203.613	-150.879	-99.609	-202.148	-297.852	-417.48	-458.984	-307.617
1086	-444.336	-91.309	-374.512	-620.605	-235.352	-141.113	-212.891	-147.461	-199.219	-220.703	-203.125	-149.414	-100.586	-200.195	-296.387	-419.922	-456.055	-305.176
1087	-445.313	-91.553	-372.559	-620.605	-234.863	-140.137	-205.566	-147.461	-200.195	-223.633	-202.637	-151.367	-101.563	-201.172	-299.316	-416.992	-455.078	-306.152
1088	-447.266	-91.553	-371.094	-620.605	-236.816	-143.066	-212.891	-147.461	-199.219	-222.656	-205.566	-151.855	-99.609	-199.219	-297.852	-417.969	-458.008	-305.664
1089	-447.266	-98.877	-370.605	-620.117	-236.816	-147.461	-214.844	-146.484	-199.219	-223.145	-204.59	-151.367	-98.633	-200.195	-299.316	-419.922	-461.914	-308.105
1090	-449.219	-96.68	-371.094	-622.07	-235.84	-143.555	-205.566	-147.949	-200.195	-224.609	-207.031	-150.879	-99.609	-195.313	-300.293	-417.969	-458.008	-310.547
1091	-448.242	-97.168	-372.07	-622.559	-238.77	-142.09	-203.613	-147.461	-199.219	-223.145	-206.055	-147.461	-101.563	-208.008	-298.34	-418.457	-466.797	-309.082
1092	-446.289	-91.553	-372.07	-623.535	-238.77	-147.949	-205.566	-148.438	-199.219	-224.609	-207.031	-152.344	-97.656	-200.195	-299.316	-418.457	-462.891	-310.059
1093	-448.242	-93.262	-370.117	-621.582	-237.793	-148.438	-207.031	-147.461	-203.125	-226.563	-205.566	-151.855	-97.656	-204.102	-301.758	-416.504	-458.984	-310.059
1094	-451.172	-93.262	-372.07	-623.047	-236.816	-146.484	-207.031	-147.949	-203.125	-226.074	-207.52	-151.855	-99.609	-201.172	-300.293	-419.434	-457.031	-310.059
1095	-448.242	-93.262	-372.07	-626.465	-238.281	-149.902	-213.867	-147.949	-199.219	-226.074	-207.031	-150.879	-97.656	-208.008	-300.781	-420.41	-458.984	-310.059
1096	-456.055	-92.041	-373.047	-629.395	-238.281	-147.461	-212.402	-148.438	-202.148	-225.098	-207.52	-151.855	-98.633	-202.148	-300.293	-416.992	-458.008	-311.035
1097	-451.172	-93.262	-373.535	-625.977	-239.746	-141.602	-206.543	-149.414	-201.172	-224.609	-207.031	-152.344	-99.609	-212.891	-303.223	-416.992	-458.984	-311.523
1098	-453.125	-92.041	-371.582	-629.395	-236.816	-148.438	-213.867	-149.414	-201.172	-227.539	-206.055	-152.344	-100.586	-204.102	-301.758	-420.41	-465.82	-311.523
1099	-450.195	-93.018	-373.047	-627.441	-239.258	-148.438	-207.031	-148.926	-202.148	-225.586	-207.52	-152.832	-101.563	-210.938	-301.27	-421.387	-461.914	-312.988
1100	-454.102	-98.389	-374.512	-631.348	-239.258	-143.066	-207.52	-150.391	-201.172	-228.516	-206.055	-152.344	-98.633	-207.031	-302.734	-417.969	-460.938	-311.523
1101	-453.125	-93.506	-376.953	-632.813	-240.234	-142.09	-208.008	-152.832	-202.148	-225.098	-206.543	-152.832	-100.586	-205.078	-303.223	-419.434	-461.914	-311.035
1102	-451.172	-93.018	-373.047	-631.836	-238.77	-143.066	-216.309	-152.832	-201.172	-229.492	-208.496	-151.367	-100.586	-207.031	-303.711	-419.922	-459.961	-314.453
1103	-463.867	-91.797	-373.047	-632.324	-238.77	-144.043	-214.844	-150.391	-204.102	-228.516	-209.473	-151.855	-103.516	-199.219	-302.246	-416.992	-461.914	-314.941
1104	-456.055	-92.041	-373.047	-630.859	-239.258	-143.555	-213.867	-150.391	-203.125	-227.051	-207.52	-153.809	-100.586	-205.078	-303.223	-420.898	-467.773	-313.477
1105	-455.078	-94.238	-370.605	-627.441	-241.699	-144.043	-215.82	-150.879	-202.148	-227.051	-209.473	-153.809	-101.563	-204.102	-302.246	-419.922	-459.961	-313.965
1106	-456.055	-94.238	-371.582	-626.953	-238.77	-144.043	-206.543	-151.855	-202.148	-228.516	-209.961	-152.832	-100.586	-202.148	-303.711	-422.363	-461.914	-314.453
1107	-465.82	-94.971	-372.559	-631.836	-238.281	-144.043	-207.52	-149.414	-203.125	-228.027	-211.914	-151.367	-102.539	-206.055	-303.223	-420.898	-465.82	-314.453
1108	-457.031	-94.238	-372.07	-633.301	-238.77	-143.555	-216.309	-150.879	-202.148	-225.586	-210.938	-151.855	-102.539	-203.125	-302.246	-420.41	-463.867	-318.848
1109	-458.008	-94.971	-371.094	-631.836	-240.723	-144.531	-219.727	-149.902	-203.125	-228.516	-210.938	-151.855	-100.586	-210.938	-304.688	-420.898	-461.914	-319.824
1110	-457.031	-94.971	-374.023	-634.277	-242.676	-144.531	-209.961	-150.391	-203.125	-228.027	-210.938	-154.297	-102.539	-201.172	-303.711	-422.852	-460.938	-317.383
1111	-460.938	-94.238	-373.047	-631.836	-242.676	-145.508	-216.797	-150.391	-203.125	-228.027	-212.402	-151.367	-102.539	-206.055	-303.711	-421.875	-459.961	-318.848
1112	-463.867	-94.727	-375	-633.789	-243.164	-146.484	-214.355	-152.832	-203.125	-228.027	-211.426	-153.32	-102.539	-205.078	-305.176	-422.852	-463.867	-316.895
1113	-455.078	-101.563	-374.512	-632.324	-241.699	-150.879	-214.355	-151.855	-205.078	-227.539	-212.402	-152.832	-101.563	-207.031	-302.246	-418.945	-463.867	-317.383
1114	-458.984	-101.074	-375	-633.789	-242.188	-144.531	-207.031	-153.32	-203.125	-226.074	-212.891	-152.832	-102.539	-208.984	-303.223	-422.363	-464.844	-322.754
1115	-458.008	-101.074	-372.559	-634.766	-246.094	-144.531	-215.332	-152.832	-206.055	-228.516	-208.984	-153.809	-101.563	-212.891	-303.223	-423.34	-463.867	-326.172
1116	-462.891	-97.412	-374.512	-633.789	-245.117	-152.344	-216.309	-152.344	-203.125	-231.445	-212.891	-152.832	-102.539	-220.703	-302.246	-423.828	-465.82	-321.289
1117	-458.984	-101.563	-375	-636.719	-243.652	-150.391	-214.844	-153.32	-204.102	-229.98	-211.914	-154.297	-101.563	-214.844	-306.152	-424.805	-465.82	-319.336
1118	-459.961	-93.262	-374.023	-635.742	-243.652	-152.344	-208.496	-151.855	-206.055	-229.004	-212.891	-154.785	-101.563	-208.008	-306.152	-425.293	-465.82	-322.266
1119	-458.984	-94.238	-377.93	-635.254	-244.141	-145.996	-218.262	-150.879	-207.031	-230.957	-212.891	-154.785	-104.492	-206.055	-302.734	-424.805	-466.797	-323.73
1120	-461.914	-94.727	-375.977	-636.23	-244.141	-145.508	-208.008	-150.391	-214.844	-230.469	-213.379	-153.809	-102.539	-208.984	-303.223	-425.293	-464.844	-322.266
1121	-463.867	-95.215	-375	-635.742	-245.605	-144.531	-208.496	-152.344	-204.102	-231.445	-215.332	-153.32	-103.516	-208.008	-305.176	-424.316	-467.773	-323.73
1122	-462.891	-95.215	-374.023	-640.625	-246.094	-145.02	-209.961	-152.344	-205.078	-230.469	-214.844	-153.809	-103.516	-209.961	-305.664	-423.828	-466.797	-322.266
1123	-468.75	-95.215	-375.977	-640.137	-245.605	-144.043	-209.961	-151.855	-206.055	-229.492	-214.355	-153.32	-102.539	-216.797	-304.688	-422.852	-464.844	-324.219
1124	-463.867	-96.68	-378.418	-640.625	-247.559	-145.02	-216.309	-152.832	-205.078	-230.957	-215.82	-154.785	-102.539	-208.984	-307.129	-422.363	-464.844	-329.102
1125	-461.914	-94.971	-377.93	-641.113	-246.582	-151.367	-216.309	-154.297	-213.867	-232.91	-214.844	-152.832	-102.539	-210.938	-305.176	-424.316	-465.82	-330.566
1126	-461.914	-94.971	-379.883	-641.113	-249.512	-145.508	-211.914	-153.32	-208.008	-231.934	-216.797	-151.367	-103.516	-210.938	-306.152	-422.363	-466.797	-325.195
1127	-466.797	-94.238	-376.465	-639.648	-246.094	-145.508	-227.051	-153.809	-213.867	-232.422	-214.844	-153.32	-103.516	-204.102	-303.711	-426.758	-465.82	-327.637
1128	-467.773	-94.971	-375.977	-644.043	-246.582	-146.973	-211.914	-154.297	-215.82	-233.398	-216.309	-153.32	-104.492	-209.961	-303.223	-425.293	-472.656	-326.172
1129	-465.82	-95.703	-378.906	-642.578	-248.535	-146.973	-213.867	-152.832	-214.844	-231.934	-216.797	-154.297	-103.516	-205.078	-307.129	-424.316	-481.445	-324.219
1130	-464.844	-95.215	-376.465	-641.113	-246.582	-146.484	-220.703	-152.344	-215.82	-231.445	-216.309	-154.297	-107.422	-209.961	-307.129	-425.781	-466.797	-328.125
1131	-469.727	-96.191	-376.465	-639.648	-246.582	-146.484	-219.238	-153.32	-212.891	-234.863	-217.285	-155.273	-104.492	-208.008	-306.152	-424.316	-478.516	-325.684
1132	-467.773	-97.168	-376.953	-643.555	-247.559	-145.508	-213.867	-154.297	-212.891	-233.398	-217.773	-155.762	-102.539	-210.938	-306.641	-424.316	-465.82	-326.172
1133	-468.75	-97.656	-376.953	-642.09	-249.023	-145.508	-220.215	-153.32	-217.773	-234.863	-218.75	-154.785	-111.328	-208.008	-305.664	-425.293	-464.844	-333.496
1134	-470.703	-98.877	-377.93	-641.602	-249.023	-147.461	-220.215	-152.832	-215.82	-234.863	-218.262	-155.273	-109.375	-209.961	-308.594	-426.758	-465.82	-331.543
1135	-470.703	-96.924	-377.441	-644.043	-249.512	-146.484	-218.75	-154.297	-214.844	-235.352	-218.262	-155.273	-105.469	-210.938	-310.059	-425.293	-465.82	-334.961
1136	-476.563	-97.9	-378.906	-644.531	-248.047	-146.484	-223.633	-155.273	-216.797	-238.281	-218.75	-156.738	-104.492	-210.938	-308.594	-422.852	-469.727	-334.961
1137	-472.656	-97.168	-378.418	-643.066	-248.047	-146.484	-222.656	-155.762	-210.938	-234.863	-219.238	-155.762	-103.516	-208.984	-307.129	-427.246	-468.75	-331.055
1138	-542.969	-96.436	-375	-644.043	-250.488	-147.461	-220.703	-154.297	-218.75	-236.816	-218.75	-156.738	-105.469	-209.961	-306.641	-425.293	-466.797	-328.613
1139	-482.422	-97.9	-377.441	-646.484	-251.465	-146.484	-221.191	-154.785	-214.844	-236.816	-220.703	-156.25	-105.469	-207.031	-307.617	-425.781	-467.773	-330.566
1140	-482.422	-97.9	-376.953	-646.484	-250.977	-145.508	-212.891	-155.273	-208.984	-237.305	-220.703	-156.738	-115.234	-209.961	-308.594	-425.781	-467.773	-329.102
1141	-496.094	-96.924	-376.953	-645.02	-250.488	-146.484	-213.867	-153.809	-217.773	-236.816	-217.773	-155.762	-104.492	-208.984	-310.547	-425.293	-468.75	-334.473
1142	-492.188	-99.854	-378.906	-645.02	-251.953	-143.066	-212.891	-153.809	-210.938	-239.746	-219.238	-155.273	-107.422	-208.984	-310.547	-424.805	-468.75	-338.379
1143	-482.422	-97.656	-379.883	-645.996	-249.023	-145.996	-214.355	-153.809	-219.727	-238.281	-220.703	-156.25	-106.445	-216.797	-309.082	-428.223	-467.773	-339.355
1144	-475.586	-99.854	-380.859	-650.391	-249.023	-145.02	-214.355	-154.785	-212.891	-239.258	-219.238	-155.762	-105.469	-208.984	-309.082	-426.758	-472.656	-336.426
1145	-491.211	-97.656	-377.93	-647.461	-248.535	-147.461	-220.703	-153.809	-209.961	-237.305	-222.168	-158.203	-105.469	-208.984	-311.523	-425.293	-469.727	-342.285
1146	-491.211	-99.121	-380.859	-649.902	-250	-147.461	-218.262	-154.785	-214.844	-236.816	-220.703	-158.691	-105.469	-211.914	-311.035	-425.781	-471.68	-346.191
1147	-483.398	-97.9	-378.906	-649.902	-250.977	-145.996	-220.215	-155.273	-210.938	-238.281	-221.68	-157.715	-106.445	-215.82	-308.594	-428.711	-470.703	-346.68
1148	-488.281	-103.516	-381.348	-649.902	-250.977	-147.461	-219.727	-152.832	-216.797	-238.281	-223.145	-157.227	-111.328	-210.938	-308.594	-429.199	-468.75	-333.496
1149	-517.578	-100.83	-380.859	-649.414	-250.488	-146.484	-217.773	-155.762	-225.586	-238.77	-222.168	-157.715	-106.445	-210.938	-307.129	-428.223	-471.68	-335.938
1150	-499.023	-98.633	-380.371	-652.344	-252.441	-145.996	-220.703	-155.273	-211.914	-236.816	-220.215	-156.738	-107.422	-215.82	-310.059	-427.246	-469.727	-341.797
1151	-481.445	-99.854	-381.836	-651.367	-251.465	-146.484	-215.82	-154.297	-219.727	-237.305	-220.703	-157.227	-107.422	-209.961	-309.57	-429.199	-469.727	-341.309
1152	-504.883	-99.121	-376.953	-651.855	-253.906	-146.973	-215.332	-156.25	-212.891	-238.281	-222.168	-157.715	-105.469	-221.68	-310.059	-429.688	-467.773	-343.75
1153	-493.164	-101.074	-378.418	-653.809	-256.836	-145.508	-222.656	-156.25	-213.867	-238.281	-221.68	-159.18	-106.445	-211.914	-311.523	-428.711	-468.75	-340.82
1154	-508.789	-98.633	-380.859	-652.344	-254.883	-145.996	-216.309	-155.273	-214.844	-238.77	-222.168	-164.551	-107.422	-218.75	-309.57	-431.641	-476.563	-333.984
1155	-478.516	-100.098	-380.371	-652.832	-253.906	-148.438	-215.82	-156.738	-211.914	-240.234	-222.168	-158.691	-106.445	-224.609	-311.035	-429.688	-476.563	-342.773
1156	-489.258	-100.098	-378.906	-651.855	-252.441	-146.484	-220.215	-156.738	-212.891	-239.258	-222.656	-157.715	-105.469	-211.914	-310.059	-430.176	-470.703	-341.309
1157	-483.398	-99.121	-377.93	-654.785	-255.371	-146.973	-220.703	-155.762	-212.891	-240.723	-224.121	-157.715	-104.492	-213.867	-311.523	-430.664	-476.563	-344.238
1158	-481.445	-99.854	-378.906	-651.367	-256.836	-147.949	-217.773	-156.25	-213.867	-240.234	-223.633	-158.691	-106.445	-218.75	-310.547	-429.199	-468.75	-337.891
1159	-484.375	-98.633	-378.906	-653.809	-253.906	-148.926	-216.797	-156.25	-214.844	-239.258	-224.121	-157.227	-106.445	-216.797	-312.5	-428.223	-467.773	-346.191
1160	-487.305	-100.098	-378.418	-653.809	-254.883	-149.414	-221.191	-157.715	-212.891	-242.676	-226.074	-160.156	-107.422	-214.844	-312.988	-428.711	-471.68	-344.238
1161	-490.234	-101.074	-378.418	-656.25	-254.395	-148.438	-215.332	-157.715	-212.891	-243.652	-227.051	-158.691	-106.445	-215.82	-308.105	-432.129	-471.68	-347.168
1162	-486.328	-100.83	-379.883	-652.832	-254.883	-148.926	-216.797	-156.738	-212.891	-242.676	-227.539	-160.156	-107.422	-214.844	-312.988	-431.152	-469.727	-342.285
1163	-487.305	-99.121	-381.348	-654.785	-252.93	-149.414	-219.238	-154.297	-213.867	-242.676	-226.074	-160.156	-108.398	-218.75	-315.43	-432.129	-474.609	-341.797
1164	-485.352	-101.563	-379.883	-655.762	-255.371	-149.414	-217.285	-158.203	-213.867	-243.164	-224.121	-160.645	-108.398	-218.75	-313.965	-433.105	-481.445	-341.309
1165	-480.469	-101.563	-378.906	-656.25	-255.859	-147.949	-217.773	-157.227	-214.844	-241.699	-226.563	-159.18	-107.422	-212.891	-312.5	-433.105	-472.656	-343.262
1166	-483.398	-101.563	-378.418	-655.273	-255.371	-149.902	-219.238	-156.738	-212.891	-242.676	-224.609	-161.133	-109.375	-212.891	-311.035	-431.641	-474.609	-343.75
1167	-490.234	-102.539	-379.883	-652.832	-257.324	-148.926	-218.262	-157.227	-212.891	-242.676	-226.074	-159.668	-107.422	-214.844	-312.988	-433.105	-472.656	-344.238
1168	-526.367	-107.422	-378.906	-655.273	-255.859	-147.461	-219.238	-154.785	-215.82	-243.652	-225.098	-160.645	-108.398	-209.961	-310.059	-433.594	-472.656	-345.703
1169	-488.281	-106.445	-379.395	-652.344	-256.836	-147.949	-219.727	-156.25	-215.82	-249.023	-227.539	-159.668	-107.422	-209.961	-311.523	-436.035	-476.563	-342.773
1170	-492.188	-101.563	-380.371	-655.273	-256.348	-148.438	-221.191	-157.715	-213.867	-250.977	-227.051	-160.645	-108.398	-213.867	-309.082	-434.57	-472.656	-345.215
1171	-493.164	-106.445	-379.395	-656.25	-255.859	-148.438	-223.145	-156.25	-212.891	-243.652	-227.051	-159.668	-109.375	-211.914	-310.547	-435.059	-474.609	-343.75
1172	-490.234	-101.318	-378.418	-657.227	-257.813	-148.438	-219.727	-156.738	-213.867	-241.211	-227.051	-160.156	-107.422	-213.867	-311.035	-435.059	-476.563	-344.727
1173	-489.258	-100.83	-380.859	-655.762	-257.324	-149.902	-217.773	-163.574	-220.703	-243.652	-228.027	-159.668	-108.398	-211.914	-312.988	-433.594	-477.539	-345.703
1174	-497.07	-101.318	-379.883	-659.18	-256.836	-147.461	-218.75	-165.039	-214.844	-244.629	-229.004	-160.645	-109.375	-210.938	-314.941	-436.523	-478.516	-345.703
1175	-490.234	-106.689	-381.348	-657.715	-257.813	-149.414	-217.285	-165.039	-214.844	-244.141	-229.492	-163.086	-107.422	-210.938	-312.5	-436.035	-478.516	-347.168
1176	-485.352	-108.643	-379.395	-656.738	-258.789	-149.414	-217.773	-158.691	-214.844	-245.117	-228.516	-161.621	-107.422	-214.844	-314.453	-433.594	-477.539	-349.609
1177	-486.328	-106.689	-379.883	-658.203	-260.254	-149.414	-218.75	-157.227	-215.82	-245.605	-226.563	-162.598	-110.352	-213.867	-312.988	-434.082	-477.539	-353.516
1178	-492.188	-108.154	-381.836	-656.738	-259.766	-148.926	-219.238	-158.203	-214.844	-244.629	-229.492	-162.598	-107.422	-214.844	-313.965	-436.523	-479.492	-351.563
1179	-526.367	-107.666	-382.813	-657.715	-258.789	-150.879	-218.262	-159.668	-216.797	-245.117	-228.027	-163.086	-109.375	-211.914	-316.406	-436.035	-475.586	-354.004
1180	-519.531	-107.422	-382.813	-657.715	-259.766	-148.926	-218.262	-159.668	-213.867	-245.117	-228.027	-163.086	-110.352	-213.867	-318.848	-434.082	-475.586	-353.516
1181	-499.023	-110.107	-382.324	-657.715	-257.813	-150.879	-218.75	-159.668	-216.797	-245.117	-229.492	-163.086	-108.398	-211.914	-318.359	-435.059	-475.586	-350.586
1182	-494.141	-109.375	-382.324	-658.691	-258.789	-149.414	-220.215	-157.715	-215.82	-245.605	-229.004	-162.598	-109.375	-216.797	-316.895	-435.059	-474.609	-350.586
1183	-522.461	-102.783	-382.324	-658.203	-258.789	-150.391	-220.215	-159.668	-215.82	-247.07	-231.445	-163.574	-111.328	-211.914	-317.383	-435.059	-476.563	-354.492
1184	-506.836	-102.539	-380.371	-657.715	-259.766	-150.391	-221.191	-158.691	-216.797	-244.141	-231.445	-164.063	-111.328	-214.844	-318.359	-436.035	-475.586	-354.004
1185	-500	-109.375	-382.324	-657.715	-260.742	-151.367	-220.703	-158.203	-217.773	-246.582	-229.492	-164.063	-108.398	-213.867	-318.848	-436.523	-477.539	-353.516
1186	-500.977	-103.271	-383.789	-661.133	-260.254	-148.926	-225.586	-158.203	-217.773	-247.07	-229.98	-163.086	-109.375	-214.844	-317.383	-439.941	-485.352	-354.98
1187	-500	-103.027	-378.906	-660.156	-259.277	-151.367	-221.68	-157.715	-218.75	-245.605	-231.934	-163.574	-110.352	-212.891	-318.848	-440.43	-478.516	-355.469
1188	-498.047	-102.295	-383.301	-661.133	-261.719	-150.879	-222.168	-159.668	-218.75	-246.582	-233.887	-164.063	-110.352	-213.867	-319.336	-439.453	-477.539	-359.863
1189	-500.977	-102.539	-381.348	-661.621	-259.766	-150.391	-220.703	-160.156	-218.75	-246.094	-232.91	-165.527	-109.375	-213.867	-318.359	-438.965	-478.516	-372.07
1190	-497.07	-101.807	-383.301	-663.574	-261.23	-151.367	-218.75	-161.621	-224.609	-249.512	-230.469	-163.086	-110.352	-217.773	-319.336	-440.43	-488.281	-383.301
1191	-498.047	-101.563	-381.836	-663.086	-260.254	-150.391	-223.145	-158.691	-220.703	-248.535	-231.445	-166.016	-108.398	-214.844	-318.359	-441.895	-485.352	-355.469
1192	-501.953	-102.051	-381.348	-662.109	-262.207	-150.879	-223.145	-160.645	-221.68	-249.023	-231.445	-165.527	-110.352	-216.797	-319.824	-437.5	-483.398	-355.957
1193	-500.977	-102.295	-384.277	-663.574	-264.16	-161.133	-224.121	-159.668	-220.703	-247.07	-233.398	-167.48	-111.328	-217.773	-318.359	-439.453	-485.352	-357.422
1194	-504.883	-103.516	-382.324	-663.574	-263.184	-157.227	-221.191	-159.18	-219.727	-247.07	-231.445	-166.504	-110.352	-213.867	-319.336	-440.43	-487.305	-359.375
1195	-499.023	-102.539	-383.301	-666.016	-263.184	-151.855	-221.191	-160.645	-219.727	-248.047	-233.398	-163.086	-111.328	-216.797	-321.777	-437.5	-476.563	-360.84
1196	-500	-102.783	-379.883	-665.039	-260.742	-152.832	-222.168	-161.133	-220.703	-248.535	-230.957	-166.504	-110.352	-212.891	-319.824	-438.965	-478.516	-358.398
1197	-497.07	-102.295	-382.324	-665.039	-263.184	-153.32	-223.145	-159.18	-222.656	-249.023	-233.887	-165.527	-111.328	-214.844	-319.336	-440.43	-486.328	-358.887
1198	-503.906	-103.271	-381.836	-663.574	-262.695	-158.203	-224.121	-160.645	-222.656	-248.535	-231.445	-166.992	-110.352	-213.867	-321.777	-438.477	-482.422	-358.887
1199	-497.07	-103.516	-382.813	-662.109	-263.184	-152.344	-225.586	-160.645	-222.656	-248.535	-233.887	-166.016	-110.352	-214.844	-321.777	-441.406	-489.258	-359.863
1200	-509.766	-102.295	-384.277	-661.621	-264.16	-158.691	-223.145	-160.156	-225.586	-248.047	-234.863	-166.992	-110.352	-213.867	-320.801	-441.895	-479.492	-361.328
1201	-495.117	-104.248	-384.766	-664.063	-263.672	-159.18	-221.68	-161.133	-218.75	-249.023	-235.352	-166.504	-111.328	-216.797	-321.777	-439.941	-486.328	-361.816
1202	-500	-104.004	-383.789	-665.527	-266.113	-159.668	-226.074	-161.133	-229.492	-248.535	-234.375	-165.527	-109.375	-217.773	-324.707	-441.895	-484.375	-365.723
1203	-500	-103.516	-384.766	-667.48	-264.648	-160.645	-222.168	-160.156	-228.516	-249.512	-235.352	-166.016	-110.352	-215.82	-322.754	-440.43	-479.492	-365.723
1204	-508.789	-101.807	-383.789	-665.039	-264.648	-157.715	-230.469	-162.598	-228.516	-247.559	-235.352	-165.527	-110.352	-220.703	-321.289	-441.406	-480.469	-361.328
1205	-498.047	-108.154	-386.719	-668.945	-264.16	-153.32	-228.516	-161.621	-227.539	-249.023	-235.84	-167.969	-110.352	-218.75	-323.242	-443.848	-479.492	-361.816
1206	-500.977	-104.004	-385.742	-668.457	-264.648	-154.785	-227.539	-161.621	-221.68	-250.488	-235.352	-166.992	-109.375	-216.797	-322.266	-439.941	-478.516	-363.77
1207	-503.906	-109.375	-384.277	-673.34	-266.113	-154.297	-230.469	-162.598	-229.492	-249.023	-236.816	-166.504	-109.375	-215.82	-322.754	-439.941	-480.469	-365.234
1208	-508.789	-105.713	-384.277	-671.387	-264.16	-155.273	-225.098	-163.574	-224.609	-249.512	-235.352	-166.504	-109.375	-220.703	-324.707	-443.848	-481.445	-362.793
1209	-506.836	-106.201	-386.719	-667.969	-265.137	-153.809	-230.957	-163.086	-223.633	-249.512	-236.328	-166.992	-111.328	-219.727	-325.195	-443.359	-479.492	-367.188
1210	-506.836	-107.422	-384.766	-670.41	-265.137	-153.809	-229.492	-164.551	-230.469	-250.488	-237.793	-167.969	-109.375	-218.75	-324.707	-443.848	-478.516	-365.234
1211	-502.93	-105.713	-384.766	-666.504	-266.602	-153.809	-228.516	-164.063	-229.492	-248.535	-234.375	-166.992	-112.305	-222.656	-326.172	-441.406	-482.422	-365.234
1212	-504.883	-109.375	-385.254	-670.41	-265.137	-153.32	-228.027	-161.621	-224.609	-250.977	-238.281	-166.992	-110.352	-220.703	-327.148	-443.359	-482.422	-364.258
1213	-508.789	-107.422	-385.742	-669.922	-264.648	-153.809	-230.957	-166.016	-223.633	-250	-241.211	-167.969	-110.352	-219.727	-324.707	-444.336	-481.445	-366.699
1214	-504.883	-108.643	-384.277	-670.41	-265.625	-153.32	-231.934	-161.621	-223.633	-251.953	-238.77	-168.457	-111.328	-223.633	-325.195	-447.266	-485.352	-367.676
1215	-506.836	-110.352	-384.277	-668.945	-266.113	-153.809	-231.445	-162.598	-224.609	-251.953	-237.793	-168.945	-110.352	-223.633	-326.172	-445.801	-490.234	-365.234
1216	-506.836	-111.572	-384.766	-668.457	-266.602	-154.785	-229.492	-164.063	-224.609	-250	-236.328	-169.434	-111.328	-218.75	-325.684	-446.777	-481.445	-366.699
1217	-507.813	-109.863	-384.277	-670.898	-265.625	-155.273	-230.469	-164.551	-222.656	-253.906	-235.84	-168.945	-111.328	-219.727	-326.66	-446.289	-489.258	-368.652
1218	-502.93	-109.863	-386.23	-671.387	-268.066	-152.344	-228.027	-163.086	-223.633	-252.93	-236.816	-168.945	-112.305	-219.727	-326.172	-445.801	-482.422	-370.117
1219	-507.813	-112.061	-386.23	-667.48	-267.578	-153.32	-230.957	-164.551	-223.633	-250.977	-239.746	-169.922	-113.281	-217.773	-326.66	-448.73	-480.469	-369.141
1220	-504.883	-106.689	-386.719	-669.922	-267.09	-155.762	-231.934	-166.016	-223.633	-253.418	-240.723	-168.945	-110.352	-225.586	-326.172	-446.289	-483.398	-371.582
1221	-509.766	-105.957	-387.207	-670.41	-266.113	-153.32	-232.422	-165.527	-223.633	-253.418	-240.234	-170.41	-111.328	-226.563	-326.172	-444.824	-483.398	-371.094
1222	-505.859	-112.793	-386.719	-669.922	-267.578	-154.297	-232.91	-164.551	-224.609	-252.441	-240.723	-169.434	-111.328	-224.609	-326.66	-448.242	-484.375	-370.605
1223	-507.813	-111.572	-387.695	-671.875	-269.043	-153.809	-232.422	-165.527	-226.563	-253.418	-239.258	-170.898	-112.305	-220.703	-326.172	-446.777	-483.398	-370.117
1224	-506.836	-113.281	-386.23	-669.922	-267.578	-154.785	-227.051	-164.551	-224.609	-254.395	-243.164	-169.434	-111.328	-222.656	-325.684	-447.754	-483.398	-374.023
1225	-503.906	-106.689	-387.695	-668.457	-267.578	-153.809	-234.863	-163.574	-224.609	-255.371	-242.188	-169.434	-112.305	-221.68	-328.125	-446.777	-485.352	-371.094
1226	-504.883	-112.061	-385.254	-670.41	-266.602	-154.297	-231.934	-166.016	-225.586	-253.906	-242.676	-170.41	-112.305	-224.609	-329.59	-447.754	-485.352	-375
1227	-504.883	-116.699	-385.742	-670.41	-270.996	-155.762	-234.375	-166.992	-225.586	-253.906	-242.188	-168.457	-113.281	-223.633	-328.125	-446.777	-485.352	-372.559
1228	-510.742	-114.502	-386.719	-668.945	-270.996	-154.297	-228.516	-164.551	-225.586	-252.93	-242.676	-170.898	-112.305	-223.633	-325.684	-448.242	-484.375	-380.371
1229	-518.555	-113.77	-385.254	-670.41	-269.043	-155.762	-234.375	-164.551	-228.516	-255.371	-242.676	-170.41	-112.305	-222.656	-331.055	-447.754	-489.258	-374.023
1230	-514.648	-114.502	-385.254	-671.387	-271.484	-155.762	-235.84	-164.551	-226.563	-253.906	-241.699	-172.363	-114.258	-224.609	-330.566	-448.73	-485.352	-375.488
1231	-510.742	-113.281	-387.207	-672.363	-270.02	-155.273	-232.91	-166.016	-225.586	-254.883	-242.676	-172.363	-112.305	-219.727	-328.125	-447.754	-485.352	-370.605
1232	-509.766	-107.91	-387.695	-672.852	-270.996	-155.762	-234.863	-164.063	-226.563	-252.93	-243.164	-172.852	-116.211	-220.703	-328.613	-448.242	-487.305	-370.605
1233	-510.742	-108.643	-386.23	-672.363	-270.02	-155.762	-234.375	-165.527	-226.563	-254.395	-244.629	-172.363	-113.281	-220.703	-328.125	-447.754	-482.422	-371.094
1234	-512.695	-112.061	-384.766	-671.875	-270.508	-155.762	-234.375	-165.039	-231.445	-254.883	-244.141	-173.828	-113.281	-221.68	-328.125	-448.73	-484.375	-372.559
1235	-507.813	-107.178	-387.207	-674.316	-271.484	-156.25	-233.887	-164.063	-232.422	-256.836	-242.188	-173.34	-112.305	-218.75	-327.148	-448.242	-482.422	-374.023
1236	-513.672	-108.398	-385.742	-674.316	-268.066	-155.273	-235.352	-164.551	-224.609	-256.348	-246.094	-173.34	-114.258	-222.656	-329.102	-445.801	-485.352	-386.23
1237	-510.742	-107.422	-387.695	-675.293	-273.438	-154.297	-235.352	-166.504	-226.563	-257.813	-247.07	-172.852	-115.234	-224.609	-329.102	-448.73	-482.422	-379.883
1238	-510.742	-108.154	-381.836	-672.363	-270.508	-155.762	-233.398	-165.527	-227.539	-256.348	-247.559	-174.805	-113.281	-224.609	-327.637	-450.195	-485.352	-379.395
1239	-515.625	-107.422	-385.254	-675.781	-271.973	-155.762	-234.863	-165.039	-228.516	-257.324	-244.629	-173.34	-120.117	-226.563	-330.566	-448.242	-484.375	-379.883
1240	-515.625	-108.887	-385.254	-677.246	-273.438	-155.762	-238.281	-164.551	-240.234	-256.836	-246.582	-173.34	-113.281	-224.609	-329.59	-449.707	-484.375	-377.93
1241	-514.648	-108.398	-385.742	-678.223	-270.996	-157.715	-237.305	-167.969	-236.328	-255.859	-246.094	-172.852	-111.328	-222.656	-329.102	-448.242	-485.352	-376.465
1242	-514.648	-109.375	-384.766	-677.246	-272.949	-157.715	-235.84	-164.063	-228.516	-256.836	-245.117	-175.293	-114.258	-226.563	-328.613	-450.684	-487.305	-375.488
1243	-511.719	-109.131	-385.254	-678.223	-270.508	-156.738	-237.793	-166.504	-228.516	-258.789	-248.047	-174.805	-113.281	-223.633	-328.613	-449.219	-488.281	-375.977
1244	-516.602	-108.643	-385.254	-678.711	-271.484	-155.273	-231.445	-165.527	-229.492	-258.301	-246.094	-175.293	-112.305	-226.563	-333.008	-450.195	-487.305	-377.93
1245	-513.672	-108.154	-386.23	-681.641	-273.438	-157.715	-238.281	-166.016	-229.492	-259.277	-247.07	-175.293	-116.211	-224.609	-331.055	-447.266	-486.328	-376.953
1246	-515.625	-108.643	-386.23	-676.758	-275.391	-157.227	-235.352	-167.48	-234.375	-259.766	-246.094	-174.805	-112.305	-224.609	-329.59	-449.707	-486.328	-378.418
1247	-518.555	-115.234	-386.23	-679.688	-274.414	-157.715	-237.305	-166.504	-232.422	-260.742	-244.629	-174.316	-113.281	-226.563	-332.031	-448.242	-488.281	-379.395
1248	-518.555	-109.863	-384.277	-682.129	-273.438	-155.273	-237.305	-167.48	-237.305	-258.789	-248.047	-174.805	-114.258	-224.609	-330.566	-447.266	-487.305	-377.441
1249	-514.648	-108.154	-384.277	-680.176	-272.461	-154.297	-238.77	-168.457	-235.352	-259.766	-248.047	-177.246	-115.234	-224.609	-332.031	-449.219	-488.281	-379.395
1250	-517.578	-113.037	-386.23	-679.688	-270.508	-156.738	-236.816	-166.992	-233.398	-258.301	-246.582	-174.805	-114.258	-227.539	-332.031	-452.637	-486.328	-380.371
1251	-517.578	-110.107	-388.184	-677.734	-273.926	-155.762	-237.793	-167.969	-229.492	-257.813	-245.605	-174.805	-112.305	-230.469	-331.543	-447.266	-486.328	-379.883
1252	-520.508	-113.525	-384.277	-682.617	-272.949	-155.273	-232.422	-167.48	-229.492	-258.789	-246.582	-173.828	-115.234	-236.328	-333.496	-450.684	-483.398	-377.441
1253	-518.555	-108.887	-388.184	-684.082	-272.461	-156.25	-239.258	-167.969	-229.492	-260.742	-246.094	-174.805	-113.281	-230.469	-331.055	-449.219	-488.281	-381.836
1254	-522.461	-114.258	-385.254	-681.641	-272.461	-156.25	-239.746	-169.434	-229.492	-259.766	-248.047	-174.805	-112.305	-229.492	-333.008	-449.707	-489.258	-383.301
1255	-525.391	-114.258	-391.602	-679.688	-270.996	-156.25	-240.723	-168.945	-238.281	-258.301	-246.582	-175.293	-114.258	-227.539	-331.055	-451.66	-494.141	-380.371
1256	-523.438	-115.234	-388.184	-683.594	-274.902	-156.25	-239.258	-168.945	-233.398	-262.207	-247.07	-175.781	-114.258	-228.516	-330.566	-452.637	-484.375	-383.789
1257	-521.484	-115.967	-387.207	-683.105	-274.902	-163.574	-239.258	-169.922	-232.422	-263.184	-246.582	-177.246	-114.258	-228.516	-333.008	-451.172	-489.258	-383.301
1258	-520.508	-109.863	-386.719	-683.105	-274.902	-162.109	-239.746	-170.41	-230.469	-260.742	-245.605	-178.711	-113.281	-227.539	-333.008	-453.125	-485.352	-384.766
1259	-519.531	-108.398	-387.695	-683.105	-272.949	-157.715	-240.723	-170.41	-232.422	-261.719	-249.512	-176.27	-114.258	-226.563	-333.984	-451.172	-500.977	-382.813
1260	-522.461	-111.572	-390.625	-682.129	-276.367	-159.18	-238.281	-168.945	-232.422	-259.277	-249.512	-178.223	-114.258	-230.469	-333.496	-453.613	-494.141	-384.766
1261	-531.25	-109.375	-387.207	-682.617	-276.855	-157.227	-234.863	-167.48	-233.398	-259.766	-247.559	-176.27	-114.258	-232.422	-335.449	-452.637	-525.391	-382.813
1262	-520.508	-111.816	-388.672	-683.594	-274.414	-158.203	-232.422	-169.434	-232.422	-258.789	-246.582	-176.758	-115.234	-232.422	-332.52	-450.684	-495.117	-382.324
1263	-526.367	-115.479	-387.695	-685.059	-274.902	-157.715	-241.211	-168.945	-232.422	-261.719	-248.535	-176.758	-116.211	-228.516	-333.496	-453.125	-490.234	-384.277
1264	-553.711	-117.432	-390.625	-686.523	-275.391	-156.738	-240.723	-166.992	-234.375	-262.207	-250.488	-177.246	-114.258	-227.539	-332.52	-453.125	-489.258	-388.672
1265	-532.227	-118.408	-388.672	-686.035	-273.926	-157.227	-236.328	-169.434	-230.469	-262.695	-250	-176.27	-114.258	-230.469	-333.984	-455.566	-489.258	-386.23
1266	-525.391	-115.234	-392.09	-683.105	-275.391	-156.738	-235.84	-168.945	-232.422	-264.648	-249.023	-176.758	-115.234	-231.445	-333.496	-455.078	-491.211	-393.066
1267	-529.297	-116.699	-389.16	-687.5	-274.414	-158.691	-239.258	-168.945	-232.422	-261.23	-249.023	-178.711	-115.234	-234.375	-335.449	-455.566	-490.234	-385.254
1268	-521.484	-110.596	-388.672	-683.105	-275.879	-157.715	-241.211	-170.41	-232.422	-265.625	-249.023	-178.711	-115.234	-230.469	-334.961	-453.613	-490.234	-393.555
1269	-526.367	-117.92	-389.16	-685.547	-276.367	-157.715	-240.723	-169.922	-233.398	-263.672	-251.953	-176.758	-115.234	-229.492	-331.055	-453.125	-496.094	-386.23
1270	-527.344	-109.375	-388.184	-684.57	-276.367	-157.227	-236.328	-169.434	-233.398	-263.672	-249.512	-177.246	-115.234	-228.516	-334.961	-457.031	-488.281	-389.16
1271	-524.414	-109.131	-390.625	-689.941	-276.855	-163.574	-237.793	-167.969	-234.375	-265.625	-250.977	-179.199	-115.234	-229.492	-333.984	-453.613	-492.188	-389.16
1272	-542.969	-109.619	-388.672	-687.012	-276.367	-164.551	-243.164	-169.922	-235.352	-266.602	-251.953	-178.223	-115.234	-226.563	-333.984	-455.078	-493.164	-388.184
1273	-530.273	-109.375	-388.184	-687.5	-275.879	-166.016	-240.723	-167.48	-233.398	-265.137	-251.465	-178.711	-115.234	-230.469	-334.961	-454.102	-493.164	-389.648
1274	-534.18	-108.643	-388.672	-687.012	-272.949	-165.527	-242.676	-169.434	-234.375	-263.184	-250	-179.199	-115.234	-230.469	-334.961	-457.52	-494.141	-388.184
1275	-541.992	-106.445	-391.113	-687.988	-273.438	-159.18	-241.211	-168.945	-235.352	-266.113	-250.977	-177.734	-116.211	-229.492	-334.473	-456.543	-497.07	-390.625
1276	-545.898	-107.666	-389.16	-686.523	-277.832	-157.715	-244.629	-169.434	-234.375	-263.672	-249.512	-177.246	-116.211	-234.375	-334.961	-458.984	-500.977	-387.695
1277	-534.18	-109.375	-390.137	-689.941	-276.855	-157.715	-242.188	-169.922	-234.375	-267.578	-250.977	-178.711	-116.211	-238.281	-337.402	-458.984	-492.188	-390.137
1278	-542.969	-107.666	-387.695	-689.453	-278.809	-161.133	-243.164	-170.898	-234.375	-265.625	-250.977	-177.734	-115.234	-232.422	-334.961	-460.938	-490.234	-397.949
1279	-539.063	-110.107	-391.602	-690.918	-278.809	-159.668	-240.234	-169.434	-235.352	-270.02	-250	-178.711	-115.234	-232.422	-335.938	-459.473	-501.953	-395.508
1280	-531.25	-110.596	-389.16	-689.941	-279.297	-158.691	-239.746	-171.387	-235.352	-267.578	-250	-179.688	-115.234	-233.398	-336.914	-458.496	-500	-394.043
1281	-531.25	-108.887	-390.625	-693.359	-278.809	-157.715	-245.605	-172.363	-236.328	-266.602	-249.512	-178.711	-116.211	-234.375	-335.449	-457.52	-498.047	-393.555
1282	-543.945	-108.887	-390.625	-693.359	-278.32	-159.668	-245.117	-170.898	-236.328	-266.602	-250.977	-178.711	-117.188	-233.398	-335.938	-460.938	-500	-390.625
1283	-533.203	-109.131	-388.184	-693.848	-281.25	-159.18	-246.582	-170.898	-235.352	-267.578	-249.512	-178.223	-120.117	-232.422	-334.961	-458.984	-494.141	-393.066
1284	-532.227	-109.375	-388.184	-695.313	-277.344	-157.715	-244.141	-169.922	-239.258	-269.043	-252.441	-179.688	-116.211	-233.398	-337.891	-460.938	-491.211	-393.555
1285	-541.016	-109.619	-389.648	-692.383	-278.809	-158.203	-247.07	-171.387	-235.352	-269.531	-251.953	-179.199	-117.188	-234.375	-338.379	-459.473	-498.047	-395.02
1286	-541.992	-110.596	-390.137	-695.313	-277.832	-159.18	-246.582	-170.898	-237.305	-268.555	-253.418	-179.688	-124.023	-234.375	-334.961	-461.426	-494.141	-393.066
1287	-551.758	-116.211	-389.648	-693.359	-277.832	-157.715	-246.582	-171.875	-235.352	-268.555	-251.465	-180.664	-117.188	-233.398	-335.938	-462.402	-501.953	-399.414
1288	-543.945	-110.107	-388.672	-691.406	-279.297	-158.203	-246.094	-171.387	-236.328	-268.555	-253.418	-179.688	-122.07	-233.398	-336.426	-462.402	-501.953	-397.949
1289	-536.133	-116.455	-392.09	-693.359	-280.762	-166.016	-244.141	-169.434	-247.07	-269.531	-253.906	-179.199	-115.234	-235.352	-336.426	-462.891	-502.93	-394.531
1290	-548.828	-110.352	-390.625	-690.43	-277.344	-166.992	-238.281	-170.898	-244.141	-269.043	-251.465	-181.152	-117.188	-232.422	-334.473	-461.426	-496.094	-394.043
1291	-542.969	-111.572	-391.602	-693.359	-280.273	-164.063	-243.652	-170.898	-238.281	-270.02	-251.465	-181.641	-117.188	-231.445	-338.379	-462.891	-498.047	-404.297
1292	-541.016	-109.131	-393.066	-695.801	-282.227	-160.645	-245.117	-172.363	-237.305	-272.949	-251.953	-179.688	-116.211	-232.422	-336.426	-460.938	-500	-404.785
1293	-545.898	-115.723	-390.625	-692.871	-278.32	-159.668	-240.723	-173.828	-243.164	-269.531	-252.441	-182.617	-116.211	-232.422	-337.891	-462.891	-496.094	-403.809
1294	-536.133	-115.723	-392.578	-697.266	-280.762	-165.527	-239.746	-172.363	-241.211	-270.508	-254.395	-181.152	-115.234	-235.352	-337.402	-460.938	-500	-403.809
1295	-535.156	-109.863	-390.137	-695.801	-278.809	-159.18	-245.605	-172.852	-238.281	-271.484	-257.813	-179.688	-116.211	-233.398	-335.449	-460.938	-497.07	-404.785
1296	-541.992	-108.887	-392.09	-695.801	-278.32	-166.016	-246.582	-173.828	-239.258	-269.531	-254.883	-180.664	-115.234	-235.352	-337.891	-461.426	-497.07	-403.32
1297	-551.758	-109.131	-391.113	-697.754	-278.32	-162.598	-236.816	-171.875	-242.188	-270.996	-258.301	-185.547	-115.234	-237.305	-337.402	-464.844	-500	-403.809
1298	-549.805	-109.619	-392.578	-698.242	-281.25	-159.18	-246.094	-172.852	-243.164	-270.996	-255.859	-181.152	-116.211	-235.352	-338.379	-462.402	-498.047	-405.273
1299	-549.805	-111.084	-392.09	-698.242	-279.785	-161.133	-240.234	-175.781	-238.281	-271.484	-257.813	-180.664	-119.141	-234.375	-338.379	-464.355	-498.047	-403.809
1300	-546.875	-110.352	-394.043	-696.289	-281.25	-160.156	-242.188	-174.316	-240.234	-271.973	-257.813	-181.152	-116.211	-234.375	-337.891	-462.402	-500.977	-401.367
1301	-569.336	-116.455	-393.066	-698.242	-279.297	-160.645	-239.746	-174.316	-236.328	-270.02	-257.324	-182.617	-117.188	-233.398	-338.867	-464.355	-499.023	-405.273
1302	-566.406	-108.398	-393.066	-696.777	-281.25	-160.156	-240.234	-175.781	-240.234	-271.973	-254.395	-183.594	-117.188	-239.258	-338.867	-462.891	-500	-406.25
1303	-547.852	-115.723	-394.043	-696.289	-281.25	-161.621	-240.723	-174.805	-237.305	-270.996	-256.348	-182.617	-117.188	-235.352	-340.82	-467.285	-497.07	-407.715
1304	-553.711	-109.375	-393.066	-698.242	-282.227	-159.18	-241.699	-174.805	-238.281	-271.484	-256.348	-182.129	-117.188	-237.305	-338.867	-462.891	-499.023	-399.414
1305	-540.039	-110.596	-393.066	-702.148	-279.785	-159.668	-243.164	-174.805	-241.211	-272.461	-257.813	-180.664	-116.211	-236.328	-341.797	-463.379	-498.047	-401.855
1306	-551.758	-117.432	-393.066	-699.219	-280.273	-158.203	-251.465	-173.828	-240.234	-272.949	-258.789	-179.688	-117.188	-234.375	-340.82	-463.379	-500.977	-401.855
1307	-556.641	-114.99	-393.555	-700.195	-280.762	-159.668	-242.676	-174.316	-234.375	-273.438	-258.789	-181.152	-117.188	-239.258	-337.891	-463.867	-499.023	-398.926
1308	-553.711	-108.398	-395.02	-700.684	-281.738	-160.645	-242.188	-173.34	-239.258	-271.973	-257.324	-182.129	-116.211	-242.188	-340.332	-463.867	-499.023	-409.668
1309	-544.922	-114.746	-395.02	-702.637	-280.273	-158.691	-240.234	-172.852	-239.258	-273.926	-256.836	-180.664	-117.188	-241.211	-341.309	-462.891	-500.977	-404.297
1310	-548.828	-109.375	-392.578	-702.148	-281.25	-159.18	-244.141	-175.293	-239.258	-273.438	-259.277	-183.105	-117.188	-243.164	-341.797	-461.914	-500.977	-405.762
1311	-547.852	-109.375	-395.508	-698.242	-281.25	-159.668	-242.676	-173.828	-239.258	-273.926	-258.789	-182.129	-118.164	-235.352	-339.844	-462.891	-500.977	-403.809
1312	-542.969	-109.131	-392.09	-704.102	-279.785	-161.133	-244.141	-172.852	-238.281	-274.414	-257.813	-182.617	-117.188	-238.281	-342.773	-464.355	-502.93	-406.738
1313	-542.969	-109.619	-392.09	-703.125	-282.715	-160.156	-243.652	-177.246	-238.281	-275.879	-260.742	-183.105	-116.211	-234.375	-342.285	-463.867	-502.93	-404.297
1314	-543.945	-108.643	-393.555	-702.637	-280.762	-161.621	-245.117	-175.781	-247.07	-274.902	-260.742	-187.012	-117.188	-241.211	-340.82	-464.355	-501.953	-404.785
1315	-550.781	-110.107	-393.555	-703.125	-282.715	-159.668	-255.371	-175.781	-240.234	-277.344	-259.277	-183.105	-116.211	-237.305	-342.773	-464.844	-501.953	-403.809
1316	-542.969	-109.863	-393.066	-701.66	-280.273	-166.992	-245.605	-174.805	-240.234	-276.367	-261.23	-183.105	-116.211	-239.258	-341.797	-466.797	-504.883	-404.297
1317	-560.547	-114.746	-393.066	-705.566	-282.227	-167.969	-243.652	-177.246	-241.211	-276.367	-265.625	-188.965	-117.188	-238.281	-341.309	-466.797	-501.953	-406.738
1318	-551.758	-110.596	-392.578	-703.613	-280.762	-160.645	-248.047	-178.223	-242.188	-279.785	-259.277	-187.012	-116.211	-236.328	-343.75	-466.797	-502.93	-406.738
1319	-550.781	-110.107	-395.02	-702.148	-283.203	-159.18	-248.535	-180.664	-239.258	-278.32	-260.254	-182.129	-117.188	-237.305	-341.309	-468.262	-503.906	-405.762
1320	-544.922	-114.258	-396.484	-705.566	-282.715	-159.18	-249.512	-181.641	-242.188	-274.902	-260.742	-182.129	-116.211	-244.141	-340.332	-467.285	-503.906	-409.668
1321	-552.734	-110.596	-396.484	-704.59	-283.203	-161.621	-251.465	-175.781	-244.141	-277.344	-263.184	-182.617	-119.141	-238.281	-340.82	-466.309	-507.813	-407.227
1322	-545.898	-115.967	-395.996	-705.566	-283.203	-161.621	-250.977	-176.758	-241.211	-276.855	-262.695	-181.641	-118.164	-238.281	-344.238	-466.309	-500.977	-402.344
1323	-548.828	-117.188	-396.973	-703.125	-283.691	-160.645	-246.094	-176.758	-241.211	-279.785	-259.766	-183.594	-118.164	-240.234	-343.262	-464.844	-509.766	-406.738
1324	-546.875	-118.164	-394.531	-706.055	-283.203	-161.133	-245.605	-175.781	-242.188	-276.367	-263.672	-183.105	-116.211	-241.211	-340.82	-468.75	-506.836	-404.785
1325	-554.688	-115.723	-394.043	-702.637	-285.645	-161.133	-251.465	-176.758	-244.141	-276.367	-263.672	-184.082	-117.188	-240.234	-342.285	-467.773	-500.977	-409.18
1326	-552.734	-114.014	-399.414	-705.078	-284.18	-162.109	-252.441	-176.758	-243.164	-279.297	-261.23	-184.57	-118.164	-242.188	-342.285	-470.215	-503.906	-407.715
1327	-548.828	-110.596	-396.484	-706.543	-286.133	-161.133	-252.441	-177.734	-246.094	-276.367	-263.672	-184.57	-119.141	-240.234	-341.797	-466.309	-503.906	-412.109
1328	-555.664	-110.107	-395.996	-707.52	-283.203	-161.133	-253.906	-176.758	-242.188	-281.25	-265.137	-184.082	-118.164	-238.281	-341.797	-469.238	-500.977	-409.668
1329	-543.945	-112.305	-395.996	-709.961	-285.156	-159.668	-251.465	-177.246	-246.094	-278.32	-267.09	-186.035	-117.188	-247.07	-340.82	-468.75	-504.883	-410.156
1330	-543.945	-109.131	-395.02	-704.102	-284.18	-162.109	-252.93	-177.734	-245.117	-277.344	-264.648	-185.547	-117.188	-239.258	-343.262	-467.773	-502.93	-408.203
1331	-551.758	-111.084	-396.973	-705.566	-284.668	-161.621	-252.441	-178.223	-242.188	-278.809	-265.625	-187.5	-115.234	-238.281	-342.773	-471.191	-501.953	-416.992
1332	-549.805	-109.863	-398.438	-710.449	-282.715	-161.621	-247.559	-177.246	-242.188	-278.809	-264.648	-184.082	-118.164	-240.234	-342.285	-468.75	-509.766	-414.551
1333	-548.828	-110.107	-395.996	-709.961	-283.203	-162.109	-253.418	-177.246	-241.211	-276.855	-266.113	-185.059	-118.164	-243.164	-342.285	-470.215	-501.953	-416.016
1334	-544.922	-115.723	-395.508	-708.008	-283.203	-160.645	-248.535	-177.734	-242.188	-278.32	-265.625	-186.523	-118.164	-241.211	-343.262	-471.68	-508.789	-413.086
1335	-548.828	-111.328	-395.02	-708.496	-284.18	-163.574	-250.488	-176.27	-242.188	-277.344	-265.625	-186.035	-117.188	-241.211	-343.75	-469.727	-503.906	-412.109
1336	-549.805	-110.84	-395.02	-707.52	-285.645	-161.621	-251.953	-178.223	-244.141	-278.32	-267.578	-187.988	-118.164	-235.352	-342.773	-468.75	-503.906	-413.574
1337	-548.828	-110.84	-395.02	-704.59	-285.645	-162.109	-250.488	-178.711	-244.141	-279.297	-267.09	-185.547	-119.141	-240.234	-345.215	-470.215	-503.906	-418.945
1338	-548.828	-111.572	-395.02	-708.496	-286.621	-162.598	-253.906	-178.711	-244.141	-280.762	-267.09	-186.523	-119.141	-238.281	-345.215	-471.68	-504.883	-412.109
1339	-551.758	-109.863	-396.484	-709.473	-286.133	-161.621	-249.023	-178.711	-242.188	-281.25	-266.113	-186.035	-118.164	-240.234	-344.727	-469.727	-503.906	-420.41
1340	-550.781	-109.619	-396.973	-709.473	-286.133	-164.063	-254.883	-178.711	-242.188	-279.785	-266.602	-186.523	-118.164	-238.281	-345.215	-468.75	-508.789	-414.063
1341	-549.805	-110.84	-393.555	-707.031	-288.086	-161.621	-249.023	-179.199	-243.164	-280.273	-266.602	-186.035	-118.164	-237.305	-344.238	-471.191	-508.789	-416.504
1342	-550.781	-114.746	-397.949	-709.473	-284.668	-162.598	-247.559	-178.223	-243.164	-283.691	-267.578	-186.523	-116.211	-241.211	-346.68	-473.145	-504.883	-416.016
1343	-550.781	-110.352	-396.973	-707.52	-287.109	-163.086	-250.977	-179.199	-244.141	-281.738	-267.09	-183.594	-118.164	-240.234	-345.703	-470.215	-502.93	-416.992
1344	-549.805	-110.107	-396.484	-708.496	-287.598	-161.621	-249.512	-178.711	-244.141	-281.25	-268.555	-185.059	-118.164	-241.211	-347.168	-470.215	-503.906	-418.457
1345	-549.805	-111.816	-395.02	-711.426	-289.551	-163.574	-246.582	-178.223	-242.188	-282.715	-269.531	-186.523	-120.117	-242.188	-348.145	-469.238	-502.93	-424.316
1346	-552.734	-111.328	-398.926	-708.984	-290.039	-162.598	-248.047	-178.711	-249.023	-280.273	-267.09	-187.012	-118.164	-240.234	-346.191	-469.727	-501.953	-415.527
1347	-552.734	-111.816	-397.461	-710.938	-290.039	-163.086	-248.047	-179.199	-248.047	-280.762	-269.043	-186.523	-119.141	-243.164	-342.773	-470.215	-512.695	-414.551
1348	-552.734	-112.061	-396.973	-713.867	-289.551	-162.109	-254.395	-178.711	-243.164	-283.203	-269.043	-187.988	-119.141	-241.211	-346.68	-472.168	-505.859	-417.969
1349	-551.758	-112.061	-396.973	-711.914	-291.504	-162.598	-252.93	-178.711	-244.141	-283.203	-267.578	-188.477	-118.164	-239.258	-349.121	-473.145	-504.883	-416.992
1350	-552.734	-112.549	-399.902	-710.938	-289.063	-163.574	-248.535	-180.176	-244.141	-284.18	-268.555	-185.547	-117.188	-244.141	-348.145	-470.703	-504.883	-416.992
1351	-558.594	-112.061	-397.461	-714.355	-290.039	-161.621	-255.371	-178.711	-242.188	-282.715	-270.02	-192.871	-122.07	-241.211	-349.609	-469.727	-504.883	-416.016
1352	-556.641	-112.793	-400.391	-714.355	-289.551	-162.109	-254.883	-180.176	-246.094	-282.715	-269.043	-187.5	-119.141	-243.164	-347.168	-469.727	-504.883	-417.969
1353	-557.617	-111.084	-396.973	-712.891	-290.527	-161.621	-253.906	-179.199	-250.977	-284.668	-269.043	-187.5	-118.164	-241.211	-347.168	-471.191	-503.906	-420.41
1354	-554.688	-113.281	-397.949	-713.379	-291.504	-163.574	-257.324	-178.711	-251.953	-283.203	-269.531	-195.313	-118.164	-241.211	-346.68	-471.191	-505.859	-425.781
1355	-556.641	-112.549	-395.02	-712.891	-292.48	-164.063	-255.371	-180.664	-249.023	-285.156	-270.996	-188.477	-118.164	-243.164	-348.633	-472.168	-507.813	-420.898
1356	-557.617	-114.014	-399.902	-712.891	-291.504	-164.063	-254.883	-180.664	-248.047	-283.203	-270.02	-186.523	-119.141	-246.094	-346.68	-473.633	-503.906	-419.434
1357	-560.547	-111.816	-397.461	-712.891	-291.504	-164.551	-254.395	-180.176	-244.141	-283.691	-269.531	-187.012	-119.141	-249.023	-346.68	-474.121	-515.625	-418.457
1358	-559.57	-114.502	-395.996	-714.844	-291.992	-163.574	-254.883	-179.199	-243.164	-285.645	-271.973	-187.012	-118.164	-243.164	-347.656	-473.633	-507.813	-422.852
1359	-557.617	-113.037	-397.461	-712.891	-291.992	-162.109	-255.859	-179.688	-250	-287.109	-272.461	-185.547	-117.188	-246.094	-347.168	-472.168	-508.789	-424.805
1360	-558.594	-113.525	-397.461	-709.473	-292.969	-165.527	-258.301	-180.176	-245.117	-285.156	-272.949	-187.012	-119.141	-246.094	-348.633	-472.168	-508.789	-422.363
1361	-559.57	-113.281	-398.926	-713.867	-293.457	-166.016	-259.766	-179.199	-245.117	-286.133	-272.949	-187.988	-118.164	-246.094	-350.098	-471.191	-512.695	-420.898
1362	-559.57	-120.361	-396.484	-714.355	-294.434	-165.039	-255.859	-178.223	-245.117	-285.645	-271.484	-187.5	-120.117	-247.07	-349.609	-474.121	-514.648	-423.34
1363	-576.172	-113.77	-396.484	-716.797	-293.457	-164.551	-253.906	-181.152	-245.117	-288.086	-270.996	-186.523	-120.117	-245.117	-348.145	-470.703	-515.625	-421.875
1364	-583.008	-122.07	-398.926	-712.891	-291.504	-164.063	-258.301	-181.641	-250.977	-286.133	-272.461	-186.523	-120.117	-251.953	-349.121	-471.68	-509.766	-423.828
1365	-576.172	-121.094	-397.461	-715.82	-290.527	-163.574	-255.371	-180.664	-246.094	-286.621	-273.926	-187.988	-120.117	-246.094	-349.121	-473.145	-506.836	-423.828
1366	-576.172	-120.605	-395.02	-717.773	-291.992	-164.551	-256.348	-182.129	-245.117	-285.645	-273.926	-186.523	-119.141	-247.07	-349.121	-474.609	-506.836	-426.27
1367	-587.891	-113.77	-395.996	-715.332	-294.922	-164.551	-253.418	-181.152	-246.094	-286.621	-273.926	-186.523	-120.117	-250	-345.703	-475.586	-506.836	-424.805
1368	-563.477	-111.816	-398.438	-715.82	-294.434	-165.039	-254.395	-182.129	-250.977	-285.156	-273.926	-188.477	-119.141	-250	-349.121	-472.656	-506.836	-424.805
1369	-564.453	-114.502	-396.973	-714.844	-292.969	-164.063	-258.789	-181.152	-250	-286.621	-275.879	-187.012	-120.117	-250.977	-348.633	-473.633	-512.695	-425.293
1370	-567.383	-117.92	-397.949	-718.262	-291.992	-166.016	-257.813	-180.176	-248.047	-287.598	-276.367	-187.5	-121.094	-253.906	-350.586	-474.609	-525.391	-427.246
1371	-567.383	-118.164	-398.438	-715.82	-291.992	-165.039	-261.719	-181.641	-248.047	-288.086	-274.414	-186.035	-119.141	-255.859	-349.121	-478.027	-512.695	-426.27
1372	-572.266	-116.211	-395.508	-717.773	-292.48	-167.48	-258.789	-182.617	-246.094	-287.598	-273.926	-187.5	-120.117	-251.953	-349.121	-476.074	-516.602	-426.758
1373	-562.5	-119.629	-395.508	-716.309	-292.48	-171.387	-250.488	-182.129	-248.047	-285.645	-274.414	-185.547	-120.117	-252.93	-350.098	-476.563	-516.602	-427.734
1374	-576.172	-118.408	-395.996	-716.309	-291.992	-164.551	-252.441	-180.664	-247.07	-287.598	-272.461	-189.453	-120.117	-254.883	-349.121	-476.563	-514.648	-426.27
1375	-560.547	-118.652	-395.996	-714.844	-293.945	-163.086	-250.488	-183.105	-250.977	-287.109	-276.367	-188.965	-122.07	-252.93	-349.609	-475.098	-515.625	-429.199
1376	-566.406	-118.408	-397.461	-715.82	-293.945	-164.551	-252.441	-185.059	-254.883	-287.109	-276.855	-188.477	-120.117	-250	-349.609	-476.563	-518.555	-426.27
1377	-566.406	-114.258	-399.414	-715.82	-293.457	-166.016	-249.512	-183.105	-252.93	-288.086	-276.367	-188.965	-120.117	-249.023	-351.563	-475.586	-511.719	-428.223
1378	-570.313	-113.77	-396.484	-718.75	-292.48	-164.063	-250.977	-184.082	-250.977	-288.574	-274.414	-195.801	-125.977	-253.906	-349.609	-478.516	-514.648	-430.664
1379	-570.313	-119.141	-399.414	-718.75	-294.434	-164.063	-251.465	-182.617	-246.094	-289.063	-275.391	-190.43	-122.07	-249.023	-351.563	-476.563	-510.742	-431.152
1380	-566.406	-114.502	-395.996	-718.262	-294.434	-165.527	-250.977	-188.965	-247.07	-288.574	-274.414	-188.965	-121.094	-250	-351.074	-477.539	-506.836	-429.199
1381	-574.219	-114.014	-395.02	-716.309	-293.945	-163.574	-250.977	-184.082	-247.07	-291.016	-274.902	-189.453	-123.047	-251.953	-351.563	-476.074	-519.531	-429.688
1382	-565.43	-118.408	-395.02	-714.355	-295.898	-165.039	-250	-185.059	-251.953	-297.363	-277.832	-189.453	-121.094	-249.023	-349.609	-478.027	-509.766	-441.406
1383	-562.5	-115.234	-396.973	-717.285	-297.363	-165.039	-258.789	-183.105	-248.047	-290.527	-273.926	-192.383	-122.07	-250.977	-352.539	-477.539	-511.719	-428.711
1384	-568.359	-114.258	-399.414	-720.703	-295.41	-166.992	-253.418	-185.547	-249.023	-289.063	-277.832	-188.965	-122.07	-250	-352.539	-479.004	-512.695	-429.688
1385	-570.313	-115.234	-399.902	-718.262	-296.387	-164.551	-252.93	-182.617	-247.07	-289.063	-275.879	-186.523	-123.047	-250	-351.563	-478.027	-512.695	-428.711
1386	-573.242	-113.525	-398.438	-720.215	-295.898	-166.016	-251.953	-182.129	-249.023	-288.086	-277.832	-188.477	-123.047	-253.906	-347.656	-477.051	-511.719	-431.641
1387	-564.453	-114.502	-401.367	-719.238	-297.852	-166.016	-252.93	-190.918	-248.047	-293.945	-275.879	-189.453	-122.07	-252.93	-353.516	-476.074	-511.719	-430.176
1388	-573.242	-114.746	-395.996	-716.797	-296.875	-169.434	-253.906	-184.082	-247.07	-294.922	-274.902	-189.941	-121.094	-254.883	-351.074	-479.004	-508.789	-429.199
1389	-571.289	-115.234	-396.973	-722.168	-294.434	-166.016	-251.465	-184.57	-248.047	-289.551	-276.367	-187.988	-123.047	-251.953	-352.539	-476.074	-514.648	-431.152
1390	-568.359	-114.746	-396.484	-719.727	-295.898	-165.527	-252.93	-185.547	-250	-290.527	-275.879	-189.941	-123.047	-252.93	-352.051	-476.074	-513.672	-432.617
1391	-567.383	-116.699	-398.926	-720.215	-295.898	-166.504	-253.418	-194.824	-249.023	-292.48	-278.32	-188.965	-122.07	-253.906	-354.004	-476.563	-512.695	-437.012
1392	-564.453	-117.188	-402.344	-720.215	-295.41	-165.527	-253.418	-185.059	-252.93	-291.016	-276.855	-191.406	-123.047	-250	-352.051	-476.074	-512.695	-434.082
1393	-565.43	-115.723	-397.949	-722.168	-296.387	-165.527	-251.953	-187.5	-249.023	-291.016	-278.32	-189.453	-121.094	-251.953	-355.469	-474.609	-511.719	-435.059
1394	-570.313	-115.479	-398.438	-722.168	-295.898	-172.852	-252.441	-186.035	-250	-291.504	-276.855	-190.43	-121.094	-259.766	-353.516	-477.539	-513.672	-431.641
1395	-574.219	-114.502	-400.879	-720.703	-295.898	-167.48	-252.93	-185.059	-249.023	-292.48	-280.273	-188.965	-122.07	-253.906	-353.516	-478.516	-512.695	-436.523
1396	-585.938	-114.99	-400.391	-720.215	-296.387	-171.387	-265.625	-185.059	-248.047	-290.527	-276.855	-189.941	-122.07	-253.906	-354.004	-478.516	-513.672	-436.035
1397	-583.984	-114.502	-401.367	-722.656	-293.457	-174.805	-255.859	-185.547	-247.07	-292.48	-277.344	-190.43	-123.047	-253.906	-355.957	-476.563	-512.695	-443.848
1398	-600.586	-115.234	-401.367	-723.633	-296.875	-172.363	-261.23	-185.547	-249.023	-291.992	-279.785	-190.918	-122.07	-251.953	-356.934	-478.516	-528.32	-437.012
1399	-603.516	-113.525	-401.367	-721.191	-296.875	-171.875	-256.348	-183.594	-249.023	-294.434	-284.18	-190.43	-122.07	-256.836	-356.445	-476.563	-513.672	-443.359
1400	-583.984	-115.479	-399.414	-720.215	-297.363	-175.293	-254.883	-184.57	-248.047	-293.457	-281.25	-190.43	-124.023	-254.883	-355.469	-478.516	-513.672	-446.289
1401	-574.219	-113.77	-401.367	-721.68	-296.387	-165.039	-255.859	-183.594	-250.977	-294.434	-278.32	-193.359	-123.047	-251.953	-358.398	-478.027	-515.625	-446.289
1402	-570.313	-114.014	-396.973	-724.609	-297.852	-166.504	-253.906	-184.57	-246.094	-294.434	-281.738	-190.918	-122.07	-254.883	-353.027	-477.051	-512.695	-446.289
1403	-570.313	-119.629	-398.926	-724.121	-295.898	-166.504	-254.883	-186.035	-250	-297.363	-279.297	-192.871	-124.023	-252.93	-355.469	-476.563	-512.695	-437.5
1404	-568.359	-114.746	-399.902	-722.656	-297.852	-166.016	-255.371	-186.035	-251.953	-291.504	-282.227	-192.383	-123.047	-250	-355.469	-478.516	-513.672	-444.336
1405	-574.219	-115.723	-398.926	-725.586	-297.363	-165.527	-254.395	-185.059	-247.07	-295.41	-280.273	-192.383	-123.047	-250.977	-357.422	-479.98	-513.672	-442.871
1406	-569.336	-113.525	-401.367	-721.68	-296.875	-166.504	-254.395	-184.082	-252.93	-294.922	-280.762	-191.895	-124.023	-250.977	-356.445	-479.004	-514.648	-448.73
1407	-575.195	-115.479	-400.879	-723.145	-297.363	-167.48	-254.395	-186.035	-250	-296.875	-280.762	-192.871	-123.047	-251.953	-355.957	-480.469	-517.578	-446.777
1408	-591.797	-114.99	-399.902	-726.074	-301.758	-166.992	-262.207	-185.059	-250.977	-296.387	-279.785	-193.359	-123.047	-252.93	-356.934	-479.492	-515.625	-449.219
1409	-576.172	-114.99	-399.902	-727.051	-300.781	-166.992	-264.648	-185.547	-251.953	-304.199	-281.25	-192.383	-122.07	-252.93	-355.957	-479.98	-517.578	-437.988
1410	-575.195	-115.479	-401.367	-725.098	-298.34	-166.992	-255.859	-184.082	-251.953	-296.387	-281.25	-193.359	-123.047	-253.906	-355.469	-477.539	-516.602	-448.242
1411	-574.219	-114.502	-400.391	-726.074	-297.852	-168.457	-255.371	-185.547	-253.906	-296.387	-282.227	-194.336	-122.07	-259.766	-356.445	-479.98	-516.602	-448.242
1412	-577.148	-115.234	-400.391	-725.098	-301.758	-166.016	-257.324	-184.082	-250.977	-296.387	-280.762	-193.848	-124.023	-252.93	-357.422	-478.516	-515.625	-444.824
1413	-575.195	-115.723	-404.297	-727.051	-299.805	-167.48	-254.883	-187.5	-251.953	-297.363	-284.18	-192.383	-124.023	-255.859	-356.445	-477.539	-516.602	-443.359
1414	-574.219	-120.85	-401.367	-725.098	-299.805	-166.504	-255.859	-193.359	-250.977	-298.34	-283.203	-193.848	-124.023	-254.883	-357.91	-478.516	-515.625	-441.895
1415	-578.125	-114.99	-404.785	-728.516	-300.293	-166.504	-258.301	-186.035	-253.906	-294.434	-282.227	-194.824	-123.047	-250.977	-356.445	-479.004	-515.625	-445.313
1416	-600.586	-114.746	-402.344	-727.051	-300.293	-168.945	-255.859	-185.059	-250.977	-299.316	-282.715	-193.848	-125	-257.813	-357.422	-479.492	-515.625	-444.336
1417	-580.078	-120.605	-403.809	-724.609	-303.223	-167.969	-254.395	-187.5	-251.953	-298.34	-283.691	-194.336	-124.023	-259.766	-357.91	-479.004	-517.578	-445.313
1418	-576.172	-116.699	-403.32	-727.539	-299.805	-167.48	-255.371	-193.848	-250.977	-303.711	-282.715	-194.336	-123.047	-256.836	-356.445	-478.027	-518.555	-446.289
1419	-575.195	-113.281	-403.32	-724.121	-302.246	-165.527	-268.066	-194.336	-252.93	-301.758	-281.738	-193.848	-124.023	-251.953	-355.469	-479.004	-517.578	-449.707
1420	-575.195	-116.211	-401.855	-727.539	-303.223	-167.969	-259.766	-187.988	-252.93	-295.898	-284.18	-193.359	-125	-253.906	-357.422	-478.516	-518.555	-450.195
1421	-574.219	-116.455	-403.809	-730.469	-302.246	-167.48	-261.23	-193.359	-250.977	-296.387	-282.715	-195.313	-123.047	-253.906	-359.375	-478.027	-517.578	-444.336
1422	-576.172	-114.99	-402.344	-729.98	-303.223	-167.969	-255.371	-192.383	-259.766	-296.387	-281.738	-195.801	-127.93	-253.906	-358.887	-479.98	-517.578	-446.777
1423	-584.961	-115.723	-401.855	-728.027	-302.734	-167.48	-262.207	-189.453	-259.766	-296.387	-283.691	-195.801	-123.047	-253.906	-357.422	-478.516	-518.555	-443.848
1424	-580.078	-116.211	-402.344	-726.563	-301.758	-167.48	-254.395	-187.5	-253.906	-297.852	-284.18	-192.871	-123.047	-254.883	-356.445	-480.957	-517.578	-452.637
1425	-576.172	-116.943	-401.855	-727.539	-299.316	-168.945	-256.836	-192.871	-253.906	-297.852	-283.691	-194.824	-124.023	-251.953	-357.91	-481.445	-515.625	-459.961
1426	-577.148	-116.211	-402.832	-729.004	-303.711	-168.457	-255.371	-189.941	-253.906	-295.898	-285.645	-196.289	-125	-251.953	-355.469	-480.957	-517.578	-455.078
1427	-577.148	-115.723	-401.855	-728.027	-304.688	-166.504	-255.371	-193.848	-252.93	-298.34	-286.133	-195.313	-124.023	-254.883	-357.91	-480.469	-519.531	-459.473
1428	-578.125	-116.211	-400.391	-728.027	-301.758	-167.48	-257.324	-188.477	-260.742	-297.852	-286.621	-196.289	-125	-255.859	-356.934	-482.422	-519.531	-444.336
1429	-575.195	-118.164	-401.855	-730.957	-302.734	-167.969	-260.742	-186.523	-262.695	-298.828	-286.621	-196.289	-125	-254.883	-357.91	-478.027	-519.531	-447.754
1430	-582.031	-117.188	-402.344	-732.422	-302.734	-168.457	-259.766	-187.5	-255.859	-297.852	-284.668	-197.266	-125	-255.859	-357.91	-481.445	-517.578	-452.637
1431	-579.102	-114.99	-402.832	-729.004	-303.223	-167.969	-258.789	-187.012	-254.883	-299.316	-287.109	-197.754	-125	-256.836	-359.375	-484.863	-517.578	-452.637
1432	-579.102	-116.943	-403.32	-732.422	-301.758	-167.969	-258.301	-187.012	-255.859	-301.27	-287.598	-197.266	-125	-254.883	-357.91	-484.375	-515.625	-453.613
1433	-579.102	-116.455	-401.855	-729.98	-300.781	-168.945	-257.813	-188.477	-254.883	-301.27	-286.133	-196.777	-124.023	-257.813	-359.375	-480.957	-519.531	-445.313
1434	-582.031	-116.455	-403.32	-731.934	-302.734	-167.969	-256.348	-187.988	-256.836	-310.059	-285.645	-197.754	-125	-255.859	-358.887	-479.492	-520.508	-453.125
1435	-586.914	-116.211	-402.832	-729.492	-304.688	-168.945	-255.371	-186.523	-253.906	-300.781	-286.621	-196.777	-123.047	-255.859	-357.422	-479.492	-517.578	-455.566
1436	-583.008	-116.211	-401.367	-733.887	-303.223	-167.969	-257.813	-188.477	-256.836	-300.781	-286.621	-198.242	-124.023	-256.836	-357.91	-481.445	-520.508	-448.73
1437	-584.961	-116.455	-404.297	-730.957	-303.223	-170.898	-254.883	-188.965	-255.859	-302.734	-287.598	-197.266	-125	-251.953	-358.398	-481.934	-518.555	-458.496
1438	-583.984	-115.967	-403.809	-729.492	-305.176	-168.945	-259.277	-193.848	-253.906	-302.246	-286.133	-196.777	-125.977	-255.859	-360.352	-481.934	-522.461	-465.332
1439	-579.102	-121.582	-403.809	-733.398	-306.152	-166.992	-257.324	-189.941	-255.859	-300.781	-288.086	-197.266	-125	-256.836	-360.352	-482.91	-519.531	-450.684
1440	-580.078	-117.432	-404.297	-729.004	-306.152	-166.992	-258.789	-188.477	-254.883	-302.734	-286.133	-198.242	-125	-255.859	-360.84	-483.398	-523.438	-452.637
1441	-590.82	-117.432	-402.832	-736.816	-305.664	-167.969	-257.324	-188.965	-257.813	-304.199	-290.527	-197.754	-125.977	-257.813	-360.84	-481.445	-518.555	-455.078
1442	-587.891	-116.211	-402.832	-734.375	-307.129	-166.992	-259.277	-191.406	-257.813	-303.223	-291.504	-198.242	-125.977	-255.859	-360.84	-482.91	-519.531	-449.219
1443	-583.008	-116.455	-402.832	-734.375	-304.688	-167.969	-258.789	-190.43	-255.859	-302.734	-287.598	-198.242	-125	-255.859	-360.352	-483.398	-520.508	-452.637
1444	-588.867	-116.699	-403.32	-735.352	-305.664	-166.992	-257.324	-188.477	-256.836	-305.176	-293.945	-198.73	-125.977	-255.859	-361.328	-483.887	-521.484	-462.891
1445	-590.82	-117.92	-402.832	-730.957	-308.105	-169.922	-257.324	-190.918	-256.836	-303.711	-291.992	-197.266	-125	-255.859	-360.352	-484.375	-526.367	-459.473
1446	-583.984	-115.479	-405.273	-730.957	-306.152	-168.945	-265.137	-187.988	-255.859	-304.199	-288.574	-197.754	-126.953	-254.883	-361.816	-484.375	-518.555	-460.938
1447	-587.891	-116.699	-404.297	-735.352	-308.105	-167.969	-262.207	-189.453	-257.813	-302.734	-291.504	-198.242	-125	-257.813	-362.305	-483.887	-527.344	-462.402
1448	-584.961	-115.479	-406.738	-734.375	-305.664	-169.434	-256.836	-188.477	-256.836	-303.223	-291.504	-199.219	-127.93	-258.789	-363.281	-483.887	-519.531	-464.355
1449	-590.82	-115.723	-403.32	-734.863	-306.641	-168.945	-255.371	-188.477	-257.813	-302.734	-289.551	-198.242	-125.977	-260.742	-362.305	-484.863	-520.508	-474.609
1450	-597.656	-116.699	-407.227	-734.375	-306.152	-169.434	-257.813	-187.988	-257.813	-306.152	-290.039	-198.73	-126.953	-256.836	-360.84	-484.863	-528.32	-484.375
1451	-598.633	-118.652	-403.32	-734.863	-307.129	-168.945	-256.348	-189.453	-258.789	-306.152	-289.551	-197.266	-125.977	-259.766	-359.863	-487.793	-524.414	-458.984
1452	-589.844	-117.188	-404.785	-735.352	-306.641	-168.945	-257.813	-190.43	-258.789	-305.664	-292.48	-197.266	-126.953	-258.789	-363.281	-485.84	-527.344	-474.609
1453	-588.867	-117.432	-403.809	-736.816	-308.105	-168.945	-257.813	-190.43	-256.836	-305.664	-291.016	-197.754	-125.977	-258.789	-360.352	-486.816	-518.555	-465.82
1454	-587.891	-116.455	-402.832	-738.77	-309.57	-168.945	-256.836	-189.453	-258.789	-308.105	-292.969	-198.73	-127.93	-260.742	-360.84	-487.305	-518.555	-462.891
1455	-587.891	-118.164	-401.855	-735.352	-307.129	-169.434	-268.555	-191.895	-257.813	-309.082	-293.457	-200.195	-125.977	-261.719	-359.863	-486.328	-521.484	-472.656
1456	-585.938	-117.432	-404.785	-735.352	-311.523	-169.434	-258.301	-189.941	-256.836	-306.641	-292.969	-198.73	-129.883	-258.789	-361.816	-486.816	-521.484	-494.141
1457	-589.844	-117.92	-406.738	-737.305	-309.57	-169.434	-257.813	-196.289	-259.766	-305.664	-289.063	-195.801	-128.906	-261.719	-363.281	-483.398	-522.461	-497.07
1458	-601.563	-118.408	-404.785	-738.281	-310.059	-169.434	-259.277	-189.453	-258.789	-306.152	-291.016	-196.777	-126.953	-257.813	-361.816	-484.375	-521.484	-470.703
1459	-607.422	-117.188	-405.273	-739.258	-309.082	-166.504	-256.348	-190.918	-256.836	-307.129	-291.992	-196.777	-126.953	-255.859	-364.258	-487.793	-520.508	-467.773
1460	-596.68	-117.676	-404.785	-736.816	-309.57	-169.922	-256.836	-190.43	-259.766	-312.988	-293.945	-198.73	-126.953	-260.742	-364.746	-483.887	-526.367	-496.582
1461	-594.727	-117.432	-407.715	-738.281	-311.523	-169.434	-256.836	-188.965	-261.719	-307.129	-291.992	-197.266	-126.953	-254.883	-364.258	-487.793	-518.555	-481.934
1462	-618.164	-117.188	-405.762	-736.816	-309.082	-168.457	-256.836	-188.477	-259.766	-307.617	-294.922	-197.754	-126.953	-254.883	-362.305	-486.816	-518.555	-479.492
1463	-591.797	-118.408	-405.273	-736.328	-309.57	-170.898	-258.301	-190.43	-259.766	-310.059	-293.457	-198.242	-126.953	-265.625	-365.234	-485.352	-521.484	-470.703
1464	-607.422	-122.559	-404.297	-740.723	-306.641	-168.945	-257.813	-189.941	-259.766	-309.57	-294.922	-196.289	-127.93	-265.625	-364.746	-489.258	-519.531	-511.23
1465	-597.656	-118.164	-404.785	-739.258	-308.105	-168.457	-260.254	-189.453	-259.766	-309.57	-293.945	-198.73	-127.93	-266.602	-364.258	-487.305	-521.484	-478.027
1466	-609.375	-117.188	-402.832	-740.234	-309.57	-170.41	-260.254	-188.965	-261.719	-309.57	-295.41	-197.754	-126.953	-264.648	-364.746	-487.305	-540.039	-468.75
1467	-606.445	-117.188	-405.273	-740.234	-311.035	-169.434	-259.277	-189.941	-260.742	-315.43	-293.945	-197.266	-127.93	-260.742	-363.281	-486.816	-528.32	-459.961
1468	-596.68	-117.676	-407.227	-741.699	-311.523	-169.434	-260.742	-191.895	-260.742	-314.453	-294.434	-198.73	-126.953	-264.648	-367.676	-487.793	-518.555	-461.426
1469	-594.727	-118.652	-407.715	-738.77	-311.523	-168.457	-262.207	-190.918	-260.742	-307.129	-295.898	-198.242	-126.953	-264.648	-362.305	-485.352	-523.438	-479.004
1470	-597.656	-119.141	-403.809	-741.211	-311.035	-174.316	-260.742	-190.918	-260.742	-310.547	-295.41	-196.289	-126.953	-263.672	-365.723	-489.258	-521.484	-478.027
1471	-597.656	-122.314	-402.832	-738.77	-311.035	-171.875	-261.23	-192.383	-259.766	-312.012	-295.898	-198.242	-126.953	-271.484	-364.258	-486.816	-522.461	-463.379
1472	-606.445	-118.652	-405.273	-740.723	-310.547	-174.805	-257.324	-192.871	-263.672	-308.594	-296.875	-197.266	-125.977	-266.602	-363.281	-489.258	-521.484	-473.633
1473	-606.445	-118.408	-406.25	-741.699	-312.988	-176.758	-261.23	-190.43	-270.508	-309.57	-295.41	-198.242	-125	-263.672	-364.258	-484.863	-530.273	-462.402
1474	-610.352	-119.141	-406.25	-740.723	-312.988	-176.27	-258.301	-190.43	-256.836	-310.547	-297.363	-199.707	-127.93	-267.578	-365.723	-487.793	-521.484	-478.516
1475	-609.375	-121.582	-405.762	-740.723	-311.035	-171.387	-260.254	-190.43	-259.766	-311.035	-297.852	-200.195	-128.906	-271.484	-365.723	-484.375	-529.297	-460.449
1476	-601.563	-120.605	-409.18	-740.723	-311.035	-171.387	-259.277	-192.871	-260.742	-316.895	-298.34	-200.195	-126.953	-265.625	-365.723	-486.328	-529.297	-465.332
1477	-606.445	-119.141	-409.668	-742.676	-311.523	-172.363	-259.766	-191.406	-259.766	-315.43	-297.852	-198.242	-127.93	-269.531	-366.211	-487.793	-522.461	-464.844
1478	-603.516	-117.92	-405.762	-744.629	-311.523	-172.363	-261.719	-190.43	-260.742	-309.57	-296.875	-201.172	-127.93	-271.484	-367.188	-486.816	-521.484	-473.633
1479	-603.516	-117.92	-409.18	-742.188	-310.059	-171.875	-259.277	-191.406	-259.766	-312.012	-295.898	-201.66	-127.93	-265.625	-366.699	-486.816	-525.391	-468.75
1480	-603.516	-118.408	-407.227	-739.746	-309.082	-171.875	-261.719	-189.941	-260.742	-310.547	-296.387	-199.219	-128.906	-265.625	-366.699	-488.77	-524.414	-471.191
1481	-602.539	-124.023	-407.227	-745.117	-314.453	-171.387	-260.254	-192.871	-259.766	-312.988	-295.898	-206.543	-125.977	-270.508	-365.723	-487.793	-522.461	-476.074
1482	-633.789	-125.732	-403.809	-741.699	-311.035	-172.852	-261.23	-192.871	-260.742	-310.059	-300.293	-199.219	-127.93	-263.672	-366.699	-484.863	-522.461	-496.582
1483	-606.445	-118.652	-407.227	-741.211	-311.523	-171.875	-259.277	-193.359	-261.719	-309.57	-295.898	-207.52	-127.93	-266.602	-367.188	-485.84	-522.461	-469.727
1484	-604.492	-118.652	-403.809	-742.188	-310.059	-174.805	-258.301	-188.965	-258.789	-312.5	-297.363	-200.195	-127.93	-264.648	-366.699	-489.258	-526.367	-476.563
1485	-604.492	-123.047	-406.738	-741.211	-313.477	-173.828	-261.23	-192.383	-262.695	-310.059	-300.293	-208.008	-126.953	-265.625	-368.164	-484.375	-529.297	-474.121
1486	-612.305	-119.629	-406.738	-742.676	-313.965	-176.27	-261.719	-189.941	-261.719	-314.453	-296.875	-200.684	-126.953	-265.625	-367.676	-487.305	-530.273	-474.121
1487	-607.422	-125.244	-409.18	-742.188	-312.5	-180.176	-261.23	-189.453	-263.672	-310.059	-300.781	-200.195	-127.93	-268.555	-367.676	-486.328	-524.414	-467.773
1488	-604.492	-118.896	-407.227	-747.07	-313.477	-176.758	-259.277	-191.406	-258.789	-310.547	-300.781	-201.66	-126.953	-265.625	-367.676	-488.77	-528.32	-466.797
1489	-603.516	-117.92	-408.203	-742.676	-311.523	-180.176	-260.742	-191.895	-262.695	-312.5	-299.316	-202.637	-127.93	-265.625	-367.188	-489.746	-526.367	-471.68
1490	-602.539	-119.629	-406.25	-740.723	-311.523	-179.199	-261.23	-189.941	-262.695	-313.965	-301.27	-202.148	-127.93	-267.578	-367.676	-490.723	-525.391	-473.633
1491	-597.656	-119.873	-406.738	-742.676	-312.012	-173.34	-260.254	-190.43	-262.695	-313.965	-299.316	-201.66	-126.953	-262.695	-367.676	-490.234	-523.438	-480.469
1492	-605.469	-120.605	-407.227	-739.258	-314.453	-179.688	-260.742	-192.383	-261.719	-314.453	-302.734	-203.125	-126.953	-264.648	-371.582	-487.793	-523.438	-483.887
1493	-607.422	-120.85	-407.227	-741.211	-312.988	-175.293	-260.254	-191.895	-263.672	-314.941	-302.246	-202.637	-127.93	-264.648	-366.211	-488.77	-525.391	-475.586
1494	-610.352	-122.314	-407.227	-744.629	-314.453	-173.34	-261.719	-190.918	-264.648	-315.918	-300.293	-202.637	-126.953	-264.648	-367.676	-490.234	-527.344	-479.004
1495	-604.492	-119.385	-405.273	-745.605	-311.523	-173.828	-266.602	-192.383	-261.719	-314.453	-303.711	-203.125	-127.93	-273.438	-368.164	-487.305	-525.391	-473.145
1496	-610.352	-120.361	-407.715	-745.117	-310.547	-174.316	-264.16	-190.43	-262.695	-313.477	-301.758	-203.613	-129.883	-269.531	-368.164	-490.234	-524.414	-469.238
1497	-605.469	-120.85	-407.227	-747.559	-313.965	-175.293	-261.719	-191.406	-262.695	-313.965	-304.199	-205.078	-127.93	-272.461	-368.652	-491.699	-526.367	-507.324
1498	-608.398	-119.141	-407.715	-743.652	-312.988	-176.27	-263.672	-190.43	-263.672	-312.988	-300.781	-203.125	-128.906	-274.414	-368.652	-487.793	-523.438	-475.586
1499	-600.586	-119.385	-406.25	-745.605	-313.965	-172.852	-267.09	-192.383	-263.672	-316.406	-303.711	-205.078	-128.906	-271.484	-369.629	-488.281	-529.297	-475.098
1500	-625.977	-120.85	-407.715	-745.117	-312.988	-174.805	-262.207	-191.895	-262.695	-317.383	-304.199	-205.078	-129.883	-272.461	-368.164	-488.281	-528.32	-471.191
1501	-610.352	-120.361	-406.25	-743.164	-314.453	-175.781	-259.766	-189.941	-261.719	-316.895	-303.711	-204.102	-128.906	-272.461	-367.676	-487.305	-527.344	-471.191
1502	-615.234	-119.873	-406.25	-747.559	-316.406	-175.781	-263.184	-192.871	-269.531	-317.871	-304.199	-209.473	-130.859	-272.461	-368.652	-490.723	-530.273	-476.563
1503	-618.164	-119.629	-408.203	-746.094	-315.43	-173.828	-260.742	-190.918	-261.719	-319.336	-304.688	-202.637	-129.883	-280.273	-368.652	-489.258	-529.297	-480.469
1504	-621.094	-123.291	-406.738	-748.047	-315.43	-172.363	-260.254	-191.895	-261.719	-316.406	-305.664	-202.637	-130.859	-280.273	-371.582	-490.723	-530.273	-479.004
1505	-607.422	-119.141	-408.691	-748.047	-316.406	-174.805	-261.23	-191.406	-262.695	-315.918	-307.129	-205.078	-130.859	-280.273	-369.141	-490.723	-529.297	-484.863
1506	-612.305	-120.85	-405.273	-750	-317.383	-173.34	-262.207	-190.43	-263.672	-319.336	-308.105	-203.613	-130.859	-274.414	-369.629	-490.234	-529.297	-476.074
1507	-611.328	-120.85	-406.25	-750	-314.453	-182.617	-263.184	-192.383	-264.648	-317.871	-304.688	-204.102	-132.813	-273.438	-368.652	-490.723	-529.297	-478.516
1508	-618.164	-120.117	-408.691	-747.07	-315.918	-174.805	-263.184	-190.918	-264.648	-318.359	-304.688	-209.961	-131.836	-282.227	-369.141	-490.234	-527.344	-467.773
1509	-607.422	-121.826	-407.227	-745.605	-314.941	-172.852	-261.719	-192.383	-266.602	-320.801	-305.176	-204.59	-127.93	-279.297	-371.582	-494.629	-526.367	-471.191
1510	-613.281	-120.85	-408.691	-750.977	-315.43	-173.828	-262.695	-192.871	-264.648	-318.848	-306.152	-204.59	-127.93	-273.438	-371.582	-491.211	-526.367	-469.727
1511	-612.305	-121.338	-407.227	-749.512	-316.895	-172.363	-262.695	-193.359	-263.672	-318.359	-307.617	-204.102	-128.906	-269.531	-367.676	-494.141	-530.273	-473.145
1512	-610.352	-120.361	-406.738	-750.488	-316.895	-173.34	-259.277	-196.289	-265.625	-318.848	-306.641	-206.543	-130.859	-272.461	-369.629	-489.746	-526.367	-475.098
1513	-622.07	-125.732	-407.715	-749.023	-316.406	-174.316	-261.23	-193.359	-266.602	-320.801	-306.641	-205.566	-129.883	-267.578	-371.582	-492.676	-529.297	-481.445
1514	-613.281	-126.953	-409.668	-752.441	-317.871	-174.316	-261.719	-194.824	-263.672	-320.801	-308.594	-204.102	-131.836	-276.367	-371.094	-493.652	-529.297	-473.633
1515	-616.211	-126.709	-409.18	-752.93	-318.848	-172.852	-259.766	-194.824	-265.625	-319.824	-308.105	-212.402	-129.883	-268.555	-372.559	-494.629	-530.273	-478.516
1516	-612.305	-126.709	-411.133	-753.418	-317.871	-175.293	-262.207	-194.336	-267.578	-321.777	-308.105	-212.402	-130.859	-270.508	-371.094	-493.164	-529.297	-486.816
1517	-615.234	-125.244	-412.598	-750	-317.871	-172.363	-264.16	-195.313	-266.602	-322.266	-310.059	-211.426	-130.859	-270.508	-371.094	-491.211	-529.297	-482.422
1518	-619.141	-126.465	-410.645	-750	-317.383	-175.293	-263.184	-193.848	-282.227	-320.313	-307.617	-204.59	-129.883	-268.555	-371.582	-491.699	-527.344	-495.117
1519	-605.469	-126.221	-410.645	-749.512	-320.801	-173.828	-261.719	-195.313	-275.391	-320.313	-308.594	-207.52	-129.883	-274.414	-372.07	-492.188	-527.344	-477.051
1520	-613.281	-119.873	-411.133	-750	-321.289	-171.875	-265.137	-194.824	-275.391	-321.289	-310.059	-214.844	-128.906	-278.32	-370.117	-491.211	-527.344	-474.121
1521	-613.281	-120.117	-410.645	-750.977	-318.848	-172.852	-264.16	-194.336	-275.391	-322.754	-319.824	-213.379	-129.883	-268.555	-372.07	-492.676	-528.32	-478.027
1522	-614.258	-122.07	-411.133	-751.465	-321.289	-171.875	-265.137	-195.313	-272.461	-327.637	-308.594	-207.031	-128.906	-271.484	-371.094	-490.723	-526.367	-485.352
1523	-626.953	-121.094	-409.18	-753.418	-320.801	-172.852	-263.184	-194.824	-273.438	-327.148	-308.105	-204.102	-129.883	-271.484	-371.094	-492.188	-527.344	-477.051
1524	-609.375	-120.85	-411.133	-751.465	-319.824	-173.34	-263.672	-195.313	-273.438	-323.242	-309.57	-206.055	-130.859	-270.508	-373.047	-494.141	-528.32	-478.027
1525	-612.305	-121.338	-409.18	-751.465	-321.289	-170.898	-265.625	-194.336	-271.484	-322.754	-310.059	-207.031	-130.859	-268.555	-371.094	-492.188	-529.297	-485.84
1526	-610.352	-124.023	-410.645	-750.977	-318.848	-171.875	-264.648	-195.801	-274.414	-323.73	-310.547	-205.078	-129.883	-270.508	-373.535	-492.676	-527.344	-485.352
1527	-612.305	-127.197	-408.203	-753.906	-320.313	-173.34	-263.672	-193.359	-270.508	-326.172	-309.082	-207.031	-128.906	-273.438	-370.605	-490.723	-530.273	-479.98
1528	-618.164	-127.686	-409.668	-754.883	-319.824	-171.875	-264.16	-195.313	-272.461	-321.777	-308.105	-205.078	-130.859	-266.602	-373.047	-492.188	-529.297	-479.492
1529	-613.281	-128.906	-412.109	-753.418	-318.848	-172.363	-269.043	-196.777	-273.438	-321.777	-311.523	-206.055	-130.859	-268.555	-372.07	-493.164	-529.297	-478.516
1530	-620.117	-127.441	-408.691	-753.418	-317.383	-172.363	-266.602	-200.684	-269.531	-320.801	-307.129	-206.543	-128.906	-270.508	-373.535	-489.746	-532.227	-476.563
1531	-611.328	-128.906	-410.156	-752.93	-316.895	-173.34	-267.578	-198.73	-280.273	-320.801	-308.594	-205.566	-130.859	-267.578	-372.07	-493.164	-533.203	-478.027
1532	-615.234	-123.535	-410.645	-750.488	-317.383	-180.664	-268.555	-195.313	-273.438	-321.289	-311.035	-207.031	-130.859	-271.484	-371.582	-494.629	-533.203	-486.328
1533	-617.188	-126.709	-409.18	-750.977	-317.383	-172.852	-265.137	-194.824	-275.391	-322.754	-310.059	-207.031	-129.883	-276.367	-373.047	-492.188	-529.297	-483.398
1534	-615.234	-128.418	-410.156	-752.93	-320.313	-172.852	-262.695	-196.289	-273.438	-321.777	-311.035	-206.543	-129.883	-277.344	-374.512	-495.117	-531.25	-488.281
1535	-615.234	-128.906	-409.18	-754.883	-322.266	-171.875	-265.625	-195.801	-272.461	-323.73	-311.035	-204.102	-129.883	-269.531	-371.582	-494.141	-533.203	-484.375
1536	-617.188	-129.15	-410.645	-756.348	-320.801	-172.852	-265.625	-195.801	-265.625	-322.754	-310.059	-206.543	-130.859	-270.508	-374.023	-495.117	-529.297	-478.516
1537	-612.305	-127.197	-408.691	-755.371	-318.848	-174.316	-267.09	-195.313	-267.578	-324.219	-312.012	-207.52	-130.859	-274.414	-373.047	-493.652	-530.273	-489.746
1538	-613.281	-123.291	-411.133	-758.301	-318.359	-172.363	-267.09	-196.289	-267.578	-324.219	-310.547	-207.52	-131.836	-269.531	-375	-494.629	-536.133	-482.91
1539	-611.328	-123.047	-408.203	-756.348	-317.871	-172.852	-265.625	-199.219	-264.648	-325.684	-310.547	-206.055	-130.859	-270.508	-374.512	-494.141	-531.25	-483.398
1540	-612.305	-125	-408.691	-757.324	-319.824	-173.828	-267.09	-203.613	-265.625	-325.195	-310.059	-213.867	-129.883	-275.391	-376.953	-494.629	-531.25	-480.469
1541	-613.281	-129.883	-409.668	-758.301	-320.801	-173.34	-267.09	-202.637	-265.625	-324.219	-313.477	-208.984	-129.883	-271.484	-374.512	-491.699	-527.344	-481.445
1542	-616.211	-123.291	-411.621	-756.348	-321.777	-174.316	-266.113	-200.195	-264.648	-325.684	-311.523	-207.031	-130.859	-273.438	-374.512	-492.676	-533.203	-494.141
1543	-619.141	-122.803	-411.621	-756.836	-321.777	-172.852	-267.09	-200.684	-269.531	-324.219	-311.523	-208.984	-131.836	-273.438	-376.465	-496.094	-533.203	-494.141
1544	-617.188	-124.268	-412.598	-753.906	-318.848	-175.293	-268.066	-195.313	-268.555	-323.242	-313.477	-206.055	-131.836	-274.414	-378.418	-492.188	-533.203	-487.305
1545	-616.211	-130.127	-412.109	-753.418	-319.824	-174.805	-266.602	-202.637	-264.648	-326.172	-313.965	-208.008	-130.859	-272.461	-377.441	-494.629	-532.227	-484.375
1546	-625	-130.859	-411.621	-756.836	-319.336	-175.293	-269.043	-200.195	-265.625	-325.684	-313.477	-208.496	-130.859	-271.484	-376.465	-496.094	-532.227	-485.352
1547	-621.094	-130.859	-411.133	-756.836	-319.824	-174.316	-267.09	-194.824	-265.625	-324.707	-312.5	-207.52	-130.859	-279.297	-376.465	-493.652	-528.32	-481.934
1548	-622.07	-132.08	-412.109	-760.742	-318.359	-173.828	-269.043	-200.684	-267.578	-326.66	-315.43	-207.031	-130.859	-271.484	-378.418	-496.094	-529.297	-486.816
1549	-625	-129.395	-410.645	-754.883	-321.289	-175.293	-267.09	-195.801	-267.578	-326.172	-314.941	-209.961	-131.836	-274.414	-376.465	-494.629	-530.273	-484.375
1550	-617.188	-126.221	-411.133	-759.766	-320.313	-173.34	-269.043	-201.66	-267.578	-325.684	-315.43	-208.984	-129.883	-275.391	-375.977	-494.141	-534.18	-488.281
1551	-617.188	-131.836	-410.645	-756.836	-325.195	-174.805	-268.066	-193.848	-267.578	-325.684	-313.965	-209.961	-131.836	-273.438	-378.418	-493.652	-533.203	-495.117
1552	-620.117	-125	-411.133	-761.23	-322.754	-174.805	-268.066	-202.637	-267.578	-328.613	-315.918	-210.938	-131.836	-280.273	-378.418	-494.141	-533.203	-485.84
1553	-623.047	-123.535	-406.738	-758.789	-321.777	-174.316	-267.578	-204.102	-268.555	-325.684	-314.941	-207.031	-131.836	-276.367	-377.93	-495.605	-536.133	-486.816
1554	-633.789	-125.244	-412.598	-760.254	-320.313	-173.34	-268.555	-201.66	-267.578	-323.242	-314.453	-209.473	-132.813	-279.297	-378.906	-496.582	-532.227	-490.234
1555	-625	-125.732	-410.645	-760.742	-321.289	-173.34	-269.043	-201.66	-268.555	-328.613	-313.477	-207.031	-131.836	-283.203	-378.418	-495.605	-534.18	-491.699
1556	-631.836	-124.756	-407.715	-759.277	-320.313	-173.34	-268.555	-203.125	-269.531	-327.148	-315.918	-211.914	-131.836	-281.25	-378.906	-495.605	-533.203	-493.164
1557	-625.977	-125.244	-410.645	-761.719	-320.313	-174.805	-269.531	-195.313	-267.578	-328.125	-314.453	-208.984	-132.813	-271.484	-376.465	-494.629	-533.203	-497.559
1558	-638.672	-126.465	-410.156	-759.766	-323.73	-175.293	-268.555	-193.848	-265.625	-326.66	-314.453	-208.984	-132.813	-272.461	-379.395	-496.582	-534.18	-495.605
1559	-622.07	-125	-409.668	-759.766	-324.219	-176.27	-269.531	-201.66	-267.578	-326.66	-315.918	-209.473	-131.836	-280.273	-380.859	-497.07	-534.18	-485.84
1560	-631.836	-125	-413.574	-761.719	-322.754	-175.293	-267.578	-193.848	-268.555	-327.637	-323.242	-210.449	-132.813	-273.438	-378.906	-495.605	-536.133	-484.863
1561	-622.07	-126.221	-411.133	-758.789	-323.242	-174.805	-267.09	-195.313	-267.578	-327.148	-316.406	-209.961	-131.836	-274.414	-378.418	-495.605	-536.133	-483.887
1562	-631.836	-124.512	-413.086	-760.742	-324.707	-174.316	-269.043	-200.684	-269.531	-329.102	-315.43	-208.984	-131.836	-288.086	-377.93	-496.582	-535.156	-494.141
1563	-625	-123.779	-412.109	-762.695	-324.219	-174.805	-270.02	-201.66	-267.578	-328.613	-317.383	-208.496	-131.836	-276.367	-377.93	-498.535	-531.25	-491.699
1564	-633.789	-124.512	-409.668	-758.301	-321.777	-174.805	-272.461	-202.637	-270.508	-327.637	-314.453	-210.938	-132.813	-283.203	-378.906	-493.652	-533.203	-492.188
1565	-625.977	-124.512	-410.645	-757.813	-323.242	-174.805	-272.461	-203.613	-267.578	-332.52	-317.383	-211.426	-132.813	-273.438	-382.324	-495.117	-541.992	-507.324
1566	-621.094	-124.512	-411.621	-762.207	-321.777	-174.316	-268.555	-202.148	-267.578	-329.102	-317.383	-208.984	-132.813	-278.32	-381.348	-496.094	-534.18	-491.211
1567	-638.672	-123.779	-412.598	-763.184	-321.289	-174.805	-269.043	-195.313	-267.578	-328.125	-316.406	-209.473	-133.789	-285.156	-379.883	-498.047	-541.016	-497.07
1568	-629.883	-124.512	-411.621	-759.277	-321.777	-172.852	-268.066	-203.125	-275.391	-330.566	-315.43	-211.426	-131.836	-277.344	-378.906	-498.535	-542.969	-501.953
1569	-623.047	-125	-412.598	-763.672	-322.266	-175.293	-270.02	-203.613	-267.578	-329.102	-317.871	-210.449	-131.836	-281.25	-381.348	-499.512	-535.156	-490.723
1570	-627.93	-124.023	-411.621	-763.184	-322.266	-173.34	-270.996	-204.102	-267.578	-330.566	-316.406	-210.938	-131.836	-283.203	-379.883	-497.559	-532.227	-493.164
1571	-632.813	-126.709	-413.086	-758.789	-322.754	-173.34	-268.555	-198.242	-269.531	-330.078	-316.406	-209.473	-132.813	-279.297	-381.348	-496.094	-536.133	-488.77
1572	-628.906	-126.221	-412.598	-761.719	-322.754	-175.293	-270.996	-203.125	-268.555	-332.52	-319.336	-208.008	-132.813	-285.156	-382.324	-498.047	-537.109	-492.188
1573	-630.859	-125.732	-410.645	-762.207	-324.707	-175.781	-269.043	-195.801	-267.578	-330.566	-317.871	-216.309	-133.789	-286.133	-379.883	-496.582	-536.133	-493.164
1574	-625	-125.977	-411.133	-761.719	-326.172	-174.805	-270.508	-196.777	-270.508	-332.031	-317.871	-219.238	-132.813	-278.32	-381.836	-497.07	-540.039	-503.906
1575	-625.977	-125.244	-411.133	-762.695	-326.66	-174.805	-269.043	-195.801	-268.555	-331.543	-317.871	-215.332	-133.789	-278.32	-383.301	-495.605	-540.039	-495.605
1576	-627.93	-125.488	-412.109	-761.23	-327.148	-173.34	-270.02	-197.754	-268.555	-332.52	-318.848	-221.191	-131.836	-282.227	-381.348	-496.582	-541.016	-493.164
1577	-631.836	-124.512	-413.086	-762.207	-325.684	-175.293	-270.996	-194.824	-270.508	-330.566	-319.824	-210.449	-131.836	-278.32	-381.836	-496.582	-542.969	-496.582
1578	-633.789	-125.977	-413.086	-765.625	-324.707	-179.688	-270.996	-195.801	-268.555	-331.543	-319.824	-221.68	-132.813	-280.273	-382.324	-496.094	-543.945	-492.188
1579	-630.859	-125.977	-413.086	-766.113	-328.125	-174.805	-270.508	-195.313	-269.531	-333.496	-319.824	-212.402	-132.813	-285.156	-383.789	-498.535	-537.109	-494.141
1580	-633.789	-126.221	-411.621	-762.207	-326.172	-173.828	-270.508	-196.289	-268.555	-332.031	-319.824	-222.656	-133.789	-289.063	-382.813	-496.582	-534.18	-499.512
1581	-635.742	-127.93	-412.598	-765.137	-327.637	-178.223	-270.02	-196.777	-268.555	-332.52	-318.359	-218.75	-133.789	-279.297	-381.348	-495.605	-535.156	-489.258
1582	-632.813	-128.418	-411.621	-763.672	-327.148	-173.828	-271.973	-195.801	-268.555	-332.52	-319.336	-218.262	-132.813	-280.273	-381.836	-497.559	-533.203	-496.094
1583	-632.813	-127.441	-411.133	-762.695	-325.684	-179.199	-271.973	-197.266	-272.461	-332.031	-318.359	-218.262	-133.789	-278.32	-379.883	-495.605	-537.109	-493.652
1584	-629.883	-125.977	-415.039	-766.113	-327.148	-174.805	-273.926	-197.266	-269.531	-332.031	-320.313	-215.82	-133.789	-281.25	-385.254	-497.07	-534.18	-511.23
1585	-631.836	-127.197	-413.574	-763.672	-330.566	-172.852	-273.438	-197.754	-271.484	-333.984	-319.824	-210.938	-132.813	-277.344	-381.836	-497.559	-536.133	-501.953
1586	-636.719	-127.197	-414.063	-765.137	-326.66	-175.781	-272.949	-197.266	-268.555	-333.496	-320.313	-211.426	-132.813	-278.32	-384.277	-496.094	-540.039	-502.441
1587	-634.766	-127.93	-412.109	-767.09	-327.637	-174.805	-273.926	-198.73	-268.555	-334.473	-324.707	-210.449	-132.813	-278.32	-384.277	-499.512	-538.086	-539.551
1588	-631.836	-128.662	-413.086	-765.625	-327.637	-175.781	-277.344	-196.777	-268.555	-331.543	-322.266	-210.449	-131.836	-281.25	-380.371	-499.023	-537.109	-495.117
1589	-630.859	-126.953	-412.598	-765.625	-325.684	-176.27	-276.367	-198.242	-269.531	-333.984	-320.313	-219.238	-133.789	-283.203	-383.301	-497.07	-539.063	-509.277
1590	-631.836	-129.15	-415.039	-768.066	-326.66	-176.758	-272.949	-196.289	-270.508	-334.473	-324.219	-209.473	-131.836	-285.156	-383.301	-497.07	-534.18	-511.719
1591	-632.813	-127.686	-416.016	-764.16	-326.66	-176.758	-274.902	-198.242	-270.508	-334.961	-321.777	-218.262	-131.836	-285.156	-382.324	-500.977	-534.18	-531.25
1592	-634.766	-127.686	-413.086	-763.184	-323.242	-175.293	-276.855	-196.289	-269.531	-336.914	-321.289	-217.773	-131.836	-283.203	-381.348	-500.488	-536.133	-503.418
1593	-635.742	-127.93	-408.203	-766.602	-325.195	-177.246	-273.926	-197.754	-270.508	-336.426	-320.313	-210.938	-133.789	-282.227	-386.719	-500	-538.086	-540.527
1594	-629.883	-128.906	-413.086	-768.555	-325.684	-175.781	-275.879	-196.777	-269.531	-334.961	-322.754	-214.355	-131.836	-281.25	-383.789	-499.023	-535.156	-518.555
1595	-633.789	-129.639	-414.063	-764.16	-324.707	-177.246	-273.926	-196.289	-270.508	-336.914	-321.777	-215.332	-131.836	-285.156	-385.742	-498.535	-533.203	-506.836
1596	-628.906	-128.906	-413.574	-767.09	-325.195	-176.758	-282.715	-196.777	-271.484	-336.914	-322.754	-218.262	-133.789	-283.203	-384.766	-497.559	-536.133	-519.043
1597	-626.953	-126.953	-411.133	-768.555	-326.66	-177.246	-280.273	-197.754	-270.508	-336.914	-320.801	-221.68	-132.813	-284.18	-383.789	-497.07	-536.133	-517.578
1598	-629.883	-128.418	-410.156	-767.09	-324.707	-176.27	-276.367	-196.777	-270.508	-338.867	-321.777	-217.285	-133.789	-289.063	-383.301	-499.512	-536.133	-502.93
1599	-631.836	-128.662	-412.598	-769.531	-326.172	-177.246	-274.902	-196.777	-269.531	-340.332	-322.754	-219.727	-133.789	-292.969	-384.766	-500.977	-536.133	-509.277
1600	-630.859	-128.662	-414.551	-767.578	-328.613	-179.688	-275.391	-196.777	-270.508	-343.75	-320.801	-213.379	-133.789	-287.109	-384.766	-500.977	-536.133	-505.371
1601	-635.742	-127.93	-413.086	-766.113	-326.172	-177.246	-274.902	-198.242	-276.367	-339.844	-323.73	-212.891	-132.813	-291.992	-387.695	-499.512	-534.18	-513.672
1602	-631.836	-128.174	-410.645	-768.066	-326.66	-178.223	-276.855	-195.801	-271.484	-340.332	-324.219	-213.379	-134.766	-284.18	-384.277	-500.488	-536.133	-509.277
1603	-629.883	-127.441	-412.109	-766.113	-324.707	-178.223	-279.785	-197.754	-271.484	-338.867	-321.289	-212.402	-133.789	-282.227	-385.742	-500.977	-536.133	-525.391
1604	-632.813	-126.465	-412.598	-770.02	-328.125	-177.734	-279.297	-196.289	-272.461	-340.82	-324.219	-212.891	-133.789	-292.969	-388.184	-501.465	-536.133	-548.828
1605	-630.859	-128.662	-414.551	-769.531	-324.219	-178.223	-282.227	-197.266	-272.461	-339.355	-322.754	-213.379	-134.766	-291.016	-384.766	-497.07	-534.18	-543.945
1606	-629.883	-128.662	-415.039	-769.043	-328.125	-180.176	-279.785	-196.289	-273.438	-339.355	-323.73	-211.914	-139.648	-282.227	-387.695	-500.977	-540.039	-533.203
1607	-636.719	-128.906	-412.109	-768.066	-328.125	-177.734	-281.25	-196.777	-270.508	-337.402	-327.148	-212.402	-134.766	-286.133	-388.672	-499.512	-536.133	-547.852
1608	-628.906	-129.15	-413.086	-768.555	-330.078	-180.664	-282.715	-196.777	-271.484	-338.867	-323.73	-213.867	-134.766	-286.133	-386.719	-501.953	-537.109	-536.621
1609	-633.789	-129.15	-413.086	-768.066	-325.684	-177.246	-275.391	-198.73	-271.484	-338.867	-322.754	-211.426	-133.789	-285.156	-387.207	-500.977	-536.133	-541.504
1610	-631.836	-128.906	-413.574	-770.508	-328.613	-177.734	-274.414	-195.801	-272.461	-341.797	-322.266	-213.379	-134.766	-287.109	-387.207	-501.465	-539.063	-536.621
1611	-634.766	-130.615	-414.551	-771.484	-328.125	-175.781	-276.855	-197.754	-268.555	-338.379	-322.754	-212.891	-134.766	-283.203	-388.184	-504.395	-538.086	-552.734
1612	-637.695	-129.639	-412.109	-768.555	-328.613	-178.223	-280.762	-198.242	-270.508	-340.82	-323.242	-213.379	-133.789	-285.156	-387.695	-502.441	-539.063	-535.645
1613	-640.625	-128.418	-412.109	-770.508	-329.59	-177.734	-280.273	-197.754	-272.461	-338.379	-328.613	-214.355	-134.766	-286.133	-385.742	-500.488	-539.063	-501.465
1614	-633.789	-129.395	-413.574	-769.531	-328.613	-178.223	-281.25	-197.754	-271.484	-340.82	-323.73	-213.379	-134.766	-282.227	-388.184	-500.977	-540.039	-542.48
1615	-635.742	-129.639	-413.086	-767.578	-328.125	-175.293	-275.391	-197.754	-273.438	-343.262	-324.707	-213.379	-135.742	-285.156	-388.672	-500.488	-537.109	-563.477
1616	-636.719	-130.615	-413.574	-770.02	-328.613	-177.734	-277.832	-198.242	-271.484	-344.238	-321.777	-212.402	-134.766	-283.203	-390.625	-500.488	-537.109	-529.785
1617	-635.742	-126.953	-412.109	-772.461	-329.59	-177.246	-274.902	-197.754	-273.438	-340.82	-322.754	-215.82	-136.719	-285.156	-388.184	-500.977	-546.875	-519.531
1618	-639.648	-129.15	-414.063	-769.043	-329.59	-177.246	-276.855	-198.73	-271.484	-343.262	-324.219	-212.891	-133.789	-283.203	-390.137	-501.465	-537.109	-531.738
1619	-644.531	-129.395	-412.109	-771.973	-329.59	-176.27	-282.715	-198.73	-272.461	-341.797	-323.242	-220.215	-134.766	-281.25	-388.184	-505.371	-539.063	-526.855
1620	-637.695	-127.686	-415.039	-771.973	-329.59	-177.734	-281.25	-199.219	-269.531	-341.797	-328.613	-220.703	-136.719	-288.086	-391.602	-506.348	-537.109	-527.832
1621	-642.578	-128.906	-410.645	-774.902	-329.59	-177.246	-274.902	-198.73	-272.461	-343.262	-325.195	-215.82	-134.766	-286.133	-388.672	-501.465	-543.945	-513.184
1622	-643.555	-129.883	-413.086	-776.367	-328.125	-177.246	-281.25	-196.777	-274.414	-343.75	-326.66	-212.402	-136.719	-288.086	-387.207	-499.512	-536.133	-534.668
1623	-640.625	-129.15	-412.109	-770.02	-330.566	-178.223	-278.32	-197.266	-275.391	-342.773	-328.613	-214.844	-135.742	-288.086	-389.648	-506.348	-540.039	-521.484
1624	-642.578	-127.441	-412.109	-770.996	-330.078	-178.711	-277.344	-198.242	-271.484	-343.262	-326.172	-215.332	-135.742	-290.039	-390.625	-503.906	-538.086	-514.648
1625	-656.25	-129.395	-409.668	-772.949	-329.102	-180.176	-276.367	-197.266	-272.461	-345.215	-325.684	-213.379	-135.742	-289.063	-389.16	-501.953	-546.875	-536.621
1626	-638.672	-129.15	-410.156	-771.484	-329.59	-176.758	-279.785	-199.707	-274.414	-345.703	-327.637	-213.867	-134.766	-288.086	-389.648	-500.977	-538.086	-519.531
1627	-638.672	-130.127	-412.598	-770.996	-330.078	-178.223	-280.273	-196.289	-271.484	-341.797	-327.637	-211.426	-137.695	-289.063	-388.672	-501.465	-541.016	-515.625
1628	-649.414	-128.906	-412.109	-774.902	-331.055	-176.27	-281.25	-197.266	-274.414	-342.773	-329.59	-213.379	-136.719	-286.133	-388.184	-500.488	-542.969	-548.34
1629	-640.625	-129.883	-414.063	-770.996	-330.566	-178.711	-281.25	-198.73	-278.32	-345.703	-329.102	-214.844	-136.719	-284.18	-389.648	-502.93	-548.828	-513.184
1630	-641.602	-129.15	-415.527	-771.484	-329.102	-177.246	-273.438	-196.777	-273.438	-343.262	-327.637	-212.891	-134.766	-286.133	-388.672	-502.441	-547.852	-556.152
1631	-642.578	-129.883	-411.133	-774.414	-329.59	-178.223	-277.832	-197.754	-272.461	-342.773	-329.59	-214.844	-135.742	-291.016	-388.184	-502.441	-543.945	-511.23
1632	-645.508	-128.662	-413.574	-775.879	-330.078	-177.246	-282.715	-197.754	-273.438	-343.262	-328.613	-211.426	-136.719	-287.109	-388.184	-503.418	-545.898	-542.969
1633	-653.32	-130.859	-412.109	-771.973	-331.543	-178.711	-279.785	-198.242	-271.484	-342.285	-330.078	-219.238	-134.766	-293.945	-388.184	-503.418	-546.875	-522.461
1634	-639.648	-132.324	-412.109	-769.531	-330.566	-178.223	-279.297	-199.707	-275.391	-346.191	-330.566	-213.867	-135.742	-291.016	-388.672	-504.883	-547.852	-532.715
1635	-651.367	-132.324	-412.598	-770.508	-331.055	-178.711	-281.738	-201.66	-273.438	-345.215	-327.637	-214.844	-135.742	-291.992	-391.113	-503.418	-541.016	-532.227
1636	-647.461	-129.639	-412.109	-770.996	-332.52	-177.734	-278.809	-199.219	-274.414	-345.703	-330.078	-213.867	-136.719	-288.086	-389.648	-503.906	-539.063	-534.668
1637	-640.625	-130.371	-413.086	-772.949	-331.055	-178.711	-282.227	-197.754	-275.391	-348.145	-332.52	-213.867	-135.742	-286.133	-391.113	-506.348	-539.063	-520.996
1638	-649.414	-130.127	-414.063	-771.484	-332.52	-180.664	-286.621	-200.195	-273.438	-347.168	-331.055	-214.355	-137.695	-294.922	-391.113	-504.883	-538.086	-536.621
1639	-650.391	-129.883	-412.598	-772.949	-333.496	-178.223	-284.668	-200.195	-273.438	-344.238	-331.055	-215.332	-135.742	-291.016	-389.16	-504.883	-540.039	-535.645
1640	-644.531	-130.371	-415.039	-775.879	-332.52	-178.711	-284.668	-198.73	-272.461	-344.727	-329.59	-214.844	-136.719	-294.922	-388.672	-504.395	-540.039	-526.855
1641	-644.531	-130.371	-413.086	-770.996	-332.52	-177.246	-284.18	-199.219	-274.414	-345.215	-333.496	-214.844	-136.719	-293.945	-390.137	-503.906	-539.063	-526.855
1642	-649.414	-129.883	-412.109	-774.414	-331.055	-178.223	-286.621	-200.195	-275.391	-348.633	-332.52	-215.332	-136.719	-287.109	-388.672	-507.324	-541.992	-532.715
1643	-645.508	-130.859	-412.598	-768.555	-332.52	-179.688	-282.227	-197.266	-272.461	-346.191	-332.52	-214.355	-135.742	-287.109	-392.09	-505.859	-541.016	-550.781
1644	-646.484	-130.127	-412.109	-772.461	-333.984	-177.734	-277.344	-199.219	-273.438	-343.75	-329.59	-214.844	-136.719	-294.922	-394.043	-504.395	-549.805	-525.391
1645	-654.297	-131.104	-416.992	-776.855	-331.055	-178.223	-277.344	-196.289	-275.391	-344.238	-332.031	-215.82	-136.719	-293.945	-390.625	-502.93	-551.758	-539.551
1646	-650.391	-130.859	-416.992	-770.508	-330.566	-179.199	-281.25	-198.242	-275.391	-346.68	-332.031	-213.867	-136.719	-305.664	-394.043	-505.371	-554.688	-511.719
1647	-651.367	-129.15	-416.016	-773.438	-330.566	-178.223	-284.18	-199.219	-274.414	-346.68	-332.52	-212.891	-137.695	-292.969	-392.578	-504.883	-554.688	-544.922
1648	-644.531	-129.883	-415.039	-772.949	-333.008	-177.246	-282.715	-198.73	-272.461	-347.656	-336.426	-214.355	-139.648	-301.758	-394.531	-505.859	-545.898	-518.555
1649	-644.531	-130.859	-415.527	-770.996	-334.961	-178.223	-277.344	-198.73	-274.414	-345.215	-330.566	-213.867	-136.719	-303.711	-394.043	-504.395	-542.969	-516.113
1650	-647.461	-130.371	-415.527	-773.438	-336.426	-178.223	-278.809	-197.266	-274.414	-350.098	-333.984	-221.191	-135.742	-295.898	-393.555	-505.371	-544.922	-504.395
1651	-649.414	-130.615	-414.063	-775.879	-332.52	-177.734	-277.832	-198.73	-273.438	-349.609	-334.961	-216.309	-135.742	-297.852	-392.578	-503.906	-541.016	-508.789
1652	-652.344	-128.662	-413.086	-775.391	-332.031	-177.734	-277.832	-198.242	-273.438	-347.168	-335.938	-218.75	-137.695	-295.898	-392.09	-505.859	-541.016	-516.113
1653	-675.781	-127.441	-415.039	-773.926	-333.008	-179.688	-282.227	-198.73	-274.414	-347.168	-330.566	-218.262	-136.719	-298.828	-393.066	-506.348	-549.805	-521.484
1654	-663.086	-131.348	-415.039	-773.926	-332.031	-179.199	-278.809	-198.73	-276.367	-349.121	-333.008	-217.773	-136.719	-295.898	-394.043	-507.813	-549.805	-521.484
1655	-650.391	-131.348	-415.527	-777.344	-331.543	-178.711	-281.738	-199.707	-273.438	-349.121	-333.008	-217.285	-136.719	-291.992	-395.02	-504.883	-544.922	-516.113
1656	-656.25	-129.639	-416.016	-774.902	-333.008	-177.734	-282.227	-199.219	-274.414	-350.098	-333.008	-220.703	-137.695	-286.133	-394.043	-505.859	-541.992	-514.16
1657	-664.063	-131.104	-414.063	-775.391	-333.008	-179.688	-284.18	-199.219	-273.438	-354.98	-331.543	-217.285	-136.719	-289.063	-395.02	-505.371	-541.992	-526.855
1658	-665.039	-129.639	-417.48	-775.391	-331.543	-178.711	-288.086	-200.195	-274.414	-347.168	-336.914	-216.797	-138.672	-287.109	-395.02	-506.348	-545.898	-520.996
1659	-671.875	-130.615	-416.992	-775.879	-333.984	-178.711	-282.227	-201.172	-274.414	-348.633	-331.055	-215.82	-135.742	-290.039	-393.066	-509.277	-540.039	-537.598
1660	-663.086	-131.104	-416.016	-776.367	-336.426	-186.035	-282.715	-201.66	-275.391	-347.168	-333.496	-215.82	-137.695	-294.922	-395.508	-506.836	-545.898	-550.293
1661	-654.297	-130.127	-417.48	-773.926	-333.984	-179.199	-282.227	-201.172	-275.391	-349.121	-333.984	-216.309	-137.695	-292.969	-396.973	-507.813	-544.922	-519.043
1662	-657.227	-130.859	-415.527	-777.832	-333.496	-178.711	-280.273	-208.984	-273.438	-347.656	-333.496	-220.215	-136.719	-298.828	-395.02	-506.348	-544.922	-517.09
1663	-666.016	-131.348	-416.016	-774.902	-336.426	-177.734	-280.273	-202.148	-276.367	-347.168	-333.496	-218.262	-137.695	-293.945	-395.02	-506.348	-543.945	-527.344
1664	-655.273	-130.615	-415.039	-775.391	-334.961	-179.199	-281.738	-198.73	-274.414	-347.168	-334.961	-215.82	-138.672	-299.805	-394.043	-510.254	-541.992	-537.598
1665	-659.18	-131.836	-417.48	-778.32	-334.961	-180.176	-283.691	-201.66	-274.414	-348.145	-333.008	-216.797	-137.695	-296.875	-395.02	-507.324	-542.969	-514.16
1666	-663.086	-131.104	-413.574	-777.344	-337.891	-180.176	-276.855	-201.172	-274.414	-349.121	-333.496	-216.309	-136.719	-289.063	-392.578	-506.836	-545.898	-517.09
1667	-670.898	-129.395	-414.063	-775.879	-335.449	-178.711	-279.785	-199.707	-279.297	-356.934	-336.426	-219.238	-137.695	-297.852	-395.508	-507.813	-545.898	-518.066
1668	-651.367	-131.104	-415.039	-775.879	-335.449	-179.199	-282.227	-200.684	-276.367	-349.609	-336.426	-217.773	-136.719	-296.875	-394.531	-506.836	-549.805	-515.137
1669	-654.297	-132.08	-416.016	-777.344	-335.938	-179.199	-280.762	-199.219	-276.367	-349.121	-335.938	-218.262	-137.695	-292.969	-395.996	-508.301	-548.828	-510.254
1670	-654.297	-131.348	-415.527	-778.32	-334.473	-178.711	-278.809	-198.73	-276.367	-350.586	-337.891	-216.797	-136.719	-293.945	-396.973	-510.742	-554.688	-517.09
1671	-666.992	-131.104	-416.504	-779.785	-332.52	-186.523	-277.344	-203.125	-277.344	-350.098	-334.473	-216.797	-136.719	-295.898	-396.973	-506.836	-548.828	-510.742
1672	-673.828	-131.592	-416.504	-779.785	-333.496	-179.688	-278.809	-201.66	-276.367	-350.098	-335.449	-216.797	-136.719	-297.852	-395.508	-509.766	-543.945	-516.113
1673	-682.617	-133.545	-414.063	-780.762	-332.52	-181.641	-277.832	-200.684	-275.391	-350.586	-338.379	-217.285	-138.672	-302.734	-395.996	-508.789	-548.828	-512.207
1674	-659.18	-130.615	-416.016	-779.297	-339.844	-180.176	-277.832	-202.637	-274.414	-351.563	-334.473	-217.773	-136.719	-298.828	-395.02	-510.254	-552.734	-511.23
1675	-669.922	-132.813	-413.574	-781.738	-333.008	-180.176	-278.32	-202.637	-276.367	-351.563	-336.426	-218.262	-137.695	-297.852	-397.461	-509.766	-552.734	-512.207
1676	-678.711	-130.859	-416.504	-779.785	-333.008	-179.199	-277.344	-201.172	-277.344	-351.074	-336.914	-218.75	-135.742	-297.852	-394.531	-509.766	-554.688	-513.184
1677	-669.922	-133.301	-416.504	-780.273	-333.984	-177.734	-284.668	-201.66	-277.344	-360.84	-338.379	-218.262	-136.719	-301.758	-394.043	-512.207	-545.898	-515.137
1678	-667.969	-130.859	-416.016	-782.227	-334.473	-182.617	-281.25	-203.125	-274.414	-359.863	-335.938	-217.773	-138.672	-302.734	-395.02	-512.207	-547.852	-515.625
1679	-654.297	-133.057	-413.574	-783.691	-336.426	-181.152	-280.762	-202.637	-276.367	-353.027	-337.402	-216.797	-137.695	-297.852	-396.484	-509.766	-548.828	-515.625
1680	-678.711	-132.813	-416.992	-783.691	-335.938	-180.176	-276.855	-202.148	-280.273	-358.887	-338.379	-217.285	-137.695	-291.016	-396.484	-509.277	-541.992	-523.926
1681	-667.969	-130.859	-415.527	-782.227	-333.984	-182.129	-280.273	-203.125	-277.344	-351.074	-338.867	-218.262	-135.742	-296.875	-396.973	-511.23	-548.828	-524.414
1682	-667.969	-133.057	-413.574	-778.809	-334.473	-179.688	-276.855	-201.172	-277.344	-352.051	-338.867	-217.285	-138.672	-300.781	-395.508	-508.301	-544.922	-519.043
1683	-665.039	-133.301	-415.039	-784.18	-335.938	-181.641	-281.738	-199.707	-279.297	-361.816	-333.984	-217.285	-138.672	-291.016	-394.043	-509.277	-545.898	-523.438
1684	-675.781	-134.033	-415.039	-782.227	-334.961	-182.129	-280.762	-200.684	-276.367	-354.004	-335.938	-217.285	-136.719	-297.852	-396.484	-509.277	-556.641	-530.273
1685	-666.992	-132.08	-416.504	-779.785	-333.984	-180.176	-280.762	-201.66	-276.367	-353.027	-336.426	-220.215	-138.672	-292.969	-395.02	-509.766	-558.594	-523.438
1686	-670.898	-132.813	-417.48	-780.762	-334.473	-181.152	-280.273	-201.172	-276.367	-355.469	-337.891	-218.262	-139.648	-295.898	-396.973	-512.695	-549.805	-527.832
1687	-663.086	-132.813	-417.48	-781.25	-333.984	-179.199	-287.109	-202.637	-278.32	-354.98	-335.449	-217.773	-137.695	-292.969	-396.973	-512.207	-546.875	-535.645
1688	-663.086	-133.057	-416.016	-781.25	-335.449	-180.664	-281.25	-198.73	-277.344	-354.492	-336.426	-218.75	-136.719	-295.898	-397.461	-511.719	-546.875	-533.203
1689	-659.18	-133.789	-415.527	-783.203	-335.449	-186.035	-284.668	-201.66	-277.344	-353.516	-340.332	-220.215	-138.672	-296.875	-399.414	-511.23	-549.805	-513.184
1690	-663.086	-133.789	-414.551	-784.668	-335.938	-186.523	-281.25	-201.172	-280.273	-354.492	-336.914	-219.727	-138.672	-290.039	-396.973	-513.184	-551.758	-514.648
1691	-666.016	-134.277	-416.016	-780.762	-336.426	-185.547	-280.762	-201.172	-277.344	-355.957	-339.844	-218.262	-138.672	-303.711	-399.414	-510.742	-559.57	-520.508
1692	-671.875	-133.789	-417.48	-781.25	-339.844	-184.57	-281.25	-200.195	-277.344	-356.445	-339.844	-217.773	-138.672	-294.922	-397.461	-508.301	-548.828	-519.531
1693	-659.18	-133.789	-415.527	-784.18	-338.379	-185.059	-281.25	-202.148	-278.32	-354.004	-338.379	-218.262	-138.672	-299.805	-398.438	-511.719	-545.898	-518.555
1694	-667.969	-133.301	-414.551	-781.25	-337.402	-185.059	-281.738	-202.148	-276.367	-363.281	-338.379	-217.773	-136.719	-294.922	-397.949	-509.277	-550.781	-520.02
1695	-669.922	-137.451	-416.504	-788.574	-339.844	-181.641	-287.598	-203.125	-278.32	-356.934	-342.773	-217.285	-138.672	-296.875	-400.391	-509.277	-550.781	-518.555
1696	-676.758	-134.033	-415.527	-784.18	-335.938	-179.688	-288.086	-203.125	-280.273	-356.445	-339.844	-219.238	-138.672	-298.828	-397.949	-510.254	-542.969	-519.531
1697	-695.313	-135.254	-416.504	-782.715	-338.379	-185.547	-279.785	-201.66	-278.32	-354.004	-340.332	-216.309	-137.695	-299.805	-399.414	-511.719	-544.922	-517.578
1698	-689.453	-134.277	-416.992	-782.715	-336.426	-180.176	-282.227	-203.125	-278.32	-355.957	-340.82	-217.285	-138.672	-299.805	-398.438	-511.719	-546.875	-522.461
1699	-708.008	-134.766	-414.551	-783.203	-339.355	-182.129	-283.203	-202.637	-278.32	-356.445	-338.867	-217.773	-137.695	-296.875	-398.926	-509.277	-541.992	-520.508
1700	-668.945	-135.254	-415.039	-788.086	-338.867	-180.664	-288.086	-202.637	-278.32	-357.91	-339.355	-218.262	-139.648	-297.852	-402.344	-510.742	-544.922	-521.973
1701	-662.109	-134.766	-417.969	-784.18	-339.844	-178.711	-281.738	-203.125	-279.297	-357.91	-341.797	-216.309	-138.672	-296.875	-400.879	-511.23	-544.922	-521.973
1702	-667.969	-135.498	-415.039	-783.203	-340.82	-181.641	-281.25	-201.66	-279.297	-356.445	-340.332	-216.797	-139.648	-300.781	-401.367	-511.719	-549.805	-523.438
1703	-668.945	-136.23	-415.527	-781.25	-337.402	-188.965	-288.086	-200.684	-277.344	-359.375	-342.773	-218.75	-138.672	-300.781	-398.926	-512.207	-557.617	-519.043
1704	-677.734	-136.475	-416.992	-783.203	-340.332	-188.477	-285.156	-202.637	-279.297	-357.91	-341.797	-218.75	-138.672	-295.898	-397.949	-508.789	-548.828	-523.438
1705	-664.063	-135.986	-415.527	-784.18	-337.891	-182.129	-281.738	-203.613	-276.367	-360.84	-341.309	-217.285	-139.648	-297.852	-399.902	-509.277	-550.781	-519.531
1706	-692.383	-134.033	-416.016	-783.203	-337.402	-187.5	-282.227	-204.102	-279.297	-358.887	-342.285	-217.285	-138.672	-293.945	-401.367	-512.695	-546.875	-521.484
1707	-666.992	-134.766	-416.016	-784.668	-338.379	-188.965	-283.691	-203.125	-283.203	-358.398	-342.773	-219.727	-136.719	-299.805	-400.879	-514.16	-551.758	-519.531
1708	-666.992	-134.521	-415.039	-787.109	-339.355	-179.199	-285.156	-203.125	-280.273	-363.281	-339.844	-225.098	-137.695	-307.617	-399.902	-510.742	-553.711	-520.508
1709	-668.945	-137.207	-416.992	-780.762	-339.844	-181.641	-282.715	-204.102	-279.297	-363.281	-342.773	-219.727	-138.672	-297.852	-399.414	-511.23	-545.898	-524.414
1710	-666.992	-135.498	-416.504	-787.109	-338.867	-179.688	-279.297	-204.59	-280.273	-359.375	-342.285	-218.262	-138.672	-299.805	-398.438	-512.207	-544.922	-527.344
1711	-677.734	-135.498	-414.063	-783.203	-338.867	-180.664	-281.738	-204.102	-278.32	-356.445	-344.238	-219.238	-137.695	-301.758	-398.926	-511.719	-548.828	-521.484
1712	-684.57	-134.521	-418.457	-784.668	-339.844	-181.641	-282.227	-204.59	-279.297	-363.77	-343.75	-219.238	-139.648	-303.711	-401.367	-511.23	-553.711	-527.832
1713	-677.734	-135.01	-417.48	-784.18	-338.379	-181.152	-282.715	-205.566	-279.297	-362.793	-345.703	-220.215	-138.672	-301.758	-400.391	-511.719	-548.828	-522.461
1714	-695.313	-135.01	-416.504	-787.598	-339.844	-181.152	-281.25	-204.59	-279.297	-363.281	-347.168	-217.773	-137.695	-298.828	-401.367	-513.184	-548.828	-523.438
1715	-674.805	-136.475	-416.016	-786.133	-340.332	-182.129	-282.715	-203.125	-279.297	-364.258	-345.703	-219.238	-138.672	-298.828	-401.855	-510.742	-545.898	-522.461
1716	-691.406	-133.057	-415.039	-786.133	-338.867	-182.617	-283.203	-203.613	-281.25	-364.746	-345.703	-219.238	-138.672	-301.758	-402.344	-512.207	-550.781	-524.414
1717	-687.5	-135.742	-416.504	-786.133	-339.355	-180.664	-282.227	-203.613	-281.25	-362.793	-341.797	-226.563	-139.648	-299.805	-401.367	-510.742	-545.898	-529.297
1718	-683.594	-135.986	-416.504	-785.156	-336.914	-180.664	-282.715	-203.125	-284.18	-360.84	-341.797	-219.727	-138.672	-300.781	-400.391	-509.766	-546.875	-529.297
1719	-693.359	-135.986	-416.016	-788.086	-338.379	-180.176	-282.715	-203.613	-281.25	-358.398	-342.285	-219.727	-138.672	-301.758	-399.902	-511.23	-547.852	-533.203
1720	-679.688	-136.475	-414.551	-787.598	-338.867	-182.617	-281.25	-204.102	-282.227	-357.422	-344.238	-220.703	-138.672	-294.922	-395.508	-511.23	-548.828	-529.785
1721	-676.758	-136.963	-416.992	-789.551	-340.82	-181.152	-282.715	-203.613	-282.227	-356.934	-344.727	-220.215	-138.672	-302.734	-402.344	-510.742	-547.852	-532.715
1722	-688.477	-136.475	-415.527	-785.645	-341.797	-182.129	-281.738	-205.566	-281.25	-359.375	-349.609	-222.168	-140.625	-295.898	-403.32	-510.742	-547.852	-532.227
1723	-681.641	-135.498	-414.551	-787.109	-338.379	-181.152	-284.18	-204.59	-282.227	-360.352	-344.238	-221.191	-139.648	-300.781	-403.809	-511.719	-547.852	-528.32
1724	-675.781	-135.254	-416.504	-791.504	-340.82	-182.617	-285.156	-205.078	-283.203	-363.77	-343.262	-219.238	-139.648	-297.852	-401.855	-512.695	-548.828	-536.133
1725	-676.758	-135.254	-416.016	-789.063	-342.285	-182.129	-285.156	-204.59	-279.297	-359.863	-343.75	-220.215	-138.672	-298.828	-401.855	-512.695	-551.758	-531.738
1726	-701.172	-134.277	-415.039	-790.527	-339.844	-180.176	-284.668	-205.566	-281.25	-361.328	-343.262	-220.215	-139.648	-298.828	-402.344	-512.207	-548.828	-528.809
1727	-688.477	-137.207	-413.086	-789.063	-340.332	-182.129	-282.715	-204.59	-280.273	-359.375	-341.797	-225.098	-140.625	-298.828	-400.879	-511.23	-548.828	-531.25
1728	-688.477	-134.521	-416.992	-790.527	-338.867	-180.664	-284.18	-205.566	-282.227	-358.398	-345.703	-220.215	-138.672	-303.711	-402.344	-511.719	-550.781	-529.297
1729	-671.875	-135.498	-416.992	-787.598	-339.844	-180.176	-284.668	-204.102	-280.273	-358.887	-350.586	-228.027	-139.648	-299.805	-401.367	-511.719	-545.898	-531.25
1730	-697.266	-135.742	-418.945	-792.48	-337.891	-181.152	-283.691	-205.566	-282.227	-365.234	-343.75	-227.539	-141.602	-297.852	-400.879	-513.184	-547.852	-528.809
1731	-728.516	-134.521	-415.527	-788.574	-339.355	-183.105	-283.203	-206.055	-283.203	-356.934	-345.215	-222.168	-140.625	-299.805	-400.879	-512.207	-552.734	-550.293
1732	-698.242	-136.475	-416.504	-789.063	-338.379	-181.641	-285.645	-205.566	-283.203	-360.84	-346.191	-219.727	-138.672	-298.828	-401.855	-513.672	-545.898	-541.992
1733	-704.102	-138.428	-416.016	-791.016	-339.844	-182.129	-283.203	-205.566	-282.227	-357.91	-346.191	-219.727	-140.625	-299.805	-399.902	-512.207	-549.805	-533.203
1734	-745.117	-135.01	-417.48	-790.527	-340.332	-181.152	-285.156	-207.031	-282.227	-365.723	-347.656	-220.215	-140.625	-297.852	-400.879	-515.625	-549.805	-549.316
1735	-703.125	-136.23	-415.039	-789.063	-339.355	-187.988	-285.645	-205.078	-285.156	-366.211	-348.145	-220.703	-141.602	-298.828	-400.879	-517.578	-546.875	-536.621
1736	-716.797	-136.963	-418.945	-786.621	-341.797	-187.988	-287.109	-204.59	-285.156	-359.375	-346.68	-220.215	-140.625	-295.898	-404.297	-515.137	-545.898	-552.734
1737	-682.617	-136.475	-416.016	-787.109	-340.82	-187.012	-287.598	-204.59	-284.18	-367.188	-348.145	-220.703	-141.602	-300.781	-401.855	-512.207	-558.594	-549.805
1738	-691.406	-136.963	-418.945	-791.016	-339.355	-183.105	-286.621	-207.031	-281.25	-367.188	-345.703	-228.516	-139.648	-294.922	-402.832	-514.16	-548.828	-547.852
1739	-710.938	-136.23	-416.992	-791.016	-341.309	-182.617	-285.645	-205.078	-285.156	-361.816	-348.145	-221.191	-139.648	-302.734	-402.832	-512.207	-547.852	-543.457
1740	-696.289	-137.207	-416.504	-788.574	-339.844	-183.594	-282.227	-205.078	-283.203	-367.676	-348.633	-219.727	-140.625	-302.734	-404.297	-514.16	-544.922	-548.828
1741	-693.359	-136.23	-417.48	-790.527	-338.867	-182.617	-283.691	-206.543	-284.18	-359.863	-346.68	-219.238	-141.602	-300.781	-402.344	-516.113	-545.898	-543.457
1742	-694.336	-135.986	-416.016	-790.039	-340.82	-186.523	-284.18	-206.543	-285.156	-362.305	-347.168	-222.656	-140.625	-297.852	-400.391	-515.137	-544.922	-537.598
1743	-713.867	-137.695	-417.969	-788.574	-336.426	-187.988	-282.227	-205.566	-284.18	-358.887	-350.586	-220.703	-142.578	-301.758	-401.855	-513.672	-546.875	-543.945
1744	-722.656	-136.23	-417.969	-794.922	-341.309	-188.965	-286.621	-205.078	-282.227	-362.305	-348.145	-220.215	-141.602	-307.617	-402.832	-514.648	-548.828	-559.082
1745	-708.984	-135.254	-416.016	-793.457	-340.82	-188.965	-279.785	-206.055	-285.156	-356.445	-349.121	-220.215	-141.602	-299.805	-402.344	-514.648	-548.828	-539.551
1746	-727.539	-134.766	-416.992	-794.922	-339.844	-190.43	-284.668	-204.102	-282.227	-358.887	-354.004	-221.191	-140.625	-300.781	-402.344	-513.672	-554.688	-553.711
1747	-754.883	-135.742	-418.457	-795.898	-343.262	-189.453	-282.715	-205.078	-285.156	-359.375	-350.586	-222.656	-141.602	-299.805	-404.297	-517.09	-546.875	-556.641
1748	-715.82	-136.719	-415.039	-796.875	-340.82	-187.988	-290.039	-206.055	-285.156	-359.375	-349.609	-220.703	-141.602	-302.734	-403.809	-512.695	-549.805	-540.527
1749	-709.961	-134.521	-416.016	-797.363	-343.262	-182.617	-282.227	-206.543	-284.18	-359.863	-349.609	-221.191	-141.602	-304.688	-404.785	-517.09	-549.805	-537.109
1750	-700.195	-136.963	-415.527	-799.316	-341.797	-188.965	-283.691	-209.961	-284.18	-363.281	-347.168	-220.703	-141.602	-302.734	-402.344	-516.602	-549.805	-537.109
1751	-708.984	-137.939	-416.504	-800.293	-343.262	-187.5	-286.133	-207.52	-285.156	-367.676	-353.027	-220.703	-141.602	-302.734	-403.809	-516.113	-550.781	-548.828
1752	-695.313	-135.254	-416.504	-807.617	-340.82	-183.105	-285.645	-207.031	-284.18	-359.863	-348.633	-221.68	-143.555	-297.852	-404.297	-514.648	-546.875	-553.711
1753	-702.148	-135.742	-416.016	-795.41	-342.773	-182.617	-285.156	-206.543	-285.156	-366.699	-349.121	-220.703	-141.602	-298.828	-405.273	-514.16	-548.828	-557.617
1754	-712.891	-137.939	-414.551	-799.316	-340.82	-183.105	-283.691	-208.496	-284.18	-365.723	-353.516	-220.215	-143.555	-299.805	-405.273	-515.625	-544.922	-559.082
1755	-711.914	-137.695	-416.992	-798.34	-340.82	-182.617	-285.645	-208.008	-285.156	-360.84	-351.074	-222.168	-141.602	-303.711	-406.25	-513.672	-548.828	-558.594
1756	-694.336	-135.986	-415.039	-798.34	-342.773	-184.082	-284.668	-208.496	-285.156	-360.84	-351.074	-222.656	-142.578	-301.758	-405.273	-518.066	-546.875	-546.875
1757	-727.539	-136.719	-416.016	-795.898	-339.844	-183.105	-281.738	-209.961	-283.203	-361.328	-350.098	-221.191	-142.578	-297.852	-405.762	-516.602	-551.758	-548.828
1758	-694.336	-136.475	-416.504	-794.922	-341.797	-183.594	-282.715	-208.984	-286.133	-359.375	-351.563	-223.633	-143.555	-295.898	-406.738	-516.602	-545.898	-540.527
1759	-677.734	-138.916	-415.039	-800.293	-341.309	-183.594	-283.691	-207.52	-285.156	-358.887	-352.051	-223.145	-143.555	-299.805	-404.297	-515.137	-552.734	-584.473
1760	-678.711	-135.986	-415.527	-797.852	-343.75	-183.105	-284.18	-206.543	-286.133	-357.422	-353.516	-222.168	-143.555	-298.828	-406.738	-516.602	-550.781	-558.594
1761	-677.734	-137.207	-414.551	-797.363	-342.285	-185.059	-283.691	-208.008	-286.133	-359.375	-351.074	-223.633	-144.531	-298.828	-406.25	-514.16	-557.617	-575.195
1762	-687.5	-136.475	-417.969	-799.805	-341.309	-182.617	-286.133	-207.52	-284.18	-361.816	-353.027	-222.656	-143.555	-304.688	-407.715	-515.625	-557.617	-544.922
1763	-702.148	-136.719	-415.527	-798.34	-341.797	-184.57	-284.668	-208.496	-284.18	-360.84	-354.004	-221.191	-144.531	-302.734	-404.297	-514.16	-558.594	-538.574
1764	-688.477	-137.207	-417.48	-796.387	-343.262	-183.105	-285.156	-208.008	-291.016	-360.84	-353.516	-221.191	-143.555	-300.781	-406.738	-516.602	-559.57	-540.039
1765	-687.5	-137.207	-415.039	-796.387	-342.285	-184.082	-283.691	-207.031	-286.133	-360.84	-352.539	-223.145	-143.555	-301.758	-409.18	-518.555	-554.688	-567.383
1766	-708.984	-137.695	-415.039	-796.387	-342.773	-182.617	-286.621	-210.938	-291.992	-363.281	-356.445	-222.168	-143.555	-302.734	-407.715	-517.578	-550.781	-595.703
1767	-710.938	-137.451	-419.434	-796.875	-344.727	-183.594	-282.227	-209.473	-288.086	-360.352	-352.539	-221.68	-143.555	-299.805	-406.738	-516.113	-549.805	-558.594
1768	-690.43	-141.846	-420.41	-794.434	-342.773	-185.059	-283.203	-206.055	-292.969	-361.328	-356.445	-222.168	-143.555	-305.664	-406.25	-517.09	-549.805	-579.102
1769	-680.664	-136.963	-419.434	-800.781	-342.773	-183.594	-283.691	-208.008	-286.133	-358.887	-353.516	-221.68	-143.555	-308.594	-405.762	-517.578	-550.781	-554.199
1770	-679.688	-138.184	-419.434	-795.41	-344.238	-188.477	-283.203	-207.031	-286.133	-359.863	-354.98	-222.656	-143.555	-305.664	-406.738	-516.113	-550.781	-554.688
1771	-684.57	-144.043	-417.48	-797.852	-344.238	-182.129	-284.18	-206.543	-286.133	-362.305	-358.887	-222.168	-142.578	-301.758	-405.762	-517.09	-559.57	-584.961
1772	-678.711	-137.695	-417.48	-797.852	-342.773	-182.617	-285.156	-207.52	-286.133	-361.816	-356.445	-222.656	-144.531	-303.711	-406.738	-516.113	-553.711	-551.758
1773	-688.477	-138.184	-417.969	-798.828	-344.727	-181.641	-286.621	-208.984	-286.133	-361.328	-358.398	-221.68	-143.555	-302.734	-405.762	-513.184	-553.711	-566.406
1774	-680.664	-139.404	-416.504	-799.805	-346.191	-190.918	-287.109	-207.031	-287.109	-365.234	-354.98	-224.609	-143.555	-303.711	-405.762	-518.066	-548.828	-567.871
1775	-683.594	-140.869	-417.48	-797.363	-344.238	-193.848	-289.063	-208.984	-284.18	-363.77	-354.492	-223.633	-143.555	-308.594	-407.227	-515.137	-546.875	-542.48
1776	-687.5	-139.16	-416.992	-798.828	-346.191	-185.059	-289.063	-207.52	-285.156	-360.352	-354.492	-223.633	-143.555	-300.781	-406.738	-519.043	-549.805	-544.922
1777	-695.313	-138.428	-418.457	-795.898	-346.191	-189.453	-290.039	-207.52	-286.133	-360.352	-356.934	-222.168	-143.555	-303.711	-407.227	-519.043	-552.734	-548.34
1778	-676.758	-138.428	-418.945	-801.27	-346.68	-189.941	-288.086	-206.543	-285.156	-362.793	-355.469	-222.168	-144.531	-301.758	-408.203	-518.555	-553.711	-541.504
1779	-700.195	-138.672	-417.969	-799.805	-345.703	-189.453	-286.621	-208.984	-286.133	-365.723	-356.445	-230.957	-144.531	-300.781	-407.715	-515.625	-552.734	-542.48
1780	-675.781	-139.404	-416.504	-802.734	-345.703	-185.059	-285.645	-208.008	-286.133	-361.328	-357.91	-222.168	-143.555	-298.828	-407.715	-515.625	-550.781	-556.641
1781	-685.547	-146.24	-416.992	-800.781	-347.168	-183.594	-294.434	-208.008	-288.086	-365.234	-356.934	-227.051	-144.531	-302.734	-406.25	-518.066	-550.781	-547.852
1782	-706.055	-142.09	-418.457	-801.758	-348.633	-182.129	-288.086	-208.496	-286.133	-362.793	-358.398	-224.609	-143.555	-301.758	-405.273	-516.113	-550.781	-548.34
1783	-699.219	-143.311	-417.48	-801.27	-347.168	-184.082	-294.922	-208.496	-287.109	-364.258	-356.445	-222.656	-144.531	-305.664	-408.691	-516.113	-551.758	-553.223
1784	-731.445	-139.648	-419.922	-799.316	-347.168	-181.641	-289.551	-209.473	-286.133	-365.723	-357.422	-224.121	-144.531	-303.711	-406.738	-516.113	-559.57	-548.828
1785	-692.383	-139.16	-418.945	-799.805	-347.656	-184.082	-287.598	-209.961	-288.086	-362.793	-356.445	-223.633	-145.508	-304.688	-409.18	-517.09	-549.805	-546.875
1786	-676.758	-146.484	-417.48	-796.875	-346.68	-183.594	-290.527	-208.496	-284.18	-364.746	-357.91	-222.168	-145.508	-302.734	-408.691	-518.066	-551.758	-549.316
1787	-687.5	-143.311	-416.504	-800.781	-350.098	-184.57	-289.063	-207.52	-288.086	-363.77	-357.422	-220.703	-144.531	-301.758	-408.203	-519.043	-550.781	-547.363
1788	-702.148	-143.066	-415.527	-800.781	-345.215	-183.594	-292.969	-208.496	-288.086	-374.023	-357.422	-224.609	-142.578	-302.734	-405.762	-516.602	-551.758	-551.758
1789	-679.688	-145.996	-418.457	-802.734	-347.168	-181.641	-287.598	-209.961	-286.133	-362.305	-355.957	-224.609	-143.555	-302.734	-407.715	-518.066	-553.711	-551.27
1790	-687.5	-141.846	-416.504	-797.363	-350.098	-182.129	-292.969	-208.008	-288.086	-364.258	-357.422	-224.121	-143.555	-299.805	-409.18	-519.531	-560.547	-555.664
1791	-685.547	-143.311	-419.434	-799.805	-347.168	-181.641	-287.109	-208.984	-286.133	-367.676	-360.352	-225.586	-143.555	-298.828	-406.25	-516.602	-552.734	-546.387
1792	-688.477	-141.602	-416.992	-803.711	-346.68	-184.082	-287.109	-207.52	-287.109	-367.676	-360.84	-224.121	-144.531	-300.781	-409.668	-520.02	-560.547	-547.852
1793	-702.148	-137.939	-418.945	-804.688	-346.191	-185.059	-288.086	-208.984	-285.156	-366.211	-358.887	-224.609	-145.508	-298.828	-409.18	-518.066	-552.734	-548.34
1794	-694.336	-139.648	-419.434	-798.828	-346.68	-189.453	-290.527	-208.008	-285.156	-371.582	-358.887	-224.121	-143.555	-298.828	-409.18	-518.066	-553.711	-552.246
1795	-692.383	-143.066	-417.48	-799.316	-348.145	-190.43	-286.621	-207.52	-287.109	-366.699	-359.375	-224.121	-143.555	-302.734	-410.156	-517.578	-549.805	-547.852
1796	-686.523	-144.043	-419.434	-801.758	-349.121	-184.57	-289.063	-208.496	-284.18	-365.723	-358.887	-224.609	-144.531	-300.781	-407.715	-518.066	-550.781	-547.852
1797	-688.477	-137.207	-419.434	-804.199	-349.121	-184.57	-285.156	-208.496	-287.109	-367.676	-360.352	-224.121	-143.555	-300.781	-409.668	-515.625	-550.781	-548.828
1798	-682.617	-140.381	-419.434	-801.758	-348.145	-185.059	-286.621	-209.473	-293.945	-366.211	-362.305	-225.586	-143.555	-301.758	-409.18	-517.578	-549.805	-547.363
1799	-681.641	-145.264	-419.922	-799.805	-347.656	-184.57	-286.133	-208.496	-287.109	-377.441	-363.281	-226.074	-145.508	-302.734	-411.621	-519.043	-553.711	-552.734
1800	-682.617	-144.043	-422.363	-802.246	-350.586	-185.059	-288.574	-209.473	-286.133	-369.629	-360.84	-224.609	-144.531	-303.711	-410.156	-520.508	-548.828	-550.293
1801	-690.43	-137.207	-418.945	-802.246	-353.027	-187.012	-288.574	-208.008	-288.086	-368.652	-360.84	-224.121	-144.531	-300.781	-408.203	-517.578	-553.711	-550.293
1802	-686.523	-137.451	-415.527	-801.758	-349.121	-184.082	-291.504	-208.008	-289.063	-370.605	-363.281	-224.121	-144.531	-300.781	-411.621	-520.508	-550.781	-551.758
1803	-691.406	-138.184	-418.457	-800.781	-348.633	-186.523	-287.598	-208.496	-287.109	-370.117	-361.816	-225.586	-144.531	-300.781	-411.133	-520.02	-549.805	-554.688
1804	-685.547	-139.16	-417.969	-804.199	-348.633	-184.082	-286.133	-209.473	-288.086	-370.117	-358.887	-224.121	-145.508	-301.758	-411.621	-520.02	-550.781	-567.871
1805	-698.242	-139.404	-418.457	-803.223	-346.68	-186.523	-285.645	-208.984	-286.133	-371.094	-359.863	-227.051	-144.531	-299.805	-411.621	-517.09	-547.852	-561.523
1806	-705.078	-140.869	-415.527	-802.246	-348.145	-185.059	-289.063	-208.008	-287.109	-369.629	-359.863	-225.098	-145.508	-297.852	-410.156	-517.578	-550.781	-554.688
1807	-694.336	-140.381	-418.457	-806.641	-351.074	-186.035	-289.063	-209.473	-289.063	-368.652	-359.375	-226.074	-146.484	-299.805	-411.133	-519.043	-548.828	-552.734
1808	-689.453	-139.893	-417.48	-807.617	-350.098	-185.059	-285.645	-209.473	-288.086	-367.188	-359.375	-228.027	-144.531	-300.781	-411.621	-514.16	-551.758	-569.336
1809	-687.5	-141.357	-416.504	-805.664	-352.539	-184.082	-285.645	-208.984	-288.086	-368.164	-361.328	-227.051	-148.438	-300.781	-411.133	-517.578	-551.758	-557.617
1810	-688.477	-139.16	-420.41	-806.152	-351.074	-184.57	-295.41	-207.52	-289.063	-370.605	-365.234	-226.074	-145.508	-301.758	-413.574	-516.113	-553.711	-558.105
1811	-693.359	-140.137	-419.434	-806.152	-352.539	-185.547	-290.039	-207.52	-290.039	-369.141	-362.793	-231.934	-146.484	-301.758	-412.598	-518.066	-552.734	-560.547
1812	-683.594	-141.846	-418.945	-808.105	-350.098	-185.059	-285.645	-210.938	-289.063	-370.605	-363.77	-228.516	-143.555	-305.664	-411.133	-517.09	-554.688	-565.43
1813	-689.453	-145.508	-417.48	-806.152	-352.051	-185.547	-285.645	-209.961	-290.039	-372.559	-363.77	-226.563	-144.531	-299.805	-409.668	-519.531	-553.711	-575.684
1814	-689.453	-139.16	-416.992	-804.688	-352.539	-184.082	-292.969	-209.473	-286.133	-370.605	-361.816	-225.586	-143.555	-301.758	-411.621	-518.066	-551.758	-550.293
1815	-695.313	-140.137	-417.969	-807.617	-354.492	-184.57	-285.645	-207.031	-290.039	-379.883	-362.305	-226.074	-145.508	-304.688	-410.156	-515.137	-552.734	-556.641
1816	-690.43	-139.16	-416.992	-803.223	-353.027	-185.547	-291.016	-208.984	-291.992	-370.605	-362.305	-227.539	-146.484	-304.688	-411.621	-519.531	-552.734	-560.059
1817	-713.867	-139.16	-419.434	-806.152	-350.586	-185.059	-288.574	-208.008	-289.063	-374.512	-362.305	-227.051	-145.508	-302.734	-413.574	-517.09	-550.781	-560.059
1818	-723.633	-139.648	-417.969	-803.223	-354.004	-186.035	-292.48	-209.473	-287.109	-373.047	-366.211	-229.492	-145.508	-304.688	-411.621	-519.531	-551.758	-557.129
1819	-700.195	-139.404	-419.434	-808.594	-350.586	-185.547	-291.504	-211.914	-291.992	-373.047	-363.77	-229.004	-147.461	-309.57	-410.645	-518.066	-552.734	-562.5
1820	-707.031	-140.381	-417.969	-810.059	-350.098	-185.547	-291.504	-209.473	-289.063	-371.582	-364.258	-228.516	-143.555	-300.781	-410.156	-518.066	-552.734	-550.781
1821	-726.563	-140.137	-416.504	-807.129	-351.074	-185.547	-292.48	-209.473	-290.039	-372.559	-362.305	-228.516	-143.555	-305.664	-412.109	-518.066	-553.711	-563.965
1822	-693.359	-144.287	-418.457	-807.617	-350.586	-186.523	-292.48	-209.473	-290.039	-371.582	-364.746	-229.004	-144.531	-303.711	-410.645	-517.578	-551.758	-579.59
1823	-694.336	-149.414	-417.969	-812.012	-354.98	-184.57	-295.898	-210.449	-291.016	-375.977	-366.699	-235.352	-150.391	-314.453	-410.156	-517.578	-553.711	-563.477
1824	-694.336	-148.926	-416.992	-805.176	-351.074	-185.547	-288.086	-210.938	-289.063	-374.512	-364.258	-226.563	-144.531	-300.781	-410.156	-518.555	-553.711	-560.547
1825	-714.844	-139.16	-417.969	-811.035	-352.539	-185.547	-294.922	-212.402	-294.922	-372.559	-363.77	-235.352	-149.414	-302.734	-410.156	-518.555	-554.688	-555.664
1826	-701.172	-140.869	-420.41	-810.059	-350.586	-185.059	-295.898	-209.961	-295.898	-373.535	-372.07	-231.934	-146.484	-305.664	-411.133	-517.09	-552.734	-569.824
1827	-688.477	-140.381	-420.41	-808.594	-353.516	-186.035	-290.527	-208.496	-289.063	-373.535	-366.699	-236.816	-145.508	-307.617	-411.621	-517.578	-552.734	-561.523
1828	-692.383	-141.357	-416.992	-810.059	-353.027	-187.988	-300.293	-209.473	-295.898	-374.023	-366.699	-229.98	-145.508	-302.734	-410.645	-518.555	-552.734	-554.688
1829	-717.773	-141.113	-418.945	-806.641	-351.074	-185.547	-294.922	-210.938	-288.086	-374.512	-365.723	-233.887	-145.508	-306.641	-411.133	-518.066	-553.711	-556.152
1830	-700.195	-140.625	-418.945	-807.617	-352.539	-186.035	-290.039	-209.473	-289.063	-373.535	-364.746	-230.957	-146.484	-310.547	-413.086	-519.043	-553.711	-555.176
1831	-722.656	-142.09	-420.898	-809.57	-350.586	-186.035	-296.387	-211.426	-289.063	-370.605	-364.746	-229.004	-145.508	-305.664	-412.109	-518.066	-554.688	-560.547
1832	-699.219	-141.846	-416.016	-808.594	-350.586	-185.547	-291.504	-209.961	-290.039	-375.488	-365.723	-229.98	-147.461	-303.711	-412.598	-520.02	-553.711	-562.012
1833	-684.57	-141.602	-416.992	-811.523	-349.609	-187.5	-290.527	-210.449	-289.063	-372.559	-367.676	-233.887	-146.484	-311.523	-413.574	-520.02	-551.758	-560.547
1834	-695.313	-151.611	-418.945	-807.129	-352.051	-186.035	-298.34	-209.961	-295.898	-376.465	-364.258	-228.516	-148.438	-305.664	-411.133	-516.602	-552.734	-565.918
1835	-688.477	-149.414	-419.434	-809.082	-353.516	-186.523	-293.945	-209.473	-294.922	-375	-366.211	-229.492	-144.531	-303.711	-413.086	-520.02	-554.688	-558.594
1836	-690.43	-140.381	-418.945	-808.105	-354.004	-186.523	-291.016	-210.938	-292.969	-372.559	-367.676	-229.004	-145.508	-304.688	-411.133	-521.973	-554.688	-565.918
1837	-689.453	-142.578	-419.434	-809.082	-352.539	-184.57	-300.781	-210.449	-292.969	-373.047	-365.234	-227.539	-147.461	-304.688	-411.621	-517.578	-554.688	-561.035
1838	-694.336	-141.357	-419.922	-811.035	-350.098	-187.5	-300.293	-208.008	-291.992	-374.023	-366.699	-228.516	-145.508	-305.664	-413.086	-521.484	-554.688	-570.313
1839	-713.867	-139.893	-420.41	-812.5	-353.027	-192.871	-290.039	-209.473	-291.016	-375	-368.164	-228.516	-147.461	-306.641	-412.598	-521.973	-550.781	-562.988
1840	-689.453	-139.893	-416.504	-812.988	-351.074	-193.359	-290.039	-208.496	-289.063	-375.488	-366.699	-228.027	-146.484	-308.594	-414.063	-520.02	-551.758	-568.848
1841	-699.219	-140.869	-418.945	-808.594	-354.492	-194.336	-291.504	-209.473	-291.016	-378.418	-365.723	-229.492	-146.484	-305.664	-412.109	-518.066	-554.688	-573.242
1842	-690.43	-140.381	-419.922	-811.035	-353.516	-185.547	-291.504	-207.031	-291.992	-377.441	-369.141	-229.98	-148.438	-304.688	-413.574	-520.02	-556.641	-560.547
1843	-690.43	-140.869	-418.945	-811.035	-351.563	-187.012	-290.527	-207.52	-291.016	-377.441	-372.07	-228.516	-147.461	-303.711	-415.039	-520.508	-551.758	-567.383
1844	-694.336	-141.357	-416.992	-810.547	-351.563	-185.547	-289.551	-209.473	-290.039	-377.441	-373.047	-234.375	-148.438	-303.711	-412.598	-520.02	-553.711	-617.676
1845	-690.43	-139.648	-419.922	-811.035	-355.469	-186.035	-298.828	-208.008	-291.992	-378.418	-368.652	-228.516	-148.438	-302.734	-412.598	-521.484	-554.688	-566.895
1846	-690.43	-140.137	-419.434	-814.941	-354.004	-187.988	-298.34	-208.496	-289.063	-379.395	-366.699	-230.469	-148.438	-302.734	-412.598	-521.484	-552.734	-578.613
1847	-703.125	-141.113	-419.922	-814.941	-355.957	-186.035	-289.551	-209.473	-290.039	-377.93	-369.629	-228.027	-147.461	-301.758	-412.598	-518.066	-550.781	-573.242
1848	-690.43	-141.113	-417.969	-812.988	-354.004	-186.523	-290.527	-208.496	-291.016	-384.277	-368.652	-228.516	-147.461	-302.734	-412.109	-520.508	-555.664	-570.313
1849	-689.453	-141.357	-418.457	-811.035	-352.539	-186.523	-296.387	-208.984	-297.852	-383.789	-366.699	-230.957	-148.438	-308.594	-410.156	-520.508	-554.688	-570.801
1850	-709.961	-141.846	-418.457	-810.547	-354.98	-185.059	-291.992	-210.449	-291.992	-377.93	-365.234	-232.422	-148.438	-309.57	-412.598	-519.043	-551.758	-578.613
1851	-701.172	-143.066	-416.992	-814.453	-352.051	-185.059	-292.969	-209.961	-293.945	-378.418	-371.094	-230.469	-148.438	-305.664	-413.086	-519.043	-549.805	-563.965
1852	-712.891	-140.381	-418.457	-813.477	-351.563	-187.012	-295.898	-210.938	-288.086	-378.906	-373.047	-229.492	-146.484	-308.594	-414.063	-523.438	-553.711	-567.871
1853	-693.359	-141.113	-417.969	-808.594	-354.004	-184.082	-290.039	-208.496	-300.781	-375	-367.188	-227.539	-147.461	-313.477	-413.086	-521.973	-556.641	-577.148
1854	-711.914	-141.357	-419.434	-812.988	-353.027	-187.5	-291.016	-209.961	-297.852	-376.465	-375.488	-231.445	-147.461	-310.547	-416.016	-519.043	-552.734	-573.73
1855	-716.797	-140.137	-419.434	-813.965	-354.492	-186.035	-292.48	-211.426	-291.016	-376.953	-368.652	-229.98	-146.484	-307.617	-415.039	-521.484	-553.711	-574.707
1856	-698.242	-141.602	-417.969	-812.988	-355.469	-186.035	-297.852	-212.402	-291.992	-378.418	-367.188	-228.516	-146.484	-306.641	-414.551	-520.02	-550.781	-567.383
1857	-691.406	-140.869	-417.969	-812.5	-354.492	-185.547	-294.434	-211.914	-291.016	-377.441	-368.164	-230.469	-147.461	-307.617	-414.551	-521.484	-551.758	-574.219
1858	-704.102	-142.334	-418.945	-814.941	-355.957	-184.57	-299.316	-210.938	-290.039	-378.906	-367.188	-230.469	-147.461	-307.617	-413.574	-521.484	-549.805	-583.008
1859	-697.266	-142.09	-421.875	-815.918	-355.957	-186.523	-296.875	-210.449	-291.992	-377.441	-369.141	-228.516	-147.461	-306.641	-413.086	-520.996	-555.664	-565.918
1860	-695.313	-141.357	-417.48	-812.988	-356.445	-187.5	-291.504	-210.449	-291.992	-378.906	-371.094	-229.492	-149.414	-306.641	-413.086	-521.973	-553.711	-578.125
1861	-697.266	-141.846	-418.945	-814.453	-357.422	-188.965	-288.574	-210.449	-291.992	-377.441	-371.094	-231.445	-149.414	-307.617	-413.574	-520.02	-549.805	-571.289
1862	-708.008	-142.822	-418.457	-815.43	-354.492	-186.035	-291.504	-211.914	-291.992	-377.441	-374.023	-229.004	-148.438	-308.594	-415.527	-519.531	-553.711	-565.918
1863	-702.148	-142.578	-420.41	-816.406	-354.492	-187.012	-291.016	-210.938	-291.992	-376.465	-371.094	-230.957	-149.414	-307.617	-414.551	-520.508	-553.711	-561.523
1864	-718.75	-142.334	-419.922	-812.988	-353.027	-187.988	-293.457	-209.473	-293.945	-377.93	-374.023	-230.469	-150.391	-307.617	-415.039	-519.531	-552.734	-561.035
1865	-699.219	-143.066	-418.945	-813.477	-355.469	-187.988	-294.434	-211.426	-291.016	-381.836	-371.582	-230.469	-148.438	-304.688	-416.016	-519.531	-553.711	-559.57
1866	-706.055	-141.602	-418.457	-815.43	-355.957	-185.059	-290.039	-212.402	-293.945	-382.813	-371.094	-231.445	-148.438	-310.547	-415.527	-520.996	-554.688	-572.754
1867	-691.406	-142.09	-417.48	-813.965	-356.934	-185.547	-289.551	-210.938	-291.992	-376.465	-371.094	-230.469	-148.438	-307.617	-413.574	-522.949	-551.758	-565.918
1868	-693.359	-143.311	-419.922	-814.941	-356.445	-187.012	-292.48	-211.426	-292.969	-382.324	-373.535	-230.957	-149.414	-308.594	-413.574	-523.438	-556.641	-565.918
1869	-692.383	-143.066	-420.41	-814.941	-357.91	-187.012	-292.969	-211.426	-290.039	-383.301	-373.535	-231.934	-148.438	-309.57	-416.504	-520.996	-552.734	-570.313
1870	-697.266	-142.578	-419.922	-812.988	-355.957	-187.5	-291.992	-211.914	-293.945	-379.883	-370.605	-232.91	-148.438	-307.617	-414.551	-523.438	-559.57	-576.172
1871	-704.102	-145.02	-419.434	-814.453	-358.887	-186.523	-291.016	-210.449	-293.945	-379.395	-373.047	-238.281	-148.438	-309.57	-412.598	-524.414	-555.664	-567.871
1872	-700.195	-142.334	-418.457	-818.848	-355.957	-187.5	-291.992	-211.426	-295.898	-383.301	-373.047	-234.863	-148.438	-312.5	-415.527	-525.879	-554.688	-574.219
1873	-701.172	-144.043	-419.434	-816.406	-358.398	-187.5	-291.504	-210.449	-291.992	-378.906	-373.535	-231.934	-147.461	-308.594	-414.063	-521.973	-552.734	-577.637
1874	-702.148	-142.822	-418.945	-819.336	-357.422	-187.988	-290.527	-209.473	-292.969	-379.395	-371.582	-239.258	-148.438	-311.523	-414.063	-521.484	-553.711	-567.871
1875	-698.242	-142.822	-420.898	-819.824	-359.863	-186.523	-290.527	-209.961	-293.945	-378.906	-371.094	-232.422	-150.391	-309.57	-414.063	-522.461	-553.711	-567.871
1876	-698.242	-144.043	-417.969	-816.406	-356.445	-185.059	-291.016	-210.938	-292.969	-386.719	-371.094	-231.445	-147.461	-308.594	-415.039	-521.484	-557.617	-566.895
1877	-696.289	-142.822	-419.434	-815.43	-357.91	-186.523	-291.016	-209.961	-292.969	-377.441	-374.512	-239.258	-150.391	-308.594	-417.48	-523.438	-557.617	-566.406
1878	-708.008	-142.822	-418.945	-812.012	-358.887	-186.035	-291.016	-210.449	-293.945	-384.277	-375	-238.77	-150.391	-309.57	-416.016	-523.438	-554.688	-565.43
1879	-708.984	-143.066	-418.945	-815.918	-359.375	-187.012	-292.969	-209.961	-294.922	-379.883	-374.023	-232.91	-148.438	-309.57	-414.063	-519.531	-551.758	-565.918
1880	-699.219	-143.555	-419.922	-820.313	-357.422	-187.012	-291.504	-210.449	-292.969	-388.672	-374.023	-231.934	-148.438	-310.547	-417.969	-521.484	-554.688	-567.871
1881	-705.078	-142.822	-420.41	-816.406	-356.934	-187.012	-295.898	-211.914	-291.992	-388.672	-374.023	-234.863	-148.438	-312.5	-412.598	-520.508	-552.734	-563.477
1882	-706.055	-143.066	-419.434	-815.43	-356.934	-188.965	-294.434	-208.496	-291.016	-380.371	-374.512	-236.328	-146.484	-310.547	-416.504	-525.391	-554.688	-566.406
1883	-701.172	-147.705	-417.48	-812.5	-355.469	-188.477	-298.828	-208.984	-291.016	-383.789	-373.047	-239.258	-148.438	-311.523	-416.504	-524.414	-552.734	-565.43
1884	-707.031	-142.578	-418.945	-819.824	-359.375	-187.5	-293.945	-208.984	-292.969	-382.324	-372.559	-231.934	-150.391	-317.383	-413.574	-519.531	-553.711	-573.242
1885	-703.125	-142.822	-417.48	-816.895	-358.398	-187.988	-294.434	-209.961	-292.969	-385.254	-373.535	-238.77	-149.414	-313.477	-415.039	-524.414	-552.734	-574.707
1886	-703.125	-143.555	-417.969	-814.941	-358.887	-187.012	-292.969	-209.473	-293.945	-383.789	-375.488	-230.469	-149.414	-314.453	-417.48	-520.508	-551.758	-574.707
1887	-718.75	-144.043	-419.434	-816.406	-356.934	-187.5	-296.387	-210.938	-293.945	-382.324	-375	-230.957	-149.414	-310.547	-416.016	-519.531	-553.711	-574.219
1888	-711.914	-145.508	-419.922	-815.43	-355.957	-187.988	-292.969	-212.891	-298.828	-382.813	-372.07	-230.957	-148.438	-312.5	-418.945	-520.996	-554.688	-574.707
1889	-714.844	-143.555	-422.852	-814.453	-357.91	-186.523	-292.969	-212.402	-292.969	-383.789	-376.953	-238.77	-149.414	-313.477	-416.504	-520.996	-554.688	-572.266
1890	-726.563	-144.043	-420.898	-817.871	-358.887	-188.477	-291.016	-209.961	-291.992	-384.277	-373.535	-230.957	-150.391	-319.336	-416.016	-520.996	-552.734	-569.336
1891	-716.797	-145.264	-420.41	-814.453	-359.863	-187.988	-290.527	-211.426	-293.945	-387.695	-371.094	-231.934	-149.414	-318.359	-416.992	-520.508	-554.688	-575.684
1892	-712.891	-144.043	-423.34	-817.383	-358.887	-187.988	-292.969	-211.914	-292.969	-383.301	-373.535	-238.77	-148.438	-320.313	-417.969	-521.973	-551.758	-569.824
1893	-718.75	-143.555	-419.922	-819.336	-357.422	-187.5	-292.48	-211.914	-292.969	-383.789	-373.535	-232.422	-150.391	-314.453	-415.039	-520.996	-551.758	-572.754
1894	-704.102	-142.578	-417.969	-820.313	-356.445	-188.477	-291.992	-212.402	-292.969	-383.301	-375.488	-230.957	-150.391	-314.453	-416.992	-521.973	-554.688	-569.336
1895	-708.008	-147.705	-418.457	-816.895	-358.887	-187.5	-290.527	-210.449	-295.898	-382.324	-376.465	-236.328	-150.391	-318.359	-416.992	-521.484	-554.688	-572.266
1896	-712.891	-147.949	-421.875	-818.848	-354.98	-187.012	-294.434	-210.449	-292.969	-384.277	-375	-231.934	-149.414	-311.523	-417.969	-522.461	-554.688	-568.359
1897	-711.914	-151.123	-419.922	-818.848	-359.375	-187.5	-294.922	-210.449	-307.617	-385.742	-375.977	-229.492	-151.367	-309.57	-420.41	-522.949	-550.781	-571.777
1898	-706.055	-146.973	-419.434	-816.406	-359.863	-188.965	-294.434	-210.449	-293.945	-382.324	-374.023	-231.934	-150.391	-316.406	-417.969	-521.973	-552.734	-573.242
1899	-704.102	-143.555	-416.992	-820.313	-359.375	-188.477	-303.711	-212.891	-291.016	-383.301	-374.512	-231.934	-150.391	-315.43	-418.457	-520.996	-552.734	-591.797
1900	-708.984	-148.682	-421.875	-824.219	-358.398	-189.453	-300.293	-210.938	-292.969	-382.813	-373.047	-229.004	-151.367	-314.453	-417.969	-520.508	-556.641	-572.754
1901	-708.008	-147.705	-419.434	-825.195	-362.305	-187.988	-299.805	-211.914	-294.922	-384.277	-377.441	-232.91	-151.367	-313.477	-417.48	-523.438	-554.688	-575.195
1902	-710.938	-144.287	-420.898	-821.289	-358.398	-187.5	-298.34	-210.938	-291.992	-383.789	-377.441	-233.398	-151.367	-318.359	-419.434	-521.973	-556.641	-571.289
1903	-706.055	-149.902	-421.387	-820.313	-359.863	-188.477	-294.434	-211.914	-292.969	-384.277	-377.441	-236.816	-148.438	-310.547	-418.945	-521.973	-555.664	-570.313
1904	-706.055	-150.146	-421.387	-819.336	-361.816	-188.477	-294.922	-212.891	-295.898	-382.813	-374.512	-240.234	-152.344	-320.313	-416.504	-521.484	-555.664	-573.242
1905	-706.055	-149.902	-420.898	-818.848	-360.352	-188.477	-294.922	-213.379	-294.922	-385.742	-376.465	-230.957	-150.391	-312.5	-418.945	-523.438	-554.688	-570.801
1906	-714.844	-147.461	-421.875	-819.336	-360.352	-188.477	-307.129	-212.891	-296.875	-381.348	-378.418	-230.469	-151.367	-309.57	-419.434	-522.949	-555.664	-574.219
1907	-708.984	-144.287	-420.898	-823.242	-361.816	-188.477	-303.711	-211.914	-292.969	-383.301	-376.953	-233.398	-150.391	-312.5	-418.945	-522.949	-558.594	-570.801
1908	-712.891	-144.287	-421.387	-821.289	-361.328	-188.477	-294.434	-210.938	-295.898	-386.719	-377.93	-234.375	-149.414	-310.547	-416.992	-520.996	-564.453	-572.266
1909	-714.844	-149.17	-420.41	-820.313	-361.816	-189.453	-294.922	-213.379	-293.945	-384.766	-375.977	-233.887	-148.438	-312.5	-417.969	-521.973	-557.617	-571.289
1910	-706.055	-145.508	-418.457	-816.895	-362.305	-187.5	-297.852	-211.426	-296.875	-384.766	-374.512	-235.352	-149.414	-317.383	-419.434	-521.484	-559.57	-575.195
1911	-709.961	-150.879	-422.363	-818.848	-360.84	-188.965	-295.898	-212.402	-292.969	-383.301	-377.93	-233.887	-151.367	-316.406	-418.945	-521.484	-555.664	-575.195
1912	-717.773	-146.484	-419.434	-820.801	-359.375	-187.988	-302.734	-212.891	-293.945	-394.043	-377.441	-233.398	-152.344	-309.57	-419.922	-521.484	-553.711	-573.242
1913	-703.125	-151.611	-420.41	-818.359	-359.375	-188.477	-296.875	-212.402	-294.922	-388.184	-377.93	-234.863	-149.414	-314.453	-419.434	-522.949	-556.641	-574.707
1914	-725.586	-151.855	-421.387	-823.73	-359.375	-189.941	-297.852	-211.914	-293.945	-393.555	-377.93	-234.375	-151.367	-312.5	-420.41	-521.973	-555.664	-578.125
1915	-704.102	-147.949	-422.363	-822.266	-361.328	-188.965	-299.805	-214.844	-296.875	-393.066	-376.953	-233.398	-148.438	-313.477	-419.922	-521.973	-560.547	-576.66
1916	-706.055	-151.855	-420.898	-821.777	-360.352	-189.941	-295.41	-213.867	-295.898	-386.719	-377.93	-241.211	-148.438	-313.477	-419.922	-521.973	-559.57	-574.219
1917	-712.891	-146.729	-421.875	-821.289	-360.352	-188.965	-301.758	-212.891	-293.945	-387.695	-376.465	-234.863	-148.438	-315.43	-419.434	-519.531	-555.664	-576.66
1918	-717.773	-143.311	-421.875	-820.313	-361.328	-187.988	-299.316	-213.867	-294.922	-385.742	-378.906	-235.352	-148.438	-313.477	-420.41	-523.438	-554.688	-575.195
1919	-711.914	-144.775	-421.875	-821.777	-360.84	-189.941	-298.34	-214.844	-293.945	-388.672	-380.371	-234.863	-151.367	-317.383	-421.387	-523.438	-559.57	-578.613
1920	-718.75	-148.438	-421.875	-825.195	-357.91	-187.988	-300.293	-213.379	-292.969	-389.648	-379.395	-234.375	-149.414	-316.406	-419.922	-524.414	-566.406	-572.754
1921	-718.75	-143.555	-420.41	-821.777	-360.84	-187.988	-300.781	-210.938	-295.898	-395.02	-378.418	-236.328	-151.367	-312.5	-420.41	-522.949	-555.664	-574.707
1922	-737.305	-144.531	-420.898	-821.777	-359.375	-189.453	-298.34	-211.426	-299.805	-390.137	-381.348	-244.629	-150.391	-313.477	-421.387	-526.855	-570.313	-579.102
1923	-716.797	-144.287	-421.387	-822.754	-361.816	-187.988	-296.387	-213.379	-302.734	-389.16	-378.418	-243.164	-149.414	-316.406	-420.898	-525.391	-567.383	-571.777
1924	-731.445	-145.264	-421.387	-824.707	-359.375	-187.988	-297.363	-212.402	-293.945	-387.207	-386.23	-236.328	-150.391	-315.43	-421.387	-521.484	-572.266	-577.148
1925	-707.031	-144.287	-421.387	-822.754	-361.816	-187.012	-301.758	-212.891	-294.922	-394.531	-379.395	-241.699	-149.414	-312.5	-418.457	-525.391	-556.641	-583.008
1926	-709.961	-144.531	-420.41	-821.289	-360.352	-187.988	-295.898	-212.402	-296.875	-392.578	-385.254	-236.816	-150.391	-312.5	-419.434	-524.902	-569.336	-583.984
1927	-711.914	-143.066	-418.457	-824.219	-362.793	-187.5	-296.875	-212.402	-295.898	-390.625	-378.906	-238.281	-149.414	-316.406	-421.875	-521.973	-561.523	-581.055
1928	-708.984	-146.729	-422.363	-819.336	-360.352	-187.012	-296.875	-213.867	-295.898	-386.23	-378.906	-237.305	-151.367	-314.453	-418.945	-526.367	-556.641	-579.102
1929	-706.055	-145.264	-423.828	-819.336	-361.816	-187.988	-294.922	-211.426	-296.875	-388.184	-377.441	-233.398	-152.344	-317.383	-418.457	-522.949	-558.594	-578.125
1930	-711.914	-145.02	-419.434	-823.73	-362.305	-188.477	-296.387	-211.426	-297.852	-388.672	-380.859	-236.328	-152.344	-320.313	-419.922	-523.926	-557.617	-578.125
1931	-711.914	-150.146	-420.41	-824.707	-361.816	-196.289	-291.992	-211.914	-297.852	-386.23	-382.813	-237.793	-151.367	-312.5	-420.898	-522.461	-556.641	-578.125
1932	-713.867	-150.391	-420.41	-821.777	-362.305	-188.477	-296.875	-212.891	-294.922	-387.695	-380.859	-236.328	-151.367	-312.5	-419.434	-524.414	-569.336	-578.613
1933	-709.961	-145.264	-418.457	-819.824	-361.328	-187.988	-301.758	-213.867	-296.875	-387.695	-382.324	-235.352	-150.391	-319.336	-420.898	-523.926	-564.453	-578.613
1934	-714.844	-150.635	-420.41	-821.777	-359.863	-189.453	-300.293	-212.891	-294.922	-387.207	-380.859	-236.816	-151.367	-319.336	-419.922	-523.438	-562.5	-577.637
1935	-713.867	-149.17	-420.41	-821.777	-361.328	-188.477	-299.316	-214.355	-294.922	-387.207	-380.859	-243.164	-152.344	-318.359	-420.898	-523.926	-559.57	-581.543
1936	-727.539	-146.24	-419.434	-823.242	-359.863	-187.012	-297.852	-212.891	-295.898	-391.113	-382.813	-244.629	-152.344	-310.547	-418.945	-525.879	-559.57	-578.613
1937	-714.844	-145.752	-421.387	-823.73	-361.816	-188.477	-293.457	-213.867	-300.781	-385.742	-380.371	-248.047	-152.344	-320.313	-417.969	-526.855	-556.641	-577.637
1938	-714.844	-145.508	-418.945	-820.801	-361.328	-187.988	-295.898	-212.891	-300.781	-393.555	-382.813	-245.117	-152.344	-311.523	-419.434	-526.367	-560.547	-579.59
1939	-731.445	-150.391	-419.922	-822.754	-361.328	-188.965	-296.387	-215.82	-301.758	-392.578	-380.859	-244.141	-152.344	-321.289	-420.898	-523.438	-559.57	-581.543
1940	-728.516	-146.484	-421.387	-822.754	-362.305	-188.477	-295.41	-213.867	-296.875	-388.672	-382.324	-241.211	-152.344	-319.336	-420.41	-524.414	-560.547	-583.496
1941	-727.539	-146.24	-420.41	-820.313	-360.84	-189.453	-297.852	-212.402	-295.898	-391.113	-379.883	-244.629	-160.156	-312.5	-419.922	-524.414	-559.57	-589.844
1942	-727.539	-146.484	-417.969	-826.172	-358.887	-188.477	-298.828	-215.332	-296.875	-385.742	-381.836	-240.234	-152.344	-319.336	-418.457	-524.414	-558.594	-579.59
1943	-726.563	-145.508	-421.387	-824.707	-357.91	-188.477	-303.223	-214.355	-297.852	-391.113	-380.371	-244.629	-156.25	-328.125	-419.922	-525.391	-561.523	-580.566
1944	-715.82	-146.729	-421.387	-827.148	-358.887	-188.477	-304.199	-216.309	-295.898	-395.508	-380.859	-243.164	-151.367	-316.406	-419.434	-523.438	-557.617	-583.008
1945	-732.422	-145.02	-420.898	-828.125	-359.375	-188.965	-298.828	-213.867	-303.711	-395.508	-382.813	-235.84	-152.344	-312.5	-416.016	-525.391	-556.641	-579.102
1946	-731.445	-146.484	-422.363	-828.125	-361.816	-187.5	-297.852	-214.844	-298.828	-388.672	-381.836	-243.164	-154.297	-311.523	-419.434	-526.367	-557.617	-581.055
1947	-750.977	-145.02	-420.898	-826.66	-360.84	-188.477	-299.316	-215.332	-305.664	-391.113	-381.348	-242.188	-154.297	-318.359	-419.922	-524.414	-558.594	-580.566
1948	-723.633	-146.729	-420.898	-826.172	-362.305	-188.965	-298.828	-214.355	-302.734	-391.113	-382.813	-235.84	-153.32	-321.289	-418.945	-525.879	-563.477	-581.055
1949	-740.234	-147.705	-420.898	-825.195	-360.352	-186.523	-302.734	-213.379	-298.828	-392.09	-380.859	-243.652	-153.32	-313.477	-421.875	-524.414	-566.406	-586.914
1950	-742.188	-148.438	-419.434	-826.172	-359.375	-188.477	-306.152	-213.867	-295.898	-393.555	-381.836	-234.863	-154.297	-313.477	-419.922	-524.902	-562.5	-583.496
1951	-737.305	-146.484	-422.363	-826.172	-363.281	-186.523	-306.641	-216.797	-297.852	-390.137	-383.301	-236.816	-152.344	-313.477	-420.898	-526.855	-562.5	-585.449
1952	-753.906	-148.193	-419.434	-827.148	-361.328	-187.5	-305.176	-216.309	-299.805	-390.137	-381.836	-235.84	-153.32	-314.453	-419.434	-527.344	-554.688	-582.52
1953	-743.164	-153.564	-419.922	-824.219	-359.375	-190.918	-306.152	-216.309	-298.828	-395.508	-383.301	-237.305	-153.32	-312.5	-420.898	-524.902	-556.641	-583.008
1954	-726.563	-147.217	-420.898	-830.078	-361.816	-187.988	-304.199	-214.355	-297.852	-396.484	-386.719	-236.328	-151.367	-322.266	-417.969	-524.414	-557.617	-583.496
1955	-728.516	-154.541	-419.922	-828.613	-365.723	-188.965	-303.711	-214.355	-297.852	-392.578	-381.836	-237.305	-153.32	-315.43	-419.922	-526.855	-555.664	-581.543
1956	-721.68	-147.217	-420.898	-827.148	-361.816	-188.477	-305.176	-213.867	-298.828	-392.578	-383.301	-237.305	-150.391	-316.406	-421.387	-524.414	-556.641	-583.984
1957	-727.539	-146.973	-421.875	-824.707	-364.258	-187.988	-305.176	-215.82	-298.828	-396.973	-382.813	-236.816	-155.273	-318.359	-418.457	-520.996	-559.57	-586.914
1958	-719.727	-150.879	-421.875	-825.684	-364.258	-187.988	-302.734	-214.844	-300.781	-399.414	-383.301	-242.676	-152.344	-315.43	-421.875	-522.949	-556.641	-583.984
1959	-720.703	-154.053	-422.852	-828.125	-365.723	-187.5	-304.199	-216.797	-299.805	-399.902	-381.348	-238.281	-151.367	-315.43	-419.922	-524.414	-556.641	-585.938
1960	-713.867	-146.729	-421.387	-826.66	-365.234	-189.453	-297.852	-215.82	-298.828	-399.902	-379.395	-243.164	-153.32	-315.43	-421.875	-524.902	-555.664	-585.938
1961	-720.703	-148.193	-419.922	-825.195	-367.188	-189.941	-297.852	-216.797	-300.781	-392.09	-381.348	-246.094	-154.297	-315.43	-419.434	-525.391	-555.664	-582.52
1962	-719.727	-153.076	-420.898	-826.172	-366.211	-188.477	-298.828	-217.285	-307.617	-394.531	-383.301	-244.141	-155.273	-315.43	-421.387	-524.902	-558.594	-587.891
1963	-718.75	-153.809	-419.922	-831.543	-365.723	-187.988	-297.363	-217.285	-305.664	-392.09	-381.348	-241.699	-154.297	-314.453	-418.945	-524.902	-557.617	-584.961
1964	-720.703	-150.879	-421.387	-826.66	-366.211	-188.477	-298.34	-216.309	-299.805	-391.602	-381.836	-236.816	-152.344	-309.57	-421.387	-522.949	-565.43	-589.844
1965	-722.656	-153.564	-420.41	-830.078	-365.723	-187.988	-301.758	-218.262	-298.828	-401.855	-385.254	-238.281	-152.344	-313.477	-418.945	-525.391	-565.43	-585.938
1966	-720.703	-151.367	-421.875	-830.078	-364.746	-190.43	-300.293	-215.82	-299.805	-394.531	-383.301	-237.793	-155.273	-318.359	-419.434	-525.391	-556.641	-589.844
1967	-716.797	-148.682	-419.434	-827.637	-362.305	-188.965	-299.316	-216.309	-298.828	-392.578	-385.254	-237.793	-153.32	-314.453	-421.387	-527.344	-560.547	-587.402
1968	-716.797	-155.273	-422.852	-828.613	-364.258	-188.477	-297.363	-217.285	-298.828	-393.555	-385.742	-238.77	-153.32	-316.406	-420.898	-522.949	-556.641	-583.496
1969	-718.75	-151.855	-419.922	-825.684	-366.211	-188.477	-298.34	-217.285	-300.781	-393.066	-386.23	-238.281	-152.344	-317.383	-421.387	-524.902	-559.57	-584.473
1970	-719.727	-150.391	-422.363	-827.637	-365.723	-190.43	-297.852	-216.797	-300.781	-398.926	-384.277	-238.77	-154.297	-317.383	-420.41	-526.367	-557.617	-584.473
1971	-721.68	-153.564	-420.41	-827.637	-363.281	-188.965	-302.246	-216.309	-297.852	-395.996	-385.254	-238.77	-153.32	-314.453	-420.898	-528.32	-564.453	-584.961
1972	-720.703	-146.729	-419.922	-829.102	-365.234	-189.453	-296.387	-217.285	-298.828	-398.438	-387.207	-238.77	-154.297	-318.359	-419.922	-526.855	-558.594	-585.449
1973	-721.68	-154.297	-418.945	-826.172	-363.77	-187.5	-296.387	-216.797	-299.805	-393.555	-391.113	-247.07	-154.297	-316.406	-419.434	-526.855	-556.641	-587.891
1974	-718.75	-146.973	-420.898	-826.172	-364.258	-187.988	-299.805	-217.773	-302.734	-395.508	-385.742	-244.141	-155.273	-314.453	-419.922	-527.344	-556.641	-585.938
1975	-719.727	-146.484	-418.457	-826.66	-364.258	-187.988	-299.805	-218.262	-297.852	-394.531	-384.277	-244.629	-154.297	-319.336	-421.875	-525.391	-555.664	-583.984
1976	-721.68	-154.541	-418.945	-831.543	-364.746	-189.941	-300.781	-216.797	-298.828	-394.043	-386.719	-245.605	-152.344	-314.453	-420.41	-525.879	-555.664	-585.938
1977	-720.703	-148.438	-420.898	-825.195	-364.746	-187.012	-298.34	-216.797	-298.828	-395.508	-393.555	-238.77	-154.297	-316.406	-423.828	-524.902	-559.57	-585.449
1978	-718.75	-147.949	-420.898	-828.613	-364.746	-187.988	-298.828	-215.82	-299.805	-394.531	-383.789	-236.328	-154.297	-316.406	-421.875	-525.391	-556.641	-587.402
1979	-720.703	-148.193	-421.387	-828.613	-365.234	-189.941	-297.852	-215.82	-299.805	-395.02	-385.254	-244.629	-154.297	-317.383	-421.387	-526.367	-559.57	-583.496
1980	-718.75	-147.949	-420.41	-831.055	-365.723	-188.965	-298.34	-217.773	-306.641	-393.066	-385.254	-239.258	-153.32	-316.406	-424.316	-523.926	-557.617	-593.262
1981	-717.773	-149.17	-422.852	-827.637	-367.188	-187.988	-300.293	-215.332	-298.828	-395.508	-383.301	-247.559	-154.297	-315.43	-421.875	-526.367	-557.617	-585.938
1982	-717.773	-154.785	-419.434	-827.148	-366.699	-189.453	-301.758	-216.309	-298.828	-398.438	-383.789	-250.488	-153.32	-319.336	-424.316	-524.902	-556.641	-584.961
1983	-718.75	-150.391	-422.852	-832.031	-364.258	-189.941	-299.805	-217.285	-299.805	-396.973	-384.277	-246.582	-153.32	-311.523	-419.922	-523.926	-555.664	-591.309
1984	-719.727	-147.705	-421.387	-827.637	-365.723	-191.406	-298.828	-218.75	-301.758	-396.973	-386.719	-247.07	-152.344	-315.43	-421.875	-524.414	-556.641	-590.332
1985	-721.68	-148.682	-421.387	-829.102	-367.188	-190.43	-297.363	-214.355	-307.617	-395.508	-387.695	-240.723	-155.273	-318.359	-421.387	-524.414	-560.547	-587.891
1986	-720.703	-146.729	-423.828	-830.566	-364.746	-190.43	-300.293	-217.773	-302.734	-395.508	-385.254	-237.305	-153.32	-316.406	-421.387	-524.414	-563.477	-588.867
1987	-723.633	-149.17	-420.41	-831.055	-365.723	-191.895	-301.27	-217.773	-305.664	-394.531	-387.207	-240.234	-154.297	-315.43	-424.316	-526.367	-560.547	-589.844
1988	-723.633	-155.518	-422.363	-831.055	-362.305	-189.453	-303.223	-215.82	-306.641	-398.438	-385.254	-238.77	-154.297	-327.148	-423.828	-527.344	-567.383	-592.285
1989	-724.609	-156.494	-421.387	-830.566	-366.211	-189.941	-300.781	-214.844	-299.805	-401.855	-386.23	-245.117	-154.297	-325.195	-424.316	-524.902	-565.43	-591.797
1990	-727.539	-148.926	-425.293	-833.008	-364.258	-189.453	-301.27	-217.285	-300.781	-395.508	-388.184	-246.582	-152.344	-318.359	-421.875	-524.902	-557.617	-590.332
1991	-721.68	-156.25	-423.34	-827.637	-366.211	-191.406	-302.246	-214.844	-302.734	-403.32	-388.184	-245.605	-152.344	-326.172	-425.293	-526.855	-559.57	-588.867
1992	-725.586	-149.902	-419.434	-828.613	-365.723	-196.289	-302.734	-215.332	-298.828	-396.484	-385.254	-246.582	-154.297	-328.125	-422.852	-525.879	-564.453	-589.844
1993	-726.563	-156.006	-421.387	-831.055	-366.699	-196.289	-300.293	-216.309	-298.828	-396.973	-390.625	-245.605	-152.344	-321.289	-423.34	-527.344	-567.383	-590.332
1994	-721.68	-148.682	-419.922	-833.984	-369.629	-188.965	-310.059	-215.82	-301.758	-397.949	-388.184	-246.582	-151.367	-327.148	-424.316	-527.344	-566.406	-590.82
1995	-724.609	-155.273	-421.875	-830.078	-366.211	-189.453	-301.27	-215.332	-299.805	-396.973	-388.672	-240.723	-153.32	-331.055	-424.805	-523.926	-556.641	-590.82
1996	-722.656	-154.297	-420.41	-829.102	-365.723	-190.43	-299.805	-216.797	-299.805	-398.438	-390.625	-245.117	-151.367	-331.055	-423.34	-526.855	-565.43	-591.797
1997	-727.539	-148.926	-422.852	-830.078	-366.699	-189.941	-299.805	-217.285	-301.758	-399.414	-389.16	-241.211	-153.32	-318.359	-423.828	-526.367	-565.43	-589.844
1998	-723.633	-150.635	-421.387	-827.637	-367.188	-190.918	-300.293	-216.309	-300.781	-399.414	-388.672	-239.258	-154.297	-330.078	-423.828	-526.855	-567.383	-588.867
1999	-726.563	-153.809	-421.875	-830.566	-365.723	-188.477	-299.805	-215.82	-298.828	-400.879	-388.184	-238.77	-154.297	-328.125	-422.363	-528.809	-555.664	-594.238
[truncated: 4,001 more rows]

## Sheet: A4sD20mV
time in ms	6	9	10	11	12	14	18	22	24	25	26	27	29	31	32	33
1	-0.977	0.977	0.977	0	0	0.488	1.465	0	-0.977	0	-0.488	0.488	-0.977	-0.977	0	-0.977
2	0	0.488	0	0.488	0.488	0	0.977	0	-0.977	0.977	0	0.977	0	0	0.977	-1.465
3	0	0.488	0.977	0.488	0.977	0.977	0.977	0.977	0.977	0.977	0.977	0.977	-0.977	0	0.488	-1.465
4	0	0	-0.488	1.465	0.488	1.465	0.977	0	0	1.465	0	0.488	0	-1.953	0.488	-2.441
5	0	0.488	0.977	0.977	0.977	0.488	0.488	0	0	1.465	-0.488	0.488	0	0	0.977	-1.465
6	0	1.465	0.977	0.488	0.977	1.465	0.488	0	0	0.977	0.488	0.977	0	-0.977	0.977	-2.441
7	0	0	0.977	0.977	0	0.488	0.977	0	0	0	0	0.488	0.977	0.977	0.977	-1.953
8	0	0	0	0.977	0	0.488	0.488	-0.977	0	0	0.977	0	0	0	0.977	-1.953
9	0.977	0.488	0.488	0.977	1.465	0.488	0.488	-0.977	0	0.488	0	0.977	0	0	1.465	-2.441
10	0	0.977	0.488	0.488	0.488	0	0.488	0.977	0	0.488	1.465	0.488	0	0	0.977	-2.441
11	0.977	0	0.488	0.977	0.488	0	1.465	-1.953	0	0.977	1.465	1.465	0.977	0	0.977	-1.465
12	0	0.488	0.977	0.488	-0.488	0.488	0.977	0	-0.977	0.488	0.488	0.977	0	0	0.488	-1.953
13	0	0	0.488	0.488	0.488	0.488	0.977	0	-0.977	0.488	0.488	0.977	0	0	0.488	-1.465
14	0	0.488	1.465	0.977	0.977	1.465	0.488	0.977	-0.977	0	-0.488	0.977	0	0	1.465	-1.465
15	0	0	0.977	0.488	0	0.488	0.977	0	0	0.977	0	0.488	-0.977	0	0.977	-2.441
16	0	0.977	0.977	0.488	0.488	1.953	0.488	0.977	0	0.488	0	0	0	0	0.488	-1.465
17	0	0.488	0.977	0.488	0.977	0.977	-0.488	0	0	0.977	0.488	1.465	0	0	0.488	-1.465
18	0	0.488	0	1.953	0.977	0.488	1.465	0.977	-0.977	0	0.488	0.977	0	0	0.488	-0.977
19	-0.977	0.977	0.977	0.488	0.488	1.465	0.977	0	0	0.488	0.488	0.977	0	0	0	-1.465
20	-0.977	0.488	0.977	0.488	0.977	0.977	0.488	-0.977	-0.977	0.488	0	0	0.977	0	0.977	-1.465
21	0	0.488	1.953	0.488	1.465	0.977	0.488	0.977	0	0.977	0	0.977	0.977	0.977	0.488	-0.977
22	0	0.488	0.488	-0.488	0.977	0.488	0.977	0	0	0.977	0	0.977	0.977	0	0.977	-1.465
23	-0.977	0	1.953	0.977	0.977	0.977	0.977	0	0	0.977	0	0	0	0	0.488	-1.953
24	0	0.488	0.977	1.465	0.977	1.465	-0.488	-1.953	0	1.465	0	-0.488	0	0	0.977	-1.953
25	0	0.488	0	0.488	0.977	0.977	0.977	0	0.977	0.488	0.977	0.488	0	0.977	1.465	-1.465
26	0	0.488	1.465	0.977	0.977	0.977	0.977	-0.977	0.977	0.488	0	0.488	0	0	0.977	-1.953
27	0	0.488	0.977	0.977	0	0	0	-0.977	-0.977	0.977	0.488	0.977	0	0	0	-1.465
28	0	0.488	0.977	0.977	0.977	0.488	0.977	0.977	0	0.977	1.465	0.977	0	0	0.977	-0.977
29	-0.977	0	0.977	0.977	1.465	1.465	0.488	0.977	0	0	0	-0.488	-0.977	0	0	-1.465
30	-0.977	0.488	0.488	1.953	0.488	0.977	0.977	-0.977	0.977	0.488	0	0.977	-0.977	0	0.488	-1.953
31	0.977	0	0.488	-0.977	0.977	0.977	0.488	0	-0.977	0.977	0.977	0.488	0	0	0.977	-1.953
32	-0.977	0	0.977	0.488	0.977	0	0.488	0	0	0.488	0.977	0.488	0.977	0.977	0.488	-1.953
33	-0.977	0	0	0.488	0.977	0.488	0	0	-1.953	0.977	0.488	0.977	0	0	0.488	-1.953
34	0.977	0.977	0	0.488	0	0.488	1.465	0.977	0	0.977	1.465	0.488	0	0	1.465	-1.465
35	0	0	0.488	0.977	0.977	0	0.488	0.977	0	0.488	1.465	0.977	0	0	0.977	-1.465
36	0	0.977	1.953	0.488	0.488	-0.488	0.488	1.953	-0.977	0	0.488	0.977	0	0	0.977	-0.977
37	0	0.488	0	0.977	0.977	0	0.488	1.953	-0.977	0	0.977	1.465	0	0.977	0.488	-1.953
38	0	0.488	0.488	0.488	0.977	1.465	0.977	-0.977	0	1.465	-0.488	0.977	0	0	0.977	-1.465
39	0	0.977	0.977	0	0	0	0.977	0	0	0.488	0.488	0.977	0	0	0	-1.953
40	0	0	0.488	1.465	0.977	0.977	0.488	-0.977	0	0.488	0.977	0	0	0	1.465	-1.953
41	0	0.977	0.488	0.488	1.465	0.977	1.465	0.977	-0.977	0.488	0.488	0	0	0.977	0.977	-0.977
42	0	0.488	0.977	0	0.488	0.488	1.465	0	0	0.977	-0.488	0.977	0	0	0.488	-0.977
43	-0.977	0.488	0.488	0.488	0.977	0.977	1.465	0	0.977	1.465	0	1.465	0	0.977	0	-1.953
44	0	0.488	1.953	0.977	0.488	1.465	0	-0.977	0.977	0.977	0	0.488	0	0	0.488	-1.953
45	0	-0.488	0	0.977	0.488	0.977	0.977	-1.953	0.977	0	0.488	0.977	0	0	0.488	-1.465
46	0	0.488	0.977	0.488	0.977	-0.488	0.977	0	0	1.953	0	0.488	0	-0.977	0.977	-0.977
47	0	0.488	0.977	0.488	1.465	0.977	0.977	0	0.977	0.977	0	0.488	0	0	1.953	-1.465
48	0	0.488	0.488	0	1.465	0.488	0.977	0	0	0.488	1.465	0.977	-0.977	0	0.488	-2.93
49	0	0.977	0.488	0.977	1.465	0	0.977	-1.953	0	1.465	0.488	0.977	0	0	0	-1.465
50	0	0	0.488	0.977	0.977	0.488	0.488	0	0	1.465	1.465	0.488	0	0	0.977	-1.953
51	0	0.488	0	0.977	0.977	1.465	0	0	0	0.977	0.488	0.488	0.977	0	1.465	-0.977
52	-0.977	0	0	0.977	1.465	0	0	0	0	0.488	0.977	1.465	0	0	0.977	-0.977
53	-0.977	0.488	0	0.488	0	0.488	0.488	0	0	0.488	0.488	0.977	0.977	0	0.977	-1.953
54	0	0.488	0.488	0	0.488	0.488	-0.488	-0.977	-0.977	0.488	0.977	1.465	0	0	0	-1.953
55	-0.977	0.488	1.465	0.977	0	1.465	0.488	0	0.977	0.488	0.488	0.977	0	0	1.465	-1.465
56	0	0.977	0.488	1.953	0.488	0.488	0	0	0	0	0.488	1.465	0.977	0.977	0.488	-0.977
57	0	0.488	0.488	0	0	1.465	0.488	0	-0.977	0.488	0	0.488	0.977	0	0.977	-1.465
58	0	0	0.488	0.977	0.488	0.488	0.977	0.977	0.977	0	0.977	1.465	0	0	0.977	-1.465
59	0	0.977	0	0.977	0.488	1.465	0.977	-0.977	0	0.977	0.977	0.488	0	0.977	0.488	-2.441
60	0	0.488	0	0.977	0.977	0.977	0.977	0	0	0.488	0	0	0.977	0	1.465	-1.465
61	0	0	0.977	0.977	0.488	0.977	-0.488	0.977	0	0.488	0	0.977	0	0.977	0.977	-1.465
62	0	0.488	0.977	-0.488	0.977	0	0.977	0	-0.977	0.977	0	0	0	0	0.488	-0.977
63	0	0.977	0.977	0	0.488	1.465	0.488	0	0	0.977	0.488	0.977	-0.977	0.977	0.488	-0.977
64	-0.977	0	0.488	0.488	0	0.977	1.465	0	0	0	0.488	0.977	0.977	0	0.977	-1.465
65	0	0.488	0.488	0	0.977	0.977	1.465	0	0	0.977	0.488	0.977	0	0	0.488	-1.953
66	-0.977	0	0.977	0.488	0.977	1.465	0.977	0	0	0.977	-0.488	0.977	0.977	0	0.488	-0.977
67	0	0.488	1.465	0.977	1.465	0.977	0.977	1.953	-0.977	0.977	0	0.977	0	0	0.488	-1.465
68	0	0.488	0.977	0.488	1.465	1.465	0.977	-0.977	0	1.465	0.488	0.977	0	0	0.488	-0.977
69	-0.977	0.488	0.977	0	0	0	0.488	0	0	1.465	0	0.977	0	0	0.977	-2.441
70	0	0.488	0.488	1.953	1.465	0.977	0.977	0.977	0	0.977	0	0	0	0	0.488	-1.953
71	0.977	0.488	1.465	0.977	1.465	0.488	0	0	-0.977	0.488	0	0.977	0	0	1.465	-1.953
72	0.977	0.488	0.977	1.465	0	0.977	0.488	0.977	0.977	0.488	0	0.977	0	0	0.977	-1.465
73	0	0.977	0	0.488	0.977	0	0	0	0	0.977	0.977	0.977	0.977	0	0.488	-0.488
74	0	0	0.488	-0.488	0.977	0.488	0.977	0	0	0.977	0.488	0.488	0	0	0.488	-1.953
75	0	0.488	0.488	1.465	0	0	0.488	0	0	0	0	1.465	0.977	0	0.977	-2.441
76	-0.977	0.488	0.488	0.488	0.977	0.488	0.488	-1.953	0.977	0.488	0.488	1.465	0	0	0.488	-0.977
77	0.977	0	0.488	0	0.488	-0.488	0.977	0	0	0.977	0.977	1.953	0	0	0.488	-1.465
78	0	0.977	0.488	0.977	0.488	0.488	0.977	0	0	0.977	-0.488	0	0	0	0	-1.465
79	-0.977	0.977	0.977	0	0.488	0.977	0.488	0	0.977	0.488	0.977	0.977	0	0	0.977	-1.465
80	0	0	0.488	-0.488	0.977	0.488	0.488	0.977	0.977	0.977	0	0.977	0	0.977	0.488	-1.465
81	0	0.977	0	0	0.977	0.977	1.953	0.977	0.977	0	0.977	0.977	0	0.977	0.488	-1.953
82	0	0.488	0	0.488	0.977	0.977	0.977	-0.977	0	0.977	0	0.977	0	0	0.488	-1.953
83	-0.977	0.977	0.977	0	1.465	0.488	1.465	0	0	0.977	-0.488	0.488	0	0	0.977	-0.977
84	0	0	0.977	0.977	1.465	0.977	1.465	0.977	-0.977	0.488	0.977	1.465	0	0	0.488	-1.465
85	-0.977	0	0.977	0	0.977	0.488	0.977	0	0	0.977	0.488	0.488	0	0	0.977	-1.465
86	0	0	0.488	0.488	0.488	0.977	0.977	-0.977	0.977	1.465	0.977	0.488	0	0	0	-1.465
87	0	0	0.977	-0.488	0.488	0.977	1.465	0	0	0.488	0.488	0.488	0	0	0.488	-1.465
88	0	0.488	0.488	1.465	0.977	0	0.488	0.977	0.977	0.977	0.488	0.977	0	-0.977	0.977	-1.465
89	-0.977	0.488	0.977	0.977	1.465	0.977	0.977	0.977	0	1.465	0	0.488	0.977	-0.977	0	-1.953
90	0	0.488	0.488	0.977	1.465	0	0.488	0	0	0.977	1.465	0.977	0	0	1.465	-1.465
91	0.977	0.977	0	0.488	0.977	0.488	0.488	0	0	0	0.488	1.465	0	0	0.488	-1.465
92	0	0.977	0	0.488	1.465	0.488	0.977	0.977	0	0.977	0.977	0	-0.977	0	0	-1.465
93	0.977	0.977	0.977	0.488	0.488	0	-0.488	-0.977	0	0.488	0.977	1.465	0	0	0.977	-1.953
94	0	0.977	0.488	0.977	1.465	1.465	0.488	0.977	0	1.465	0	0.977	0	0	1.465	-1.465
95	0.977	0	0.488	0.977	0.977	0	0	0	0	0	0.977	0.488	0.977	0	0.977	-1.953
96	0	0.488	0	0	0	0.488	0.488	0.977	0	0.488	0.977	0.977	0	0	0.488	-0.977
97	-0.977	0	0	1.465	0	0.488	0.977	0	0	0	0	0.488	0.977	0	1.465	-1.953
98	-0.977	0.488	0	0	0.488	0.488	0.977	0	0.977	0.977	0.488	1.465	0	0	0.977	-1.953
99	-0.977	0	0	0.488	0	0.488	-0.488	0.977	0	0.977	0.488	0	0.977	-0.977	0.977	-1.953
100	0	0	0	0	0	0.977	0.977	-0.977	0	0	0	0.488	0	0	0.488	-0.977
101	0	0	0.488	0	1.465	0.977	1.465	0.977	-0.977	0	0.977	0.977	0	0	1.465	-1.953
102	0	0.488	0	-0.488	1.465	0.488	-0.488	0	0.977	1.465	0.488	0.488	0	-0.977	0.488	-1.953
103	-0.977	0.488	0.488	0	0.488	0.488	0.977	0.977	-0.977	0.488	0.488	0.977	0	0	1.465	-1.465
104	0	0.488	0.977	0.977	0.977	0.488	0.977	0	0.977	1.465	0.977	0.488	0.977	-0.977	0.488	-2.441
105	-0.977	0.488	1.465	0.488	0.977	0	1.465	-1.953	0	0.977	0	-0.488	0.977	0	1.465	-1.953
106	0	0.977	0.488	0	0.488	0.488	0.488	0	0	0.488	0	0.488	0	0	0.488	-1.953
107	0	0.977	0.488	1.465	0.488	0.977	0	0	0	0.977	0	0.488	0.977	0	0	-2.93
108	-0.977	0.488	0.488	1.953	0.977	0.977	1.953	-0.977	-0.977	1.465	0	0.977	0	-0.977	0.488	-1.953
109	0	0.488	0.977	1.465	0.977	0	0	0	0	0.977	0.977	0.488	0.977	0	0.488	-2.441
110	0	0.488	0.488	0	0	0.488	0.977	0	0	0.977	0.977	0.488	0	0	0	-1.953
111	0.977	0.977	0.488	0.977	0.488	0.488	0.488	0	0	0.488	0	0.977	0	0	0.488	-1.953
112	0	0.977	0	0.488	0.488	1.465	0	-0.977	0.977	0.977	0	0.977	0	0	0.488	-1.465
113	0	0.488	0	0.977	0.488	0.977	0.977	0	0	0.977	0.488	1.465	0	0	0.488	-0.977
114	0	0.977	0.977	0.488	0.488	0	0.488	0	0.977	0.488	0.977	0.977	0	0	0	-0.977
115	0	0.977	0.977	0.488	0.977	0	0.488	0	0.977	0.488	0.977	0.488	0.977	0	0.488	-1.465
116	-0.977	0.977	1.465	0.488	0	-0.488	1.465	0	0.977	0.488	-0.977	0.488	0	0	0.977	-1.465
117	0	0.488	0.488	0	0	0.488	-0.488	0.977	0	0.488	0.977	1.465	-0.977	0.977	0.977	-0.977
118	0	0.488	0.977	1.465	0	1.953	-0.488	-0.977	0.977	0	0.488	0.977	0	0	0.488	-1.465
119	-0.977	0	0	0.977	0.488	1.465	-0.488	0.977	0	0.488	-0.488	0.488	0	0.977	0.977	-0.977
120	1.953	0.488	0	0.977	0.977	0.488	0.488	0	0.977	0	0.488	0.488	0	0	1.465	-0.977
121	0	0	0.977	0.977	0	0.488	0	0.977	-0.977	0.488	0.488	0.488	-0.977	0.977	0.977	-1.465
122	-0.977	0.488	0	1.953	0.977	0.977	0.488	0	0	0.488	0	0.488	0.977	0	0.488	-0.977
123	0	0	0.977	0	0.488	1.465	0.488	0	-0.977	0	0	0.977	0	0	0.977	-1.953
124	0	0.488	-0.488	0	0.488	0	-0.488	0	0	0.488	0.977	0	0	-0.977	0.977	-1.953
125	0	0.488	1.953	0.977	0.977	0.488	0.488	0	0	0.488	0	0.488	0	0	0.488	-0.977
126	0	0	0.488	0.488	0.977	0.977	0.488	0	0	0.488	0	0	0	0	0.488	-1.465
127	0	0	0.488	0.977	0.977	0.488	0	0	0	0.488	0.977	0.488	0	-0.977	0.488	-1.465
128	0	0.488	0.488	0.977	0	0	0.488	0	0	1.465	0.488	0.977	0	0	0.977	-1.953
129	0	0	0	-0.488	0.977	0	0.977	0	0	0.977	0.977	0.488	0.977	-0.977	1.465	-2.441
130	-0.977	0.488	0.977	0.977	0	0	0.977	-0.977	0	0.977	0.977	0.488	0	0.977	1.465	-1.465
131	-0.977	0.488	0.488	0.488	0.488	0	0	0	-0.977	0.977	0	0.977	-0.977	0	0	-1.465
132	0	0.977	0.488	0.488	0.488	0.977	0.488	0	0	0.488	0.977	1.465	0	0	1.465	-1.465
133	0	0.488	0.488	0.977	0.977	0.488	0.488	0	0	0.488	1.465	0.977	0.977	0	0	-1.465
134	0	0.977	0	0.977	0.488	0.977	0.977	0	0	0.488	0.977	0.488	0	0	0.977	-1.465
135	0	0.488	0.488	0.977	0.488	1.465	0.977	0	0.977	0	0.488	0.977	0.977	0	0.977	-1.953
136	-0.977	0.488	0	0	0.488	0.488	-1.465	0.977	0.977	0.488	0.977	0.977	0	0	0.977	-2.441
137	0	0.977	0.488	0	0.488	0.488	0	0.977	0.977	0.488	0.488	0.977	0	0	0.977	-0.977
138	0	0.488	0.977	0.977	0	0.488	0.977	0	-0.977	0.488	0.977	0.488	0	0	0.977	-1.465
139	0.977	0	0.488	0.977	0	0.488	0	0.977	0.977	0	0.488	0.488	0	0	0.977	-0.977
140	0.977	0.488	0.488	0	0.488	0.488	0.977	0	0	0.488	1.465	0	0	0	0.977	-1.465
141	0	0	1.465	0.488	0.977	1.465	0.977	0	0.977	1.465	0.488	0.488	0	0	0.488	-1.465
142	-0.977	0.977	0.977	1.953	0.977	1.953	0	-0.977	0	0	0.977	0.977	0.977	-0.977	0.488	-1.953
143	-0.977	0.488	0.977	0.977	0.977	1.465	0.977	0.977	0	0.977	0.488	0.977	-0.977	0	0.488	-1.953
144	0.977	0.488	0.488	1.465	0.488	0.488	0.488	0	0	0.977	0.488	0.488	0	0	0.977	-1.465
145	0	0.488	0.977	0.977	0.977	0	0	0.977	0.977	1.465	0	0	0	0.977	0.977	-1.465
146	0.977	0.488	0.488	0	0.488	0.977	0.488	0	0.977	0.488	0.488	0.488	0.977	-0.977	0	-1.953
147	0	-0.488	0	0	0.488	0.488	0.488	0.977	-0.977	0.488	-0.488	0.488	0	0.977	0.488	-1.953
148	0	0.977	0.977	0.977	0.488	0.488	0	0	0	1.465	0.488	0.488	0	0.977	1.465	-1.465
149	0	0.488	0	0	1.465	0.977	0.488	0	0.977	0.488	0.488	1.465	0.977	0	1.465	-1.465
150	0	0	0.488	0.488	0.488	0.488	0.488	-0.977	0	0.977	0.488	0	0	0	1.465	-1.953
151	0	0.488	0.977	0.488	0	0.488	0.977	-0.977	0	0.488	0.488	0.488	0.977	0	0.488	-1.953
152	0	0.488	0.488	0.977	0.488	0.977	0.488	0	-1.953	0	0	0.977	0	0	0.977	-1.465
153	0	0.488	0.977	0	0	0.488	0.488	-0.977	-0.977	0.488	0.977	0.977	0	0	1.465	-1.465
154	0	0.488	0	0.977	0.488	0.488	0	-0.977	-0.977	0	0	0.488	0	0.977	0.977	-1.465
155	0	0	1.465	-0.488	0.488	0.488	0.488	0.977	0.977	-0.488	0.977	0.977	0	0	1.465	-2.441
156	0	0.488	0.488	0.488	0.488	0	0.977	-1.953	-0.977	0.488	-0.488	0.977	0	0	0.488	-0.488
157	0	0.488	0.488	0.977	1.465	0.488	0.488	-0.977	0.977	0.488	1.465	0.488	0	0	0.977	-0.977
158	0	0.488	0.488	-0.488	0.488	1.465	1.465	0.977	0	0.977	0.488	0.977	0	0	0.488	-2.441
159	0	0.488	0.488	0	0.977	1.953	0.488	0.977	0.977	0	1.465	0.977	0.977	-0.977	0.977	-1.465
160	0	0.488	0.488	1.465	0.488	1.465	0.488	0	0.977	0.488	0.488	0	0	0	0.488	-1.465
161	0	0	0.977	0.488	0.488	0.977	0.488	-0.977	-0.977	0	0.488	0	0.977	0.977	0.977	-0.977
162	0	0	0.977	0.977	1.465	0.977	0.977	0	-0.977	0.977	0	0.977	0	0	0	-1.465
163	0	0.488	0.977	-0.488	1.465	1.465	0.977	0	0	0	0.488	0.977	0	0	1.465	-0.977
164	-0.977	0	0.977	0.488	0.977	0.488	0.488	0.977	0.977	1.953	0.488	0.488	0	0	0.488	-1.953
165	0	0.488	0.977	1.465	0.977	0.488	0.488	-0.977	0	1.953	0.488	0.977	0.977	0	0.977	-0.977
166	0.977	0	0.977	0.488	0	0	1.465	0.977	0	1.465	0.977	0	0	-0.977	0.488	-2.441
167	0	0	0.977	0.488	0.977	0.488	0.488	-1.953	0	0	-0.488	0.977	0	0.977	0.488	-1.465
168	0	0	0.488	0.977	0.977	0.488	0.977	0	0	0.488	0.488	0.488	0.977	0	0.488	-0.488
169	-0.977	0.488	0.488	0.977	0.977	1.465	0	0	0	0.977	-0.488	0.488	0	0	0.488	-1.465
170	0	0.488	1.465	0.977	0.977	0.488	0	-0.977	0	0.488	0.488	0.488	-0.977	0	0.977	-1.953
171	0	0.488	0	1.465	-0.488	0.488	0.977	0	0	0.977	0.977	0.977	0	0	0.977	-2.441
172	0	0.488	0.977	0.977	0.488	0.488	0	0	0	0.977	0.488	0	0	0	0.488	-1.953
173	0	0.977	0.488	0.488	0	0.977	0.488	-0.977	0	0	0	1.465	0.977	0	0.977	-1.465
174	-0.977	0.977	0.977	0.488	0.488	0.977	0.977	0	-0.977	0.977	0.488	0	0	0	0.488	-0.977
175	0	0.488	0.977	1.465	0.488	0.488	0.488	0	-0.977	0.977	1.465	1.465	0.977	0.977	0.488	-1.465
176	0	0.977	0.977	1.465	0	0.488	0.977	0	0	0	0.488	0.488	0	0	1.465	-1.953
177	0	0.977	0	-0.488	0.488	0	0.977	0	0	0.488	0.977	1.465	0	0	0.488	-1.465
178	0	0.488	0.977	0.977	0.488	0.488	0.977	0	0	0.977	0	0.977	0	0	0.488	-1.465
179	0	0	0.488	0.488	0.977	0.977	0.977	0.977	0	0.977	0	0.488	0	0	0.488	-1.465
180	0	1.465	0.977	0	0.977	0.488	0.488	0	0	0	0	0.977	0.977	0	1.465	-2.441
181	0	0.488	0.977	0.488	0.977	0.977	0.977	0.977	0	0.488	0.488	1.465	0	0.977	1.953	-0.977
182	0	0.488	0	0	0.488	0.488	0.488	0	0	0.977	0.488	0.488	0	0	0.977	-1.465
183	0	0.977	0.977	0.488	0.488	1.465	1.953	0.977	0	0.488	0	0.488	-0.977	0	0.488	-0.977
184	0	0	0	0	0.488	1.953	0.977	-0.977	0	1.953	0.977	0.977	0	-0.977	0.488	-1.465
185	0	0.488	0.488	1.465	0.977	0	0.488	0	-0.977	1.465	0.488	-0.488	0	0	0.977	-1.465
186	0	0.977	0.977	0	0.977	1.465	0.488	0	0.977	0.488	0.488	0.488	0	0	0.488	-0.977
187	0	-0.488	0.488	0	0.977	0.488	0.977	0.977	0	0	1.465	0	0	0	0.977	-2.441
188	0.977	0	0.488	0.488	1.465	0.488	0.488	-0.977	-0.977	1.465	1.465	0.488	0	0	0.488	-0.488
189	-0.977	0	1.465	0.977	0.488	0.977	0.977	0.977	-0.977	1.465	1.465	0.488	0	0	1.465	-0.977
190	-0.977	0.977	0	1.465	0.977	0	0	-0.977	0	0.488	0	0.977	-0.977	0	0.977	-1.953
191	0	0	0	0.488	0.977	0.488	0	0	0	0.488	0.488	0.977	0	0	0.977	-2.441
192	0	0.488	0.488	0.977	0.977	0.977	0.977	0	0	0	0.977	0	0.977	0	1.465	-1.465
193	0	0	0	0	0.488	1.465	0.488	0	-0.977	1.465	0.488	0.977	0	0	0.488	-1.465
194	0	0.977	0.977	0.488	0	0.488	0.488	0	0	0	0.488	0.977	0	0	0.488	-0.977
195	-0.977	0	1.465	0.977	0	0.488	0.488	0	0	0	0.488	1.465	0	0	0.977	-1.465
196	0	0.488	0.488	0.488	0.488	0.977	0.488	0.977	0	1.465	0	0.488	0	0.977	1.953	-1.953
197	0	0.488	0.977	0	0.977	0.488	0	0	0	0.977	0.488	1.465	0	0.977	1.953	-1.465
198	0	0	0.977	0.488	0	0.977	0.977	-0.977	0	0	0.488	1.953	0	0.977	0.977	-0.977
199	0	0.977	0.488	1.465	0.488	0.488	0	-1.953	0	0.488	0.488	1.465	0	0.977	0.977	-0.977
200	0	0.488	0.977	0.488	0.488	0.977	1.465	-0.977	0.977	0.977	0.488	0.977	0.977	0	0.488	-0.977
201	-35.156	-18.066	-13.672	-22.949	-11.23	-30.762	-27.344	-82.031	-44.922	-23.926	-46.875	-38.086	-14.648	-21.484	-27.344	-22.461
202	-22.461	-13.672	-11.719	-16.602	-8.301	-20.508	-18.066	-42.969	-34.18	-12.695	-33.691	-31.738	-9.766	-16.602	-20.996	-16.602
203	-18.555	-11.719	-10.254	-15.137	-7.324	-22.949	-14.16	-30.273	-28.32	-10.254	-26.367	-26.855	-9.766	-9.766	-17.09	-14.16
204	-15.625	-11.23	-9.277	-12.695	-6.836	-14.16	-12.207	-18.555	-19.531	-8.789	-22.461	-19.043	-9.766	-16.602	-16.113	-13.672
205	-13.672	-11.23	-8.789	-12.207	-6.348	-12.207	-9.277	-15.625	-19.531	-7.324	-19.531	-23.438	-8.789	-10.742	-15.625	-12.207
206	-12.695	-11.23	-8.789	-11.23	-6.348	-11.23	-9.766	-14.648	-12.695	-7.813	-18.555	-21.484	-7.813	-8.789	-15.137	-12.207
207	-12.695	-10.742	-8.301	-11.23	-5.859	-10.742	-9.277	-12.695	-14.648	-7.813	-17.09	-20.996	-7.813	-8.789	-14.648	-11.23
208	-12.695	-10.742	-9.277	-11.23	-5.371	-10.742	-7.813	-9.766	-15.625	-6.348	-15.625	-20.508	-6.836	-9.766	-14.648	-11.23
209	-10.742	-9.766	-8.789	-10.254	-5.371	-10.254	-8.301	-9.766	-12.695	-7.324	-13.672	-14.648	-7.813	-10.742	-13.184	-11.23
210	-10.742	-9.766	-7.813	-9.277	-5.371	-10.742	-7.813	-9.766	-13.672	-6.836	-20.508	-13.184	-7.813	-7.813	-12.695	-10.742
211	-9.766	-10.254	-8.301	-10.254	-4.883	-11.23	-7.813	-8.789	-15.625	-6.836	-12.207	-12.695	-6.836	-6.836	-12.695	-10.742
212	-10.742	-9.766	-8.301	-10.742	-5.371	-10.742	-7.813	-7.813	-9.766	-6.348	-13.184	-12.695	-6.836	-6.836	-13.184	-9.766
213	-10.742	-9.277	-8.301	-9.766	-5.859	-10.254	-8.301	-7.813	-11.719	-6.836	-12.207	-11.719	-6.836	-8.789	-13.184	-10.254
214	-9.766	-9.277	-7.813	-9.766	-5.371	-9.766	-7.813	-8.789	-12.695	-6.348	-11.23	-11.719	-6.836	-8.789	-12.207	-9.766
215	-8.789	-8.789	-8.301	-9.277	-4.883	-10.254	-7.324	-7.813	-11.719	-6.348	-11.719	-10.742	-6.836	-6.836	-13.184	-9.277
216	-9.766	-9.277	-7.813	-9.277	-4.883	-8.789	-7.324	-7.813	-11.719	-5.859	-10.742	-11.23	-6.836	-5.859	-11.23	-8.301
217	-8.789	-9.766	-6.836	-9.277	-5.371	-9.766	-7.324	-7.813	-7.813	-5.371	-11.23	-10.254	-5.859	-5.859	-12.207	-9.766
218	-7.813	-9.277	-7.813	-8.789	-5.859	-8.789	-7.324	-7.813	-14.648	-5.371	-10.254	-10.742	-5.859	-6.836	-11.719	-9.766
219	-8.789	-9.277	-9.277	-9.766	-5.371	-8.789	-6.836	-7.813	-9.766	-5.371	-10.742	-9.766	-6.836	-5.859	-12.207	-9.277
220	-8.789	-9.277	-8.789	-9.277	-5.371	-8.789	-6.348	-12.695	-6.836	-6.836	-11.23	-10.254	-5.859	-6.836	-12.695	-9.766
221	-8.789	-9.766	-7.813	-8.301	-5.371	-8.789	-7.324	-11.719	-8.789	-5.371	-11.23	-10.254	-6.836	-5.859	-12.207	-9.766
222	-8.789	-9.277	-8.301	-9.277	-4.883	-7.813	-6.836	-6.836	-9.766	-5.371	-10.254	-14.16	-5.859	-9.766	-11.719	-9.277
223	-8.789	-8.789	-7.324	-8.301	-5.371	-7.324	-6.348	-6.836	-8.789	-5.859	-9.766	-17.578	-6.836	-5.859	-11.719	-9.277
224	-8.789	-9.277	-9.277	-9.277	-5.371	-15.625	-5.859	-5.859	-6.836	-5.371	-10.254	-8.789	-5.859	-5.859	-12.207	-9.277
225	-8.789	-9.766	-7.813	-8.301	-4.883	-9.277	-6.836	-6.836	-7.813	-4.883	-10.254	-9.766	-6.836	-6.836	-13.184	-9.766
226	-9.766	-9.277	-7.324	-8.789	-5.859	-7.813	-5.859	-6.836	-12.695	-5.859	-10.254	-13.184	-5.859	-5.859	-12.207	-9.277
227	-8.789	-9.277	-8.301	-8.789	-4.395	-7.813	-6.348	-6.836	-9.766	-5.859	-9.277	-9.766	-6.836	-5.859	-11.23	-8.789
228	-9.766	-8.789	-8.301	-8.789	-5.371	-9.277	-6.348	-5.859	-7.813	-4.883	-9.277	-15.625	-13.672	-9.766	-11.719	-8.789
229	-8.789	-9.766	-8.301	-8.301	-4.883	-9.277	-6.836	-5.859	-6.836	-4.883	-9.277	-14.16	-10.742	-9.766	-12.207	-8.301
230	-8.789	-9.766	-7.813	-9.766	-4.883	-8.789	-6.836	-4.883	-6.836	-5.859	-8.789	-10.742	-11.719	-5.859	-11.719	-9.277
231	-8.789	-10.254	-7.813	-8.301	-4.883	-16.113	-7.324	-11.719	-7.813	-5.371	-15.625	-11.23	-5.859	-5.859	-11.23	-8.789
232	-9.766	-9.766	-7.813	-9.277	-5.371	-15.625	-7.813	-5.859	-6.836	-5.371	-10.254	-16.602	-6.836	-12.695	-10.742	-10.254
233	-8.789	-9.277	-8.789	-9.277	-4.395	-8.789	-6.348	-5.859	-6.836	-5.371	-9.277	-16.113	-5.859	-5.859	-12.207	-9.766
234	-8.789	-9.766	-7.813	-8.301	-4.883	-17.09	-6.348	-11.719	-8.789	-5.371	-8.789	-14.648	-10.742	-5.859	-11.23	-9.277
235	-7.813	-10.254	-7.813	-8.789	-4.883	-17.09	-6.836	-6.836	-6.836	-5.859	-9.277	-8.301	-10.742	-4.883	-11.23	-9.277
236	-9.766	-9.766	-8.301	-7.813	-4.395	-20.508	-6.348	-5.859	-8.789	-5.371	-8.789	-13.184	-5.859	-4.883	-11.23	-9.277
237	-8.789	-8.789	-8.789	-9.277	-5.371	-8.301	-6.836	-4.883	-8.789	-6.348	-7.813	-13.184	-4.883	-5.859	-11.719	-8.301
238	-8.789	-9.766	-8.789	-8.301	-5.371	-9.277	-8.301	-17.578	-5.859	-5.859	-9.277	-15.625	-5.859	-6.836	-10.742	-9.766
239	-8.789	-9.766	-8.789	-7.324	-5.371	-9.277	-6.348	-6.836	-5.859	-4.883	-9.277	-15.137	-5.859	-4.883	-10.742	-8.789
240	-8.789	-10.254	-7.813	-7.813	-9.277	-9.766	-6.836	-6.836	-5.859	-5.371	-8.789	-18.066	-10.742	-5.859	-10.742	-9.766
241	-8.789	-9.766	-8.789	-8.301	-7.324	-8.789	-6.836	-12.695	-4.883	-5.859	-9.766	-15.625	-4.883	-5.859	-11.23	-10.254
242	-7.813	-9.766	-9.277	-8.301	-4.883	-8.789	-6.836	-13.672	-5.859	-5.859	-9.277	-13.184	-5.859	-5.859	-11.23	-9.277
243	-8.789	-9.277	-9.766	-7.324	-5.371	-14.16	-5.371	-6.836	-5.859	-5.371	-8.789	-9.277	-5.859	-5.859	-11.719	-9.766
244	-7.813	-9.766	-9.277	-8.789	-5.371	-13.672	-6.348	-5.859	-14.648	-4.883	-10.254	-8.301	-4.883	-5.859	-11.719	-9.277
245	-8.789	-9.277	-8.789	-7.813	-4.395	-8.301	-6.348	-5.859	-15.625	-4.883	-9.277	-12.695	-4.883	-7.813	-11.23	-10.254
246	-9.766	-10.254	-8.789	-8.301	-4.395	-9.766	-6.348	-6.836	-5.859	-5.371	-8.789	-14.16	-5.859	-6.836	-11.23	-10.742
247	-8.789	-10.742	-10.254	-7.324	-5.859	-9.277	-6.348	-4.883	-6.836	-4.883	-8.789	-8.301	-5.859	-5.859	-11.719	-10.742
248	-7.813	-10.742	-9.766	-9.277	-5.371	-8.301	-6.348	-6.836	-6.836	-5.371	-8.301	-7.324	-5.859	-5.859	-11.23	-9.277
249	-8.789	-10.742	-9.277	-8.789	-5.371	-8.789	-6.348	-5.859	-5.859	-4.395	-9.277	-7.324	-6.836	-5.859	-10.742	-9.766
250	-9.766	-10.742	-9.766	-7.813	-5.371	-8.789	-6.348	-5.859	-6.836	-5.859	-8.789	-8.789	-6.836	-6.836	-10.742	-10.742
251	-8.789	-11.23	-9.766	-8.301	-6.348	-8.301	-5.371	-7.813	-5.859	-5.859	-9.766	-7.324	-5.859	-6.836	-11.719	-10.254
252	-7.813	-11.23	-9.766	-8.301	-4.395	-9.766	-6.348	-5.859	-5.859	-6.348	-8.301	-7.813	-8.789	-6.836	-11.23	-11.23
253	-8.789	-11.719	-10.742	-7.813	-5.859	-8.301	-6.348	-9.766	-6.836	-5.859	-8.789	-8.301	-4.883	-6.836	-11.23	-10.254
254	-9.766	-10.742	-10.742	-8.301	-6.836	-8.789	-6.348	-6.836	-9.766	-4.883	-7.813	-8.301	-5.859	-5.859	-10.742	-10.742
255	-9.766	-11.719	-9.766	-8.301	-5.859	-9.766	-7.324	-5.859	-5.859	-6.348	-9.277	-7.324	-5.859	-6.836	-9.766	-10.742
256	-9.766	-11.719	-9.766	-7.324	-5.371	-9.766	-7.324	-3.906	-4.883	-5.859	-8.301	-7.813	-6.836	-6.836	-11.23	-11.23
257	-10.742	-10.742	-10.742	-8.301	-6.348	-10.254	-6.836	-5.859	-5.859	-6.348	-9.277	-6.836	-6.836	-5.859	-10.742	-10.742
258	-10.742	-10.742	-10.254	-8.301	-5.371	-9.766	-6.836	-4.883	-5.859	-8.301	-8.789	-8.301	-5.859	-6.836	-11.23	-11.23
259	-7.813	-11.719	-10.254	-9.277	-5.859	-16.602	-6.836	-4.883	-7.813	-6.836	-8.301	-7.324	-6.836	-6.836	-11.23	-10.742
260	-9.766	-10.742	-9.277	-8.789	-6.348	-16.602	-7.324	-6.836	-4.883	-5.371	-9.277	-7.324	-6.836	-5.859	-11.23	-11.23
261	-9.766	-12.207	-10.254	-9.277	-6.348	-11.719	-6.836	-6.836	-6.836	-5.859	-7.813	-7.813	-5.859	-6.836	-11.719	-10.742
262	-9.766	-11.719	-10.254	-7.324	-5.859	-11.23	-7.324	-6.836	-12.695	-5.371	-8.301	-8.301	-7.813	-5.859	-11.719	-10.742
263	-9.766	-11.23	-10.742	-8.789	-5.859	-10.742	-6.836	-10.742	-13.672	-5.371	-7.813	-7.813	-6.836	-6.836	-11.719	-10.254
264	-11.719	-11.719	-11.23	-8.789	-5.859	-10.742	-7.324	-6.836	-6.836	-5.371	-9.277	-7.324	-5.859	-9.766	-11.23	-11.23
265	-10.742	-11.719	-11.719	-8.301	-5.859	-10.254	-7.324	-6.836	-5.859	-5.859	-9.277	-7.813	-7.813	-5.859	-11.719	-12.207
266	-12.695	-12.207	-11.719	-8.789	-5.859	-10.254	-7.813	-6.836	-6.836	-5.371	-9.277	-6.836	-6.836	-6.836	-11.23	-12.207
267	-10.742	-12.695	-11.719	-8.301	-6.348	-11.23	-6.836	-6.836	-7.813	-4.883	-8.301	-7.324	-6.836	-6.836	-12.207	-11.719
268	-9.766	-12.695	-12.207	-9.277	-5.371	-12.207	-7.813	-7.813	-13.672	-5.859	-7.813	-6.836	-6.836	-5.859	-12.207	-12.207
269	-10.742	-12.207	-11.719	-8.789	-5.859	-10.742	-7.324	-14.648	-12.695	-5.371	-9.766	-6.836	-6.836	-6.836	-11.719	-13.184
270	-11.719	-13.184	-12.695	-9.277	-5.371	-10.742	-6.836	-21.484	-10.742	-5.859	-8.789	-7.813	-6.836	-6.836	-11.719	-12.695
271	-12.695	-14.16	-12.695	-9.277	-5.371	-11.23	-7.324	-20.508	-7.813	-5.371	-8.789	-7.324	-6.836	-7.813	-12.207	-13.184
272	-9.766	-14.16	-13.184	-9.766	-5.859	-10.254	-7.324	-14.648	-6.836	-6.348	-8.301	-7.324	-6.836	-7.813	-11.23	-13.184
273	-10.742	-14.16	-12.695	-9.766	-5.859	-20.508	-6.836	-19.531	-9.766	-6.836	-7.813	-7.324	-7.813	-6.836	-11.23	-12.207
274	-10.742	-15.137	-13.184	-9.277	-6.836	-11.23	-7.813	-15.625	-10.742	-5.371	-8.789	-6.348	-6.836	-6.836	-11.23	-14.16
275	-11.719	-14.648	-14.16	-9.277	-5.859	-11.23	-7.813	-20.508	-5.859	-5.859	-9.766	-6.348	-5.859	-6.836	-12.695	-12.695
276	-11.719	-15.625	-14.16	-10.254	-12.695	-11.23	-7.324	-25.391	-6.836	-6.348	-7.813	-7.324	-6.836	-7.813	-12.695	-12.695
277	-9.766	-15.625	-14.16	-9.277	-7.324	-19.043	-7.324	-19.531	-6.836	-6.348	-8.789	-6.348	-6.836	-7.813	-13.184	-13.672
278	-11.719	-16.113	-15.137	-9.766	-7.324	-18.555	-6.836	-14.648	-6.836	-6.348	-7.813	-6.348	-6.836	-7.813	-12.207	-13.672
279	-12.695	-15.137	-15.625	-10.742	-6.836	-20.02	-8.301	-6.836	-5.859	-6.348	-9.277	-6.836	-6.836	-7.813	-12.207	-13.672
280	-11.719	-16.113	-16.602	-10.742	-6.348	-20.996	-7.324	-16.602	-10.742	-6.348	-8.789	-7.324	-7.813	-7.813	-12.695	-14.16
281	-11.719	-15.625	-16.113	-8.789	-5.859	-17.578	-6.836	-16.602	-12.695	-7.324	-7.324	-7.324	-6.836	-11.719	-12.207	-15.625
282	-11.719	-17.09	-16.113	-9.766	-6.348	-22.461	-7.813	-15.625	-12.695	-5.859	-9.277	-6.836	-7.813	-8.789	-12.695	-15.137
283	-11.719	-17.09	-17.578	-9.766	-6.836	-18.066	-7.324	-16.602	-6.836	-6.836	-8.789	-6.836	-8.789	-8.789	-12.695	-14.648
284	-10.742	-18.555	-17.578	-9.766	-6.348	-17.578	-7.324	-15.625	-7.813	-6.348	-8.789	-7.813	-7.813	-8.789	-13.184	-16.113
285	-11.719	-17.578	-16.113	-10.254	-5.859	-18.555	-6.348	-13.672	-6.836	-5.859	-9.277	-7.324	-7.813	-7.813	-12.695	-15.137
286	-12.695	-18.066	-15.625	-9.277	-6.836	-22.949	-6.836	-11.719	-6.836	-6.348	-7.324	-6.836	-6.836	-8.789	-13.184	-15.625
287	-12.695	-17.578	-18.066	-10.254	-6.348	-20.508	-7.813	-8.789	-7.813	-6.836	-8.301	-7.324	-8.789	-7.813	-13.184	-15.625
288	-12.695	-18.555	-18.066	-10.742	-6.348	-20.508	-7.324	-12.695	-6.836	-7.324	-9.277	-6.836	-7.813	-9.766	-13.184	-16.113
289	-12.695	-19.043	-17.09	-9.766	-8.789	-20.02	-6.836	-14.648	-6.836	-7.324	-9.766	-7.324	-12.695	-8.789	-14.16	-16.602
290	-12.695	-19.043	-19.043	-9.277	-6.836	-20.508	-6.836	-14.648	-6.836	-6.836	-9.277	-6.836	-8.789	-8.789	-13.672	-17.09
291	-11.719	-18.066	-18.066	-9.766	-6.836	-17.578	-6.348	-15.625	-6.836	-7.324	-9.766	-6.836	-8.789	-13.672	-13.672	-17.09
292	-12.695	-19.043	-19.531	-9.766	-6.836	-24.414	-8.301	-14.648	-6.836	-7.324	-7.324	-6.836	-7.813	-8.789	-12.695	-17.09
293	-12.695	-18.555	-20.02	-10.742	-7.324	-20.508	-7.813	-14.648	-6.836	-7.324	-8.301	-6.836	-7.813	-10.742	-13.184	-17.09
294	-11.719	-18.555	-20.508	-9.766	-6.836	-14.648	-7.813	-15.625	-7.813	-7.324	-8.301	-6.836	-7.813	-11.719	-13.184	-17.09
295	-13.672	-19.531	-20.996	-12.207	-7.324	-13.672	-6.836	-9.766	-11.719	-7.324	-8.789	-6.348	-7.813	-10.742	-13.184	-18.066
296	-13.672	-20.508	-20.508	-10.742	-7.324	-19.043	-7.813	-10.742	-6.836	-8.301	-17.09	-5.859	-8.789	-8.789	-13.184	-17.578
297	-13.672	-20.02	-20.996	-11.23	-13.184	-15.137	-7.324	-6.836	-7.813	-7.324	-9.277	-6.348	-14.648	-8.789	-13.672	-19.043
298	-13.672	-20.996	-20.996	-10.742	-15.625	-14.16	-7.813	-9.766	-7.813	-7.324	-10.254	-6.836	-7.813	-9.766	-13.672	-19.043
299	-13.672	-20.996	-21.484	-11.23	-12.695	-15.625	-7.813	-9.766	-7.813	-7.324	-8.789	-6.836	-14.648	-9.766	-13.672	-19.043
300	-12.695	-20.996	-22.461	-11.719	-14.16	-15.137	-7.324	-13.672	-7.813	-8.301	-8.301	-6.836	-7.813	-9.766	-13.672	-19.531
301	-13.672	-20.996	-22.949	-10.254	-6.836	-15.137	-6.836	-9.766	-7.813	-7.324	-9.766	-6.836	-13.672	-10.742	-13.184	-19.531
302	-12.695	-21.484	-23.926	-11.23	-7.324	-13.672	-7.813	-10.742	-6.836	-7.324	-9.277	-6.836	-8.789	-10.742	-14.16	-20.996
303	-14.648	-21.484	-24.902	-10.742	-7.324	-15.625	-7.813	-10.742	-7.813	-7.324	-9.766	-6.836	-8.789	-9.766	-14.16	-22.461
304	-12.695	-22.461	-24.902	-9.766	-6.348	-15.625	-6.836	-12.695	-7.813	-7.813	-10.254	-7.324	-8.789	-10.742	-14.648	-21.484
305	-13.672	-23.926	-26.367	-11.23	-6.836	-15.137	-6.836	-9.766	-6.836	-8.301	-10.254	-6.836	-9.766	-10.742	-14.16	-21.973
306	-14.648	-23.926	-26.367	-11.23	-6.836	-21.484	-7.813	-17.578	-9.766	-7.813	-10.742	-6.836	-8.789	-17.578	-13.672	-21.484
307	-14.648	-24.414	-26.855	-10.742	-6.836	-16.113	-7.324	-15.625	-6.836	-7.324	-11.23	-8.301	-8.789	-11.719	-13.672	-22.949
308	-13.672	-23.926	-27.344	-11.23	-7.324	-15.625	-8.301	-9.766	-6.836	-8.301	-9.766	-7.324	-8.789	-11.719	-14.16	-22.461
309	-14.648	-24.902	-27.832	-10.254	-7.324	-16.602	-7.813	-10.742	-6.836	-7.813	-10.254	-6.348	-8.789	-10.742	-14.16	-23.438
310	-13.672	-25.879	-28.32	-10.742	-6.836	-16.602	-7.324	-16.602	-6.836	-8.789	-9.766	-7.324	-8.789	-11.719	-14.648	-24.414
311	-14.648	-26.855	-29.297	-10.742	-6.836	-16.113	-8.789	-15.625	-7.813	-9.766	-10.742	-7.324	-9.766	-11.719	-13.672	-22.949
312	-15.625	-26.855	-29.297	-10.254	-6.836	-16.113	-8.789	-10.742	-7.813	-8.301	-9.766	-7.324	-8.789	-11.719	-14.16	-24.414
313	-15.625	-27.344	-30.762	-11.719	-6.836	-16.602	-7.813	-9.766	-5.859	-8.789	-10.254	-7.324	-7.813	-10.742	-14.16	-25.391
314	-15.625	-28.32	-30.762	-10.742	-7.813	-17.578	-7.324	-10.742	-8.789	-7.813	-10.254	-7.813	-8.789	-10.742	-14.16	-24.902
315	-14.648	-28.32	-30.273	-13.184	-7.813	-17.09	-7.324	-9.766	-8.789	-8.789	-15.625	-7.324	-7.813	-14.648	-13.672	-25.879
316	-14.648	-28.809	-31.738	-11.719	-7.324	-18.066	-7.813	-9.766	-7.813	-9.766	-10.254	-6.836	-8.789	-17.578	-14.648	-25.879
317	-15.625	-28.809	-31.25	-13.184	-8.789	-18.066	-6.836	-10.742	-11.719	-11.23	-9.766	-6.348	-8.789	-15.625	-14.648	-25.879
318	-15.625	-29.297	-30.273	-12.695	-9.766	-18.066	-8.789	-11.719	-7.813	-9.277	-10.254	-8.301	-8.789	-17.578	-13.672	-27.344
319	-16.602	-29.785	-32.227	-13.184	-8.301	-17.578	-8.301	-10.742	-7.813	-8.301	-9.766	-7.813	-8.789	-12.695	-16.113	-26.855
320	-15.625	-31.738	-32.227	-12.695	-7.813	-19.043	-9.277	-12.695	-7.813	-9.277	-11.23	-7.813	-8.789	-13.672	-15.625	-29.297
321	-17.578	-31.738	-33.203	-14.16	-8.301	-18.555	-8.301	-9.766	-8.789	-7.813	-9.766	-7.324	-9.766	-16.602	-15.625	-28.32
322	-18.555	-32.227	-33.203	-13.184	-8.301	-19.043	-8.789	-11.719	-7.813	-8.789	-10.254	-7.813	-7.813	-13.672	-15.625	-28.809
323	-31.25	-32.227	-34.668	-13.672	-8.301	-18.066	-8.789	-10.742	-10.742	-9.277	-10.742	-8.301	-8.789	-13.672	-15.625	-29.785
324	-22.461	-32.715	-36.133	-13.184	-6.836	-18.066	-8.301	-9.766	-14.648	-8.789	-10.742	-7.813	-8.789	-13.672	-15.137	-29.785
325	-18.555	-33.691	-36.133	-13.184	-6.348	-18.555	-9.277	-10.742	-8.789	-9.277	-9.766	-8.789	-8.789	-14.648	-15.137	-29.785
326	-18.555	-34.668	-36.621	-14.16	-7.813	-18.555	-8.301	-10.742	-8.789	-9.277	-10.254	-7.813	-8.789	-15.625	-16.113	-31.25
327	-16.602	-33.691	-37.109	-14.16	-8.301	-25.391	-9.766	-10.742	-7.813	-9.766	-10.742	-8.301	-8.789	-14.648	-16.113	-31.25
328	-17.578	-34.18	-39.551	-13.672	-8.301	-19.043	-8.789	-16.602	-8.789	-10.254	-10.742	-8.789	-9.766	-15.625	-15.625	-31.738
329	-17.578	-35.645	-40.527	-13.672	-7.813	-19.531	-9.277	-11.719	-8.789	-9.766	-10.742	-8.301	-8.789	-14.648	-17.09	-31.25
330	-17.578	-34.668	-39.551	-13.672	-8.301	-18.066	-9.277	-22.461	-8.789	-9.277	-13.672	-7.813	-9.766	-19.531	-16.113	-32.715
331	-16.602	-35.156	-42.48	-15.137	-9.277	-17.578	-10.254	-11.719	-8.789	-9.277	-16.602	-8.301	-9.766	-15.625	-16.602	-32.715
332	-15.625	-36.133	-41.992	-14.16	-9.277	-19.043	-9.766	-18.555	-8.789	-10.254	-10.254	-8.301	-9.766	-15.625	-16.602	-34.18
333	-19.531	-37.109	-42.48	-15.625	-8.789	-25.391	-10.254	-19.531	-9.766	-10.254	-10.742	-7.324	-9.766	-15.625	-17.09	-34.668
334	-17.578	-37.598	-44.434	-15.137	-9.277	-22.949	-9.766	-12.695	-9.766	-10.742	-10.742	-8.301	-9.766	-16.602	-16.602	-35.156
335	-18.555	-38.574	-43.945	-14.648	-8.301	-20.508	-10.254	-12.695	-9.766	-10.254	-11.719	-8.301	-9.766	-15.625	-17.578	-35.645
336	-19.531	-38.574	-46.387	-14.648	-9.277	-20.996	-10.254	-13.672	-8.789	-9.766	-11.23	-8.301	-10.742	-15.625	-17.578	-37.598
337	-18.555	-40.527	-44.922	-15.625	-8.789	-20.996	-9.766	-12.695	-8.789	-10.254	-10.254	-8.301	-15.625	-23.438	-18.066	-35.645
338	-19.531	-40.039	-45.41	-15.137	-8.789	-20.02	-10.742	-12.695	-10.742	-10.742	-11.23	-8.301	-10.742	-16.602	-17.09	-38.574
339	-18.555	-41.016	-45.898	-14.648	-8.301	-20.996	-9.277	-12.695	-10.742	-10.254	-11.23	-8.301	-15.625	-17.578	-18.066	-39.063
340	-18.555	-40.527	-46.875	-15.625	-9.766	-21.973	-10.254	-20.508	-9.766	-10.254	-11.23	-8.789	-9.766	-17.578	-18.555	-39.063
341	-20.508	-41.504	-47.852	-14.648	-9.766	-22.461	-10.254	-13.672	-10.742	-12.207	-10.742	-8.789	-11.719	-16.602	-19.043	-38.574
342	-19.531	-42.48	-48.34	-14.16	-10.254	-20.996	-10.742	-13.672	-10.742	-12.207	-11.23	-8.301	-9.766	-18.555	-19.043	-38.574
343	-19.531	-42.48	-48.828	-15.625	-9.766	-21.484	-10.742	-13.672	-10.742	-10.742	-11.719	-7.813	-10.742	-17.578	-19.531	-40.039
344	-19.531	-43.945	-48.828	-15.137	-11.23	-31.25	-11.23	-14.648	-10.742	-11.23	-11.719	-9.766	-9.766	-17.578	-19.531	-40.527
345	-18.555	-44.434	-49.805	-14.648	-11.23	-29.297	-10.254	-20.508	-10.742	-10.742	-11.719	-9.766	-9.766	-17.578	-20.996	-41.504
346	-19.531	-46.875	-51.27	-15.625	-10.254	-24.902	-9.766	-14.648	-10.742	-11.23	-11.719	-8.301	-10.742	-20.508	-20.02	-42.969
347	-18.555	-46.875	-52.734	-14.648	-11.23	-21.973	-10.254	-13.672	-10.742	-10.254	-11.23	-7.813	-10.742	-19.531	-20.508	-43.457
348	-19.531	-48.34	-54.199	-16.113	-10.742	-29.297	-10.742	-15.625	-11.719	-10.742	-11.719	-9.766	-10.742	-18.555	-20.996	-43.457
349	-21.484	-49.316	-56.152	-15.625	-10.742	-28.32	-10.254	-15.625	-9.766	-11.23	-10.742	-8.789	-9.766	-18.555	-21.484	-43.457
350	-21.484	-49.805	-56.152	-16.113	-11.719	-21.973	-10.742	-14.648	-9.766	-12.695	-12.695	-8.301	-10.742	-19.531	-20.996	-44.922
351	-22.461	-49.805	-55.176	-15.625	-11.719	-24.902	-11.23	-14.648	-12.695	-11.23	-11.23	-8.789	-9.766	-20.508	-22.461	-44.922
352	-22.461	-50.781	-58.594	-16.113	-12.695	-21.484	-11.23	-21.484	-11.719	-11.23	-9.766	-8.789	-10.742	-18.555	-22.949	-45.898
353	-27.344	-52.246	-60.059	-16.602	-12.207	-21.484	-10.254	-16.602	-9.766	-11.23	-11.23	-9.277	-10.742	-20.508	-21.973	-46.387
354	-24.414	-54.199	-59.082	-16.113	-12.207	-22.461	-11.23	-14.648	-11.719	-11.23	-10.254	-9.277	-11.719	-20.508	-22.461	-47.363
355	-25.391	-53.711	-60.059	-15.625	-12.207	-22.949	-11.23	-15.625	-11.719	-12.695	-12.207	-10.254	-9.766	-20.508	-23.926	-48.34
356	-22.461	-54.199	-59.082	-17.09	-12.695	-23.438	-11.23	-15.625	-9.766	-12.695	-11.23	-9.766	-11.719	-20.508	-23.926	-47.852
357	-24.414	-55.176	-59.57	-15.625	-12.695	-32.715	-11.23	-15.625	-12.695	-12.207	-12.207	-10.742	-10.742	-20.508	-24.902	-48.828
358	-25.391	-55.664	-61.035	-16.602	-14.16	-21.973	-12.207	-16.602	-10.742	-12.207	-12.695	-11.23	-11.719	-22.461	-23.926	-50.781
359	-22.461	-57.617	-60.059	-16.602	-12.695	-22.949	-10.742	-15.625	-11.719	-11.23	-17.578	-10.254	-10.742	-22.461	-24.414	-50.293
360	-24.414	-57.129	-62.012	-16.602	-13.184	-22.949	-11.719	-15.625	-11.719	-12.695	-12.695	-10.742	-11.719	-22.461	-24.902	-52.246
361	-23.438	-57.617	-62.012	-16.602	-12.695	-21.973	-11.23	-15.625	-11.719	-12.695	-12.695	-11.23	-10.742	-23.438	-23.926	-52.246
362	-28.32	-58.594	-62.5	-17.09	-12.207	-23.438	-11.719	-22.461	-11.719	-12.207	-12.695	-10.742	-11.719	-22.461	-25.879	-52.246
363	-30.273	-59.57	-62.988	-17.09	-12.695	-23.926	-12.207	-16.602	-12.695	-12.695	-12.695	-10.742	-12.695	-24.414	-25.391	-52.734
364	-30.273	-59.57	-63.965	-17.578	-20.996	-24.414	-12.207	-16.602	-12.695	-11.719	-12.695	-10.742	-11.719	-23.438	-26.367	-54.688
365	-28.32	-60.059	-63.965	-17.578	-19.043	-23.926	-11.23	-17.578	-10.742	-12.207	-12.207	-10.254	-12.695	-23.438	-26.855	-53.223
366	-29.297	-62.5	-64.453	-18.066	-12.695	-23.926	-11.719	-22.461	-13.672	-12.207	-13.184	-10.742	-11.719	-25.391	-25.879	-54.688
367	-33.203	-61.035	-65.918	-17.09	-12.695	-23.438	-12.695	-17.578	-18.555	-11.719	-13.184	-12.695	-10.742	-24.414	-26.855	-55.664
368	-26.367	-62.988	-66.406	-18.555	-12.695	-24.414	-12.207	-23.438	-13.672	-13.672	-12.207	-10.742	-11.719	-25.391	-28.32	-55.664
369	-26.367	-62.988	-69.336	-18.066	-12.695	-23.438	-12.695	-29.297	-13.672	-12.695	-12.695	-10.742	-11.719	-24.414	-27.832	-55.176
370	-27.344	-63.965	-67.871	-16.602	-13.672	-23.926	-12.207	-24.414	-14.648	-13.184	-11.23	-10.742	-12.695	-25.391	-27.832	-55.176
371	-31.25	-65.918	-68.359	-17.09	-20.508	-24.902	-13.672	-18.555	-14.648	-13.184	-12.695	-9.766	-12.695	-25.391	-29.297	-56.152
372	-27.344	-65.43	-70.313	-17.578	-15.137	-24.414	-13.184	-17.578	-14.648	-13.184	-13.184	-10.742	-12.695	-25.391	-29.297	-56.641
373	-28.32	-64.453	-69.336	-18.066	-14.648	-25.391	-12.207	-20.508	-15.625	-12.695	-13.672	-9.766	-11.719	-27.344	-29.785	-57.129
374	-27.344	-65.918	-70.313	-19.531	-14.16	-33.691	-12.207	-18.555	-14.648	-14.16	-12.695	-10.254	-12.695	-25.391	-28.809	-57.129
375	-27.344	-68.359	-71.777	-18.066	-15.137	-37.598	-12.695	-17.578	-14.648	-13.184	-13.184	-10.742	-12.695	-26.367	-30.762	-58.105
376	-28.32	-69.336	-70.801	-19.043	-14.648	-26.367	-12.207	-18.555	-14.648	-12.695	-13.672	-10.742	-12.695	-26.367	-31.738	-57.617
377	-29.297	-70.313	-73.242	-19.531	-15.137	-27.344	-12.695	-24.414	-22.461	-13.672	-13.184	-11.23	-11.719	-28.32	-31.738	-59.082
378	-29.297	-70.801	-73.73	-20.02	-16.113	-26.855	-14.16	-19.531	-14.648	-13.672	-15.137	-10.742	-11.719	-28.32	-30.762	-57.617
379	-31.25	-72.266	-74.219	-20.508	-16.602	-26.855	-14.16	-20.508	-22.461	-12.695	-13.184	-11.23	-13.672	-31.25	-32.715	-59.082
380	-29.297	-74.707	-75.684	-20.508	-15.137	-27.344	-14.648	-20.508	-13.672	-13.184	-13.184	-11.23	-12.695	-28.32	-32.227	-59.57
381	-29.297	-75.684	-76.66	-20.996	-15.625	-27.344	-14.648	-25.391	-14.648	-13.672	-14.16	-11.23	-12.695	-28.32	-33.691	-60.059
382	-30.273	-76.172	-78.125	-22.461	-16.113	-28.809	-14.16	-25.391	-14.648	-13.672	-14.648	-11.23	-13.672	-28.32	-33.203	-60.547
383	-30.273	-76.66	-79.102	-21.484	-15.625	-27.832	-14.648	-19.531	-15.625	-12.695	-16.602	-19.043	-12.695	-34.18	-33.203	-61.035
384	-31.25	-78.125	-81.055	-22.949	-15.625	-27.344	-13.672	-25.391	-14.648	-13.184	-16.113	-11.719	-13.672	-31.25	-33.203	-62.012
385	-32.227	-78.125	-81.543	-22.949	-14.648	-25.879	-14.648	-27.344	-13.672	-13.184	-15.625	-12.207	-13.672	-28.32	-33.203	-62.5
386	-32.227	-79.59	-83.008	-20.996	-15.625	-27.832	-13.672	-20.508	-18.555	-13.672	-15.137	-11.719	-14.648	-29.297	-32.715	-62.988
387	-33.203	-79.59	-83.496	-22.461	-14.648	-34.18	-15.137	-19.531	-15.625	-13.672	-16.113	-11.719	-15.625	-30.273	-32.715	-63.477
388	-40.039	-80.078	-85.449	-23.438	-15.625	-30.273	-15.625	-26.367	-15.625	-14.16	-16.113	-11.719	-15.625	-30.273	-33.203	-63.477
389	-38.086	-80.566	-86.426	-22.949	-16.113	-35.156	-14.648	-26.367	-23.438	-14.648	-16.113	-11.23	-15.625	-34.18	-34.18	-63.965
390	-38.086	-81.055	-87.402	-22.461	-15.625	-37.598	-16.113	-27.344	-22.461	-14.16	-16.113	-11.719	-15.625	-31.25	-33.691	-64.941
391	-38.086	-82.52	-87.402	-23.438	-15.625	-30.273	-16.113	-26.367	-15.625	-14.648	-17.09	-12.695	-15.625	-31.25	-35.645	-64.453
392	-38.086	-83.496	-87.891	-22.949	-16.113	-30.273	-17.09	-20.508	-16.602	-14.16	-16.113	-11.719	-14.648	-31.25	-34.668	-64.453
393	-37.109	-84.473	-86.914	-23.438	-16.602	-41.016	-17.09	-20.508	-18.555	-15.137	-17.09	-11.23	-14.648	-36.133	-35.645	-65.918
394	-41.992	-84.961	-89.355	-22.949	-17.09	-38.574	-15.625	-27.344	-17.578	-15.625	-16.602	-11.23	-15.625	-31.25	-34.668	-66.406
395	-37.109	-84.961	-89.355	-24.414	-17.09	-30.762	-16.113	-20.508	-16.602	-15.137	-17.09	-11.719	-14.648	-32.227	-35.156	-67.383
396	-37.109	-86.426	-89.355	-24.414	-16.113	-33.691	-16.113	-23.438	-17.578	-17.09	-16.113	-11.719	-15.625	-31.25	-35.156	-68.359
397	-38.086	-86.914	-91.309	-22.949	-17.09	-39.063	-17.09	-23.438	-20.508	-16.602	-17.09	-12.695	-14.648	-31.25	-36.133	-68.848
398	-39.063	-86.914	-91.309	-24.414	-16.602	-38.574	-17.09	-21.484	-17.578	-15.137	-15.625	-12.207	-15.625	-38.086	-36.133	-69.336
399	-38.086	-89.355	-93.75	-24.902	-17.09	-40.039	-16.602	-22.461	-22.461	-15.137	-17.578	-12.207	-17.578	-32.227	-36.133	-70.313
400	-37.109	-88.379	-94.727	-24.902	-17.578	-30.762	-16.602	-24.414	-17.578	-15.625	-17.09	-12.207	-16.602	-32.227	-35.645	-71.289
401	-39.063	-90.332	-95.215	-24.902	-16.602	-30.273	-15.625	-23.438	-17.578	-16.113	-18.066	-11.719	-16.602	-32.227	-37.109	-70.313
402	-38.086	-90.82	-95.215	-24.902	-17.578	-30.762	-17.09	-24.414	-16.602	-15.625	-17.09	-12.207	-17.578	-31.25	-37.598	-71.289
403	-40.039	-91.309	-96.68	-25.391	-17.09	-30.273	-16.602	-31.25	-18.555	-16.602	-18.066	-13.184	-17.578	-33.203	-37.598	-73.242
404	-39.063	-93.262	-97.168	-24.902	-18.066	-32.715	-16.602	-31.25	-24.414	-16.113	-24.414	-13.184	-16.602	-34.18	-38.086	-71.777
405	-40.039	-92.285	-98.145	-26.855	-18.066	-30.762	-17.09	-25.391	-18.555	-15.625	-23.926	-13.184	-18.555	-33.203	-37.598	-72.266
406	-39.063	-91.797	-99.609	-26.367	-18.066	-33.203	-18.555	-24.414	-19.531	-16.113	-19.043	-13.672	-17.578	-34.18	-38.574	-73.242
407	-40.039	-94.727	-99.121	-26.367	-18.555	-32.715	-17.578	-33.203	-25.391	-14.648	-18.555	-14.648	-17.578	-35.156	-39.551	-73.73
408	-40.039	-94.727	-102.051	-26.855	-23.926	-32.715	-18.066	-25.391	-26.367	-15.625	-19.531	-14.648	-17.578	-35.156	-39.063	-74.219
409	-41.016	-94.238	-103.516	-27.344	-19.531	-33.203	-18.066	-26.367	-20.508	-15.625	-19.531	-14.16	-17.578	-34.18	-39.551	-75.195
410	-41.992	-96.191	-103.027	-26.855	-19.531	-33.691	-18.066	-26.367	-21.484	-15.625	-18.066	-13.672	-18.555	-36.133	-39.063	-74.219
411	-42.969	-98.145	-104.492	-26.367	-24.902	-34.18	-18.555	-25.391	-21.484	-16.113	-18.066	-14.16	-17.578	-36.133	-39.551	-75.684
412	-41.992	-97.168	-104.004	-27.344	-26.855	-41.016	-18.555	-26.367	-20.508	-16.113	-19.043	-12.695	-17.578	-37.109	-41.504	-76.66
413	-41.016	-97.168	-105.957	-27.832	-20.996	-34.668	-19.043	-27.344	-21.484	-15.625	-19.043	-14.648	-18.555	-38.086	-40.039	-76.66
414	-41.992	-97.656	-108.398	-27.832	-20.02	-33.691	-19.043	-28.32	-21.484	-17.578	-20.02	-13.672	-18.555	-38.086	-41.504	-76.172
415	-44.922	-97.656	-106.934	-29.297	-21.484	-34.18	-19.043	-27.344	-22.461	-16.602	-20.02	-13.672	-17.578	-38.086	-40.527	-77.148
416	-43.945	-99.121	-108.887	-31.25	-21.484	-40.039	-19.043	-27.344	-22.461	-18.066	-19.531	-14.16	-17.578	-37.109	-41.504	-78.613
417	-43.945	-99.609	-110.352	-30.273	-21.484	-34.18	-19.043	-27.344	-22.461	-17.09	-20.508	-14.648	-17.578	-38.086	-41.992	-77.148
418	-43.945	-101.074	-110.84	-29.297	-21.973	-34.668	-19.531	-26.367	-22.461	-17.09	-18.066	-15.137	-18.555	-43.945	-41.992	-78.613
419	-44.922	-101.563	-113.281	-31.25	-22.461	-40.527	-20.02	-29.297	-22.461	-17.09	-20.02	-15.625	-18.555	-40.039	-41.992	-79.59
420	-42.969	-102.051	-114.258	-32.227	-22.461	-34.668	-19.043	-27.344	-22.461	-17.09	-20.508	-14.648	-18.555	-39.063	-42.48	-81.543
421	-44.922	-103.516	-113.281	-32.227	-27.344	-36.621	-19.531	-28.32	-22.461	-17.09	-21.484	-15.625	-19.531	-39.063	-44.434	-82.52
422	-45.898	-104.98	-116.211	-32.715	-30.762	-36.133	-19.531	-27.344	-23.438	-17.09	-20.508	-15.625	-19.531	-39.063	-44.922	-83.984
423	-45.898	-105.469	-117.188	-33.691	-26.855	-37.109	-19.043	-29.297	-24.414	-19.043	-21.973	-16.113	-18.555	-40.039	-44.434	-84.473
424	-46.875	-106.934	-119.141	-32.227	-22.949	-36.133	-18.555	-28.32	-24.414	-18.555	-21.484	-16.113	-19.531	-46.875	-44.922	-86.426
425	-47.852	-107.91	-119.141	-33.691	-21.484	-35.156	-19.043	-29.297	-24.414	-18.066	-21.484	-15.625	-18.555	-41.992	-44.434	-83.984
426	-48.828	-108.887	-119.629	-33.203	-21.973	-37.109	-20.02	-29.297	-24.414	-17.578	-21.973	-17.09	-19.531	-41.016	-45.41	-86.426
427	-47.852	-109.375	-120.117	-31.738	-21.973	-38.086	-19.531	-30.273	-30.273	-18.066	-21.484	-16.113	-18.555	-43.945	-44.922	-85.938
428	-46.875	-111.328	-119.629	-31.25	-21.973	-37.598	-19.531	-29.297	-26.367	-17.578	-22.461	-17.09	-19.531	-42.969	-46.387	-87.402
429	-49.805	-112.305	-121.582	-33.691	-22.461	-37.598	-20.02	-30.273	-26.367	-17.578	-22.949	-16.113	-19.531	-42.969	-46.387	-89.844
430	-49.805	-112.793	-121.582	-33.203	-23.926	-36.621	-19.531	-30.273	-33.203	-16.113	-22.461	-17.09	-19.531	-42.969	-45.898	-88.867
431	-52.734	-112.793	-123.047	-35.156	-23.438	-38.574	-19.531	-30.273	-32.227	-19.043	-23.438	-17.09	-20.508	-43.945	-46.387	-89.355
432	-52.734	-115.234	-122.07	-35.645	-22.461	-45.898	-20.508	-31.25	-31.25	-19.531	-30.273	-16.602	-19.531	-43.945	-46.387	-91.797
433	-52.734	-115.723	-125	-37.109	-24.414	-40.527	-20.996	-31.25	-27.344	-19.531	-22.949	-17.09	-19.531	-43.945	-46.875	-90.332
434	-52.734	-116.699	-125	-36.133	-21.973	-39.063	-21.484	-31.25	-26.367	-19.043	-22.949	-16.602	-21.484	-49.805	-46.875	-92.285
435	-52.734	-116.699	-125.977	-37.598	-22.949	-50.781	-20.508	-31.25	-26.367	-19.043	-23.438	-16.602	-19.531	-44.922	-47.852	-93.262
436	-52.734	-119.141	-127.441	-37.109	-29.297	-40.527	-20.996	-31.25	-26.367	-19.531	-21.973	-17.578	-19.531	-45.898	-47.363	-93.262
437	-54.688	-118.164	-127.93	-37.109	-23.438	-41.992	-21.484	-32.227	-27.344	-18.555	-21.973	-17.578	-19.531	-45.898	-48.34	-94.238
438	-53.711	-120.117	-129.883	-37.109	-23.438	-41.504	-21.973	-32.227	-33.203	-19.043	-23.926	-18.066	-20.508	-44.922	-48.34	-94.727
439	-53.711	-118.652	-131.348	-36.621	-23.926	-41.016	-20.508	-33.203	-35.156	-20.02	-23.438	-18.555	-19.531	-45.898	-48.34	-93.262
440	-55.664	-120.117	-134.277	-38.574	-23.438	-40.527	-22.461	-32.227	-35.156	-20.02	-23.926	-18.555	-20.508	-45.898	-49.805	-95.215
441	-57.617	-120.117	-133.301	-37.598	-23.438	-41.992	-21.484	-31.25	-31.25	-20.508	-22.949	-19.043	-20.508	-47.852	-49.316	-97.656
442	-56.641	-121.094	-135.742	-37.598	-23.926	-41.992	-21.973	-33.203	-33.203	-19.531	-24.414	-24.902	-20.508	-46.875	-49.805	-96.68
443	-55.664	-123.535	-136.23	-38.086	-24.414	-41.992	-21.484	-32.227	-29.297	-21.484	-23.438	-26.367	-21.484	-47.852	-50.293	-98.145
444	-56.641	-123.047	-136.719	-37.598	-28.32	-43.945	-20.996	-33.203	-29.297	-21.973	-23.438	-19.043	-21.484	-47.852	-50.293	-98.145
445	-55.664	-123.047	-137.207	-38.574	-24.902	-43.457	-20.996	-34.18	-28.32	-24.414	-23.926	-19.531	-21.484	-47.852	-50.781	-100.586
446	-61.523	-124.512	-138.672	-40.039	-24.902	-43.457	-20.996	-34.18	-28.32	-21.973	-22.949	-20.02	-21.484	-48.828	-50.781	-102.051
447	-57.617	-125.488	-140.137	-39.551	-25.879	-45.41	-20.996	-32.227	-30.273	-21.973	-23.926	-18.555	-20.508	-48.828	-50.293	-101.563
448	-57.617	-125.488	-140.137	-40.039	-26.367	-44.922	-21.484	-33.203	-30.273	-21.973	-24.414	-26.367	-21.484	-48.828	-51.27	-102.051
449	-58.594	-126.465	-143.555	-39.551	-26.367	-44.922	-22.949	-34.18	-29.297	-22.461	-24.414	-19.531	-23.438	-48.828	-52.246	-104.98
450	-59.57	-126.465	-143.066	-41.016	-25.879	-45.898	-22.461	-34.18	-29.297	-23.926	-24.414	-20.02	-22.461	-56.641	-52.246	-104.004
451	-59.57	-126.953	-147.461	-41.992	-32.227	-45.41	-21.973	-33.203	-31.25	-22.461	-23.926	-19.531	-22.461	-54.688	-52.734	-105.469
452	-60.547	-127.441	-147.949	-41.992	-25.391	-45.898	-22.461	-40.039	-29.297	-22.949	-25.391	-19.531	-23.438	-49.805	-53.223	-105.957
453	-59.57	-127.93	-148.926	-41.992	-27.344	-48.34	-22.949	-35.156	-30.273	-26.855	-24.902	-27.832	-21.484	-49.805	-53.711	-105.957
454	-59.57	-127.93	-147.949	-42.48	-27.344	-46.387	-23.438	-34.18	-30.273	-23.926	-25.391	-28.32	-22.461	-49.805	-53.711	-107.422
455	-59.57	-130.371	-149.414	-44.434	-27.344	-46.875	-24.414	-35.156	-29.297	-24.414	-25.879	-20.02	-23.438	-55.664	-54.199	-105.469
456	-61.523	-130.859	-149.902	-43.457	-27.344	-46.875	-23.926	-34.18	-31.25	-24.902	-24.902	-27.344	-22.461	-55.664	-55.664	-104.98
457	-60.547	-130.371	-151.855	-42.969	-27.832	-46.387	-23.926	-34.18	-31.25	-25.391	-25.391	-29.785	-24.414	-51.758	-54.688	-107.91
458	-60.547	-129.883	-153.32	-44.434	-27.344	-46.387	-24.414	-34.18	-37.109	-24.902	-26.367	-28.809	-23.438	-50.781	-55.664	-108.887
459	-61.523	-129.395	-153.32	-45.41	-28.809	-47.363	-24.414	-36.133	-38.086	-25.879	-25.879	-28.809	-22.461	-51.758	-55.176	-108.887
460	-61.523	-131.836	-153.809	-46.875	-28.32	-46.387	-23.926	-36.133	-32.227	-25.391	-26.367	-21.484	-24.414	-51.758	-57.129	-108.398
461	-61.523	-133.789	-155.762	-45.41	-27.832	-47.852	-25.391	-36.133	-31.25	-25.879	-26.855	-29.297	-23.438	-51.758	-57.129	-109.375
462	-60.547	-132.324	-155.273	-44.922	-28.32	-51.758	-24.902	-35.156	-31.25	-26.855	-26.367	-28.32	-23.438	-52.734	-58.594	-111.328
463	-64.453	-134.766	-157.715	-44.922	-29.297	-46.387	-24.902	-35.156	-33.203	-25.879	-27.344	-29.785	-23.438	-52.734	-57.129	-111.816
464	-63.477	-135.254	-158.203	-46.387	-29.297	-53.711	-25.879	-37.109	-32.227	-26.367	-27.832	-29.297	-23.438	-57.617	-58.594	-112.305
465	-65.43	-136.719	-159.668	-45.41	-29.785	-46.875	-25.391	-37.109	-34.18	-25.879	-25.879	-20.996	-24.414	-57.617	-59.082	-112.305
466	-64.453	-138.672	-159.668	-45.41	-29.785	-47.852	-24.414	-38.086	-32.227	-26.855	-27.344	-30.273	-23.438	-53.711	-59.082	-114.258
467	-67.383	-139.16	-164.551	-44.922	-29.297	-46.875	-25.391	-38.086	-33.203	-26.367	-28.809	-28.32	-24.414	-53.711	-59.082	-115.723
468	-65.43	-138.672	-166.016	-46.875	-30.762	-47.363	-24.902	-38.086	-32.227	-26.367	-28.809	-28.32	-25.391	-54.688	-58.594	-116.211
469	-64.453	-141.113	-166.016	-47.363	-30.273	-48.34	-24.902	-38.086	-34.18	-26.367	-27.344	-29.297	-25.391	-55.664	-60.059	-117.188
470	-65.43	-143.555	-167.48	-47.852	-30.762	-48.828	-25.391	-40.039	-34.18	-26.367	-29.785	-29.297	-25.391	-54.688	-60.547	-119.141
471	-66.406	-144.531	-167.969	-49.316	-30.273	-57.129	-26.367	-40.039	-40.039	-27.832	-27.832	-21.973	-25.391	-53.711	-61.035	-120.605
472	-65.43	-144.043	-169.922	-48.828	-30.273	-48.828	-26.855	-45.898	-41.016	-26.855	-29.297	-22.461	-25.391	-54.688	-61.035	-118.652
473	-69.336	-143.555	-172.852	-48.828	-31.738	-48.828	-27.344	-43.945	-41.016	-28.32	-29.297	-22.461	-25.391	-57.617	-61.523	-119.141
474	-67.383	-145.508	-171.387	-49.316	-31.25	-50.293	-26.855	-38.086	-40.039	-27.832	-29.785	-22.949	-26.367	-57.617	-62.012	-120.117
475	-67.383	-146.973	-172.363	-49.316	-31.738	-49.805	-27.344	-40.039	-41.992	-28.32	-29.297	-29.297	-27.344	-57.617	-62.5	-121.094
476	-68.359	-146.484	-172.363	-48.34	-31.25	-50.293	-26.855	-40.039	-35.156	-27.344	-29.785	-30.762	-25.391	-56.641	-63.477	-123.535
477	-69.336	-146.484	-174.316	-50.781	-31.738	-51.758	-28.32	-40.039	-36.133	-28.809	-30.273	-23.926	-25.391	-56.641	-64.453	-124.512
478	-69.336	-148.926	-175.781	-48.828	-31.25	-50.293	-27.344	-40.039	-37.109	-29.785	-30.273	-23.926	-25.391	-57.617	-63.477	-124.512
479	-70.313	-149.414	-176.27	-49.805	-31.25	-51.27	-27.344	-47.852	-36.133	-29.297	-29.785	-24.414	-26.367	-62.5	-65.43	-125
480	-70.313	-148.438	-176.758	-51.27	-31.738	-51.758	-27.832	-51.758	-37.109	-30.762	-30.762	-23.926	-26.367	-62.5	-64.941	-126.953
481	-71.289	-149.414	-176.758	-52.246	-31.738	-49.316	-29.297	-41.992	-39.063	-30.762	-29.785	-24.902	-29.297	-57.617	-65.918	-128.418
482	-71.289	-150.879	-178.711	-50.293	-32.715	-58.594	-28.809	-41.992	-40.039	-29.785	-31.25	-24.902	-27.344	-58.594	-65.43	-128.418
483	-73.242	-152.344	-180.664	-51.27	-30.762	-56.152	-28.32	-41.992	-39.063	-30.273	-31.25	-24.414	-28.32	-58.594	-64.941	-129.883
484	-74.219	-153.32	-183.594	-49.316	-31.25	-51.27	-29.785	-40.039	-40.039	-30.762	-31.738	-24.902	-28.32	-58.594	-66.406	-130.371
485	-73.242	-152.344	-183.594	-52.246	-32.227	-51.758	-28.809	-41.992	-38.086	-29.785	-31.25	-26.367	-28.32	-58.594	-65.918	-132.324
486	-76.172	-156.25	-184.57	-53.223	-32.715	-52.246	-30.273	-41.992	-40.039	-30.273	-32.227	-25.879	-28.32	-59.57	-66.406	-134.277
487	-74.219	-157.227	-185.547	-53.223	-33.691	-51.758	-29.785	-41.016	-45.898	-30.273	-32.227	-27.344	-28.32	-61.523	-66.895	-134.277
488	-75.195	-156.25	-187.5	-52.246	-33.691	-54.199	-29.297	-41.992	-41.016	-29.785	-32.227	-25.879	-28.32	-59.57	-67.383	-133.301
489	-74.219	-155.273	-187.012	-50.293	-34.668	-54.688	-30.273	-42.969	-41.016	-30.273	-32.715	-25.391	-29.297	-65.43	-68.359	-133.789
490	-75.195	-156.738	-188.477	-52.246	-33.691	-53.711	-29.785	-42.969	-41.992	-31.25	-33.691	-31.738	-29.297	-59.57	-68.359	-137.207
491	-74.219	-158.691	-188.965	-52.734	-34.18	-54.688	-29.297	-42.969	-41.992	-30.273	-32.715	-27.344	-28.32	-60.547	-68.848	-138.184
492	-76.172	-159.668	-188.965	-55.176	-34.668	-59.57	-30.762	-43.945	-41.992	-32.715	-33.691	-30.762	-28.32	-60.547	-69.824	-138.184
493	-77.148	-160.645	-190.43	-53.711	-34.18	-60.059	-30.762	-44.922	-48.828	-32.227	-33.203	-32.715	-27.344	-60.547	-70.801	-136.23
494	-76.172	-160.156	-192.383	-54.199	-35.156	-53.223	-30.273	-42.969	-42.969	-32.227	-33.203	-30.762	-28.32	-65.43	-69.336	-140.137
495	-76.172	-160.156	-195.801	-53.711	-35.645	-60.059	-30.273	-44.922	-49.805	-32.715	-33.691	-26.367	-29.297	-60.547	-70.801	-139.648
496	-78.125	-162.598	-194.336	-57.129	-35.156	-60.547	-31.25	-44.922	-47.852	-33.203	-34.18	-27.344	-27.344	-65.43	-70.801	-141.602
497	-76.172	-161.133	-195.313	-55.176	-36.621	-53.711	-30.762	-45.898	-48.828	-34.18	-34.18	-27.832	-28.32	-61.523	-72.754	-141.113
498	-81.055	-162.598	-197.266	-55.664	-34.668	-62.5	-30.273	-49.805	-42.969	-32.715	-34.668	-28.809	-28.32	-63.477	-71.289	-141.602
499	-80.078	-163.086	-198.73	-55.176	-36.133	-61.523	-31.25	-44.922	-43.945	-32.227	-34.668	-28.32	-28.32	-64.453	-73.73	-141.113
500	-80.078	-166.504	-198.242	-55.176	-37.109	-62.5	-31.25	-45.898	-47.852	-33.691	-35.156	-27.832	-28.32	-64.453	-74.219	-143.066
501	-81.055	-166.504	-198.73	-56.152	-35.645	-60.547	-30.273	-45.898	-49.805	-33.691	-34.668	-27.832	-28.32	-62.5	-72.754	-145.508
502	-82.031	-168.945	-199.219	-55.664	-37.109	-56.152	-31.25	-44.922	-49.805	-32.227	-44.434	-29.297	-29.297	-63.477	-73.73	-146.484
503	-83.984	-170.41	-199.219	-57.129	-36.133	-55.176	-31.738	-46.875	-44.922	-33.203	-34.668	-28.809	-29.297	-63.477	-74.707	-144.043
504	-83.008	-170.41	-200.195	-56.641	-36.133	-56.152	-32.227	-54.688	-48.828	-33.691	-36.621	-28.32	-28.32	-63.477	-75.684	-145.996
505	-85.938	-170.898	-205.078	-58.105	-36.621	-57.129	-32.715	-45.898	-49.805	-34.668	-37.109	-29.297	-29.297	-63.477	-76.172	-146.484
506	-85.938	-172.363	-205.078	-57.617	-37.109	-56.152	-32.227	-46.875	-45.898	-34.18	-36.621	-29.297	-28.32	-63.477	-76.172	-148.438
507	-87.891	-171.387	-210.449	-57.617	-36.621	-62.5	-32.715	-47.852	-44.922	-35.156	-37.109	-29.785	-28.32	-67.383	-76.66	-148.926
508	-87.891	-172.852	-208.496	-59.082	-38.086	-63.965	-33.203	-47.852	-52.734	-37.598	-37.598	-29.297	-29.297	-70.313	-76.172	-149.414
509	-86.914	-172.852	-210.449	-59.082	-37.598	-57.129	-34.18	-48.828	-52.734	-35.156	-37.109	-28.809	-29.297	-65.43	-77.148	-148.438
510	-85.938	-171.875	-213.867	-59.57	-37.598	-62.988	-33.691	-47.852	-46.875	-35.156	-36.621	-30.273	-29.297	-73.242	-78.125	-149.902
511	-87.891	-174.316	-213.867	-59.082	-39.063	-58.594	-33.203	-47.852	-45.898	-35.645	-37.598	-30.273	-30.273	-66.406	-78.613	-151.855
512	-88.867	-179.199	-213.867	-59.57	-39.063	-58.594	-34.18	-48.828	-46.875	-36.133	-38.574	-29.297	-30.273	-66.406	-79.102	-152.344
513	-89.844	-176.758	-215.332	-60.547	-40.039	-59.082	-33.691	-48.828	-48.828	-36.621	-37.598	-34.18	-30.273	-74.219	-79.59	-152.344
514	-90.82	-179.199	-218.262	-60.059	-44.434	-64.453	-34.668	-49.805	-48.828	-37.109	-39.063	-29.785	-43.945	-73.242	-80.078	-152.344
515	-91.797	-177.246	-217.285	-61.035	-52.734	-65.43	-33.691	-50.781	-48.828	-36.621	-37.598	-30.273	-31.25	-75.195	-80.566	-155.762
516	-91.797	-176.758	-219.238	-62.012	-52.734	-65.43	-33.691	-50.781	-48.828	-37.109	-39.063	-31.25	-32.227	-75.195	-81.055	-157.227
517	-91.797	-178.711	-221.68	-63.965	-46.387	-59.57	-34.18	-56.641	-48.828	-37.598	-40.527	-30.273	-32.227	-75.195	-81.543	-155.273
518	-91.797	-181.152	-221.68	-61.523	-40.039	-60.547	-35.156	-57.617	-49.805	-38.086	-38.574	-29.785	-31.25	-68.359	-81.055	-157.227
519	-92.773	-181.641	-222.656	-61.035	-41.016	-68.359	-33.691	-52.734	-47.852	-38.574	-40.527	-30.273	-32.227	-74.219	-81.543	-159.18
520	-93.75	-182.129	-222.168	-61.523	-41.016	-61.035	-34.18	-59.57	-48.828	-38.086	-40.039	-30.273	-32.227	-76.172	-82.031	-158.203
521	-93.75	-181.641	-224.609	-62.988	-40.039	-61.523	-41.992	-57.617	-48.828	-38.086	-41.504	-31.25	-31.25	-69.336	-83.496	-160.156
522	-97.656	-182.129	-226.074	-63.477	-40.039	-61.035	-41.504	-53.711	-49.805	-37.109	-42.48	-32.227	-31.25	-76.172	-83.496	-158.203
523	-96.68	-180.664	-226.074	-63.477	-41.504	-62.988	-34.668	-52.734	-48.828	-38.086	-41.504	-31.738	-32.227	-70.313	-83.008	-161.621
524	-95.703	-182.129	-227.051	-63.477	-40.039	-62.012	-34.18	-52.734	-51.758	-38.574	-42.48	-32.227	-32.227	-69.336	-84.961	-160.645
525	-96.68	-183.594	-229.98	-65.43	-41.504	-66.895	-34.18	-54.688	-49.805	-39.063	-42.969	-32.227	-32.227	-70.313	-84.961	-165.039
526	-99.609	-185.547	-231.445	-63.965	-42.48	-61.523	-35.645	-59.57	-49.805	-37.598	-41.504	-32.715	-32.227	-72.266	-85.938	-162.109
527	-98.633	-184.57	-232.422	-64.941	-42.48	-68.848	-33.691	-54.688	-51.758	-38.574	-41.992	-32.715	-33.203	-78.125	-87.891	-164.551
528	-101.563	-184.082	-232.91	-64.941	-43.457	-66.895	-34.668	-54.688	-57.617	-40.039	-41.504	-32.715	-34.18	-78.125	-86.914	-164.551
529	-100.586	-186.035	-233.398	-64.941	-44.434	-63.477	-35.156	-56.641	-56.641	-39.063	-42.969	-32.715	-34.18	-73.242	-87.891	-165.039
530	-100.586	-187.5	-234.863	-67.383	-44.434	-63.965	-36.133	-54.688	-57.617	-38.574	-43.945	-33.691	-33.203	-79.102	-88.379	-166.016
531	-105.469	-187.012	-235.352	-66.406	-51.758	-69.824	-36.133	-55.664	-66.406	-38.086	-42.48	-32.715	-33.203	-74.219	-88.379	-165.527
532	-106.445	-190.43	-235.84	-66.895	-52.246	-64.453	-36.133	-61.523	-52.734	-40.527	-41.992	-34.18	-34.18	-75.195	-88.867	-166.504
533	-113.281	-190.43	-244.141	-67.383	-49.316	-63.965	-37.109	-61.523	-53.711	-40.527	-44.434	-42.969	-32.227	-74.219	-90.332	-168.457
534	-116.211	-190.43	-239.258	-67.383	-45.898	-65.918	-36.621	-56.641	-54.688	-41.016	-43.457	-41.992	-33.203	-75.195	-90.82	-168.457
535	-122.07	-193.359	-239.746	-69.336	-51.27	-71.289	-37.109	-57.617	-55.664	-41.504	-44.434	-34.18	-33.203	-74.219	-90.82	-168.457
536	-118.164	-193.359	-240.723	-68.359	-45.898	-65.918	-37.598	-65.43	-58.594	-41.016	-45.41	-42.48	-33.203	-76.172	-89.844	-169.922
537	-108.398	-194.336	-241.699	-68.848	-54.688	-66.406	-37.109	-66.406	-53.711	-41.016	-44.922	-41.504	-33.203	-75.195	-91.797	-169.922
538	-110.352	-189.941	-244.141	-68.848	-45.898	-66.406	-37.109	-65.43	-53.711	-41.992	-45.41	-42.48	-33.203	-78.125	-92.285	-170.41
539	-110.352	-191.895	-245.117	-68.848	-47.363	-66.406	-38.574	-65.43	-54.688	-40.527	-46.387	-41.016	-34.18	-82.031	-92.285	-171.387
540	-111.328	-192.383	-244.629	-70.313	-45.898	-70.801	-38.086	-61.523	-55.664	-42.48	-47.363	-41.016	-34.18	-83.008	-94.238	-172.363
541	-123.047	-196.289	-246.094	-70.801	-47.363	-70.313	-37.598	-65.43	-55.664	-42.969	-47.363	-43.457	-36.133	-77.148	-94.238	-173.828
542	-115.234	-194.336	-243.164	-71.289	-47.363	-66.406	-38.574	-74.219	-56.641	-42.48	-46.387	-35.156	-35.156	-83.008	-95.703	-175.781
543	-112.305	-196.777	-248.535	-71.289	-48.34	-68.848	-39.551	-65.43	-55.664	-44.434	-47.852	-35.156	-35.156	-81.055	-95.703	-174.805
544	-114.258	-195.313	-246.094	-71.777	-46.875	-72.754	-38.574	-66.406	-57.617	-43.945	-46.387	-34.668	-35.156	-83.008	-95.703	-177.246
545	-119.141	-194.336	-251.465	-71.777	-47.852	-73.73	-38.574	-61.523	-56.641	-42.969	-47.363	-36.133	-35.156	-81.055	-96.68	-177.246
546	-118.164	-196.289	-251.465	-72.754	-49.316	-70.801	-40.039	-60.547	-56.641	-43.457	-47.363	-35.645	-35.156	-80.078	-96.68	-176.758
547	-114.258	-195.313	-251.953	-73.73	-48.34	-69.336	-39.551	-61.523	-57.617	-44.434	-47.852	-35.156	-35.156	-78.125	-98.145	-178.223
548	-114.258	-197.754	-251.953	-74.707	-48.34	-75.195	-40.527	-62.5	-57.617	-43.945	-48.34	-36.133	-35.156	-83.008	-98.633	-178.223
549	-116.211	-197.754	-252.93	-74.219	-48.828	-75.195	-39.551	-61.523	-62.5	-45.41	-46.875	-36.621	-36.133	-83.984	-96.68	-179.199
550	-117.188	-198.73	-255.371	-74.707	-48.34	-77.148	-39.551	-62.5	-58.594	-43.945	-48.828	-35.645	-36.133	-79.102	-98.633	-179.199
551	-118.164	-197.754	-255.371	-74.707	-49.805	-75.195	-42.48	-63.477	-58.594	-44.922	-48.828	-34.668	-36.133	-78.125	-98.633	-179.688
552	-118.164	-200.195	-258.301	-72.754	-50.781	-76.66	-40.527	-63.477	-60.547	-48.34	-48.828	-35.156	-37.109	-84.961	-98.145	-183.105
553	-122.07	-199.707	-258.789	-75.684	-49.805	-72.266	-41.504	-63.477	-60.547	-47.852	-48.828	-36.133	-37.109	-80.078	-100.098	-180.664
554	-121.094	-200.195	-259.277	-75.684	-49.805	-70.801	-41.992	-64.453	-61.523	-47.363	-49.316	-36.133	-37.109	-83.008	-99.609	-182.129
555	-124.023	-202.148	-258.789	-76.172	-49.316	-78.613	-43.945	-64.453	-60.547	-47.852	-49.316	-36.133	-37.109	-81.055	-100.586	-182.129
556	-131.836	-202.148	-260.742	-76.66	-50.293	-73.73	-42.48	-65.43	-60.547	-48.34	-49.805	-36.133	-37.109	-80.078	-101.074	-182.617
557	-129.883	-203.125	-262.207	-77.637	-50.293	-72.754	-42.969	-64.453	-60.547	-48.828	-50.781	-35.645	-36.133	-80.078	-100.586	-182.617
558	-129.883	-203.125	-259.277	-78.613	-50.781	-74.707	-42.969	-65.43	-60.547	-57.617	-50.293	-36.621	-38.086	-80.078	-101.563	-183.105
559	-123.047	-203.613	-264.648	-79.102	-51.27	-71.777	-42.969	-66.406	-61.523	-49.316	-51.758	-37.109	-38.086	-81.055	-101.074	-185.547
560	-129.883	-206.055	-266.113	-79.102	-51.27	-74.707	-43.457	-67.383	-61.523	-47.852	-50.293	-36.621	-38.086	-81.055	-103.516	-187.012
561	-130.859	-206.055	-266.113	-78.125	-51.758	-74.707	-43.457	-67.383	-68.359	-47.363	-51.758	-37.109	-38.086	-83.008	-102.539	-186.523
562	-121.094	-205.078	-269.043	-80.078	-51.758	-74.707	-42.969	-68.359	-63.477	-51.758	-51.758	-43.945	-37.109	-87.891	-103.027	-186.523
563	-122.07	-206.055	-268.555	-81.543	-51.758	-74.707	-43.945	-68.359	-63.477	-54.688	-51.27	-44.922	-38.086	-87.891	-104.004	-188.965
564	-125.977	-207.52	-270.508	-79.59	-51.758	-74.707	-43.945	-69.336	-64.453	-50.781	-53.223	-38.086	-38.086	-85.938	-105.469	-189.453
565	-122.07	-208.008	-271.973	-80.566	-52.734	-75.684	-43.945	-70.313	-63.477	-49.316	-52.734	-38.086	-38.086	-82.031	-105.957	-188.965
566	-123.047	-208.008	-271.973	-79.59	-51.758	-76.66	-45.898	-71.289	-63.477	-49.805	-52.246	-36.621	-37.109	-83.008	-105.469	-189.453
567	-124.023	-208.984	-271.973	-81.543	-53.223	-76.66	-44.922	-71.289	-65.43	-51.27	-54.199	-38.574	-38.086	-83.984	-106.934	-190.43
568	-124.023	-211.426	-275.391	-79.59	-53.711	-76.172	-44.922	-71.289	-65.43	-51.758	-52.734	-37.109	-40.039	-83.984	-107.422	-190.43
569	-125.977	-210.449	-274.902	-80.078	-53.223	-76.66	-46.875	-71.289	-70.313	-53.711	-54.688	-40.527	-39.063	-83.008	-107.422	-191.895
570	-125	-210.449	-279.297	-82.031	-52.734	-78.125	-46.387	-73.242	-73.242	-52.734	-54.688	-37.109	-39.063	-83.008	-108.887	-192.871
571	-126.953	-209.961	-277.344	-81.543	-53.711	-78.613	-45.898	-72.266	-66.406	-53.223	-54.199	-38.574	-39.063	-83.008	-107.91	-193.848
572	-127.93	-211.426	-284.668	-82.52	-54.688	-78.125	-46.875	-73.242	-70.313	-52.246	-54.688	-37.109	-39.063	-84.961	-108.887	-193.359
573	-125.977	-212.402	-280.273	-83.008	-54.199	-79.102	-45.898	-72.266	-66.406	-52.246	-56.152	-38.574	-40.039	-85.938	-108.887	-194.336
574	-127.93	-210.938	-279.785	-84.473	-55.176	-78.613	-45.41	-73.242	-75.195	-52.246	-56.641	-37.598	-39.063	-85.938	-110.352	-193.848
575	-128.906	-212.891	-280.273	-83.496	-56.152	-79.102	-45.41	-80.078	-74.219	-52.246	-58.594	-38.574	-39.063	-84.961	-109.375	-197.266
576	-127.93	-210.938	-281.738	-84.961	-56.152	-80.566	-45.898	-80.078	-67.383	-52.734	-58.105	-39.551	-40.039	-84.961	-111.816	-198.73
577	-129.883	-213.379	-282.227	-84.473	-55.664	-81.543	-47.852	-80.078	-68.359	-52.246	-58.105	-38.086	-39.063	-83.984	-111.328	-197.266
578	-129.883	-212.891	-286.133	-86.426	-54.688	-79.59	-47.363	-74.219	-73.242	-53.223	-58.594	-40.527	-39.063	-85.938	-112.305	-200.195
579	-134.766	-211.914	-283.203	-85.449	-57.129	-78.125	-48.828	-72.266	-74.219	-53.223	-59.57	-40.527	-40.039	-89.844	-111.816	-201.172
580	-131.836	-215.332	-284.668	-85.449	-56.641	-80.078	-49.316	-74.219	-74.219	-53.223	-59.57	-40.039	-41.016	-93.75	-112.305	-202.148
581	-132.813	-214.844	-284.668	-87.402	-56.152	-78.125	-49.805	-74.219	-67.383	-52.734	-59.57	-40.039	-39.063	-93.75	-113.77	-201.66
582	-132.813	-216.797	-286.621	-86.914	-55.664	-79.59	-49.316	-77.148	-73.242	-51.758	-60.059	-40.527	-40.039	-90.82	-112.793	-202.148
583	-132.813	-216.797	-288.086	-89.355	-56.152	-78.125	-47.852	-83.008	-76.172	-52.246	-60.059	-41.504	-41.992	-86.914	-113.77	-204.102
584	-134.766	-216.309	-287.598	-87.402	-58.105	-81.543	-56.152	-82.031	-75.195	-52.246	-60.547	-41.016	-41.992	-88.867	-114.746	-202.148
585	-133.789	-215.82	-288.086	-88.379	-57.129	-80.078	-56.641	-83.984	-70.313	-54.199	-60.547	-40.527	-42.969	-89.844	-113.281	-205.566
586	-135.742	-218.262	-289.063	-89.844	-56.641	-81.055	-56.152	-83.008	-82.031	-53.711	-61.035	-41.016	-41.992	-94.727	-114.258	-203.125
587	-136.719	-219.727	-291.504	-89.844	-56.152	-80.078	-56.152	-85.938	-69.336	-53.711	-62.5	-42.48	-42.969	-88.867	-114.258	-204.102
588	-136.719	-218.75	-292.969	-89.844	-58.105	-82.52	-57.617	-84.961	-70.313	-54.199	-62.5	-47.363	-42.969	-98.633	-115.723	-207.52
589	-138.672	-220.215	-294.922	-89.844	-57.617	-83.496	-56.152	-86.914	-72.266	-54.199	-62.5	-41.992	-42.969	-97.656	-116.211	-205.078
590	-138.672	-221.191	-295.898	-91.797	-57.129	-82.031	-56.152	-88.867	-73.242	-54.688	-61.035	-41.504	-43.945	-91.797	-116.211	-205.566
591	-136.719	-221.191	-294.434	-88.867	-60.059	-83.008	-50.293	-87.891	-71.289	-53.711	-62.5	-42.48	-42.969	-90.82	-115.723	-208.496
592	-137.695	-223.145	-302.246	-90.82	-57.129	-83.008	-49.805	-85.938	-76.172	-54.199	-63.477	-41.992	-43.945	-92.773	-118.652	-208.496
593	-139.648	-221.68	-300.781	-91.797	-59.082	-83.984	-50.293	-87.891	-79.102	-54.688	-62.988	-42.48	-43.945	-90.82	-118.164	-208.496
594	-140.625	-223.145	-304.199	-91.797	-57.129	-82.031	-50.293	-88.867	-79.102	-56.152	-62.988	-41.992	-42.969	-91.797	-117.676	-208.984
595	-143.555	-222.656	-303.711	-91.797	-59.082	-83.984	-51.27	-87.891	-74.219	-56.152	-63.477	-43.945	-43.945	-91.797	-119.141	-208.984
596	-141.602	-223.145	-303.711	-93.262	-58.594	-83.984	-52.246	-91.797	-74.219	-56.152	-63.965	-41.992	-43.945	-96.68	-119.629	-210.449
597	-140.625	-226.074	-302.734	-93.75	-59.57	-84.961	-52.246	-83.984	-74.219	-57.129	-63.965	-42.48	-42.969	-97.656	-121.094	-211.914
598	-145.508	-224.121	-302.246	-94.727	-61.523	-89.844	-52.734	-83.008	-80.078	-56.152	-63.965	-43.457	-43.945	-91.797	-119.629	-211.914
599	-145.508	-225.586	-304.199	-93.262	-56.152	-84.473	-52.734	-84.961	-74.219	-58.594	-63.965	-43.457	-44.922	-92.773	-119.141	-211.914
600	-155.273	-226.074	-306.152	-95.703	-62.012	-84.961	-52.734	-83.008	-74.219	-59.57	-65.918	-43.945	-44.922	-92.773	-121.582	-214.355
601	-162.109	-226.074	-308.594	-96.191	-60.547	-85.938	-53.223	-89.844	-76.172	-58.594	-65.43	-44.434	-43.945	-91.797	-121.094	-213.867
602	-146.484	-226.074	-311.035	-95.215	-62.5	-91.797	-53.223	-87.891	-76.172	-56.641	-64.941	-43.945	-43.945	-95.703	-122.07	-213.867
603	-151.367	-226.074	-312.012	-96.191	-62.012	-90.332	-51.758	-85.938	-83.008	-58.105	-65.43	-44.434	-42.969	-93.75	-122.559	-217.285
604	-152.344	-229.492	-311.035	-96.68	-70.313	-84.961	-55.176	-86.914	-87.891	-57.129	-65.43	-44.922	-44.922	-94.727	-123.047	-216.797
605	-154.297	-226.563	-313.965	-96.68	-62.012	-85.449	-53.711	-84.961	-87.891	-59.57	-65.918	-46.387	-43.945	-95.703	-122.559	-218.262
606	-157.227	-227.539	-317.871	-96.68	-63.477	-85.938	-53.223	-84.961	-83.984	-59.57	-64.453	-44.922	-44.922	-94.727	-124.023	-217.285
607	-166.992	-230.957	-318.359	-97.656	-69.336	-86.914	-54.199	-84.961	-78.125	-57.129	-66.895	-46.387	-44.922	-96.68	-124.512	-219.238
608	-161.133	-229.004	-316.895	-98.145	-63.965	-89.355	-54.199	-86.914	-78.125	-58.594	-66.406	-46.387	-44.922	-96.68	-125	-218.75
609	-163.086	-229.98	-319.336	-98.145	-63.965	-86.914	-53.711	-86.914	-77.148	-59.57	-66.406	-46.875	-44.922	-95.703	-125.488	-220.703
610	-151.367	-231.934	-321.289	-99.609	-63.965	-88.379	-52.734	-86.914	-77.148	-58.105	-64.453	-45.41	-45.898	-95.703	-125.488	-217.285
611	-152.344	-230.957	-327.637	-99.121	-63.477	-87.402	-54.688	-87.891	-82.031	-58.594	-66.406	-46.875	-43.945	-96.68	-125.977	-220.703
612	-151.367	-231.445	-340.82	-99.609	-64.941	-88.379	-54.199	-88.867	-85.938	-60.059	-66.895	-47.363	-44.922	-97.656	-125.977	-221.191
613	-153.32	-231.445	-330.566	-99.121	-63.965	-87.402	-53.711	-86.914	-85.938	-61.035	-66.895	-46.875	-45.898	-98.633	-127.441	-222.656
614	-156.25	-233.398	-333.496	-100.586	-62.988	-87.402	-55.176	-87.891	-85.938	-62.5	-67.383	-47.363	-45.898	-98.633	-129.395	-223.633
615	-154.297	-233.887	-355.957	-101.563	-65.43	-86.914	-55.176	-89.844	-82.031	-61.035	-66.406	-48.34	-45.898	-95.703	-127.441	-224.121
616	-156.25	-234.375	-354.004	-100.586	-65.43	-87.891	-54.688	-89.844	-85.938	-62.012	-66.895	-46.875	-44.922	-97.656	-127.93	-225.098
617	-157.227	-232.422	-338.867	-100.098	-64.941	-88.379	-55.664	-90.82	-86.914	-62.012	-67.871	-48.34	-45.898	-98.633	-128.906	-223.145
618	-161.133	-233.398	-329.59	-100.098	-63.477	-88.379	-55.664	-88.867	-87.891	-62.988	-69.336	-47.363	-46.875	-97.656	-129.395	-225.098
619	-158.203	-236.816	-332.52	-103.516	-64.941	-89.844	-55.176	-90.82	-84.961	-62.988	-69.824	-47.852	-46.875	-98.633	-128.906	-225.586
620	-161.133	-234.375	-337.891	-104.004	-65.918	-88.867	-57.617	-91.797	-83.008	-63.477	-70.801	-49.316	-46.875	-100.586	-127.441	-227.051
621	-160.156	-234.863	-331.543	-104.004	-66.895	-88.379	-55.664	-90.82	-83.008	-63.477	-69.336	-49.316	-47.852	-98.633	-129.395	-228.027
622	-160.156	-233.887	-342.285	-102.539	-65.43	-89.844	-55.664	-92.773	-83.008	-64.453	-70.801	-49.805	-46.875	-99.609	-130.371	-227.539
623	-162.109	-238.281	-342.285	-103.516	-64.941	-93.75	-57.129	-92.773	-83.984	-64.941	-71.289	-50.293	-47.852	-98.633	-130.859	-227.539
624	-162.109	-237.793	-350.586	-103.516	-65.918	-91.797	-56.641	-93.75	-84.961	-64.941	-70.801	-55.664	-46.875	-99.609	-130.859	-230.957
625	-162.109	-239.746	-353.516	-103.516	-65.43	-91.797	-57.129	-93.75	-84.961	-63.965	-70.313	-56.152	-47.852	-100.586	-133.789	-231.445
626	-163.086	-239.258	-334.473	-104.98	-67.383	-92.285	-55.664	-107.422	-82.031	-66.895	-71.289	-59.57	-47.852	-100.586	-131.836	-233.887
627	-161.133	-242.188	-334.473	-105.957	-65.918	-92.285	-58.105	-105.469	-88.867	-66.406	-70.801	-53.223	-46.875	-102.539	-132.813	-233.887
628	-164.063	-242.188	-351.074	-107.422	-65.918	-93.75	-59.082	-99.609	-86.914	-66.895	-71.289	-51.758	-47.852	-102.539	-133.301	-234.375
629	-163.086	-240.234	-341.797	-106.445	-67.871	-93.75	-59.57	-100.586	-92.773	-66.895	-71.777	-50.781	-48.828	-109.375	-132.813	-234.375
630	-164.063	-244.141	-353.027	-106.934	-67.871	-94.238	-58.594	-102.539	-93.75	-66.895	-71.777	-51.27	-47.852	-108.398	-132.324	-235.352
631	-165.039	-245.605	-346.191	-107.422	-68.359	-95.215	-59.082	-95.703	-88.867	-66.895	-71.289	-50.781	-48.828	-116.211	-133.301	-234.863
632	-165.039	-245.605	-352.539	-108.398	-68.848	-100.586	-59.57	-95.703	-84.961	-67.383	-71.777	-50.781	-47.852	-104.492	-134.766	-237.305
633	-166.992	-242.188	-348.633	-106.445	-68.359	-94.238	-59.082	-95.703	-92.773	-66.895	-72.266	-50.781	-49.805	-110.352	-134.277	-236.816
634	-167.969	-243.652	-352.539	-109.863	-69.336	-95.703	-59.082	-96.68	-93.75	-65.918	-72.754	-50.293	-49.805	-109.375	-135.742	-235.84
635	-166.016	-245.605	-342.773	-108.398	-68.848	-96.191	-58.594	-95.703	-88.867	-66.895	-73.242	-50.781	-49.805	-103.516	-134.766	-234.863
636	-166.992	-246.582	-345.215	-108.887	-70.313	-96.68	-59.082	-94.727	-86.914	-68.848	-72.266	-51.27	-48.828	-106.445	-137.207	-235.84
637	-168.945	-249.023	-346.191	-108.887	-66.895	-96.68	-60.059	-96.68	-88.867	-68.359	-71.777	-51.758	-50.781	-105.469	-135.742	-235.84
638	-171.875	-247.07	-348.145	-110.84	-67.871	-96.68	-60.547	-95.703	-87.891	-69.336	-74.219	-52.246	-49.805	-104.492	-137.207	-238.77
639	-172.852	-247.559	-350.098	-111.328	-67.383	-96.191	-59.57	-98.633	-89.844	-68.848	-72.266	-51.27	-49.805	-106.445	-136.719	-238.77
640	-170.898	-249.023	-348.145	-108.398	-69.336	-97.168	-58.594	-98.633	-87.891	-70.313	-72.266	-51.758	-48.828	-106.445	-138.184	-237.793
641	-168.945	-248.047	-350.098	-111.816	-70.313	-96.68	-61.035	-96.68	-94.727	-69.336	-72.266	-51.27	-50.781	-107.422	-138.184	-238.77
642	-171.875	-249.023	-354.004	-111.328	-67.871	-97.168	-60.547	-99.609	-90.82	-68.848	-74.707	-52.734	-49.805	-108.398	-137.695	-241.211
643	-173.828	-249.512	-353.516	-112.793	-68.359	-97.168	-61.523	-100.586	-90.82	-68.359	-74.219	-52.734	-49.805	-107.422	-138.672	-238.77
644	-173.828	-250.488	-354.492	-114.258	-68.848	-96.68	-61.523	-105.469	-90.82	-68.848	-73.73	-56.641	-50.781	-108.398	-140.137	-241.699
645	-174.805	-250.488	-352.051	-113.281	-68.848	-96.68	-61.523	-100.586	-93.75	-68.848	-76.172	-60.547	-51.758	-108.398	-139.648	-242.188
646	-177.734	-253.418	-354.004	-115.234	-68.848	-96.68	-62.988	-102.539	-97.656	-69.824	-75.195	-59.57	-50.781	-109.375	-139.648	-244.629
647	-177.734	-252.93	-355.957	-114.746	-70.801	-97.656	-62.5	-101.563	-100.586	-69.824	-74.707	-57.129	-50.781	-109.375	-138.672	-244.141
648	-177.734	-252.93	-357.422	-115.723	-68.359	-97.168	-62.988	-102.539	-92.773	-70.801	-75.684	-53.223	-51.758	-117.188	-141.602	-244.141
649	-176.758	-253.906	-359.375	-116.699	-70.313	-98.633	-62.988	-105.469	-93.75	-71.289	-75.684	-53.711	-51.758	-110.352	-139.16	-242.188
650	-178.711	-252.93	-358.398	-118.652	-70.801	-99.121	-62.5	-104.492	-91.797	-72.266	-75.684	-52.734	-50.781	-111.328	-140.625	-245.605
651	-179.688	-252.93	-359.375	-118.164	-70.313	-99.121	-62.988	-106.445	-94.727	-73.242	-75.684	-52.734	-52.734	-112.305	-140.137	-247.07
652	-181.641	-253.906	-361.328	-117.676	-71.289	-98.633	-63.477	-105.469	-93.75	-72.754	-77.148	-53.223	-52.734	-111.328	-142.09	-245.605
653	-181.641	-256.348	-362.305	-118.652	-70.313	-99.609	-62.988	-103.516	-93.75	-73.242	-75.684	-54.688	-52.734	-112.305	-141.602	-248.047
654	-182.617	-253.906	-362.305	-118.652	-70.313	-100.098	-62.988	-109.375	-95.703	-73.73	-77.637	-56.152	-52.734	-112.305	-141.113	-249.023
655	-182.617	-255.859	-363.281	-118.164	-71.289	-101.563	-63.965	-109.375	-99.609	-73.242	-77.148	-56.152	-52.734	-113.281	-141.602	-250
656	-183.594	-256.836	-361.816	-119.141	-70.313	-100.586	-63.477	-105.469	-95.703	-74.707	-77.148	-54.688	-53.711	-114.258	-141.602	-250.977
657	-183.594	-258.789	-366.211	-118.164	-71.777	-105.957	-63.965	-105.469	-93.75	-74.707	-76.66	-56.152	-52.734	-112.305	-145.02	-251.953
658	-182.617	-256.836	-367.676	-119.629	-72.266	-101.074	-62.988	-108.398	-97.656	-76.172	-77.637	-55.664	-52.734	-113.281	-143.555	-252.93
659	-185.547	-258.789	-368.652	-121.094	-73.242	-101.563	-63.965	-106.445	-94.727	-76.172	-78.613	-56.152	-52.734	-113.281	-145.508	-252.93
660	-188.477	-257.813	-371.094	-120.117	-72.266	-103.027	-63.477	-109.375	-97.656	-80.078	-77.637	-64.453	-52.734	-114.258	-145.508	-254.883
661	-186.523	-260.742	-373.535	-119.629	-72.754	-104.004	-62.5	-107.422	-96.68	-78.125	-77.637	-62.5	-52.734	-114.258	-143.555	-255.859
662	-187.5	-261.23	-373.047	-120.117	-72.754	-105.957	-63.477	-108.398	-97.656	-75.684	-78.613	-62.5	-54.688	-114.258	-145.02	-253.906
663	-186.523	-260.254	-373.535	-119.629	-72.754	-103.516	-63.965	-109.375	-101.563	-76.66	-79.102	-62.988	-53.711	-113.281	-144.531	-254.883
664	-190.43	-260.742	-373.535	-121.094	-73.73	-105.469	-63.965	-108.398	-99.609	-77.148	-79.59	-56.641	-52.734	-114.258	-144.531	-255.371
665	-191.406	-260.254	-371.094	-122.07	-72.754	-103.516	-62.988	-110.352	-98.633	-77.148	-79.59	-56.152	-53.711	-115.234	-144.531	-255.859
666	-190.43	-260.742	-372.559	-119.629	-72.754	-104.98	-64.453	-110.352	-99.609	-78.125	-79.59	-57.617	-55.664	-114.258	-145.02	-257.324
667	-191.406	-264.648	-372.559	-124.023	-73.73	-104.98	-64.453	-109.375	-99.609	-78.613	-80.566	-66.895	-54.688	-114.258	-145.508	-258.301
668	-191.406	-262.207	-375	-121.094	-74.219	-106.934	-64.941	-113.281	-99.609	-80.078	-82.031	-57.617	-55.664	-114.258	-147.461	-258.301
669	-191.406	-263.672	-375.488	-125	-74.707	-104.98	-64.941	-110.352	-99.609	-78.613	-80.566	-57.129	-54.688	-115.234	-148.926	-258.789
670	-192.383	-264.648	-376.465	-124.023	-74.707	-108.398	-64.941	-118.164	-99.609	-80.566	-80.078	-58.105	-55.664	-117.188	-147.949	-259.277
671	-194.336	-264.648	-376.465	-124.023	-74.219	-107.422	-64.941	-113.281	-100.586	-82.031	-81.055	-58.594	-55.664	-117.188	-147.949	-261.719
672	-194.336	-266.113	-379.883	-125.488	-75.684	-107.422	-65.918	-113.281	-101.563	-81.055	-81.055	-59.082	-55.664	-117.188	-148.926	-260.742
673	-196.289	-264.648	-378.418	-125.488	-76.66	-106.934	-67.383	-120.117	-101.563	-80.078	-81.543	-58.105	-55.664	-119.141	-149.414	-263.184
674	-196.289	-267.09	-378.906	-125.488	-76.66	-109.863	-67.383	-111.328	-99.609	-81.055	-83.008	-59.082	-56.641	-117.188	-148.926	-262.695
675	-194.336	-265.137	-377.93	-125.488	-77.637	-115.234	-68.359	-113.281	-100.586	-81.055	-83.008	-59.57	-56.641	-118.164	-149.902	-263.672
676	-198.242	-265.137	-379.395	-126.953	-77.148	-106.934	-70.801	-123.047	-101.563	-81.543	-83.008	-59.57	-56.641	-118.164	-150.879	-261.719
677	-196.289	-267.09	-380.859	-125.488	-77.148	-107.422	-68.359	-115.234	-99.609	-82.031	-84.473	-60.547	-55.664	-118.164	-151.367	-263.672
678	-196.289	-266.602	-382.324	-127.441	-78.613	-104.492	-67.383	-115.234	-100.586	-82.52	-83.008	-60.547	-56.641	-119.141	-152.344	-263.672
679	-198.242	-267.09	-381.348	-126.953	-77.637	-107.422	-67.383	-114.258	-101.563	-83.008	-85.449	-61.035	-56.641	-120.117	-152.832	-264.648
680	-197.266	-268.555	-385.254	-128.418	-78.125	-112.793	-68.848	-118.164	-102.539	-84.473	-85.449	-62.012	-57.617	-122.07	-153.32	-264.648
681	-199.219	-267.578	-388.184	-127.93	-80.078	-108.398	-69.824	-120.117	-100.586	-84.473	-86.914	-68.848	-58.594	-120.117	-151.855	-264.16
682	-200.195	-268.066	-386.719	-128.418	-78.613	-106.934	-67.871	-125	-102.539	-83.008	-85.449	-69.824	-55.664	-122.07	-154.785	-264.648
683	-200.195	-269.043	-390.625	-126.953	-79.59	-109.375	-74.219	-118.164	-103.516	-85.449	-85.938	-62.012	-57.617	-122.07	-153.809	-268.066
684	-201.172	-268.555	-393.555	-126.953	-80.078	-106.934	-74.219	-118.164	-101.563	-84.473	-85.449	-62.5	-57.617	-122.07	-153.32	-268.555
685	-202.148	-270.996	-390.625	-128.418	-79.59	-117.188	-69.336	-120.117	-103.516	-85.449	-87.402	-62.5	-56.641	-123.047	-154.297	-270.02
686	-202.148	-270.02	-393.555	-129.395	-79.102	-114.746	-68.359	-120.117	-103.516	-86.426	-88.379	-62.5	-57.617	-122.07	-153.32	-269.531
687	-203.125	-270.508	-399.902	-127.93	-80.566	-111.328	-69.824	-123.047	-106.445	-85.938	-88.867	-62.988	-58.594	-122.07	-155.273	-270.996
688	-202.148	-271.484	-397.949	-128.906	-78.125	-108.398	-69.336	-121.094	-103.516	-86.914	-89.844	-62.5	-57.617	-123.047	-156.25	-271.973
689	-203.125	-270.02	-396.484	-128.418	-80.566	-109.375	-70.801	-122.07	-112.305	-87.891	-86.426	-62.988	-59.57	-123.047	-154.785	-274.414
690	-206.055	-271.484	-397.949	-129.883	-80.566	-108.887	-70.313	-123.047	-106.445	-87.891	-89.844	-62.988	-58.594	-121.094	-155.762	-273.438
691	-206.055	-272.949	-398.438	-129.395	-82.52	-109.863	-69.824	-135.742	-106.445	-87.402	-88.379	-63.477	-57.617	-124.023	-154.785	-273.438
692	-206.055	-273.926	-398.438	-129.395	-79.59	-110.84	-72.754	-133.789	-109.375	-89.355	-88.867	-63.477	-60.547	-127.93	-154.785	-275.879
693	-206.055	-274.414	-402.344	-129.883	-80.566	-112.305	-71.289	-128.906	-107.422	-89.844	-90.82	-64.453	-58.594	-122.07	-156.25	-275.879
694	-208.984	-275.879	-400.879	-128.418	-81.055	-112.305	-71.777	-128.906	-106.445	-88.867	-89.355	-62.988	-58.594	-123.047	-155.762	-274.902
695	-208.008	-275.391	-404.297	-128.906	-81.055	-112.793	-71.289	-131.836	-106.445	-90.332	-90.332	-63.477	-56.641	-124.023	-158.203	-276.367
696	-208.008	-275.879	-403.32	-132.324	-80.566	-112.793	-73.242	-133.789	-107.422	-90.82	-91.309	-63.477	-57.617	-124.023	-156.738	-278.809
697	-209.961	-272.949	-403.809	-133.301	-81.055	-113.281	-72.266	-130.859	-109.375	-89.844	-90.332	-63.477	-57.617	-125	-156.25	-277.832
698	-210.938	-274.902	-403.32	-132.324	-81.543	-111.816	-72.266	-130.859	-109.375	-90.332	-91.309	-63.965	-57.617	-123.047	-159.668	-277.832
699	-209.961	-275.879	-401.855	-132.324	-81.055	-111.816	-72.266	-127.93	-116.211	-92.773	-90.332	-65.43	-58.594	-123.047	-157.227	-279.297
700	-210.938	-276.367	-401.855	-134.277	-82.031	-109.863	-72.754	-125.977	-116.211	-91.309	-92.285	-65.43	-58.594	-124.023	-159.18	-279.785
701	-212.891	-277.344	-401.855	-135.742	-81.543	-112.793	-73.242	-126.953	-116.211	-91.797	-92.285	-65.43	-59.57	-125	-159.668	-279.297
702	-214.844	-276.855	-407.715	-135.742	-83.496	-113.281	-72.754	-126.953	-111.328	-90.82	-93.262	-63.965	-58.594	-127.93	-160.156	-281.738
703	-216.797	-277.344	-407.715	-135.742	-83.496	-114.258	-73.73	-127.93	-116.211	-92.285	-94.727	-64.453	-59.57	-125.977	-160.156	-281.738
704	-215.82	-277.344	-409.18	-134.277	-83.008	-113.281	-72.266	-127.93	-110.352	-90.82	-95.703	-63.965	-60.547	-125.977	-161.621	-283.691
705	-217.773	-277.344	-407.715	-134.766	-81.543	-121.094	-74.219	-132.813	-110.352	-89.355	-93.75	-73.73	-60.547	-125	-161.621	-283.203
706	-218.75	-277.344	-408.203	-134.766	-83.008	-119.141	-72.754	-127.93	-112.305	-90.332	-94.238	-75.195	-60.547	-125.977	-163.574	-284.668
707	-218.75	-278.809	-410.645	-136.719	-83.496	-120.117	-73.242	-128.906	-111.328	-91.309	-95.215	-71.777	-60.547	-125.977	-164.551	-281.25
708	-219.727	-277.832	-413.086	-137.207	-83.984	-115.723	-74.219	-133.789	-111.328	-92.773	-95.215	-65.918	-61.523	-127.93	-163.574	-286.133
709	-220.703	-276.855	-410.156	-138.184	-83.984	-121.582	-74.707	-130.859	-112.305	-92.773	-96.191	-66.406	-60.547	-127.93	-166.504	-287.109
710	-218.75	-277.344	-413.086	-137.695	-83.984	-121.094	-74.707	-138.672	-113.281	-93.262	-94.238	-65.918	-61.523	-129.883	-165.039	-283.691
711	-222.656	-277.832	-414.063	-136.719	-83.496	-122.559	-74.219	-133.789	-112.305	-92.773	-96.68	-66.895	-61.523	-128.906	-167.48	-286.133
712	-220.703	-280.273	-414.551	-136.719	-83.496	-122.07	-76.172	-139.648	-112.305	-91.797	-97.168	-66.406	-60.547	-127.93	-166.504	-286.621
713	-220.703	-280.762	-415.039	-137.695	-83.984	-117.188	-75.684	-137.695	-116.211	-91.797	-96.191	-66.895	-60.547	-128.906	-168.457	-287.109
714	-224.609	-280.762	-417.969	-138.672	-85.938	-121.582	-76.172	-131.836	-114.258	-94.238	-95.703	-66.895	-61.523	-127.93	-166.504	-290.039
715	-224.609	-281.738	-418.945	-138.672	-86.426	-119.629	-75.684	-132.813	-119.141	-93.75	-96.68	-67.871	-59.57	-129.883	-168.945	-288.086
716	-224.609	-280.762	-420.41	-137.207	-85.449	-123.535	-76.66	-133.789	-122.07	-95.215	-97.168	-68.359	-61.523	-128.906	-168.457	-288.086
717	-225.586	-281.25	-422.852	-139.648	-86.426	-118.164	-76.66	-138.672	-119.141	-94.238	-98.633	-67.871	-61.523	-129.883	-168.945	-289.063
718	-225.586	-282.715	-421.387	-141.113	-85.938	-118.164	-78.613	-141.602	-120.117	-96.191	-99.609	-68.359	-59.57	-129.883	-169.434	-290.039
719	-224.609	-281.738	-419.434	-140.137	-85.938	-120.117	-77.637	-138.672	-123.047	-96.68	-99.121	-67.383	-61.523	-127.93	-169.922	-287.598
720	-226.563	-282.227	-421.387	-140.137	-87.402	-120.117	-76.66	-141.602	-123.047	-96.68	-99.121	-68.848	-61.523	-128.906	-170.898	-290.527
721	-226.563	-285.156	-422.852	-140.137	-87.402	-120.117	-78.125	-141.602	-113.281	-97.168	-101.074	-68.359	-62.5	-130.859	-169.922	-293.945
722	-227.539	-282.715	-420.41	-141.602	-87.402	-119.629	-77.637	-138.672	-121.094	-95.703	-100.586	-69.824	-61.523	-129.883	-170.898	-292.969
723	-228.516	-284.668	-423.34	-143.555	-88.379	-119.629	-76.66	-141.602	-114.258	-97.168	-102.539	-69.336	-62.5	-129.883	-171.387	-292.969
724	-228.516	-283.203	-422.363	-142.09	-88.379	-122.07	-77.148	-143.555	-116.211	-97.656	-101.074	-69.336	-63.477	-130.859	-171.875	-293.945
725	-228.516	-283.691	-423.34	-144.531	-87.402	-121.094	-77.148	-135.742	-116.211	-99.121	-102.051	-69.336	-62.5	-130.859	-174.805	-293.457
726	-229.492	-287.109	-426.27	-142.578	-90.332	-120.605	-78.125	-144.531	-117.188	-96.191	-99.121	-70.801	-61.523	-130.859	-174.805	-296.875
727	-230.469	-286.133	-427.246	-144.043	-90.332	-119.629	-77.637	-149.414	-119.141	-99.121	-102.539	-70.801	-63.477	-130.859	-174.805	-297.363
728	-232.422	-285.645	-428.711	-144.531	-90.82	-121.582	-79.59	-150.391	-120.117	-98.145	-102.051	-70.313	-62.5	-131.836	-175.781	-296.387
729	-231.445	-284.668	-427.734	-144.043	-89.844	-120.605	-79.102	-145.508	-120.117	-99.121	-101.074	-71.777	-62.5	-132.813	-174.805	-297.363
730	-236.328	-286.133	-430.176	-143.555	-90.332	-123.047	-79.102	-152.344	-119.141	-99.609	-101.563	-71.289	-63.477	-131.836	-176.758	-299.316
731	-234.375	-285.645	-430.664	-143.555	-90.82	-123.535	-79.102	-149.414	-119.141	-98.633	-101.074	-71.289	-63.477	-133.789	-177.246	-297.852
732	-235.352	-288.086	-429.199	-145.508	-90.82	-123.047	-80.566	-143.555	-119.141	-99.609	-103.027	-75.684	-64.453	-132.813	-177.734	-300.293
733	-236.328	-287.109	-432.129	-145.508	-91.309	-129.883	-80.566	-148.438	-119.141	-99.609	-101.563	-78.125	-63.477	-133.789	-178.223	-299.316
734	-234.375	-287.109	-432.129	-146.484	-91.797	-124.512	-80.566	-148.438	-120.117	-99.121	-102.539	-76.172	-64.453	-132.813	-176.758	-299.316
735	-238.281	-286.621	-431.152	-145.508	-92.285	-124.023	-79.59	-142.578	-120.117	-101.563	-103.027	-77.148	-63.477	-139.648	-180.664	-301.27
736	-237.305	-287.109	-430.664	-146.973	-92.285	-122.559	-80.566	-142.578	-122.07	-101.074	-104.492	-71.777	-64.453	-139.648	-179.688	-301.758
737	-237.305	-288.086	-431.641	-145.996	-92.285	-124.512	-80.566	-142.578	-122.07	-101.074	-103.516	-72.754	-63.477	-133.789	-181.152	-302.246
738	-239.258	-289.551	-433.105	-147.461	-91.797	-125.977	-80.078	-144.531	-120.117	-104.004	-104.98	-71.777	-64.453	-135.742	-181.152	-306.152
739	-238.281	-290.527	-435.547	-147.461	-92.773	-126.465	-81.055	-143.555	-122.07	-102.539	-104.492	-73.73	-64.453	-138.672	-180.664	-304.688
740	-241.211	-289.551	-435.547	-147.461	-91.797	-132.324	-80.566	-142.578	-125	-102.539	-104.98	-73.242	-64.453	-141.602	-179.688	-305.176
741	-247.07	-290.527	-436.035	-147.461	-92.773	-125	-82.031	-144.531	-122.07	-102.051	-106.934	-74.219	-63.477	-139.648	-180.176	-303.711
742	-241.211	-290.039	-439.941	-146.973	-93.262	-138.184	-81.055	-144.531	-122.07	-103.027	-107.422	-75.195	-64.453	-135.742	-182.617	-304.199
743	-246.094	-291.016	-437.5	-149.414	-92.773	-129.883	-81.543	-146.484	-121.094	-103.027	-106.445	-74.219	-63.477	-145.508	-181.641	-306.152
744	-245.117	-291.016	-440.918	-149.902	-92.773	-130.859	-82.031	-151.367	-121.094	-102.539	-106.934	-74.219	-63.477	-141.602	-183.594	-306.641
745	-243.164	-290.039	-437.012	-149.902	-92.285	-132.813	-81.055	-153.32	-122.07	-101.563	-105.957	-73.73	-64.453	-141.602	-184.082	-306.152
746	-243.164	-291.016	-440.918	-149.902	-92.285	-126.465	-82.031	-145.508	-123.047	-103.516	-107.91	-74.707	-64.453	-142.578	-184.57	-307.129
747	-247.07	-291.504	-440.918	-149.414	-92.285	-125	-82.031	-147.461	-124.023	-104.492	-107.422	-73.73	-67.383	-137.695	-184.57	-307.129
748	-248.047	-293.945	-443.848	-149.902	-92.285	-127.441	-83.496	-154.297	-125.977	-104.98	-108.887	-75.195	-63.477	-138.672	-185.059	-305.176
749	-249.023	-293.457	-446.777	-149.902	-93.262	-129.883	-83.496	-152.344	-125	-103.516	-107.91	-73.73	-66.406	-144.531	-184.57	-306.152
750	-250	-293.945	-445.801	-149.414	-94.238	-129.883	-84.473	-155.273	-128.906	-105.957	-108.398	-74.219	-66.406	-144.531	-185.059	-307.617
751	-250	-294.922	-446.289	-152.344	-93.75	-128.418	-83.984	-160.156	-130.859	-104.98	-108.398	-76.172	-65.43	-139.648	-187.012	-307.617
752	-250	-292.48	-445.313	-151.367	-94.238	-129.883	-83.496	-156.25	-125	-104.004	-108.398	-76.172	-66.406	-139.648	-185.059	-308.105
753	-250.977	-294.434	-448.242	-153.809	-94.727	-128.906	-84.961	-155.273	-130.859	-106.445	-110.84	-75.684	-71.289	-141.602	-187.012	-308.594
754	-249.023	-293.945	-445.801	-153.32	-95.215	-127.93	-83.984	-150.391	-127.93	-106.934	-108.887	-76.172	-74.219	-146.484	-185.547	-309.57
755	-250.977	-293.945	-449.707	-153.809	-95.215	-128.906	-85.938	-151.367	-126.953	-104.492	-110.352	-74.219	-69.336	-142.578	-187.012	-309.57
756	-248.047	-293.945	-450.684	-154.785	-94.238	-130.371	-85.449	-157.227	-127.93	-105.469	-111.816	-75.195	-67.383	-140.625	-187.012	-311.523
757	-252.93	-293.945	-449.707	-153.809	-95.215	-129.883	-86.914	-155.273	-128.906	-106.445	-111.328	-76.172	-65.43	-140.625	-186.523	-312.988
758	-250.977	-293.457	-450.684	-154.297	-95.703	-131.836	-86.426	-151.367	-128.906	-108.398	-112.793	-77.148	-64.453	-150.391	-187.012	-311.035
759	-251.953	-296.875	-450.684	-154.297	-95.703	-130.859	-86.914	-155.273	-127.93	-108.398	-113.77	-76.172	-66.406	-139.648	-186.035	-312.5
760	-252.93	-295.898	-452.637	-154.785	-94.238	-132.813	-87.891	-152.344	-129.883	-110.352	-113.77	-76.172	-65.43	-142.578	-188.965	-314.941
761	-254.883	-296.387	-453.613	-156.738	-95.703	-131.836	-88.379	-158.203	-131.836	-110.84	-114.746	-77.148	-65.43	-142.578	-188.965	-312.5
762	-254.883	-297.852	-453.613	-156.738	-94.727	-129.883	-88.379	-153.32	-130.859	-115.234	-113.281	-77.637	-65.43	-141.602	-190.918	-313.477
763	-256.836	-297.852	-454.59	-155.273	-95.703	-129.883	-88.867	-160.156	-133.789	-109.375	-115.723	-76.66	-66.406	-143.555	-191.406	-313.965
764	-254.883	-298.34	-454.102	-157.227	-95.703	-131.348	-89.355	-160.156	-137.695	-109.863	-115.234	-77.637	-67.383	-142.578	-189.941	-313.477
765	-256.836	-298.828	-454.59	-156.738	-96.68	-138.672	-89.355	-154.297	-130.859	-109.375	-115.723	-78.125	-66.406	-143.555	-192.383	-313.965
[truncated: 5,235 more rows]

## Sheet: A4sD-40mV
time in ms	6	7	9	10	11	12	14	18	22	24	25	26	27	29	31	32	33
[truncated: 6,000 more rows]

## Sheet: A1sD80mV
time in ms	6	7	9	10	11	12	14	18	24	25	26	27	29	31	32	33
[truncated: 3,000 more rows]

## Sheet: A1sD20mV
time in ms	6	10	11	12	14	18	22	24	25	26	27	29	31	32	33
[truncated: 3,000 more rows]

[truncated: 4 more sheets: A1sD-40mV, A0.3sD80mV, A0.3sD20mV, A0.3sD-40mV]
