# Supplementary material for: Activation gating in HCN2 channels
Source: PLoS Comput Biol. 2018 Mar 22;14(3):e1006045. doi: 10.1371/journal.pcbi.1006045 (PMC5863937; doi:10.1371/journal.pcbi.1006045)
Supplement: S1 Data — (ZIP) [file pcbi.1006045.s009.zip › rawSatcAMPA-90mV.xlsx]

## Sheet: A15sD80mV
time in ms	1	2	3	4	5	6	7	10*	11		*10 without deactivation
1	0.688619	0.75122	0.75122	1.06423	1.31464	0.125203	0.281708	-1.25203	0.0250407
2	0.438212	0.438212	0.75122	0.876424	0.500814	0.563415	1.12683	-1.12683	0.0187805
3	0.563415	0.37561	0.813822	0.438212	0.75122	0.187805	1.07988	-1.31464	0.0187805
4	0.939025	0.626017	0.626017	1.18943	0.626017	0.813822	1.07988	-0.75122	0.00626017
5	0.688619	1.06423	0.438212	0.75122	0.563415	0.313008	0.485163	-1.50244	0.0688619
6	0.626017	0.688619	1.12683	0.813822	0.626017	0.37561	0.704269	-1.31464	0.0563415
7	0.500814	0.813822	0.688619	1.00163	0.75122	0.688619	1.12683	-0.626017	0.0626017
8	0.125203	0.813822	0.876424	0.876424	0.313008	0.313008	0.892074	-1.69025	0.00626017
9	0.500814	0.939025	0.500814	0.626017	0.563415	0.125203	0.547765	-0.876424	0.0688619
10	0.187805	0.75122	0.876424	1.25203	0.876424	0.37561	1.15813	-1.37724	0.112683
11	0.500814	0.688619	1.37724	0.563415	0.75122	0.813822	0.892074	-1.18943	0.0500814
12	0.438212	1.18943	1.06423	0.688619	0.688619	0.313008	0.688619	-1.25203	0.0876424
13	0.75122	1.00163	0.813822	0.563415	1.18943	0.37561	0.860773	-0.939025	-0.00626017
14	0.876424	0.813822	0.75122	1.06423	0.75122	0.563415	0.594716	-1.06423	0.0688619
15	0.563415	1.06423	0.688619	0.688619	0.813822	0.37561	1.00163	-1.18943	0.0563415
16	0.313008	1.00163	0.939025	0.813822	0.438212	0.563415	0.71992	-1.00163	-0.0250407
17	0.37561	0.563415	0.813822	0.563415	0.626017	0.250407	0.610367	-1.37724	-0.00626017
18	0.75122	0.626017	1.06423	1.06423	0.37561	0.438212	0.626017	-1.25203	0.106423
19	0.563415	0.500814	0.75122	1.06423	0.876424	0.438212	0.579066	-1.06423	0.0626017
20	0.939025	0.313008	0.250407	0.688619	0.626017	0.626017	0.766871	-1.31464	0.100163
21	1.12683	1.06423	0.75122	1.06423	0.438212	0.125203	0.704269	-1.87805	0.0876424
22	0.438212	0.563415	1.25203	1.18943	1.00163	0.438212	0.75122	-1.56504	0.0626017
23	0.813822	0.313008	0.688619	0.500814	0.37561	0.438212	0.73557	-0.75122	0.0250407
24	0.563415	0.563415	0.75122	0.626017	0.250407	0.250407	0.75122	-1.00163	0.106423
25	0.813822	0.313008	0.688619	0.500814	0.313008	0.500814	0.516464	-1.87805	0.0563415
26	0.626017	0.626017	0.37561	0.563415	1.00163	0.688619	0.970326	-0.813822	0.075122
27	1.00163	1.00163	1.25203	0.939025	0.37561	0.626017	0.344309	-1.56504	0
28	0.688619	1.00163	0.939025	0.876424	0.75122	0.313008	0.594716	-1.43984	0.075122
29	0.500814	0.563415	0.813822	1.37724	0.438212	0.75122	0.985977	-1.69025	0.075122
30	0.563415	0.563415	0.688619	0.626017	1.00163	0.626017	1.14248	-1.18943	0
31	0.813822	0.688619	1.18943	0.313008	0.37561	0.813822	0.657318	-1.18943	0.0438212
32	0.500814	0.626017	1.00163	0.563415	0	0.563415	0.939025	-1.43984	0.0563415
33	0.813822	0.37561	1.12683	1.25203	0.500814	0.500814	0.798172	-0.75122	0.0438212
34	0.876424	0.688619	1.00163	0.500814	-0.313008	0.500814	0.422561	-1.18943	0.0563415
35	0.626017	0.688619	0.75122	0.626017	0.626017	0.313008	0.798172	-1.18943	0.0688619
36	0.125203	0.688619	1.00163	1.00163	0.626017	0.500814	0.344309	-1.31464	0.125203
37	0.626017	0.688619	0.688619	0.939025	0.438212	0.250407	0.829472	-0.563415	0.0250407
38	0.75122	0.313008	1.12683	0.688619	0.626017	0.688619	0.907725	-2.12846	0.0688619
39	0.688619	0.438212	0.626017	1.25203	0.187805	0.813822	0.860773	-1.69025	0.0500814
40	0.75122	0.688619	0.563415	1.00163	0.876424	0.37561	0.35996	-1.43984	0.0500814
41	0.876424	0.438212	0.876424	0.37561	0.313008	0.0626017	0.266057	-1.56504	0.0187805
42	0.813822	0.0626017	0.688619	1.12683	0.688619	0.563415	1.18943	-2.12846	0.0688619
43	0.563415	0.563415	0.563415	0.37561	0.438212	0.626017	0.579066	-1.81545	0.00626017
44	0.876424	0.563415	0.813822	0.813822	0.688619	0.688619	0.876424	-1.50244	0.0500814
45	0.563415	0.688619	0.876424	0.626017	0.438212	0.563415	0.641667	-1.18943	-0.0187805
46	1.12683	0.626017	0.626017	0.75122	0.187805	0.813822	1.18943	-0.626017	0.00626017
47	0.626017	0.876424	0.939025	0.626017	0.813822	0.37561	0.939025	-1.25203	-0.037561
48	0.500814	0.75122	0.626017	0.75122	0	0.438212	0.845123	-1.18943	0.037561
49	0.37561	0.876424	0.939025	0.75122	0	1.06423	0.766871	-1.06423	0.0813822
50	0.313008	0.939025	1.12683	0.688619	1.00163	0.500814	0.266057	-0.813822	0.0313008
51	0.626017	0.813822	1.00163	0.125203	1.56504	0.813822	0.469513	-1.50244	0.0626017
52	0.500814	0.313008	0.939025	0.125203	0.939025	0.313008	0.500814	-0.876424	0.0626017
53	0.500814	0.876424	1.00163	1.00163	1.12683	0.438212	0.406911	-1.56504	0.0813822
54	0.939025	0.75122	0.939025	1.25203	0.876424	0.438212	0.344309	-1.31464	0.0688619
55	0.563415	0.688619	0.688619	0.75122	0.813822	0.438212	0.71992	-1.43984	0.0187805
56	0.876424	0.500814	1.18943	0.250407	0.876424	0.626017	0.75122	-1.31464	0.0313008
57	0.563415	0.75122	1.12683	0.876424	0.813822	0.250407	0.782521	-0.500814	0.0500814
58	0.876424	0.438212	1.06423	1.06423	0.438212	0.500814	0.704269	-1.56504	0.075122
59	0.626017	0.688619	0.688619	0.313008	1.00163	0.250407	0.641667	-1.00163	0.0313008
60	0.813822	0.939025	0.563415	0.688619	0.688619	0.125203	1.12683	-1.25203	0.00626017
61	0.688619	0.438212	0.563415	0.563415	1.31464	0.0626017	0.766871	-0.626017	0.0250407
62	0.626017	1.06423	0.500814	0.563415	0.75122	0.563415	0.829472	-1.31464	0.00626017
63	1.06423	0.626017	0.500814	0.37561	0.37561	0.37561	1.07988	-0.500814	0.037561
64	1.06423	0.75122	0.939025	0.75122	0.813822	0.563415	1.00163	-1.18943	0.0250407
65	1.37724	0.37561	0.626017	0.939025	0.563415	0.500814	0.71992	-1.06423	0.0438212
66	1.12683	0.438212	0.75122	1.18943	0.438212	1.06423	0.923375	-0.688619	0.0626017
67	0.876424	0.688619	1.18943	0.626017	0.688619	0.438212	0.939025	-1.31464	-0.0125203
68	1.06423	0.813822	0.876424	0.626017	0.939025	0.813822	0.829472	-0.500814	0.0626017
69	0.500814	0.688619	0.813822	0.563415	-0.0626017	0.313008	1.22073	-1.06423	0.075122
70	0.626017	1.06423	1.12683	0.187805	0.563415	0.939025	0.657318	-1.12683	0.0626017
71	0.876424	0.75122	0.876424	0.75122	0.813822	0.250407	0.923375	-1.00163	0.0626017
72	0.688619	0.500814	1.00163	0.876424	0.876424	0.813822	0.860773	-1.56504	0.0876424
73	0.688619	0.626017	1.31464	0.626017	0.438212	0.313008	0.657318	-0.75122	0.0626017
74	0.626017	0.876424	0.939025	0.563415	0.626017	0.688619	1.09553	-0.813822	0.0438212
75	0.688619	0.75122	0.876424	0.438212	-0.125203	0.688619	0.71992	-0.688619	0.0313008
76	1.00163	0.37561	0.500814	0.75122	0.939025	0.250407	0.453862	-1.25203	0.00626017
77	0.813822	0.626017	0.688619	0.813822	0.626017	0.37561	0.516464	-0.438212	0.037561
78	0.563415	0.313008	0.563415	0.626017	1.25203	0.37561	0.422561	-0.939025	0.0500814
79	1.00163	0.500814	0.313008	1.18943	0.626017	0.626017	0.500814	-1.00163	-0.0125203
80	1.12683	0.37561	0.37561	0.876424	1.06423	0.313008	0.73557	-1.31464	-0.0125203
81	0.688619	0.688619	0.313008	1.31464	0.187805	0.688619	0.641667	-1.50244	0.0438212
82	0.626017	0.313008	0.688619	0.626017	1.06423	0.37561	1.06423	-1.25203	0.037561
83	0.75122	0.563415	0.125203	0.626017	0.37561	0.0626017	1.04858	-0.688619	0.0313008
84	1.25203	0.939025	0.250407	1.00163	0.876424	0.37561	0.704269	-1.00163	0.0563415
85	0.876424	0.876424	0.75122	0.688619	0.876424	0.438212	1.09553	-0.813822	0.037561
86	0.75122	0.75122	0.75122	0.75122	0.563415	0.313008	1.25203	-1.50244	0.0438212
87	0.813822	0.688619	0.688619	1.06423	1.00163	0.688619	1.03293	-1.50244	-0.00626017
88	0.500814	1.12683	0.876424	0.75122	1.06423	0.438212	0.579066	-1.31464	0.0313008
89	0.37561	0.563415	0.876424	0.75122	0.187805	0.250407	0.798172	-1.94065	0.0688619
90	0.688619	0.626017	0.563415	0.438212	0.813822	0.626017	0.907725	-1.12683	0.0626017
91	0.563415	0.813822	0.939025	0.813822	0.813822	0.626017	0.892074	-0.37561	0.0688619
92	0.438212	0.813822	0.563415	0.500814	0.37561	0.563415	0.985977	-0.876424	0.0563415
93	0.438212	0.813822	1.12683	0.500814	0.626017	0.688619	0.71992	-0.939025	0.037561
94	0.75122	1.43984	0.939025	0.688619	0.688619	0.75122	0.860773	-0.626017	0.118943
95	0.438212	1.06423	1.00163	0.75122	1.31464	0.37561	1.06423	-1.12683	0.0688619
96	0.75122	0.813822	0.939025	0.500814	1.50244	0.125203	0.313008	-2.06586	0.0125203
97	0.876424	0.813822	0.626017	-0.125203	1.43984	0.438212	0.500814	-0.876424	0.0626017
98	0.75122	0.626017	0.939025	1.06423	0.813822	0.500814	0.453862	-0.876424	0.0250407
99	1.43984	0.688619	1.12683	0.563415	1.00163	0.563415	0.71992	-1.75285	0.075122
100	0.813822	0.563415	0.75122	0.813822	0.626017	0.688619	0.641667	-1.69025	0.0250407
101	0.75122	0.626017	0.876424	0.688619	0.500814	0.75122	0.37561	-1.00163	-0.00626017
102	0.563415	0.187805	0.813822	1.12683	0.500814	0.500814	0.610367	-1.43984	0.0563415
103	1.18943	0.626017	0.876424	1.43984	1.43984	0.876424	0.876424	-1.18943	0.0250407
104	0.939025	0.626017	0.688619	1.12683	0.563415	0.500814	0.766871	-1.69025	0.0438212
105	1.06423	0.250407	0.939025	1.43984	0.75122	0.563415	0.845123	-0.626017	0.0500814
106	1.00163	0.75122	1.00163	0.626017	1.12683	0.626017	0.672968	-1.25203	-0.00626017
107	0.813822	0.876424	0.688619	0.626017	1.00163	0.313008	0.782521	-1.56504	0.0250407
108	0.626017	0.688619	1.25203	0.500814	0.688619	0.187805	0.500814	-0.813822	0.100163
109	0.688619	1.06423	0.626017	0.125203	0.688619	0.438212	0.798172	-0.563415	0.0500814
110	0.563415	1.12683	0.876424	0.813822	0.313008	0.75122	0.594716	-0.500814	0.0438212
111	0.438212	0.876424	1.18943	0.813822	1.25203	0.313008	0.688619	-0.250407	0.0125203
112	1.12683	0.500814	1.12683	1.06423	0.626017	0.626017	0.579066	-1.31464	0.0876424
113	0.563415	0.438212	0.876424	0.563415	1.31464	0.75122	0.422561	-0.626017	0.118943
114	0.688619	0.75122	1.12683	0.37561	0.939025	0.438212	0.876424	-1.43984	0.100163
115	0.939025	1.00163	1.18943	1.18943	0.876424	0.250407	0.187805	-0.876424	0.0438212
116	0.438212	0.688619	0.813822	0.939025	1.00163	0.37561	0.594716	-1.31464	0.0563415
117	0.688619	0.563415	1.31464	0.688619	1.31464	0.500814	0.438212	-0.75122	-0.00626017
118	0.939025	0.876424	0.75122	0.688619	0.813822	0.0626017	0.391261	-1.50244	0.0563415
119	0.688619	0.563415	1.06423	0.626017	-0.0626017	0.438212	0.75122	-1.31464	0.00626017
120	0.75122	0.500814	0.563415	1.06423	1.25203	0.250407	0.829472	-0.813822	-0.0250407
121	1.12683	0.313008	0.75122	0.500814	0.813822	0.438212	0.876424	-1.25203	-0.0438212
122	0.563415	0.438212	0.250407	0.75122	0.75122	0.313008	0.328659	-1.43984	0.0438212
123	0.438212	0.626017	0.876424	1.06423	0.876424	0.250407	0.485163	-0.876424	0.0250407
124	0.876424	0.187805	0.876424	1.06423	0.813822	0.688619	0.657318	-1.18943	-0.00626017
125	0.688619	0.813822	0.876424	1.00163	0.688619	0.75122	1.04858	-1.56504	0.0125203
126	0.75122	0.37561	0.75122	0.75122	1.31464	0.688619	0.594716	-0.626017	0.0250407
127	0.876424	0.688619	0.37561	0.75122	0.876424	0.500814	1.47114	-1.43984	0.0125203
128	0.563415	1.18943	0.75122	0.939025	1.00163	0.75122	0.594716	-1.75285	0.0939025
129	1.00163	0.813822	0.563415	1.06423	1.43984	0.75122	0.845123	-0.688619	0.0438212
130	0.563415	1.18943	0.939025	1.06423	0.813822	0.626017	0.672968	-1.06423	0.0939025
131	0.688619	0.75122	0.813822	0.939025	1.31464	0.813822	0.829472	-0.75122	0.0563415
132	0.250407	0.688619	0.813822	0.563415	1.43984	0.626017	0.547765	-0.688619	0.106423
133	0.75122	1.00163	0.626017	0.688619	1.06423	0.438212	0.798172	0.438212	0.0438212
134	1.00163	1.18943	0.876424	0.250407	0.688619	-0.0626017	0.297358	-1.37724	0.0626017
135	0.75122	0.313008	1.00163	0.688619	1.25203	0.500814	0.641667	-0.688619	0.0313008
136	1.00163	0.563415	1.12683	0.500814	0.939025	0.563415	0.657318	-1.25203	0.0500814
137	0.75122	0.688619	1.06423	0.563415	0.75122	0.438212	0.547765	-1.25203	0.0313008
138	0.563415	0.438212	0.876424	0.813822	1.06423	0.688619	0.657318	-0.939025	-0.0187805
139	0.939025	0.187805	1.18943	0.813822	0.813822	0.37561	0.344309	-1.43984	0.0250407
140	0.75122	0.313008	0.876424	1.00163	0.688619	0.563415	0.37561	-1.75285	0.037561
141	1.25203	-0.0626017	0.563415	1.18943	0.0626017	0.187805	0.438212	-1.81545	0.0688619
142	1.12683	0.876424	0.250407	1.50244	1.18943	0.250407	0.688619	-1.50244	-0.0125203
143	0.876424	0.438212	0.876424	0.500814	0.813822	0.250407	0.563415	-1.06423	0.0250407
144	0.813822	0.626017	0.876424	0.313008	0.500814	-0.0626017	0.860773	-1.12683	0.0250407
145	1.00163	0.250407	1.25203	0.813822	0.438212	0.500814	0.829472	-1.56504	0.0187805
146	0.813822	1.06423	0.939025	1.12683	1.00163	0.75122	0.75122	-1.06423	-0.0125203
147	0.563415	0.688619	1.00163	1.75285	0.438212	0.75122	0.563415	-1.00163	0.0626017
148	0.813822	0.939025	1.18943	1.12683	0.500814	0.250407	1.28333	-0.813822	0.0563415
149	0.688619	0.813822	1.06423	1.06423	0.75122	0.939025	0.954676	-1.25203	0.037561
150	0.75122	1.00163	1.00163	0.939025	0.37561	0.500814	0.610367	-1.06423	0.075122
151	0.37561	0.75122	0.626017	0.813822	0.37561	0.688619	0.892074	-1.18943	0.0563415
152	0.876424	0.688619	0.688619	0.813822	0.563415	0.438212	0.594716	-1.00163	0.0500814
153	0.626017	0.876424	1.00163	0.37561	0.500814	0.0626017	0.563415	-1.06423	0.0688619
154	0.626017	1.12683	0.500814	0.626017	1.31464	0.626017	0.391261	-1.37724	0.125203
155	0.626017	0.876424	1.06423	0.500814	0.250407	0.688619	0.907725	-0.876424	-0.0187805
156	0.75122	0.250407	0.939025	0.876424	0.876424	0.75122	0.860773	-2.06586	0
157	0.876424	0.563415	0.75122	0.939025	1.18943	0.37561	0.876424	-1.25203	0.0250407
158	0.688619	0.813822	0.813822	0.500814	0.626017	0.187805	0.35996	-1.00163	0.0187805
159	0.688619	1.12683	0.876424	0.563415	0.688619	0.75122	0.626017	-0.75122	0.0125203
160	0.876424	0.75122	0.688619	1.00163	1.18943	0.563415	0.970326	-0.626017	-0.0438212
161	0.813822	0.563415	0.626017	0.626017	1.18943	0.500814	0.782521	-1.50244	-0.00626017
162	0.939025	0.626017	0.813822	0.563415	0.813822	0.563415	0.782521	-1.12683	0.0187805
163	0.626017	0.563415	0.75122	0.626017	0.75122	0.313008	0.438212	-1.18943	0.0313008
164	1.00163	0.688619	0.438212	0.438212	0.939025	0.313008	1.14248	-1.56504	0.0187805
165	1.06423	0.438212	0.688619	1.00163	0.313008	0.313008	1.15813	-1.18943	-0.00626017
166	0.75122	0.500814	0.75122	1.00163	0.688619	0.500814	0.860773	-1.06423	0.0563415
167	1.00163	0.688619	0.813822	1.00163	-0.125203	0.688619	0.516464	-1.06423	0.00626017
168	0.438212	1.12683	0.563415	0.626017	1.37724	0.813822	0.845123	-1.12683	0.0500814
169	0.626017	1.12683	0.876424	0.876424	0.563415	0.688619	1.00163	-1.37724	0.0438212
170	1.18943	0.500814	1.00163	0.626017	0.626017	0.813822	0.672968	-1.12683	0.0500814
171	1.00163	0.939025	0.939025	1.12683	0.187805	0.563415	0.704269	-1.25203	0.0813822
172	1.25203	0.939025	0.37561	0.500814	0.563415	0.876424	1.11118	-0.0626017	0.0688619
173	0.688619	1.06423	0.688619	0.313008	0.500814	0.438212	1.00163	-0.563415	0.112683
174	0.813822	1.06423	1.12683	1.06423	0.626017	0.37561	0.860773	-1.12683	-0.00626017
175	0.688619	0.876424	1.00163	0.500814	1.06423	0.250407	0.672968	-0.313008	0.0563415
176	0.876424	0.563415	1.18943	1.06423	1.00163	0.250407	0.688619	-0.438212	0.118943
177	1.06423	1.12683	0.438212	0.688619	0.250407	0.563415	0.579066	-0.626017	0.0313008
178	1.25203	0.75122	0.876424	0.626017	0.75122	0.313008	0.328659	-1.37724	0.0313008
179	1.12683	0.876424	1.06423	0.37561	0.626017	0.563415	0.485163	-0.37561	0.0438212
180	0.876424	0.626017	1.00163	0.813822	0.313008	0.250407	0.626017	-0.876424	-0.0187805
181	1.00163	0.688619	0.563415	0.75122	1.43984	0.37561	0.782521	-1.43984	0.0563415
182	1.18943	0.626017	0.37561	1.12683	1.06423	0.500814	0.547765	-0.876424	-0.00626017
183	0.813822	1.06423	0.563415	0.563415	0.563415	0.563415	1.12683	-1.50244	-0.0250407
184	1.06423	0.626017	0.939025	0.37561	0.250407	0	0.939025	-1.37724	-0.00626017
185	1.18943	0.626017	0.688619	0.563415	0.500814	0.500814	0.516464	-0.876424	0.0500814
186	1.31464	0.876424	0.813822	0.876424	0.313008	0.563415	0.923375	-1.00163	0
187	1.12683	0.563415	1.06423	1.00163	0.813822	0.438212	0.73557	-1.37724	0.0438212
188	0.876424	0.37561	0.75122	0.939025	1.12683	0.187805	1.04858	-1.18943	0.0438212
189	0.75122	1.06423	0.876424	1.00163	0.688619	0.500814	0.985977	-0.813822	0.0626017
190	0.813822	0.75122	0.939025	1.37724	0.626017	0.438212	0.985977	-1.87805	0.0876424
191	0.626017	0.563415	0.688619	0.187805	0.75122	0.438212	1.01728	-1.62764	0.0438212
192	0.876424	0.876424	0.563415	0.563415	1.00163	0.500814	1.11118	-1.37724	0.0500814
193	0.500814	0.813822	0.563415	1.37724	0.876424	0.813822	0.438212	-0.500814	0.0438212
194	0.500814	0.876424	1.00163	0.876424	0.75122	0.37561	0.688619	-0.688619	0.0500814
195	1.06423	0.813822	0.563415	0.688619	0.187805	0.813822	0.688619	-1.37724	0.0813822
196	0.813822	0.876424	0.563415	0.125203	0.75122	0.438212	0.75122	-1.18943	0.0125203
197	1.06423	0.939025	0.75122	1.00163	0.813822	0.438212	1.09553	-0.876424	0.0626017
198	1.18943	0.563415	0.813822	1.18943	0.75122	0.626017	0.75122	-1.87805	0.0626017
199	1.06423	0.688619	0.438212	0.813822	1.00163	0.563415	0.250407	-1.62764	0.037561
200	1.06423	0.250407	0.563415	1.18943	-0.125203	0.37561	0.438212	-1.25203	0
201	-24.3521	-29.235	-25.7919	-11.1431	-22.6618	-38.5626	-28.7342	-83.0099	-2.84838
202	-18.0919	-21.6602	-16.4016	-8.88944	-15.5878	-26.4805	-14.6957	-69.8009	-1.84049
203	-15.8382	-18.9057	-13.7724	-8.82684	-12.8333	-21.535	-11.863	-64.2919	-1.43358
204	-14.461	-16.7147	-12.3951	-8.38863	-11.2683	-18.9057	-9.79717	-62.1009	-1.21447
205	-13.9602	-15.6504	-11.8317	-7.82521	-10.8301	-16.4642	-9.39025	-60.9114	-1.07049
206	-13.1464	-14.5236	-11.2683	-7.76261	-9.76586	-15.5878	-8.34168	-58.6578	-1.00163
207	-12.8333	-13.7098	-11.1431	-7.63741	-9.45286	-14.5236	-7.79391	-58.4074	-0.913985
208	-12.3951	-13.1464	-10.7675	-8.45123	-8.51383	-14.5862	-7.85651	-57.2179	-0.995367
209	-12.6455	-12.5203	-9.51546	-8.01302	-8.70164	-14.3358	-7.68436	-54.4009	-0.951546
210	-11.8943	-12.0195	-9.26505	-8.32603	-8.51383	-13.7098	-7.65306	-55.9659	-0.907725
211	-12.0195	-11.3935	-9.20245	-8.26342	-7.4496	-13.2716	-7.55915	-54.7139	-0.876424
212	-12.1447	-11.5813	-9.32765	-7.82521	-7.63741	-12.8333	-7.01139	-54.0879	-0.926505
213	-11.6439	-11.4561	-9.07725	-8.13822	-8.57643	-12.6455	-7.4496	-53.9001	-0.888944
214	-11.7691	-10.4545	-8.76424	-8.20082	-7.387	-12.6455	-7.88781	-54.0253	-0.826342
215	-11.2057	-10.8301	-9.13985	-8.20082	-8.01302	-11.8317	-7.15224	-52.2724	-0.807562
216	-11.0805	-11.4561	-9.13985	-8.07562	-7.387	-11.7065	-6.51058	-54.2131	-0.907725
217	-11.2057	-10.6423	-9.32765	-8.20082	-7.76261	-12.0195	-6.71403	-53.7749	-0.876424
218	-10.5797	-10.2667	-8.95204	-8.38863	-7.2618	-11.6439	-7.37135	-55.4025	-0.851383
219	-11.3935	-10.2041	-9.70326	-8.13822	-7.01139	-11.3935	-7.15224	-54.3383	-1.02041
220	-10.6423	-10.0163	-8.45123	-8.45123	-7.387	-10.6423	-6.62013	-53.3992	-0.757481
221	-10.5171	-11.0805	-9.01464	-8.57643	-7.387	-11.0179	-7.10529	-53.6497	-0.882684
222	-11.1431	-9.95367	-8.70164	-7.76261	-7.2618	-11.0805	-6.63578	-51.3334	-0.782521
223	-10.6423	-10.3293	-8.63903	-8.70164	-7.3244	-11.3309	-6.60448	-50.8326	-0.782521
224	-10.4545	-9.76586	-9.20245	-8.70164	-7.07399	-11.7691	-7.34005	-52.022	-0.782521
225	-10.1415	-9.57806	-8.26342	-8.13822	-7.57481	-11.2057	-6.94879	-51.7716	-0.770001
226	-10.6423	-9.20245	-8.38863	-9.13985	-7.07399	-11.1431	-6.62013	-51.2082	-0.801302
227	-10.5171	-12.2699	-8.82684	-8.32603	-7.63741	-10.7675	-6.99574	-52.3976	-0.782521
228	-10.2041	-9.20245	-9.45286	-9.01464	-6.69838	-10.9553	-6.76098	-51.396	-0.832603
229	-10.3919	-9.20245	-9.32765	-8.51383	-7.5122	-10.5797	-6.88619	-50.144	-0.707399
230	-11.0179	-9.45286	-9.39025	-8.82684	-6.82359	-10.9553	-6.90184	-50.8952	-0.757481
231	-10.6423	-9.07725	-9.01464	-8.38863	-6.69838	-10.6423	-6.69838	-50.9578	-0.770001
232	-10.0789	-9.20245	-9.26505	-8.57643	-6.63578	-10.1415	-6.62013	-49.6431	-0.801302
233	-10.4545	-9.20245	-10.3293	-9.39025	-6.69838	-10.7049	-6.60448	-49.5179	-0.770001
234	-10.7049	-8.76424	-10.4545	-9.13985	-6.88619	-11.2057	-6.88619	-49.831	-0.807562
235	-10.5797	-9.13985	-10.0163	-8.95204	-6.76098	-10.8301	-6.93314	-49.5805	-0.838863
236	-10.8927	-9.32765	-10.3919	-9.20245	-7.3244	-10.6423	-7.04269	-49.8936	-0.820082
237	-10.7675	-9.45286	-10.5797	-8.95204	-6.51058	-11.0805	-6.76098	-49.831	-0.782521
238	-10.4545	-9.13985	-10.1415	-8.82684	-6.88619	-11.1431	-6.60448	-49.3927	-0.807562
239	-10.3919	-8.45123	-9.45286	-8.88944	-6.32277	-11.3309	-6.72968	-49.831	-0.870164
240	-10.8927	-9.20245	-10.7049	-9.26505	-7.07399	-11.3935	-6.22887	-50.144	-0.939025
241	-11.0805	-8.95204	-10.2041	-8.95204	-6.51058	-11.5813	-6.58883	-49.0797	-0.838863
242	-10.6423	-8.57643	-10.6423	-9.57806	-6.26017	-11.5187	-6.41667	-49.5805	-0.895204
243	-10.7675	-8.76424	-11.2683	-9.13985	-6.63578	-11.5187	-6.69838	-49.2675	-0.857643
244	-11.2057	-10.3293	-11.1431	-9.51546	-6.63578	-11.7065	-6.08802	-48.7041	-0.907725
245	-11.0179	-9.39025	-11.5187	-9.07725	-6.63578	-11.2683	-6.36972	-48.8293	-0.888944
246	-10.8927	-8.70164	-11.7065	-8.82684	-6.69838	-11.1431	-6.66708	-48.8919	-0.964066
247	-11.1431	-8.45123	-11.7065	-9.26505	-6.51058	-11.2057	-6.79228	-49.2049	-0.826342
248	-11.3309	-9.26505	-11.6439	-10.0163	-6.63578	-10.6423	-7.18354	-49.2049	-0.851383
249	-10.7049	-8.70164	-11.2057	-9.95367	-6.44798	-14.2106	-6.55753	-48.9545	-0.895204
250	-11.3935	-8.82684	-11.2683	-9.51546	-6.94879	-14.3984	-7.4183	-48.5163	-0.826342
251	-11.1431	-9.26505	-10.8927	-9.76586	-6.57318	-10.3919	-6.80793	-48.9545	-0.895204
252	-10.8927	-9.01464	-10.8301	-8.88944	-7.4496	-11.0805	-7.07399	-48.3285	-1.02667
253	-10.4545	-8.63903	-11.3935	-9.76586	-6.44798	-11.3309	-7.02704	-48.5789	-0.882684
254	-10.7049	-9.20245	-11.2057	-9.89107	-7.01139	-11.2683	-6.52623	-49.2049	-1.07049
255	-10.3293	-12.6455	-10.5797	-9.32765	-7.07399	-10.8301	-6.80793	-49.7057	-0.801302
256	-10.6423	-9.57806	-10.9553	-7.88781	-7.5122	-11.4561	-7.05834	-49.2675	-0.813822
257	-10.7675	-8.13822	-11.5187	-8.76424	-7.387	-11.5813	-7.66871	-49.831	-0.857643
258	-9.89107	-8.51383	-11.3935	-8.32603	-7.88781	-11.3935	-7.76261	-49.5179	-0.782521
259	-10.4545	-8.13822	-12.2073	-8.82684	-7.2618	-11.4561	-7.01139	-48.8919	-0.801302
260	-9.45286	-8.88944	-12.2699	-8.70164	-7.70001	-11.1431	-7.66871	-49.5805	-0.857643
261	-9.01464	-9.01464	-11.5187	-9.39025	-7.82521	-11.7065	-7.13659	-49.8936	-0.857643
262	-8.88944	-9.13985	-11.6439	-9.13985	-7.63741	-11.5813	-7.62176	-48.7667	-0.863903
263	-9.26505	-8.51383	-11.8943	-9.01464	-7.3244	-11.6439	-7.73131	-49.7057	-0.907725
264	-9.32765	-8.70164	-12.0821	-8.38863	-7.19919	-11.5813	-7.40265	-49.5179	-0.901464
265	-9.32765	-8.51383	-10.8927	-9.32765	-7.2618	-11.1431	-7.87216	-49.6431	-0.870164
266	-9.39025	-8.26342	-11.0805	-9.45286	-7.3244	-11.3309	-7.59046	-49.3927	-0.832603
267	-10.2667	-8.51383	-11.7691	-10.0163	-7.01139	-11.0179	-7.62176	-49.4553	-0.895204
268	-10.2667	-8.51383	-11.3935	-9.64066	-7.63741	-11.0805	-7.60611	-48.8919	-0.832603
269	-10.3919	-7.70001	-11.4561	-9.01464	-7.57481	-11.2683	-7.59046	-48.0781	-0.907725
270	-10.5797	-8.26342	-11.5187	-9.57806	-8.01302	-11.0179	-7.66871	-48.0781	-0.888944
271	-11.5187	-8.20082	-11.8943	-10.2667	-7.57481	-11.0805	-7.70001	-48.4537	-1.00789
272	-11.3309	-8.38863	-12.0821	-10.6423	-7.387	-11.2683	-8.37298	-48.4537	-1.00789
273	-11.5187	-8.20082	-10.9553	-10.3919	-7.2618	-11.5187	-7.99737	-47.3269	-1.02041
274	-11.3935	-8.57643	-10.9553	-9.64066	-8.07562	-11.2057	-8.41993	-48.0155	-1.12683
275	-11.3935	-8.45123	-11.1431	-10.0789	-6.76098	-10.7049	-8.10692	-47.7651	-1.08301
276	-11.3935	-8.51383	-11.1431	-10.3293	-7.70001	-11.1431	-8.24777	-46.7009	-1.00789
277	-10.6423	-8.32603	-11.3309	-10.7049	-7.13659	-10.8301	-8.57643	-46.1375	-1.02041
278	-11.0805	-8.70164	-11.4561	-10.0789	-7.4496	-11.2057	-8.46688	-47.3269	-1.07675
279	-11.3309	-8.63903	-11.0805	-10.5171	-7.13659	-11.7691	-9.60936	-47.5147	-1.05797
280	-10.8927	-8.76424	-11.0179	-10.6423	-7.07399	-12.1447	-9.53111	-47.8277	-1.07675
281	-10.7049	-8.26342	-12.5829	-10.1415	-8.26342	-12.0195	-9.04595	-46.8887	-0.976587
282	-10.8927	-8.76424	-11.8317	-10.0789	-7.88781	-11.5187	-9.67196	-46.8887	-1.03919
283	-11.7065	-8.82684	-12.3325	-10.5797	-7.5122	-11.7691	-9.57806	-46.8261	-1.06423
284	-11.7065	-9.20245	-12.8333	-10.3919	-8.20082	-11.0179	-10.0945	-47.5147	-1.10805
285	-12.1447	-8.38863	-12.7081	-10.2041	-8.01302	-11.3935	-9.90672	-48.0155	-1.01415
286	-11.8317	-9.01464	-12.7707	-11.2057	-7.57481	-11.2683	-9.45286	-47.5147	-0.982847
287	-12.1447	-8.57643	-13.6472	-10.3919	-8.13822	-12.2073	-9.85977	-47.5147	-1.03919
288	-11.4561	-9.13985	-13.1464	-11.2683	-8.01302	-11.7691	-9.60936	-47.7651	-1.10805
289	-11.4561	-8.32603	-12.3951	-11.0805	-8.07562	-12.0821	-9.13985	-47.1391	-1.08301
290	-11.5187	-9.20245	-12.0195	-10.7049	-7.95042	-11.5187	-9.17115	-47.4521	-1.07049
291	-11.6439	-8.88944	-12.3951	-12.0195	-8.01302	-11.4561	-9.46851	-47.9529	-1.11431
292	-12.0195	-8.82684	-11.7691	-12.2699	-8.13822	-11.2057	-9.29635	-48.5789	-1.06423
293	-11.7065	-8.26342	-12.2699	-12.4577	-7.70001	-12.2073	-9.35895	-48.5163	-1.13935
294	-11.3935	-8.57643	-12.1447	-12.6455	-8.20082	-12.2073	-9.60936	-48.7041	-1.36472
295	-11.4561	-8.57643	-12.2699	-12.0821	-7.5122	-13.522	-9.54676	-47.8277	-1.03293
296	-11.6439	-9.07725	-13.2716	-12.2699	-8.38863	-12.0821	-9.79717	-48.8919	-1.07675
297	-12.0821	-9.26505	-13.7724	-11.8943	-8.07562	-11.8943	-10.1571	-47.8903	-1.05171
298	-11.3935	-8.45123	-12.896	-12.0821	-8.32603	-12.2699	-9.51546	-48.2033	-1.10179
299	-12.4577	-9.13985	-13.0838	-10.7049	-8.20082	-13.2716	-10.1884	-47.6399	-1.18943
300	-11.8943	-8.20082	-13.0212	-11.3309	-9.13985	-11.8317	-10.2197	-47.5147	-1.37098
301	-11.9569	-8.82684	-13.1464	-13.0212	-9.26505	-11.4561	-9.84412	-48.3911	-1.64642
302	-11.8943	-8.88944	-12.5829	-12.5829	-9.13985	-12.1447	-10.4075	-48.5789	-1.14561
303	-11.5187	-8.51383	-13.3342	-12.7081	-9.07725	-12.3325	-9.54676	-48.7667	-1.05171
304	-11.8943	-8.95204	-13.209	-12.2073	-7.82521	-11.8317	-10.2041	-49.0797	-1.11431
305	-12.2073	-8.51383	-14.461	-11.9569	-8.20082	-12.5829	-10.0163	-49.2675	-1.04545
306	-11.9569	-8.26342	-13.5846	-12.2699	-8.82684	-13.3342	-9.57806	-48.5163	-1.08301
307	-12.3951	-8.32603	-13.0838	-12.0821	-8.76424	-13.0838	-9.46851	-49.0797	-1.09553
308	-12.2073	-8.95204	-14.0854	-11.5813	-8.76424	-12.7081	-9.53111	-49.1423	-1.12057
309	-12.0195	-8.82684	-13.5846	-12.7707	-9.26505	-12.3325	-9.71891	-48.6415	-1.13935
310	-11.7065	-8.20082	-13.5846	-12.6455	-8.26342	-12.5203	-9.51546	-49.9562	-1.09553
311	-12.0821	-8.01302	-14.5236	-13.522	-8.63903	-12.5203	-9.2807	-48.8293	-1.08301
312	-12.2073	-8.01302	-15.4	-13.2716	-8.13822	-12.2699	-9.46851	-49.5179	-1.09553
313	-12.3951	-8.45123	-15.3374	-13.3968	-8.01302	-12.5829	-9.60936	-47.6399	-1.08927
314	-13.0838	-8.20082	-14.461	-12.6455	-8.63903	-12.3951	-9.3746	-48.5789	-1.14561
315	-12.7707	-7.88781	-15.0244	-13.0212	-9.07725	-12.3951	-9.98497	-49.3927	-1.11431
316	-13.5846	-7.2618	-15.2122	-12.6455	-8.51383	-12.9585	-9.98497	-49.2049	-1.13309
317	-13.522	-7.63741	-16.0886	-13.522	-8.32603	-12.8333	-9.04595	-49.4553	-1.10179
318	-13.9602	-7.82521	-15.713	-12.3951	-8.26342	-13.2716	-10.0476	-48.5163	-1.17065
319	-13.9602	-8.07562	-15.8382	-13.5846	-8.76424	-12.0195	-9.73456	-48.9545	-1.23325
320	-13.7098	-8.51383	-16.4642	-13.209	-8.38863	-12.5829	-10.251	-50.6448	-1.15187
321	-13.2716	-8.07562	-15.3374	-13.3968	-9.07725	-13.3968	-9.85977	-50.5196	-1.18317
322	-12.3951	-8.32603	-16.0886	-12.6455	-10.0163	-12.4577	-10.2197	-50.5822	-1.18317
323	-13.2716	-7.88781	-16.0886	-12.5829	-8.88944	-12.8333	-10.1415	-49.8936	-1.20821
324	-12.8333	-8.38863	-16.4016	-13.0212	-8.88944	-14.3984	-9.90672	-49.7057	-1.20821
325	-13.2716	-8.51383	-16.4016	-12.6455	-8.26342	-17.2781	-9.75021	-50.3318	-1.18317
326	-13.5846	-7.70001	-15.9008	-12.9585	-8.76424	-13.0838	-10.2197	-49.6431	-1.26455
327	-13.7098	-8.13822	-15.2748	-13.0212	-8.76424	-12.6455	-9.81282	-48.2033	-1.26455
328	-13.835	-8.26342	-15.2122	-12.8333	-8.76424	-13.209	-9.64066	-49.4553	-1.22699
329	-13.5846	-7.88781	-15.1496	-13.2716	-8.57643	-12.7707	-9.71891	-48.7667	-1.14561
330	-14.148	-8.01302	-14.3984	-13.0838	-9.32765	-12.8333	-9.13985	-49.2049	-1.13935
331	-13.835	-8.01302	-14.6488	-13.835	-9.70326	-12.5203	-8.70164	-49.7057	-1.3209
332	-14.5862	-7.76261	-14.2106	-13.7724	-9.45286	-12.3951	-8.82684	-49.0171	-1.16439
333	-15.0244	-7.4496	-15.2122	-13.8976	-9.26505	-13.7098	-9.60936	-48.7667	-1.12683
334	-15.087	-8.01302	-15.0244	-13.8976	-9.76586	-12.5203	-9.87542	-48.3911	-1.14561
335	-14.7114	-8.26342	-15.3374	-13.6472	-9.45286	-12.8333	-9.68761	-49.9562	-1.45236
336	-15.5878	-8.13822	-16.026	-14.0228	-9.07725	-13.0212	-10.0319	-48.6415	-1.53374
337	-15.9634	-7.88781	-16.026	-13.7724	-9.45286	-13.0212	-9.93802	-49.6431	-1.18317
338	-15.9634	-8.38863	-14.774	-13.6472	-8.57643	-14.148	-9.82847	-50.0814	-1.09553
339	-15.5878	-8.57643	-15.1496	-13.6472	-9.01464	-13.209	-9.95367	-49.2049	-1.18943
340	-15.2748	-8.20082	-15.2122	-13.7724	-9.13985	-13.3342	-10.5484	-50.2066	-1.15813
341	-15.7756	-8.38863	-14.9618	-13.6472	-8.76424	-13.3342	-10.5797	-49.2675	-1.20195
342	-15.4	-8.20082	-15.5252	-14.148	-9.39025	-13.3342	-9.85977	-49.5179	-1.2896
343	-16.026	-8.20082	-16.5268	-13.6472	-8.57643	-13.4594	-10.5953	-48.9545	-1.17065
344	-15.3374	-8.26342	-15.5878	-14.2106	-9.39025	-13.3342	-10.7988	-48.8919	-1.27707
345	-15.713	-7.76261	-15.7756	-14.3984	-9.26505	-13.3342	-10.6736	-49.6431	-1.22699
346	-15.8382	-8.07562	-15.7756	-14.774	-9.01464	-12.8333	-10.877	-49.8936	-1.17691
347	-15.6504	-8.76424	-15.4626	-14.5862	-8.76424	-12.0821	-10.2823	-49.9562	-1.23325
348	-16.026	-8.26342	-15.5878	-14.9618	-8.26342	-12.7707	-10.9396	-48.5163	-1.62138
349	-15.9008	-7.76261	-16.4016	-13.7098	-8.63903	-13.3342	-10.3919	-48.1407	-1.27707
350	-15.1496	-7.95042	-16.0886	-14.6488	-9.13985	-13.7724	-10.611	-48.8293	-1.37098
351	-15.6504	-7.76261	-16.6521	-15.0244	-9.01464	-13.7098	-10.4701	-49.5179	-1.20195
352	-16.4016	-7.63741	-16.5268	-14.5862	-8.88944	-13.4594	-9.90672	-48.1407	-1.20821
353	-16.026	-8.01302	-16.4016	-14.8366	-8.82684	-13.0212	-10.0789	-47.5773	-1.23951
354	-16.5895	-7.88781	-17.1529	-14.5236	-9.13985	-13.3968	-10.3136	-47.3269	-1.17691
355	-16.4016	-7.63741	-17.2155	-14.6488	-9.01464	-13.0838	-10.9709	-47.7025	-1.22699
356	-15.9634	-8.32603	-17.8415	-15.2122	-8.82684	-12.5829	-11.1118	-48.4537	-1.14561
357	-15.6504	-8.45123	-17.1529	-15.6504	-9.26505	-13.1464	-11.1744	-48.5789	-1.25829
358	-15.5252	-8.20082	-17.1529	-15.2748	-9.95367	-13.209	-10.611	-49.5805	-1.16439
359	-15.713	-8.13822	-17.6537	-15.713	-9.26505	-13.1464	-11.3153	-48.6415	-1.18317
360	-15.8382	-7.88781	-17.8415	-14.6488	-10.0789	-13.522	-11.5187	-50.2692	-1.27707
361	-16.0886	-8.07562	-17.7163	-15.0244	-9.45286	-13.5846	-11.8317	-49.7057	-1.2896
362	-15.4	-8.01302	-17.2155	-15.0244	-9.01464	-13.1464	-11.4092	-49.4553	-1.33968
363	-15.2748	-8.26342	-17.8415	-15.4	-9.76586	-14.3984	-10.7049	-49.2675	-1.30838
364	-16.4642	-8.07562	-18.2171	-16.0886	-9.39025	-14.5862	-10.8614	-48.9545	-1.22073
365	-16.5268	-8.07562	-17.9667	-16.0886	-9.51546	-14.0228	-10.7362	-48.9545	-1.34594
366	-16.8399	-8.20082	-17.6537	-16.7147	-10.3293	-13.8976	-10.5484	-47.5773	-1.3522
367	-17.3407	-8.20082	-17.7789	-17.5285	-9.26505	-14.3358	-9.85977	-48.0781	-1.3209
368	-17.5285	-8.07562	-17.8415	-17.2781	-9.39025	-14.0854	-10.5797	-47.6399	-1.55252
369	-17.0277	-8.38863	-17.9041	-17.6537	-9.45286	-14.5862	-10.4858	-49.0171	-1.21447
370	-16.5268	-7.95042	-18.0293	-17.5911	-9.45286	-13.522	-10.564	-49.3301	-1.27707
371	-16.9651	-7.82521	-17.9041	-16.8399	-10.1415	-14.148	-10.5484	-48.3285	-1.3209
372	-17.4033	-7.57481	-17.0903	-17.0277	-9.32765	-14.5236	-10.3919	-49.1423	-1.3522
373	-16.7773	-8.07562	-17.6537	-17.0903	-10.2667	-14.7114	-10.8301	-48.7667	-1.23325
374	-15.9634	-8.45123	-17.3407	-16.4642	-9.07725	-14.774	-11.2057	-48.9545	-1.33968
375	-16.7147	-8.38863	-17.4033	-16.9025	-9.32765	-14.3984	-11.1901	-48.8919	-1.3209
376	-15.9008	-8.82684	-17.2781	-16.0886	-9.51546	-14.3358	-10.7988	-49.2049	-1.33342
377	-16.1512	-8.51383	-16.6521	-16.7147	-9.45286	-15.3374	-10.9553	-47.7651	-1.26455
378	-15.7756	-8.70164	-16.7147	-17.0277	-9.64066	-15.1496	-10.4858	-49.1423	-1.32716
379	-15.2748	-8.88944	-16.8399	-16.8399	-9.70326	-15.0244	-10.7205	-48.8919	-1.3522
380	-15.0244	-9.07725	-16.7773	-15.8382	-9.39025	-14.8992	-11.0335	-48.9545	-1.3209
381	-15.5878	-8.95204	-17.5911	-16.0886	-9.13985	-15.2122	-11.0335	-49.1423	-1.31464
382	-15.087	-8.88944	-17.3407	-16.1512	-9.57806	-15.6504	-11.0492	-48.4537	-1.37724
383	-15.2748	-9.01464	-17.1529	-15.9008	-9.64066	-15.5878	-11.3779	-48.8919	-1.38976
384	-14.774	-9.39025	-17.4659	-16.4016	-9.82847	-15.8382	-11.6283	-49.2675	-1.34594
385	-15.1496	-9.20245	-17.5911	-16.339	-9.32765	-15.5252	-11.4092	-48.0155	-1.30838
386	-15.8382	-9.39025	-16.7773	-16.4016	-9.39025	-15.3374	-11.7378	-49.3301	-1.33342
387	-15.4626	-9.01464	-17.6537	-16.5268	-9.32765	-14.8992	-11.8787	-50.3318	-1.2896
388	-15.3374	-9.57806	-17.2155	-16.5268	-9.82847	-15.087	-11.3935	-49.0797	-1.46488
389	-15.3374	-9.26505	-17.0903	-16.9025	-9.51546	-14.9618	-11.597	-49.3927	-1.48366
390	-15.087	-9.07725	-17.6537	-15.5878	-8.82684	-15.5878	-11.1431	-49.3301	-1.3835
391	-15.2122	-8.95204	-17.1529	-16.2138	-9.57806	-16.4642	-11.9413	-48.3285	-1.34594
392	-15.9008	-8.95204	-17.0277	-16.8399	-9.20245	-15.2748	-11.6126	-49.1423	-1.33342
393	-16.4642	-8.57643	-17.0903	-16.7147	-9.26505	-15.3374	-12.0508	-49.2049	-1.40854
394	-15.7756	-8.45123	-17.4659	-16.7147	-9.76586	-15.087	-11.7691	-49.6431	-1.39602
395	-15.5252	-8.57643	-17.2155	-16.9025	-9.20245	-14.6488	-12.0665	-50.3944	-1.4461
396	-15.713	-8.51383	-17.7789	-16.9025	-9.39025	-15.8382	-12.536	-49.4553	-1.4774
397	-15.4	-8.76424	-18.1545	-17.3407	-9.76586	-15.5878	-12.0352	-48.9545	-1.40854
398	-15.8382	-8.82684	-17.5285	-17.2781	-10.0163	-15.4626	-12.0978	-48.8293	-1.38976
399	-16.026	-8.82684	-18.2171	-15.6504	-9.57806	-15.7756	-11.8317	-49.5805	-1.48366
400	-15.9634	-8.57643	-19.2813	-15.9008	-9.89107	-15.9634	-12.1291	-48.4537	-1.50244
401	-16.0886	-8.51383	-18.5927	-16.026	-9.82847	-16.2138	-12.4264	-49.5805	-1.55252
402	-15.4626	-8.51383	-19.0935	-17.0903	-10.2667	-15.5252	-11.5031	-48.6415	-1.4774
403	-15.5878	-8.70164	-18.2797	-17.2781	-10.0163	-15.9008	-11.1744	-48.5163	-1.4461
404	-15.7756	-8.82684	-19.0309	-17.3407	-10.8927	-15.4626	-11.3153	-48.5163	-1.51496
405	-15.2748	-8.51383	-20.0951	-17.5285	-10.0789	-16.1512	-10.6892	-48.2033	-1.50244
406	-15.713	-8.38863	-20.1577	-17.5911	-10.5797	-16.1512	-11.1275	-48.0781	-1.50244
407	-15.2748	-8.82684	-19.2187	-17.4659	-9.89107	-15.5252	-10.7831	-49.2049	-1.5713
408	-15.9008	-8.51383	-19.7821	-17.6537	-10.0789	-16.1512	-11.2683	-48.3911	-1.47114
409	-15.4626	-8.13822	-18.9683	-17.9667	-10.3293	-15.9008	-10.9866	-49.5805	-1.67773
410	-15.0244	-9.32765	-18.4675	-17.4659	-9.89107	-15.8382	-10.5797	-48.9545	-1.58382
411	-14.774	-8.38863	-17.9041	-18.2171	-10.2667	-15.9634	-11.4718	-49.4553	-1.49618
412	-15.1496	-8.70164	-18.1545	-17.5911	-9.76586	-15.3374	-11.1275	-50.0814	-1.5087
413	-15.3374	-8.38863	-18.9683	-18.0293	-10.5171	-15.713	-11.5344	-49.5805	-1.89683
414	-15.3374	-8.70164	-19.5317	-17.8415	-9.89107	-15.9634	-11.0492	-49.9562	-1.90935
415	-14.774	-8.01302	-19.5317	-18.3423	-10.3919	-16.1512	-11.6283	-49.3301	-1.65894
416	-14.8366	-8.38863	-19.2187	-18.4675	-9.70326	-16.7773	-11.4874	-49.5179	-1.6339
417	-14.8366	-9.01464	-19.7195	-19.2187	-10.5171	-16.6521	-11.1901	-49.3927	-1.73407
418	-14.8992	-8.45123	-19.8447	-19.2187	-9.82847	-17.0277	-10.4701	-48.9545	-1.6339
419	-14.461	-8.57643	-18.8431	-19.1561	-11.0179	-17.0277	-11.3779	-49.3927	-1.70903
420	-14.6488	-8.32603	-19.6569	-19.2187	-10.8301	-18.0293	-11.0805	-48.5789	-1.65894
421	-15.4	-8.51383	-19.0309	-18.7179	-10.7049	-17.1529	-11.6909	-48.5163	-1.69025
422	-15.2122	-8.88944	-19.7195	-19.3439	-11.5813	-17.7789	-11.9726	-48.5789	-1.66521
423	-15.3374	-8.82684	-19.4065	-18.6553	-12.0821	-17.5285	-11.1431	-48.5163	-1.58382
424	-15.3374	-8.51383	-20.283	-19.0935	-11.8317	-17.3407	-11.6283	-48.5163	-1.67147
425	-15.3374	-8.26342	-20.0325	-19.2187	-11.8317	-17.2155	-11.6439	-47.8277	-1.61512
426	-15.5252	-8.76424	-20.0325	-19.7821	-11.3309	-17.8415	-11.6439	-49.0171	-1.67773
427	-16.1512	-9.01464	-20.1577	-19.3439	-11.8943	-17.5911	-10.5171	-48.2033	-1.67773
428	-16.026	-8.76424	-19.5943	-19.7821	-11.3935	-17.7163	-10.9709	-48.7667	-1.67773
429	-15.713	-8.76424	-19.7821	-19.0935	-12.3325	-18.1545	-11.284	-49.2049	-1.67147
430	-15.5878	-9.20245	-19.6569	-19.6569	-12.2073	-17.1529	-12.0195	-49.0171	-1.64642
431	-15.8382	-10.4545	-20.5334	-19.2813	-11.8943	-17.5285	-11.3779	-48.1407	-1.80293
432	-16.7773	-9.82847	-20.1577	-20.3456	-11.5813	-17.2155	-11.2996	-50.5196	-1.70277
433	-16.339	-9.26505	-19.7195	-20.3456	-11.7691	-18.2171	-11.0805	-48.7667	-1.67147
434	-16.339	-8.63903	-19.9073	-20.8464	-12.2073	-17.5285	-11.5657	-48.3285	-1.70277
435	-17.0277	-8.95204	-19.7195	-19.8447	-12.1447	-17.1529	-11.3779	-49.6431	-1.74033
436	-16.6521	-9.01464	-20.0325	-20.7212	-12.3325	-17.6537	-11.5657	-49.3927	-1.62138
437	-16.339	-9.01464	-20.283	-20.596	-11.7691	-17.4659	-11.9882	-48.4537	-2.02203
438	-16.4016	-8.63903	-20.283	-20.909	-11.8943	-17.4659	-11.7065	-48.3911	-1.82171
439	-16.0886	-9.32765	-21.0968	-20.5334	-11.8943	-17.2155	-12.4577	-50.0814	-2.09716
440	-16.1512	-10.0163	-21.4098	-20.4082	-11.7065	-17.5285	-12.6768	-49.8936	-1.83423
441	-16.4016	-9.82847	-21.0968	-19.8447	-11.4561	-17.5285	-11.7535	-49.4553	-2.22236
442	-15.4	-9.39025	-20.8464	-19.9073	-11.4561	-17.3407	-11.7691	-49.4553	-2.07838
443	-15.2748	-9.13985	-20.596	-21.3472	-12.5203	-17.2781	-11.6752	-49.7057	-1.94691
444	-15.1496	-9.64066	-21.0342	-20.7212	-12.1447	-17.5911	-11.8317	-50.2066	-1.74033
445	-15.1496	-8.38863	-20.8464	-20.0325	-11.8943	-17.7163	-12.4264	-49.831	-1.77163
446	-15.5252	-9.26505	-21.7854	-21.1594	-12.2699	-17.5911	-12.3951	-49.2049	-1.82171
447	-15.4626	-8.88944	-21.7854	-21.222	-11.6439	-18.1545	-11.9882	-49.3927	-2.03456
448	-15.4	-9.45286	-21.535	-21.0968	-11.4561	-17.8415	-12.0665	-50.3944	-1.72155
449	-15.9008	-8.82684	-23.7886	-20.8464	-11.4561	-18.0293	-11.8161	-49.7057	-2.1535
450	-15.4	-8.82684	-22.9122	-21.0968	-11.3935	-18.2171	-12.1291	-49.8936	-2.42895
451	-15.2748	-9.26505	-24.1017	-20.9716	-11.5813	-18.8431	-12.4264	-49.5179	-1.97195
452	-15.3374	-8.82684	-22.161	-20.0325	-11.5187	-20.7212	-12.2073	-49.1423	-1.72781
453	-15.3374	-9.51546	-21.9106	-20.4082	-11.0805	-21.2846	-12.536	-49.4553	-1.92187
454	-14.7114	-8.70164	-23.2878	-20.3456	-11.7065	-21.0968	-12.8803	-48.5163	-1.84049
455	-14.8366	-8.20082	-23.1626	-20.1577	-11.2683	-21.2846	-12.8177	-48.1407	-1.82797
456	-15.2122	-9.07725	-22.2862	-20.4708	-11.0179	-23.1	-12.9116	-49.0797	-2.28496
457	-15.7756	-9.01464	-22.2862	-20.0325	-11.8943	-19.0935	-13.1307	-49.0171	-1.84675
458	-15.4626	-9.01464	-22.4114	-20.7212	-12.0821	-19.2187	-12.7394	-49.4553	-1.81545
459	-15.3374	-9.32765	-22.7244	-20.0951	-12.2073	-19.4065	-12.2073	-49.8936	-2.35382
460	-15.5252	-9.51546	-21.7854	-20.5334	-11.8943	-19.2187	-12.9742	-50.5822	-1.82797
461	-15.9008	-9.07725	-22.4114	-19.8447	-12.0195	-19.3439	-13.1464	-49.1423	-1.92813
462	-15.713	-9.13985	-22.0358	-20.7838	-11.2057	-21.1594	-13.0212	-48.2033	-1.95943
463	-15.1496	-9.13985	-21.848	-22.787	-11.3309	-20.0951	-13.4594	-49.0797	-1.95317
464	-15.2122	-9.26505	-22.474	-22.474	-11.6439	-19.5317	-12.5047	-49.8936	-1.90309
465	-15.713	-9.07725	-21.848	-22.0358	-11.1431	-19.2813	-12.5203	-50.2066	-1.81545
466	-16.1512	-9.01464	-22.2236	-22.474	-11.9569	-19.5943	-12.5829	-48.8919	-1.82171
467	-15.9634	-8.76424	-22.787	-22.2236	-11.5187	-22.0984	-12.6299	-49.9562	-1.95317
468	-16.2764	-8.88944	-22.7244	-23.0374	-12.0821	-19.4691	-12.4108	-49.7683	-1.79041
469	-16.339	-8.32603	-22.6618	-22.8496	-11.7691	-20.2203	-12.4108	-48.3911	-1.79041
470	-16.5268	-9.07725	-22.474	-22.4114	-12.3325	-20.7838	-11.9413	-48.8919	-1.80919
471	-16.5268	-9.51546	-22.3488	-22.3488	-12.0195	-19.5943	-12.7707	-49.4553	-1.85301
472	-16.5268	-9.20245	-22.6618	-22.2236	-12.3951	-20.5334	-13.0212	-49.3301	-1.89057
473	-16.2764	-9.57806	-22.3488	-23.2878	-11.4561	-19.4065	-13.3029	-50.0814	-1.85301
474	-16.339	-9.20245	-22.4114	-23.3504	-11.8943	-19.6569	-13.1464	-49.4553	-1.80919
475	-16.5268	-9.13985	-22.474	-23.9138	-12.0195	-18.6553	-12.5829	-50.0814	-1.89057
476	-16.5268	-10.0163	-23.1	-22.5992	-11.2057	-18.3423	-12.8333	-49.9562	-1.86553
477	-16.7147	-9.64066	-22.3488	-23.6634	-12.0195	-18.9057	-12.7081	-50.5196	-1.80919
478	-16.6521	-9.64066	-22.5992	-24.1643	-11.7065	-19.0309	-12.9429	-49.7057	-1.88431
479	-16.026	-9.13985	-22.5992	-23.8512	-12.1447	-19.0935	-13.0994	-49.5805	-1.80293
480	-16.6521	-9.70326	-23.6008	-24.4147	-11.7065	-19.7821	-13.2246	-50.457	-1.95943
481	-17.0903	-9.32765	-23.2252	-24.4773	-11.5813	-21.0968	-13.522	-50.3318	-1.89683
482	-17.0277	-9.32765	-23.6008	-25.0407	-12.0821	-20.6586	-12.9585	-49.8936	-1.79041
483	-17.1529	-9.32765	-23.413	-24.0391	-12.5203	-19.4691	-13.3655	-50.9578	-1.89057
484	-17.3407	-9.64066	-23.9138	-24.9781	-11.5813	-19.0935	-12.8177	-49.9562	-1.92187
485	-16.0886	-9.32765	-23.726	-24.4147	-12.0195	-19.7821	-13.209	-50.7074	-1.84675
486	-16.4642	-9.20245	-23.413	-24.4773	-11.8943	-19.5317	-13.1777	-50.7074	-1.89057
487	-17.0277	-9.32765	-23.7886	-24.5399	-12.1447	-20.4082	-13.0212	-49.7683	-2.00325
488	-16.7147	-9.32765	-24.6025	-24.5399	-12.2073	-19.6569	-13.0525	-50.3944	-1.99073
489	-17.0277	-8.82684	-23.6008	-24.8529	-12.7081	-19.9699	-13.1307	-50.5196	-1.94691
490	-16.5895	-9.07725	-23.7886	-24.7903	-12.3325	-19.7195	-13.5063	-50.77	-1.93439
491	-17.0277	-9.07725	-24.3521	-25.1659	-12.7707	-21.0968	-13.0212	-50.0814	-2.00951
492	-17.6537	-9.64066	-24.5399	-24.3521	-12.2699	-19.2187	-12.8177	-50.457	-2.05334
493	-17.4033	-8.95204	-23.8512	-23.4756	-12.3325	-20.0325	-13.5063	-49.831	-2.01577
494	-16.5268	-9.20245	-24.1017	-25.2285	-12.5203	-19.5317	-13.5846	-49.0797	-1.95943
495	-17.0903	-9.07725	-25.6667	-24.3521	-12.5203	-19.5943	-13.4594	-49.8936	-2.10968
496	-17.7163	-8.95204	-24.7277	-24.1643	-12.8333	-19.5943	-13.6941	-49.3301	-2.06586
497	-16.9025	-9.39025	-24.6651	-24.2895	-13.209	-21.1594	-14.2888	-49.9562	-2.08464
498	-17.6537	-8.51383	-24.4773	-24.4147	-12.0195	-20.0325	-13.2872	-49.5179	-2.1222
499	-17.2155	-9.20245	-24.7903	-24.7903	-12.5829	-20.283	-13.8037	-50.7074	-1.94691
500	-18.1545	-9.26505	-24.0391	-25.2911	-12.1447	-23.2878	-14.0541	-50.457	-2.03456
501	-17.4659	-9.45286	-24.1017	-25.7293	-12.7707	-21.4098	-13.835	-50.0814	-1.99073
502	-18.6553	-9.32765	-23.726	-25.5415	-12.1447	-21.4098	-14.2419	-49.7057	-1.95943
503	-18.2171	-9.51546	-23.2878	-24.9781	-12.3951	-21.6602	-14.0697	-49.7683	-2.01577
504	-17.7789	-8.95204	-23.6008	-25.1033	-12.5203	-21.2846	-13.788	-50.0814	-1.99073
505	-18.4049	-9.32765	-24.2269	-24.7277	-12.3951	-21.0342	-13.8819	-49.5179	-1.96569
506	-18.5927	-9.76586	-24.0391	-24.7277	-12.3325	-20.7838	-13.2246	-49.7057	-1.95943
507	-19.0935	-9.13985	-24.1643	-25.1659	-12.5829	-20.8464	-13.5376	-49.7683	-2.02203
508	-17.4659	-9.01464	-24.7903	-25.9171	-11.8317	-20.0951	-13.5376	-49.6431	-1.95943
509	-18.0919	-9.57806	-24.1643	-24.8529	-12.4577	-20.909	-13.5063	-49.2675	-1.99073
510	-18.0293	-9.20245	-23.7886	-25.6041	-11.8943	-21.7228	-13.6315	-49.2049	-2.01577
511	-18.6553	-9.70326	-23.4756	-25.4789	-11.2683	-20.9716	-13.5376	-49.7683	-2.05334
512	-18.7805	-9.70326	-23.2878	-26.4805	-11.5813	-21.4724	-13.3655	-49.6431	-1.97821
513	-18.4675	-9.64066	-23.6008	-26.1049	-11.5813	-21.0968	-13.2246	-48.5163	-2.08464
514	-18.5301	-9.39025	-23.8512	-26.0423	-11.7065	-21.222	-12.8646	-49.5805	-2.10342
515	-18.5301	-9.32765	-23.2252	-26.0423	-12.1447	-21.4724	-13.209	-49.4553	-2.2161
516	-18.1545	-9.20245	-24.2895	-25.4789	-11.4561	-20.8464	-12.896	-49.7683	-2.07212
517	-17.9041	-9.13985	-25.1659	-25.6667	-11.5813	-21.3472	-13.1151	-49.5805	-2.0909
518	-18.1545	-9.70326	-23.6634	-25.7919	-10.8301	-27.6073	-13.2716	-49.5805	-2.14098
519	-17.6537	-10.6423	-23.726	-25.4789	-10.5797	-31.4261	-13.8037	-48.8293	-2.16602
520	-18.1545	-9.95367	-27.3569	-24.7277	-11.6439	-28.7968	-13.3968	-49.2675	-2.41643
521	-18.5927	-10.2667	-23.6634	-24.7903	-11.3309	-44.1342	-14.148	-49.7683	-2.17854
522	-18.5927	-10.5171	-24.6651	-25.3537	-11.7065	-28.8594	-13.7567	-50.144	-2.13472
523	-18.4049	-10.8301	-28.2334	-25.1659	-11.6439	-40.1903	-13.8037	-49.7057	-2.16602
524	-19.0935	-10.3293	-24.7903	-25.1033	-11.8317	-28.6716	-13.3498	-49.7683	-2.1848
525	-18.8431	-10.6423	-25.7293	-25.2911	-12.3325	-47.9529	-13.6002	-49.7683	-2.14098
526	-19.5317	-10.8927	-26.7935	-25.2285	-13.0838	-38.2496	-13.6315	-48.9545	-2.15976
527	-20.0951	-10.0163	-24.2269	-25.5415	-13.5846	-36.309	-13.7098	-50.457	-2.14724
528	-19.2187	-10.1415	-25.2911	-25.4163	-12.5829	-36.3716	-14.1323	-49.5179	-2.47903
529	-19.2187	-10.6423	-26.1049	-25.8545	-12.5203	-46.4505	-14.2106	-49.7683	-2.19732
530	-19.2813	-10.2041	-25.5415	-25.9171	-12.5203	-39.4391	-14.1636	-48.9545	-2.12846
531	-19.9699	-9.64066	-27.2943	-26.5431	-12.2073	-48.0155	-13.6315	-50.5196	-2.0909
532	-19.5317	-9.89107	-24.9155	-26.2927	-13.0838	-42.6318	-14.2106	-50.3944	-2.05334
533	-20.0951	-9.70326	-25.8545	-26.7309	-11.8317	-32.7407	-14.821	-50.7074	-2.02829
534	-20.283	-10.0789	-26.7935	-26.1049	-12.5203	-33.6171	-14.7896	-50.8952	-2.08464
535	-20.4082	-9.64066	-26.7309	-27.4821	-12.1447	-34.1805	-14.7584	-50.2066	-2.11594
536	-20.283	-9.82847	-25.7919	-26.9187	-12.1447	-40.1903	-14.774	-50.77	-2.07838
537	-20.283	-10.3293	-25.7919	-27.1065	-12.0195	-33.6171	-15.5878	-51.2082	-2.10342
538	-19.3439	-10.5171	-25.6041	-28.609	-12.5203	-28.9846	-14.6331	-51.083	-2.17854
539	-20.2203	-10.2667	-25.4163	-27.5447	-12.4577	-30.2992	-15.3844	-50.7074	-2.17228
540	-20.3456	-10.3293	-24.9781	-27.2317	-12.4577	-32.3651	-15.5565	-49.7683	-2.19732
541	-20.6586	-10.6423	-24.6025	-27.1065	-12.3951	-24.9155	-15.1966	-50.9578	-2.28496
542	-19.7195	-10.7049	-24.8529	-26.6057	-11.7691	-26.7309	-15.4939	-51.709	-2.29122
543	-20.4708	-9.89107	-25.5415	-27.3569	-11.3935	-28.8594	-15.2122	-50.3944	-2.23488
544	-19.7821	-10.8301	-25.8545	-26.4805	-11.7691	-30.0488	-15.0557	-50.5822	-2.30374
545	-19.9699	-10.7675	-25.1033	-27.6073	-12.2073	-26.4805	-15.6974	-50.3944	-2.17854
546	-20.4708	-11.1431	-24.6025	-27.9204	-12.5829	-25.7919	-14.9775	-50.8952	-2.20358
547	-20.0951	-10.5797	-24.6651	-28.1708	-12.7081	-27.6699	-15.0244	-51.4586	-2.22236
548	-19.9073	-10.6423	-24.2895	-28.1708	-12.3951	-28.7968	-14.8523	-50.0814	-2.17228
549	-19.7821	-10.7675	-23.726	-28.6716	-11.7065	-49.5179	-15.0714	-51.083	-2.19732
550	-19.8447	-10.7675	-23.6634	-28.5464	-12.0821	-30.5496	-14.9618	-51.0204	-2.13472
551	-19.7195	-11.0179	-22.787	-27.9204	-11.5813	-25.6667	-15.5722	-50.9578	-2.23488
552	-20.0951	-10.2041	-24.0391	-28.1708	-12.2073	-38.1244	-15.8069	-50.2066	-2.17228
553	-20.2203	-10.5797	-24.2269	-28.922	-12.7081	-40.5659	-16.073	-51.083	-2.1222
554	-19.7821	-10.5797	-24.7903	-28.8594	-12.3951	-26.6683	-15.4157	-51.0204	-2.14724
555	-19.7821	-10.3919	-24.0391	-29.1098	-11.7691	-26.6683	-15.5565	-50.5822	-2.14098
556	-20.0951	-10.3293	-24.5399	-28.296	-12.5203	-24.4773	-15.76	-50.0814	-2.2474
557	-19.7821	-10.6423	-24.6651	-28.3586	-12.896	-24.4773	-15.6348	-50.77	-2.25992
558	-19.7821	-10.7675	-24.1643	-28.7968	-12.2073	-23.7886	-16.1199	-50.2066	-2.26618
559	-19.8447	-10.8927	-23.726	-28.8594	-12.6455	-24.0391	-15.6035	-51.5838	-2.2161
560	-19.2813	-11.2057	-24.3521	-28.922	-12.2699	-24.1643	-15.8226	-49.7057	-2.27244
561	-19.9073	-11.0179	-23.9138	-28.1708	-11.9569	-24.3521	-15.8539	-49.5179	-2.32252
562	-19.7821	-11.4561	-23.6008	-29.1724	-12.0195	-24.1643	-14.5392	-50.144	-2.25366
563	-20.283	-11.8317	-24.4773	-29.2976	-12.3951	-24.1017	-15.4	-50.3944	-2.33504
564	-19.4691	-11.5187	-24.8529	-29.548	-12.0821	-23.9764	-15.0401	-50.8326	-2.32878
565	-19.3439	-11.5187	-25.7293	-30.6122	-12.1447	-24.0391	-15.4939	-51.6464	-2.42895
566	-19.6569	-10.6423	-25.1033	-28.922	-13.3342	-24.6651	-15.1809	-52.648	-2.32878
567	-19.5317	-11.0179	-25.4789	-28.922	-12.6455	-24.2895	-14.4766	-51.7716	-2.35382
568	-19.6569	-10.8301	-24.6651	-29.1098	-11.9569	-23.726	-14.9462	-51.7716	-2.31
569	-19.7195	-10.7675	-25.6041	-28.7342	-11.7065	-24.2269	-14.9775	-50.8326	-2.3726
570	-19.7821	-10.6423	-25.8545	-29.1724	-12.2699	-24.2269	-15.76	-51.2082	-2.22236
571	-20.4708	-11.2683	-25.4163	-29.0472	-13.2716	-23.7886	-15.6504	-50.77	-2.25366
572	-20.6586	-11.2683	-25.0407	-28.8594	-12.3325	-24.1643	-15.0714	-52.0846	-2.77326
573	-19.9699	-10.8301	-24.7277	-28.7968	-12.1447	-24.0391	-15.087	-53.0236	-2.30374
574	-19.8447	-11.2683	-25.4789	-28.5464	-13.0212	-23.7886	-15.1183	-51.4586	-2.31626
575	-19.4691	-11.3935	-25.7293	-28.5464	-12.8333	-23.726	-15.9478	-51.3334	-2.46651
576	-19.7195	-11.8317	-25.9171	-29.6106	-13.5846	-23.726	-15.76	-51.8968	-2.36634
577	-19.0309	-11.2057	-25.7919	-29.4854	-13.3342	-24.2269	-15.447	-51.8968	-2.54789
578	-19.4065	-11.5813	-24.9781	-29.4854	-12.5829	-23.9138	-15.0714	-52.335	-2.50407
579	-18.5927	-11.4561	-25.3537	-30.1114	-12.2073	-24.2895	-15.0557	-51.3334	-2.42895
580	-18.6553	-11.1431	-25.5415	-30.1114	-12.7707	-23.8512	-14.4923	-50.9578	-2.46025
581	-18.5927	-11.4561	-25.4789	-29.1098	-12.5829	-24.6025	-14.8679	-52.7732	-2.83586
582	-19.4691	-11.2057	-26.4179	-30.2992	-12.7081	-24.2895	-14.9462	-51.083	-2.43521
583	-19.0309	-11.8943	-24.8529	-30.6748	-12.7707	-24.2269	-14.5705	-51.2082	-2.99862
584	-19.5317	-11.1431	-25.3537	-30.8626	-12.7081	-24.6025	-14.9775	-51.5838	-2.48529
585	-18.9057	-11.3309	-25.7293	-29.3602	-13.8976	-25.1033	-14.2106	-50.5822	-2.77326
586	-19.9699	-11.8317	-25.5415	-29.7984	-13.3342	-23.8512	-14.2575	-51.396	-2.46651
587	-19.0935	-11.7691	-25.1033	-29.4854	-12.9585	-24.2269	-14.2732	-51.8968	-2.47277
588	-20.3456	-11.6439	-24.7903	-30.1114	-13.5846	-24.4773	-15.76	-52.2098	-2.52285
589	-19.3439	-12.0195	-25.5415	-30.487	-13.522	-24.4147	-15.2905	-51.5212	-2.36634
590	-19.2813	-12.0821	-25.6667	-29.9236	-13.2716	-24.7277	-15.1966	-51.7716	-2.60423
591	-19.6569	-11.8943	-25.2285	-30.9252	-13.0212	-24.8529	-15.4157	-51.5212	-2.31
592	-20.2203	-11.5813	-25.5415	-30.1114	-13.3968	-24.5399	-15.4626	-50.8326	-2.36008
593	-20.3456	-11.5187	-25.3537	-29.9862	-13.0838	-24.2895	-15.8226	-50.457	-2.41643
594	-19.9073	-11.3309	-25.4163	-30.487	-13.3342	-24.2269	-14.7896	-52.335	-2.3413
595	-19.8447	-11.5187	-25.6041	-29.9236	-12.8333	-24.2269	-15.2279	-52.335	-2.29122
596	-19.5943	-12.1447	-25.4789	-30.0488	-13.0838	-24.6025	-15.2748	-52.5854	-2.35382
597	-19.5943	-11.7691	-25.2911	-30.8	-13.3968	-24.9155	-15.6974	-52.2724	-2.91724
598	-19.5943	-11.2683	-25.1033	-30.487	-12.9585	-25.8545	-15.5878	-52.648	-2.42895
599	-19.4065	-11.5187	-25.3537	-30.2366	-13.522	-25.4163	-15.5722	-52.335	-2.84838
600	-19.4065	-11.7691	-25.2911	-30.0488	-13.0212	-25.2911	-15.2279	-52.5854	-2.50407
601	-18.9057	-11.7691	-24.7277	-30.2992	-13.0838	-25.8545	-14.8366	-52.1472	-2.43521
602	-19.0309	-11.8317	-24.6651	-30.4244	-12.7707	-25.9797	-15.2122	-51.709	-2.46025
603	-19.2187	-11.2683	-24.7277	-30.9252	-13.0212	-26.6057	-15.0557	-52.8984	-2.50407
604	-18.8431	-11.7691	-25.3537	-29.861	-12.7081	-26.2301	-15.6191	-51.2708	-2.46025
605	-19.0935	-11.5187	-25.2285	-29.6732	-13.0838	-26.5431	-15.76	-52.1472	-2.80456
606	-19.4691	-11.7065	-24.4773	-30.2992	-13.209	-25.7293	-14.9931	-51.5838	-2.84838
607	-19.4065	-11.4561	-23.9138	-31.1756	-13.2716	-25.4789	-15.0401	-51.9594	-2.47903
608	-20.0951	-11.3935	-24.3521	-30.8	-12.7081	-25.9171	-15.4157	-51.2082	-2.50407
609	-19.8447	-11.0805	-25.6667	-30.6748	-12.8333	-26.2301	-15.4939	-51.5838	-2.50407
610	-19.9699	-11.3309	-25.3537	-30.9252	-12.2699	-25.6667	-15.8852	-51.2708	-2.64805
611	-20.3456	-11.3935	-25.3537	-31.2382	-14.0228	-26.1675	-15.1809	-51.8342	-2.43521
612	-20.7838	-11.3935	-25.4163	-31.2382	-13.6472	-26.2927	-15.7443	-51.8342	-2.55415
613	-20.1577	-11.7691	-25.1659	-30.9878	-13.0212	-25.8545	-16.1512	-52.2098	-2.66683
614	-20.6586	-10.8927	-26.2301	-31.7391	-14.148	-26.3553	-16.2138	-51.8968	-2.42895
615	-21.0968	-11.3309	-26.4805	-31.7391	-13.0212	-26.4805	-15.9321	-52.7732	-2.46651
616	-20.7212	-10.8927	-26.4805	-31.2382	-14.2732	-26.4805	-16.6834	-52.5228	-2.52285
617	-20.596	-11.2683	-27.1065	-31.113	-13.2716	-26.4179	-16.9494	-53.0862	-2.56041
618	-20.283	-11.3935	-26.8561	-31.4261	-13.2716	-25.7919	-16.7773	-53.1488	-2.62301
619	-20.909	-11.3309	-27.5447	-30.6748	-13.8976	-26.4179	-17.3094	-53.0862	-2.64805
620	-20.6586	-11.7691	-27.2943	-31.6765	-13.522	-26.8561	-16.8242	-52.335	-2.62927
621	-21.2846	-11.3935	-26.9813	-31.4261	-13.3968	-27.1065	-16.0417	-52.8358	-2.69187
622	-20.9716	-12.0195	-27.1691	-32.0521	-14.3358	-26.5431	-16.6051	-52.2724	-2.64179
623	-20.283	-11.9569	-27.1065	-32.0521	-14.0854	-26.4805	-15.6974	-51.3334	-2.72317
624	-20.283	-11.5813	-27.0439	-32.1773	-14.6488	-27.4195	-15.3687	-52.7732	-2.74821
625	-21.0968	-11.5813	-26.5431	-32.4277	-14.6488	-27.0439	-15.7913	-51.8968	-2.62927
626	-21.535	-11.7065	-26.9813	-31.4887	-14.774	-27.6073	-15.9791	-52.022	-2.66057
627	-21.535	-11.8943	-27.2317	-32.3651	-14.2106	-29.0472	-16.1043	-52.5854	-2.65431
628	-20.6586	-11.6439	-26.9187	-31.9269	-14.5862	-31.2382	-16.1043	-52.5228	-2.62301
629	-20.6586	-11.5813	-27.2943	-32.3025	-14.5236	-28.296	-15.713	-52.2098	-2.57293
630	-21.4724	-11.5187	-27.5447	-32.1147	-14.2732	-27.4821	-16.0417	-51.6464	-2.59797
631	-21.7228	-11.7691	-27.4821	-32.3025	-14.5862	-27.1065	-15.8539	-51.1456	-2.54789
632	-21.9106	-11.6439	-28.1708	-32.1147	-14.3358	-27.3569	-15.8069	-52.648	-2.59171
633	-21.5976	-11.3935	-27.8578	-33.6797	-14.3984	-27.3569	-16.026	-52.5228	-2.67309
634	-21.6602	-11.7065	-27.983	-33.3041	-14.7114	-28.1082	-16.6521	-51.2082	-2.62301
635	-22.0984	-11.4561	-27.4821	-33.4293	-14.461	-28.2334	-16.2451	-51.5212	-2.59171
636	-21.9106	-11.7065	-28.296	-32.7407	-14.3984	-28.1082	-15.5878	-52.961	-2.8296
637	-22.3488	-11.7691	-27.5447	-32.7407	-14.3984	-28.7968	-16.2764	-51.3334	-2.71691
638	-22.0984	-11.3935	-26.9187	-33.3667	-14.461	-28.5464	-15.3218	-53.4618	-2.57919
639	-22.4114	-12.2073	-29.1098	-32.8033	-15.2122	-29.6732	-15.5252	-52.8984	-2.74821
640	-22.0984	-12.2073	-28.4212	-33.5545	-14.6488	-28.7968	-15.6661	-52.7732	-2.71065
641	-22.4114	-11.3309	-28.9846	-33.6797	-14.7114	-29.1724	-15.6035	-53.0862	-2.63553
642	-22.8496	-11.8317	-29.1098	-34.7439	-14.148	-29.4228	-15.3061	-51.6464	-3.02992
643	-22.474	-11.4561	-28.9846	-34.3057	-14.5236	-29.1724	-15.7443	-51.7716	-3.18643
644	-23.6008	-11.3935	-29.4228	-34.1805	-14.774	-29.235	-15.1027	-52.4602	-3.57456
645	-23.6008	-11.5187	-28.6716	-34.1179	-15.2122	-29.4228	-15.7287	-52.8358	-3.0174
646	-24.0391	-11.2683	-28.5464	-33.1789	-15.4	-28.922	-15.5096	-52.5228	-2.85464
647	-23.8512	-11.8317	-29.235	-33.6171	-14.7114	-28.4212	-15.5409	-51.396	-2.81708
648	-23.5382	-11.2683	-29.0472	-33.7423	-15.3374	-28.4838	-15.9791	-52.7732	-2.84212
649	-23.3504	-11.2057	-28.1708	-33.8675	-15.2122	-29.4228	-15.9008	-51.8342	-2.81708
650	-23.1626	-11.0805	-28.8594	-33.6171	-14.5236	-29.6106	-15.9947	-52.1472	-2.75447
651	-22.5366	-10.8927	-29.3602	-33.6797	-14.6488	-29.7984	-15.9947	-52.2724	-2.76699
652	-23.3504	-11.1431	-29.0472	-33.8675	-15.4	-30.9878	-16.1512	-51.2708	-2.72317
653	-22.9748	-11.1431	-29.4854	-34.1805	-14.5236	-29.861	-15.5878	-52.648	-2.8922
654	-22.5992	-11.5813	-29.2976	-34.1179	-14.7114	-30.0488	-15.7443	-53.7749	-2.81708
655	-22.9748	-11.2057	-29.1098	-33.6171	-15.2122	-30.3618	-16.2921	-52.3976	-2.67935
656	-22.9122	-11.0179	-29.235	-33.5545	-15.713	-30.1114	-16.2764	-52.7106	-2.7983
657	-23.1	-11.4561	-29.1724	-33.8675	-15.9008	-30.2992	-16.1356	-52.1472	-2.79204
658	-23.2252	-11.4561	-29.7358	-34.1805	-15.7756	-30.6122	-16.026	-52.8984	-2.80456
659	-22.474	-11.3935	-30.6748	-34.3683	-14.8366	-34.3057	-16.5738	-52.8984	-2.77952
660	-22.2236	-11.6439	-30.3618	-34.3683	-15.7756	-30.7374	-16.6051	-52.3976	-2.83586
661	-22.3488	-11.7065	-31.1756	-35.1822	-16.026	-30.4244	-16.1825	-51.9594	-2.7983
662	-22.6618	-11.6439	-31.4261	-34.9943	-15.3374	-30.7374	-16.5581	-52.2724	-2.85464
663	-23.5382	-11.8317	-31.4261	-36.0586	-15.9008	-30.6122	-17.1842	-52.335	-2.76073
664	-23.413	-11.5187	-30.8626	-35.996	-15.0244	-30.9878	-16.0886	-53.0862	-2.71691
665	-23.1626	-11.5187	-30.6122	-35.4952	-15.6504	-29.861	-16.2921	-52.2098	-2.77326
666	-23.6634	-11.4561	-30.9878	-35.6204	-15.1496	-30.0488	-17.1685	-52.7106	-2.76699
667	-23.8512	-11.8317	-31.0504	-36.1212	-15.2748	-30.0488	-17.1372	-52.2724	-2.84212
668	-23.7886	-11.8943	-31.4261	-36.1838	-15.2122	-29.861	-16.9181	-52.3976	-2.75447
669	-23.2252	-11.6439	-31.2382	-37.4984	-15.5878	-30.0488	-16.9964	-51.6464	-2.84838
670	-23.2878	-12.0195	-31.6139	-37.9992	-15.4	-30.6122	-16.0886	-51.9594	-2.77952
671	-23.7886	-11.3935	-31.7391	-36.9976	-15.4626	-29.7358	-16.7303	-51.9594	-2.82334
672	-23.9138	-11.7691	-31.2382	-37.3732	-15.9008	-29.6106	-16.7303	-51.709	-2.8296
673	-24.0391	-11.6439	-31.8017	-37.3106	-16.026	-29.4854	-16.6834	-52.7106	-3.18643
674	-23.5382	-12.0821	-31.3008	-36.8098	-16.5895	-29.6106	-16.746	-52.5228	-2.8296
675	-23.726	-12.2699	-31.8017	-37.561	-16.339	-30.1114	-16.6207	-52.1472	-2.72317
676	-23.6634	-12.5829	-30.2992	-36.8724	-16.5268	-29.6732	-16.9807	-51.8342	-2.89846
677	-23.413	-12.2073	-30.8626	-36.4342	-15.4	-29.9236	-16.5268	-51.3334	-2.8922
678	-23.4756	-12.3951	-30.8626	-37.561	-16.026	-30.3618	-16.3547	-52.0846	-2.91724
679	-24.4147	-11.9569	-30.6748	-37.3106	-16.6521	-29.861	-16.8399	-53.3992	-2.9548
680	-24.4147	-12.1447	-30.3618	-36.8098	-15.5878	-30.2992	-17.1372	-53.2114	-3.31163
681	-24.6025	-12.1447	-30.2992	-37.248	-15.4626	-29.1098	-16.5112	-52.8358	-2.89846
682	-24.2895	-12.5203	-29.7984	-37.6236	-15.7756	-29.6106	-16.1825	-51.5838	-3.02366
683	-24.7903	-12.8333	-29.9236	-37.248	-16.2138	-29.4228	-16.2295	-51.9594	-3.10504
684	-25.1659	-12.0195	-29.6732	-37.4358	-16.2764	-29.7984	-16.0417	-51.5838	-3.04244
685	-25.0407	-12.5829	-30.2366	-38.187	-16.2138	-29.861	-15.9478	-53.274	-2.94854
686	-24.5399	-12.1447	-29.548	-37.7488	-16.2138	-29.9236	-16.2451	-52.5854	-2.94854
687	-24.3521	-12.4577	-29.3602	-37.8114	-15.9008	-30.174	-15.9634	-52.648	-3.12382
688	-24.3521	-12.4577	-29.7984	-37.6862	-16.0886	-30.8	-16.6834	-53.3366	-2.99236
689	-24.9781	-12.6455	-29.1724	-37.8114	-16.1512	-30.6748	-16.1199	-52.7106	-3.01114
690	-25.0407	-12.5829	-29.6106	-37.8114	-16.4016	-30.5496	-16.1982	-53.7749	-3.0174
691	-24.7903	-12.6455	-30.2992	-37.9366	-15.9634	-30.6122	-16.4173	-53.8375	-3.02366
692	-24.6651	-12.896	-30.2992	-38.4374	-16.2138	-30.8626	-16.5268	-53.587	-2.97984
693	-23.6008	-13.0838	-30.8626	-37.248	-16.8399	-30.8626	-15.6191	-52.961	-3.01114
694	-24.7903	-12.7707	-29.7984	-37.3732	-16.2138	-30.487	-15.2748	-52.5854	-3.49317
695	-24.7903	-13.209	-30.0488	-38.8131	-16.5895	-31.2382	-16.4173	-53.3366	-3.19269
696	-24.9781	-12.896	-30.8626	-37.9992	-16.6521	-31.4887	-17.0746	-53.7123	-3.0174
697	-24.2895	-12.8333	-30.174	-38.3122	-17.2781	-31.4887	-16.339	-53.6497	-3.0487
698	-24.5399	-13.522	-29.7984	-38.2496	-17.2155	-31.4887	-16.1199	-53.7749	-3.11756
699	-25.1659	-13.0838	-30.8626	-38.187	-17.0277	-31.6765	-16.026	-53.7123	-3.0487
700	-25.0407	-12.7707	-31.1756	-38.4374	-17.6537	-32.0521	-15.8069	-52.5854	-3.14261
701	-24.7903	-12.7707	-31.0504	-38.9383	-17.4033	-30.6748	-16.339	-53.2114	-3.21773
702	-25.6667	-13.1464	-30.4244	-38.3122	-17.4659	-31.4887	-15.7913	-52.5228	-3.40553
703	-24.4147	-13.4594	-30.6748	-37.874	-16.9025	-30.9252	-16.3234	-52.8358	-3.16765
704	-24.7277	-13.209	-30.6748	-38.4374	-17.0277	-31.3008	-16.0886	-52.4602	-3.36171
705	-24.1643	-13.5846	-30.2366	-38.3748	-18.0919	-31.5513	-15.0557	-52.961	-3.12382
706	-23.8512	-13.3342	-30.6122	-38.8757	-17.0903	-31.7391	-15.2592	-51.7716	-3.18017
707	-24.1017	-13.2716	-30.9878	-39.3139	-17.0277	-31.3635	-15.0401	-52.3976	-3.17391
708	-24.8529	-13.5846	-30.7374	-39.1887	-18.3423	-31.9895	-15.7756	-51.396	-3.03618
709	-24.4773	-13.209	-30.9878	-39.9399	-18.0293	-31.9269	-15.5096	-52.2724	-3.51822
710	-24.6025	-13.4594	-31.3008	-39.1261	-17.5285	-31.0504	-15.9165	-51.7716	-3.22399
711	-24.2269	-13.9602	-31.7391	-39.0009	-17.1529	-31.4261	-15.6035	-52.7732	-3.28033
712	-24.9155	-13.6472	-31.3635	-39.4391	-17.0903	-31.7391	-15.5096	-53.0862	-3.54952
713	-24.5399	-13.9602	-32.1147	-40.3155	-17.0903	-31.4887	-15.9321	-53.1488	-3.36797
714	-24.5399	-13.8976	-32.0521	-39.2513	-17.5285	-31.7391	-15.447	-52.4602	-3.09878
715	-25.6667	-14.148	-31.1756	-38.8131	-17.5285	-31.113	-15.5722	-52.2098	-3.15513
716	-25.6667	-14.0228	-31.4887	-38.8131	-17.1529	-32.3025	-15.713	-52.022	-3.19269
717	-25.4789	-13.835	-31.4887	-38.6878	-17.4033	-31.8643	-15.7756	-52.0846	-3.06122
718	-25.4163	-13.835	-32.8659	-38.9383	-16.7773	-32.0521	-15.5409	-52.961	-3.13008
719	-24.7277	-13.7098	-31.9895	-38.2496	-16.4016	-32.1773	-15.9947	-52.335	-3.18017
720	-24.9155	-13.4594	-32.3651	-39.1261	-16.4642	-32.1773	-16.1199	-52.1472	-3.16139
721	-24.7903	-13.7098	-31.4887	-39.2513	-16.5895	-32.8033	-15.5565	-52.5228	-3.23025
722	-24.0391	-14.0854	-31.9269	-39.2513	-17.5911	-32.9285	-15.9478	-53.0862	-3.19269
723	-25.3537	-14.148	-31.4887	-39.1887	-17.2781	-32.2399	-15.4	-53.1488	-3.13008
724	-25.7293	-14.3358	-31.4887	-39.7521	-17.5285	-32.2399	-16.1669	-50.8952	-3.15513
725	-24.5399	-14.2732	-32.1773	-39.6269	-17.5285	-32.3651	-16.4642	-51.8968	-3.13008
726	-24.4147	-13.7724	-31.5513	-40.3155	-17.9041	-32.8033	-15.6504	-53.5245	-3.25529
727	-24.5399	-14.0854	-30.6748	-40.1903	-16.4642	-32.1773	-16.1043	-52.961	-3.22399
728	-24.9155	-13.7724	-31.9269	-41.0667	-17.5911	-32.8033	-16.699	-52.8984	-3.18017
729	-24.6025	-14.148	-31.7391	-40.3781	-17.2781	-32.2399	-15.9321	-53.0862	-3.18643
730	-25.9797	-13.4594	-31.6765	-40.6911	-17.9041	-32.4277	-15.8382	-53.587	-3.20521
731	-25.4789	-13.3342	-32.0521	-41.5675	-17.7163	-32.1147	-16.3703	-52.5228	-3.17391
732	-25.8545	-13.7724	-30.8	-40.5659	-18.1545	-32.1773	-16.1356	-52.8358	-3.14887
733	-25.9797	-13.6472	-30.487	-40.5659	-17.8415	-32.6781	-16.6521	-51.396	-3.1113
734	-25.1659	-14.148	-31.7391	-41.2545	-17.8415	-33.4293	-16.5112	-52.5228	-3.46187
735	-26.1675	-13.835	-32.3025	-40.7537	-18.7805	-33.2415	-16.2764	-51.5212	-3.21147
736	-25.7919	-14.3984	-32.3025	-42.1309	-17.9041	-33.6171	-16.4173	-52.2724	-3.14261
737	-25.4789	-13.835	-32.2399	-41.6301	-17.5285	-33.4919	-16.2138	-51.7716	-3.23025
738	-26.2927	-14.0228	-32.0521	-42.6318	-18.0293	-33.3667	-16.3703	-52.961	-3.16139
739	-26.0423	-14.8992	-32.0521	-41.9431	-18.0919	-33.0537	-16.3234	-52.7732	-3.20521
740	-25.8545	-14.6488	-31.3635	-42.444	-17.5911	-33.4919	-16.1043	-52.5228	-3.26781
741	-26.1049	-14.2732	-32.1147	-43.1326	-17.7789	-33.5545	-16.1825	-53.587	-3.16139
742	-25.5415	-14.5236	-31.7391	-42.1935	-17.9667	-33.8675	-15.8539	-53.2114	-3.19895
743	-25.2285	-14.2732	-32.3651	-42.3187	-17.9041	-33.1163	-15.7756	-52.961	-3.24903
744	-24.9155	-14.461	-31.3008	-42.5692	-18.7179	-33.8675	-16.6364	-53.5245	-3.26781
745	-25.6667	-14.3358	-31.8643	-43.5708	-18.5927	-33.7423	-15.9791	-53.587	-3.34919
746	-26.7935	-14.3358	-31.9269	-43.5708	-18.4049	-34.3057	-16.4173	-53.587	-3.34293
747	-26.8561	-14.148	-31.8017	-43.3204	-18.4675	-34.8065	-16.3547	-52.4602	-3.57456
748	-25.7919	-14.5236	-32.1773	-42.9448	-18.3423	-34.3057	-16.8712	-53.2114	-3.29285
749	-26.4179	-14.7114	-32.2399	-43.07	-19.0935	-34.8691	-16.0886	-52.961	-3.35545
750	-26.7309	-14.3984	-31.9269	-43.4456	-18.7179	-34.6813	-15.9008	-53.3992	-3.28659
751	-26.1675	-14.7114	-33.6171	-43.1326	-18.1545	-34.4935	-16.5425	-52.7732	-3.20521
752	-25.9171	-14.774	-32.6155	-42.9448	-18.5927	-34.1179	-16.0417	-51.709	-3.23025
753	-26.1049	-14.9618	-34.2431	-42.8822	-18.4675	-33.8675	-15.4157	-52.2724	-3.26155
754	-25.9797	-15.2748	-32.8033	-42.9448	-18.3423	-34.5561	-15.8382	-52.5228	-3.32415
755	-25.9171	-14.0854	-33.2415	-42.444	-18.6553	-34.6813	-16.6834	-53.274	-3.21147
756	-26.1049	-14.5236	-34.4935	-42.5692	-19.0309	-34.4309	-16.2138	-52.3976	-3.31789
757	-26.1049	-14.2106	-33.9927	-43.4456	-18.5927	-34.8065	-16.8868	-53.2114	-3.68098
758	-26.1675	-14.3984	-33.4293	-43.3204	-18.3423	-35.1822	-16.1825	-53.3366	-3.85626
759	-26.4179	-14.2106	-33.4919	-43.2578	-18.5301	-34.7439	-16.7929	-52.8358	-3.36797
760	-26.7309	-15.5252	-32.9911	-42.757	-18.0919	-34.9943	-17.012	-53.0236	-3.41805
761	-26.3553	-16.026	-33.8675	-43.5082	-17.7789	-35.2448	-16.9025	-52.7732	-3.41805
762	-26.5431	-15.087	-33.6797	-42.8822	-18.1545	-35.057	-16.6677	-52.961	-3.76236
763	-26.7309	-14.2732	-33.8049	-43.5082	-18.4675	-35.4326	-15.9008	-54.6513	-3.76862
764	-26.3553	-14.6488	-33.5545	-43.5082	-17.8415	-35.057	-16.0886	-53.274	-3.32415
765	-26.6057	-14.8992	-32.9285	-44.009	-18.8431	-35.996	-16.699	-54.9643	-3.22399
766	-26.9187	-14.5862	-33.4919	-43.3204	-18.0293	-35.4952	-16.339	-53.0236	-3.24277
767	-27.2317	-14.5236	-33.7423	-43.5708	-18.3423	-35.9334	-15.8852	-53.4618	-3.64342
768	-26.7309	-14.148	-33.8675	-44.7602	-18.3423	-35.683	-15.8382	-53.0236	-3.30537
769	-27.1065	-14.461	-33.1163	-44.2594	-18.6553	-35.8708	-16.6364	-52.022	-3.35545
770	-27.6073	-14.9618	-33.0537	-44.948	-18.4675	-35.8708	-16.2764	-52.7106	-3.29285
771	-26.9813	-14.8992	-32.8033	-44.8228	-18.2797	-35.8708	-16.1356	-52.4602	-3.32415
772	-27.2317	-14.5862	-33.6171	-43.383	-18.7805	-36.3716	-16.4642	-52.8358	-3.26155
773	-27.3569	-14.5236	-33.4293	-44.948	-18.2171	-36.0586	-16.6051	-51.9594	-3.24277
774	-27.3569	-14.2732	-34.3057	-45.3236	-18.0293	-36.5594	-16.5112	-52.5228	-3.32415
775	-27.1065	-14.7114	-34.3683	-45.7618	-17.8415	-36.622	-16.746	-52.1472	-3.82496
776	-27.0439	-14.461	-35.4326	-44.7602	-18.4049	-36.5594	-16.4016	-51.8342	-3.35545
777	-26.7309	-15.0244	-34.3057	-44.0716	-19.5317	-36.622	-16.9338	-52.8984	-3.38675
778	-26.6057	-16.0886	-34.4309	-44.1968	-19.2813	-37.3106	-17.0746	-52.7732	-3.43683
779	-27.1065	-14.774	-35.057	-44.5098	-17.4033	-37.561	-16.7929	-52.3976	-3.31163
780	-27.7326	-14.8992	-34.6187	-45.0732	-19.1561	-37.3732	-16.8868	-52.5854	-3.29911
781	-27.2317	-15.2122	-34.0553	-44.4472	-18.2797	-38.187	-16.8086	-52.648	-3.73106
782	-27.3569	-15.0244	-33.8675	-44.322	-18.3423	-37.9366	-17.1372	-52.5228	-3.41805
783	-27.7326	-15.2122	-33.5545	-44.322	-19.2187	-38.1244	-16.7147	-53.1488	-3.35545
784	-27.7326	-16.1512	-33.6171	-44.322	-19.0309	-38.8757	-17.0746	-52.0846	-3.38049
785	-27.983	-16.026	-34.8065	-44.8228	-19.0935	-38.5626	-17.1372	-51.083	-3.32415
786	-28.1708	-15.0244	-34.4309	-45.887	-19.0309	-37.3106	-16.9025	-52.8358	-3.13634
787	-27.8578	-14.8366	-33.8675	-46.2001	-18.1545	-38.3748	-16.9651	-52.961	-3.19269
788	-28.1708	-15.1496	-34.2431	-46.1375	-18.5927	-37.8114	-17.1529	-52.648	-3.32415
789	-27.983	-14.461	-33.9927	-47.2017	-18.7805	-38.0618	-17.2781	-52.648	-3.32415
790	-28.0456	-15.087	-34.8691	-45.574	-18.9057	-38.3122	-17.2155	-52.648	-3.34919
791	-29.1724	-14.5236	-34.3683	-46.5131	-19.2187	-37.7488	-16.7303	-52.2098	-3.34919
792	-27.983	-14.3358	-34.3057	-46.8887	-18.7179	-38.8131	-17.4189	-53.1488	-3.38049
793	-28.9846	-15.0244	-34.3057	-46.9513	-19.1561	-38.8757	-17.5285	-53.274	-3.537
794	-29.235	-14.461	-34.2431	-46.5131	-19.0935	-37.874	-19.6256	-52.1472	-3.41179
795	-28.4838	-14.3984	-34.6187	-46.3253	-19.0309	-38.187	-19.1092	-52.8984	-3.33041
796	-29.2976	-14.8992	-34.4309	-46.9513	-19.2187	-38.8131	-18.4988	-52.961	-3.41805
797	-28.609	-14.774	-34.8065	-47.0765	-18.7805	-38.3748	-18.3266	-53.1488	-3.47439
798	-28.8594	-14.6488	-34.0553	-46.4505	-18.3423	-38.1244	-18.0919	-53.1488	-3.49317
799	-29.235	-14.5236	-33.7423	-46.8887	-19.0935	-37.4984	-18.6866	-54.1505	-3.43057
800	-28.4212	-14.774	-34.6187	-47.3895	-19.7821	-38.5626	-18.0762	-54.4635	-3.5683
801	-29.2976	-15.1496	-34.9943	-46.3253	-19.7821	-37.9366	-18.6553	-53.0862	-3.83748
802	-28.6716	-15.4626	-35.683	-46.7009	-19.2187	-38.9383	-19.3752	-53.4618	-3.52448
803	-29.4228	-14.774	-35.6204	-47.6399	-19.7195	-39.3139	-18.984	-53.9001	-3.46187
804	-28.8594	-15.0244	-34.3683	-46.7635	-19.4691	-38.8757	-18.9057	-53.4618	-3.36797
805	-27.7952	-15.087	-35.8708	-46.0122	-20.0951	-38.9383	-19.1718	-53.3366	-3.49943
806	-28.6716	-14.5862	-35.5578	-47.0765	-19.9073	-39.1261	-18.671	-53.7123	-3.54326
807	-28.4212	-14.774	-36.2464	-45.6366	-19.7821	-39.6895	-18.671	-53.3366	-3.49317
808	-29.1098	-15.0244	-35.996	-46.6383	-19.4065	-39.1887	-18.2797	-52.961	-3.38675
809	-28.609	-14.774	-35.9334	-46.3879	-20.0951	-39.0635	-18.0919	-53.9627	-3.40553
810	-29.1098	-15.3374	-35.6204	-46.8261	-20.0325	-39.1261	-18.0919	-53.274	-3.85
811	-29.4228	-15.1496	-36.4342	-46.2627	-19.6569	-39.8773	-18.3423	-52.961	-3.52448
812	-28.5464	-15.087	-36.0586	-48.3911	-19.8447	-39.3139	-18.2327	-52.648	-3.50569
813	-28.296	-14.8992	-35.5578	-47.7651	-19.7195	-39.2513	-18.5301	-53.4618	-3.79992
814	-29.3602	-15.3374	-34.8065	-48.2033	-19.9073	-39.0009	-18.311	-54.5887	-3.79366
815	-29.235	-15.3374	-35.057	-49.1423	-20.283	-39.3139	-18.9057	-54.7139	-3.56204
816	-28.8594	-15.2122	-34.7439	-47.8277	-19.2813	-39.2513	-18.8588	-54.2131	-3.88131
817	-29.1724	-15.5878	-34.6187	-47.3269	-19.8447	-38.6878	-18.4675	-54.5261	-3.48065
818	-29.3602	-15.087	-34.7439	-47.7025	-19.6569	-38.5626	-18.2171	-54.3383	-3.49317
819	-29.3602	-15.4	-34.6187	-48.3285	-19.7821	-39.3765	-19.1405	-54.5887	-3.52448
820	-29.7984	-15.0244	-34.8691	-48.1407	-20.0325	-38.8757	-18.5614	-55.1521	-3.45561
821	-29.4854	-14.6488	-34.8065	-47.7651	-20.3456	-40.0651	-18.7962	-55.0895	-3.55578
822	-29.0472	-15.2748	-34.0553	-47.7025	-18.7179	-39.9399	-19.3439	-54.9017	-3.5683
823	-29.235	-14.8366	-34.0553	-47.9529	-21.0342	-39.7521	-19.5787	-53.9627	-3.56204
824	-29.2976	-14.8366	-34.6187	-47.2643	-20.5334	-39.3765	-18.8588	-53.6497	-3.97521
825	-29.1724	-15.1496	-35.4326	-47.7025	-19.5317	-40.7537	-19.3752	-54.2757	-3.84374
826	-30.174	-14.3358	-34.6187	-49.2049	-18.8431	-39.8147	-18.7023	-53.7749	-4.01903
827	-30.1114	-14.6488	-34.9943	-48.4537	-19.7821	-39.6895	-18.2327	-53.0236	-3.5996
828	-29.9236	-13.7724	-34.8691	-48.9545	-19.5317	-39.6895	-18.9527	-53.587	-3.59334
829	-30.2366	-14.0854	-35.2448	-48.8293	-19.1561	-39.7521	-18.2953	-53.3992	-3.79366
830	-29.7358	-14.7114	-35.1822	-48.6415	-20.0951	-39.8147	-18.8901	-52.4602	-3.61838
831	-29.6106	-13.8976	-34.8065	-49.0797	-20.0951	-40.5033	-18.3266	-53.274	-3.74358
832	-30.0488	-14.3358	-34.4309	-49.3301	-19.5317	-39.7521	-18.1701	-53.8375	-3.54952
833	-29.7984	-15.0244	-34.5561	-49.6431	-18.7179	-39.6895	-17.998	-53.9627	-4.08163
834	-30.2366	-14.5236	-35.057	-48.8919	-19.7195	-39.8773	-16.9807	-54.2131	-3.66846
835	-29.7358	-14.7114	-34.5561	-48.0781	-19.2813	-39.5643	-17.6693	-53.274	-3.5683
836	-29.548	-16.2138	-34.4935	-48.5163	-19.7195	-39.8773	-17.7632	-53.6497	-3.61212
837	-29.0472	-14.8992	-34.6187	-48.2033	-18.6553	-40.2529	-17.5598	-53.2114	-3.64968
838	-29.3602	-15.1496	-34.4935	-48.9545	-19.0935	-40.1903	-17.9354	-54.1505	-3.68098
839	-28.8594	-14.8366	-34.9317	-49.0797	-18.8431	-39.9399	-18.2014	-53.7749	-3.6309
840	-28.922	-15.3374	-35.2448	-49.5179	-18.8431	-40.1277	-17.8102	-53.1488	-3.6622
841	-28.922	-15.3374	-35.3074	-48.8293	-19.2813	-40.3155	-17.9041	-53.7123	-3.61838
842	-29.235	-14.8992	-36.309	-48.8293	-18.7805	-39.8773	-18.0762	-53.4618	-3.60586
843	-29.1724	-14.8992	-36.1838	-48.0155	-19.2813	-39.9399	-18.0762	-53.7123	-3.61212
844	-29.4228	-15.2122	-35.8082	-49.2049	-18.5927	-40.5033	-18.3423	-54.3383	-3.58082
845	-28.9846	-15.087	-35.683	-50.5196	-19.3439	-40.1903	-17.8415	-55.5903	-3.68098
846	-28.6716	-15.087	-35.683	-50.5196	-19.7195	-40.1903	-18.4832	-54.5261	-3.60586
847	-29.4854	-14.7114	-36.622	-49.5179	-19.6569	-40.8789	-17.951	-54.2131	-3.59334
848	-29.0472	-14.774	-36.7472	-49.3927	-18.9683	-40.8789	-18.0449	-55.2147	-3.62464
849	-29.2976	-15.0244	-36.4968	-50.457	-18.9683	-40.2529	-18.2171	-54.0879	-3.62464
850	-30.4244	-15.2122	-35.1822	-49.7683	-19.7195	-40.8163	-18.6084	-53.9627	-3.64342
851	-29.6732	-15.087	-35.057	-49.6431	-19.5317	-40.7537	-18.7492	-53.2114	-3.64968
852	-28.922	-15.1496	-35.8082	-49.831	-19.9073	-40.9415	-19.0466	-54.4635	-3.537
853	-29.1724	-15.5878	-35.7456	-48.8293	-19.9073	-40.8163	-18.8744	-54.5261	-3.67472
854	-29.548	-18.7179	-36.2464	-50.5822	-20.4708	-40.2529	-19.0153	-54.0879	-3.63716
855	-28.922	-15.3374	-35.5578	-50.77	-20.0325	-40.6285	-18.937	-53.3992	-3.73106
856	-29.6106	-15.1496	-35.4326	-50.8326	-20.8464	-40.6285	-19.563	-55.2147	-3.7248
857	-29.2976	-16.1512	-35.9334	-50.6448	-19.9073	-40.5659	-19.923	-54.2131	-3.7248
858	-29.3602	-15.3374	-36.4968	-50.9578	-19.9073	-40.7537	-19.6726	-53.274	-3.71228
859	-29.1724	-15.2122	-35.7456	-50.3944	-20.0951	-41.2545	-20.1108	-54.0253	-3.81244
860	-29.1724	-15.1496	-36.0586	-52.2724	-20.6586	-40.4407	-19.1405	-55.3399	-3.7561
861	-29.6732	-15.1496	-36.8098	-51.8342	-20.4708	-41.0667	-20.3456	-54.7765	-3.71228
862	-29.3602	-15.4	-36.8098	-51.7716	-19.9699	-41.8805	-19.3909	-54.4635	-3.80618
863	-30.1114	-15.1496	-35.9334	-51.2708	-20.283	-41.9431	-20.1108	-55.8407	-3.91261
864	-30.0488	-15.4626	-35.4326	-52.2098	-20.6586	-41.8805	-19.9386	-53.7749	-3.83122
865	-29.548	-14.8366	-35.2448	-51.083	-20.283	-41.8179	-19.6882	-54.3383	-3.8187
866	-29.861	-14.6488	-35.6204	-51.2082	-20.4082	-42.0683	-20.0325	-53.7749	-3.74984
867	-29.235	-15.0244	-36.1838	-51.2082	-20.0325	-41.6301	-19.4222	-53.3992	-3.79366
868	-30.3618	-15.0244	-35.6204	-52.2724	-20.3456	-41.5049	-20.4082	-53.9627	-3.78114
869	-29.861	-15.087	-35.8708	-52.1472	-20.1577	-41.9431	-19.7821	-53.8375	-3.74358
870	-30.0488	-15.087	-35.5578	-51.8342	-20.3456	-42.0683	-19.7039	-55.0895	-3.77488
871	-30.2992	-15.0244	-35.1196	-51.709	-20.909	-41.8805	-19.2813	-53.274	-3.8187
872	-30.3618	-15.1496	-35.057	-51.396	-19.7195	-41.8805	-19.6413	-54.5261	-4.16927
873	-30.4244	-15.5252	-34.9317	-52.5854	-19.9073	-42.8822	-19.1561	-53.9627	-3.88757
874	-30.174	-15.3374	-34.6187	-51.5212	-20.2203	-43.383	-18.9057	-53.9627	-3.82496
875	-30.1114	-15.5878	-35.1822	-52.1472	-20.3456	-43.07	-19.0779	-54.9643	-3.85
876	-29.861	-15.4626	-36.2464	-51.6464	-19.7195	-43.07	-19.2187	-55.0895	-3.99399
877	-29.4854	-15.5878	-36.309	-51.9594	-19.5943	-43.07	-18.8275	-54.4635	-3.98773
878	-30.2992	-15.2748	-36.4968	-51.5838	-20.0951	-43.07	-19.3126	-54.7765	-3.98773
879	-31.2382	-16.0886	-37.0602	-51.8968	-19.5317	-43.6334	-19.61	-55.5903	-3.98147
880	-31.4887	-15.713	-36.8724	-51.8968	-19.0935	-43.696	-20.0012	-55.5903	-4.00651
881	-30.9252	-16.2138	-36.2464	-52.0846	-20.0325	-43.6334	-19.6882	-55.3399	-4.08163
882	-30.8626	-16.7773	-36.4342	-50.7074	-19.4691	-43.2578	-20.5803	-54.6513	-4.04407
883	-31.2382	-16.6521	-37.3106	-50.77	-21.0968	-43.4456	-19.7821	-55.9659	-4.08789
884	-30.174	-15.8382	-36.7472	-52.1472	-20.0951	-43.1326	-20.9246	-54.8391	-4.05033
885	-30.6748	-16.9025	-37.3732	-50.9578	-20.0951	-43.383	-19.9543	-53.9627	-4.02529
886	-30.4244	-15.8382	-37.6236	-52.2098	-19.2813	-43.7586	-19.6413	-53.7749	-4.01903
887	-30.2992	-16.0886	-37.0602	-52.1472	-20.1577	-43.5082	-19.4848	-55.4651	-3.96269
888	-30.8	-16.5895	-37.0602	-51.5212	-19.4065	-43.1326	-19.5943	-54.6513	-3.99399
889	-30.4244	-16.026	-36.8724	-53.274	-19.5317	-44.0716	-20.1108	-56.0911	-3.92513
890	-30.8626	-16.7147	-36.8724	-52.1472	-19.5943	-44.1342	-19.8917	-56.0911	-3.96269
891	-30.2366	-16.2138	-37.248	-52.1472	-20.283	-44.322	-19.0622	-55.4651	-4.45098
892	-30.6748	-16.7773	-36.4968	-53.2114	-20.0951	-44.009	-19.0309	-54.9017	-3.97521
893	-30.5496	-16.4642	-37.3106	-52.7732	-19.2187	-43.9464	-19.4848	-54.7139	-4.02529
894	-30.9878	-16.4642	-36.1838	-52.648	-19.7195	-43.7586	-18.5145	-55.4651	-3.95017
895	-30.3618	-16.2138	-36.4968	-52.8358	-20.7838	-44.1342	-19.5004	-55.5903	-4.02529
896	-30.1114	-16.8399	-36.3716	-52.8358	-20.4708	-44.1342	-19.3126	-55.7781	-4.01277
897	-29.9862	-16.7147	-37.6236	-52.961	-20.1577	-43.8212	-20.0012	-54.4635	-4.11293
898	-29.7358	-16.6521	-36.6846	-52.1472	-19.8447	-43.5082	-19.1561	-56.8423	-4.00651
899	-29.7984	-17.0277	-37.561	-53.274	-20.8464	-46.2627	-20.3299	-56.4667	-4.04407
900	-29.4228	-16.7773	-36.935	-52.5228	-20.4082	-43.7586	-19.9073	-55.4025	-4.06285
901	-29.861	-16.7773	-37.248	-52.8358	-20.5334	-44.1342	-21.1907	-55.9033	-4.01903
902	-29.9862	-17.1529	-37.6236	-53.0236	-20.1577	-43.5082	-19.9856	-55.7155	-4.05659
903	-29.4228	-17.3407	-37.4984	-51.8968	-20.4082	-44.4472	-19.1718	-56.0911	-4.15049
904	-30.0488	-16.6521	-36.7472	-53.2114	-21.2846	-43.383	-19.4848	-56.5919	-4.12545
905	-29.4854	-17.0903	-36.935	-53.3366	-20.596	-43.696	-19.6413	-56.0911	-4.05659
906	-29.9236	-17.2781	-37.248	-53.4618	-20.283	-43.8838	-19.7821	-54.2131	-4.11919
907	-30.6122	-17.0903	-36.8098	-53.3992	-20.0325	-43.8838	-19.6413	-55.7155	-4.03781
908	-30.174	-16.9651	-37.1854	-54.8391	-20.4082	-43.5082	-19.7821	-55.9033	-4.04407
909	-30.2366	-16.6521	-37.248	-54.0879	-20.7212	-43.6334	-18.9214	-55.9033	-4.11293
910	-29.6732	-16.7147	-37.9366	-54.8391	-21.222	-43.9464	-19.6256	-55.9659	-4.06911
911	-29.7984	-16.5895	-38.1244	-54.8391	-21.4098	-44.6976	-19.4065	-55.6529	-4.31952
912	-30.1114	-16.4016	-38.9383	-55.2147	-20.0325	-44.1968	-20.3925	-55.1521	-4.12545
913	-29.9862	-17.2781	-38.7505	-54.5261	-21.0342	-44.2594	-19.8291	-55.2773	-4.08163
914	-29.9236	-16.6521	-38.187	-54.1505	-21.5976	-44.322	-19.1874	-55.2147	-4.21309
915	-30.2992	-17.0277	-38.6878	-54.7139	-21.4098	-44.948	-19.2031	-55.2773	-4.11919
916	-30.1114	-17.0277	-38.8757	-53.0862	-20.7212	-45.3236	-19.5004	-54.8391	-4.20057
917	-30.0488	-17.5285	-39.0635	-54.2757	-21.4724	-43.383	-19.1405	-55.0269	-4.22561
918	-30.1114	-16.9025	-38.9383	-53.7749	-20.3456	-43.696	-20.0795	-55.1521	-4.46976
919	-30.4244	-17.4659	-40.1277	-53.1488	-20.7838	-43.9464	-19.0153	-55.8407	-4.55114
920	-29.548	-17.3407	-39.6269	-53.3366	-21.535	-43.5082	-19.61	-55.6529	-4.33204
921	-30.2992	-18.1545	-39.5643	-54.2131	-20.7212	-44.009	-18.8744	-55.5277	-4.66383
922	-29.6732	-17.7163	-39.3765	-53.274	-21.0968	-43.4456	-19.9543	-55.2147	-4.58244
923	-29.9236	-16.9651	-39.2513	-53.0862	-21.3472	-43.9464	-19.1874	-54.4009	-4.13797
924	-29.4854	-17.2781	-39.5643	-52.8984	-21.3472	-43.0074	-19.0466	-54.3383	-4.12545
925	-29.861	-17.4033	-39.9399	-53.1488	-21.848	-43.383	-19.5943	-53.6497	-4.24439
926	-29.7984	-17.1529	-39.5017	-54.0879	-21.222	-44.1968	-19.0466	-56.0911	-4.38212
927	-30.0488	-17.4659	-39.2513	-53.9627	-21.5976	-44.009	-18.9996	-55.2147	-4.3383
928	-29.6732	-17.0903	-39.1887	-52.7106	-21.848	-44.4472	-18.8744	-55.2773	-4.28822
929	-30.487	-17.0903	-38.7505	-54.2131	-21.0342	-44.3846	-19.5943	-55.5277	-4.28196
930	-30.3618	-17.0277	-38.5	-55.0895	-21.2846	-44.009	-19.5161	-55.2773	-4.25692
931	-30.3618	-17.2781	-38.6878	-55.2773	-21.2846	-43.8838	-19.5161	-55.3399	-4.14423
932	-30.2366	-17.1529	-39.8773	-56.0285	-21.2846	-44.8228	-18.7023	-54.4009	-4.31326
933	-30.6748	-17.5285	-38.9383	-55.0895	-21.7228	-44.8854	-19.3439	-54.9643	-4.25066
934	-30.9252	-17.5285	-39.2513	-55.5277	-21.9106	-43.8838	-19.0153	-55.1521	-4.14423
935	-30.4244	-17.5285	-39.1887	-55.1521	-22.0984	-43.5708	-19.0466	-54.6513	-4.19431
936	-30.3618	-17.5285	-38.6878	-55.2773	-20.4082	-43.9464	-18.8744	-56.0911	-4.17553
937	-30.8	-18.0919	-39.2513	-55.4651	-21.2846	-44.5724	-19.9856	-56.2789	-4.18805
938	-30.487	-17.5911	-38.5	-55.1521	-20.8464	-44.7602	-19.4848	-55.7155	-4.15675
939	-30.8	-18.0919	-38.8757	-55.7781	-21.2846	-45.574	-19.6256	-56.2789	-4.16301
940	-30.7374	-17.7789	-39.1261	-55.6529	-21.9106	-44.5098	-19.8291	-55.7155	-4.13171
941	-30.6122	-17.5285	-39.6269	-56.7797	-21.9732	-44.1342	-19.9543	-55.9659	-4.15049
942	-29.6732	-17.8415	-38.8131	-56.6545	-21.7228	-44.322	-18.984	-55.2147	-4.17553
943	-30.6748	-17.7163	-38.8757	-56.2163	-21.2846	-44.8228	-19.3909	-55.3399	-4.19431
944	-30.3618	-17.7789	-39.5643	-55.2773	-21.7854	-44.5098	-19.7039	-55.2773	-4.16927
945	-30.2992	-18.0293	-39.2513	-56.2789	-20.909	-45.1984	-19.9543	-55.5903	-4.15049
946	-29.6732	-17.9667	-39.5017	-56.8423	-21.5976	-46.3879	-19.9386	-55.4651	-4.15049
947	-30.0488	-17.9667	-39.1887	-56.8423	-21.222	-46.2627	-20.0638	-55.3399	-4.21309
948	-29.4854	-18.0293	-38.9383	-57.7188	-21.0342	-45.261	-20.0012	-54.7765	-4.18805
949	-30.9252	-17.5285	-38.8757	-57.3432	-20.596	-45.1984	-20.283	-54.5261	-4.00025
950	-31.2382	-17.4659	-39.5017	-58.0318	-21.7228	-44.5098	-20.4395	-55.2773	-4.13171
951	-30.6748	-17.5911	-39.0009	-57.531	-21.4098	-44.7602	-20.0951	-54.7139	-4.13171
952	-31.113	-17.7789	-39.1261	-57.531	-21.7854	-44.7602	-19.3752	-55.4025	-4.08163
953	-31.0504	-17.1529	-38.5	-57.9066	-20.7838	-44.635	-20.2986	-55.0895	-4.06911
954	-30.9878	-17.3407	-38.3122	-57.4058	-21.1594	-44.8228	-19.5161	-55.5277	-4.16301
955	-30.8626	-17.5285	-39.0009	-58.47	-21.848	-44.8228	-19.876	-56.2789	-4.20683
956	-30.9878	-17.8415	-39.2513	-56.8423	-22.161	-45.6366	-20.3612	-55.0895	-4.07537
957	-30.2366	-17.8415	-40.1277	-56.4041	-21.4724	-47.4521	-20.5647	-56.0911	-3.98773
958	-31.3008	-17.7789	-40.1903	-57.0928	-20.8464	-46.5757	-20.1734	-55.9033	-4.09415
959	-31.2382	-18.2171	-38.5	-57.1554	-21.4098	-46.1375	-20.3769	-55.9033	-4.11919
960	-31.6139	-17.8415	-39.1887	-57.7814	-21.4098	-46.3253	-20.5647	-55.1521	-4.13171
961	-30.8	-18.4675	-39.1261	-58.3448	-21.0968	-46.3253	-20.8151	-55.4025	-4.08163
962	-31.3635	-18.2797	-39.1887	-58.4074	-22.8496	-53.274	-21.2376	-55.4025	-4.15049
963	-30.6748	-18.0919	-39.1887	-56.8423	-22.161	-47.0139	-20.6742	-55.5903	-4.20057
964	-30.8626	-18.1545	-38.7505	-57.2806	-21.0342	-51.1456	-20.596	-54.9643	-4.17553
965	-30.3618	-18.0919	-40.3155	-57.7814	-21.0342	-47.8903	-20.9246	-55.1521	-4.20683
966	-29.7358	-18.0293	-39.1887	-58.2822	-21.4098	-46.3879	-20.5803	-54.4009	-4.23187
967	-30.3618	-18.0919	-39.5017	-56.6545	-21.9106	-46.3253	-20.596	-53.9627	-4.15675
968	-29.861	-18.1545	-39.0635	-57.4684	-21.7854	-46.3879	-21.0342	-54.7139	-4.38838
969	-30.4244	-17.9041	-38.8757	-59.2212	-21.7854	-46.9513	-20.7055	-53.587	-4.16927
970	-30.2366	-17.8415	-38.5	-58.3448	-22.0984	-45.6992	-20.7525	-54.4635	-4.06285
971	-30.487	-17.5285	-39.1261	-58.5952	-21.7854	-46.0122	-20.1577	-54.6513	-4.06285
972	-30.2992	-18.4049	-38.8757	-58.783	-22.2236	-46.4505	-21.3472	-54.7139	-4.13797
973	-30.174	-17.5911	-38.1244	-59.1586	-22.161	-46.3879	-21.5663	-54.4635	-4.10667
974	-30.3618	-17.7163	-38.6878	-58.6578	-22.2236	-46.5757	-21.4567	-53.9627	-4.10667
975	-30.4244	-18.1545	-38.8757	-58.3448	-21.7228	-46.3879	-21.535	-54.1505	-4.25692
976	-30.487	-18.4049	-39.6895	-57.5936	-21.4098	-45.6992	-20.9559	-55.0269	-4.18179
977	-30.2366	-17.9667	-39.8773	-57.2806	-22.2236	-46.8887	-21.7854	-54.3383	-4.34456
978	-30.1114	-18.1545	-40.0025	-58.2196	-21.5976	-47.3895	-21.222	-55.6529	-4.3696
979	-30.6748	-18.2797	-39.3139	-59.2838	-21.5976	-47.2017	-21.9262	-55.7781	-4.28196
980	-30.8626	-18.2171	-39.3765	-57.5936	-21.9732	-46.5131	-21.7697	-54.0879	-4.25692
981	-30.8626	-18.0293	-40.0651	-57.4684	-22.161	-47.7025	-22.2549	-54.5261	-4.16927
982	-31.2382	-19.0309	-39.8773	-58.47	-22.0984	-46.8261	-21.7541	-53.8375	-4.13171
983	-31.8017	-18.0293	-39.7521	-57.9692	-22.161	-46.2627	-21.488	-54.7139	-4.26318
984	-31.0504	-19.0309	-40.1903	-57.9066	-22.5992	-46.6383	-21.175	-54.4635	-4.21309
985	-31.3635	-18.4049	-39.3765	-57.7188	-23.2252	-46.7009	-20.7525	-54.4635	-4.23187
986	-31.4261	-18.4675	-40.2529	-59.0334	-23.1	-47.3269	-21.8167	-54.4635	-4.23187
987	-31.3008	-18.4049	-38.187	-58.47	-22.787	-46.4505	-21.4567	-53.7123	-4.23187
988	-31.1756	-18.6553	-38.6252	-58.5952	-21.7854	-47.2017	-21.8323	-53.7749	-4.25692
989	-31.3008	-19.2813	-39.2513	-59.7846	-22.5992	-47.3269	-21.488	-54.7139	-4.2757
990	-31.6139	-18.2797	-38.7505	-59.9098	-22.474	-47.2643	-21.3159	-54.2757	-4.28196
991	-31.2382	-18.7805	-39.3139	-57.2806	-23.0374	-47.0139	-21.4724	-54.8391	-4.13797
992	-30.8626	-18.9057	-39.4391	-59.2212	-22.5366	-48.0781	-21.3785	-54.7765	-4.64505
993	-30.8	-18.4049	-39.4391	-59.9098	-22.5366	-48.2033	-21.3315	-54.9017	-4.77651
994	-31.5513	-18.5301	-40.1903	-59.6594	-22.3488	-48.3285	-21.1437	-54.4635	-4.68261
995	-31.2382	-18.3423	-40.2529	-59.1586	-22.2236	-48.4537	-21.8949	-55.8407	-4.66383
996	-31.3008	-17.8415	-40.1277	-60.4732	-22.5992	-47.7025	-21.801	-54.9017	-4.30074
997	-31.4887	-18.8431	-40.3155	-60.4106	-22.474	-46.8887	-22.4427	-54.9643	-4.66383
998	-31.0504	-18.5301	-40.1277	-61.2871	-22.5366	-48.0155	-22.1297	-54.9643	-4.26944
999	-30.7374	-18.6553	-39.5017	-60.661	-22.3488	-48.0155	-22.5523	-54.4635	-4.31326
1000	-30.5496	-19.0309	-40.0025	-60.1602	-22.5992	-48.1407	-22.1767	-55.2147	-4.67009
1001	-31.113	-18.9683	-39.9399	-60.035	-22.9122	-47.8277	-22.5523	-55.0895	-4.25692
1002	-31.113	-18.7179	-39.5643	-59.409	-23.1626	-48.3911	-22.0358	-55.7155	-4.23813
1003	-31.7391	-18.7179	-39.8773	-59.9098	-22.6618	-48.7667	-22.3645	-55.8407	-4.35082
1004	-31.9895	-18.8431	-41.2545	-60.4732	-22.7244	-49.0797	-22.6931	-55.1521	-4.33204
1005	-32.2399	-19.0309	-40.2529	-60.4732	-23.726	-48.2659	-22.5836	-53.4618	-4.31952
1006	-31.8643	-18.4675	-40.0651	-60.5984	-23.413	-50.3318	-22.8496	-54.8391	-4.32578
1007	-32.2399	-18.6553	-39.1261	-59.4716	-22.474	-48.4537	-22.8496	-53.9001	-4.28822
1008	-31.9895	-18.6553	-39.1887	-60.1602	-23.4756	-49.5179	-22.6305	-55.2147	-4.28822
1009	-31.7391	-19.0309	-39.4391	-61.2871	-23.413	-49.3927	-22.8183	-55.3399	-4.307
1010	-32.3025	-19.7821	-39.8773	-61.8505	-23.3504	-53.1488	-23.4287	-55.1521	-4.54488
1011	-32.3025	-19.0309	-40.1277	-61.3497	-23.1	-48.7041	-23.2878	-55.6529	-4.28822
1012	-32.6155	-18.7179	-39.8147	-60.348	-23.6634	-48.4537	-22.2862	-55.5903	-4.307
1013	-31.8643	-19.4065	-39.1887	-61.7253	-23.5382	-49.2675	-22.7557	-55.7781	-4.21935
1014	-32.2399	-19.4691	-40.0651	-62.4765	-24.5399	-50.5822	-22.3801	-56.4041	-4.28196
1015	-32.2399	-18.2797	-40.1277	-62.1635	-23.6634	-49.7683	-22.834	-55.5903	-4.22561
1016	-33.0537	-18.7179	-40.3155	-62.1635	-24.8529	-51.5212	-22.7557	-57.2179	-4.25066
1017	-32.3025	-18.3423	-40.8163	-61.6001	-24.2895	-51.2082	-22.5523	-56.3415	-4.307
1018	-32.4903	-18.6553	-40.7537	-61.4123	-25.7293	-49.6431	-22.8183	-56.5919	-4.33204
1019	-32.6155	-18.1545	-39.8147	-62.2261	-24.2895	-49.5179	-23.1626	-56.1537	-4.36334
1020	-33.1789	-18.3423	-39.6269	-62.1635	-24.2269	-49.3301	-22.6775	-55.7155	-4.45098
1021	-32.5529	-18.7179	-41.0041	-61.9757	-23.726	-49.6431	-22.3488	-55.7781	-4.307
1022	-32.2399	-18.5927	-39.9399	-62.7269	-24.4147	-50.2066	-22.9122	-56.5293	-4.37586
1023	-32.9285	-18.5927	-40.7537	-61.5375	-24.4147	-50.0814	-22.6618	-56.0285	-4.42594
1024	-32.9285	-18.7179	-40.1277	-61.8505	-24.3521	-50.2692	-22.9748	-56.9049	-4.32578
1025	-32.5529	-18.5301	-39.6269	-61.8505	-25.0407	-49.4553	-23.6165	-55.9659	-4.31326
1026	-32.3651	-18.4049	-40.0025	-62.3513	-24.8529	-50.0814	-22.9435	-54.7765	-4.307
1027	-32.3025	-18.5301	-40.6911	-63.2277	-25.2285	-50.0188	-22.2862	-55.0895	-4.70765
1028	-32.1773	-18.5927	-40.3155	-62.3513	-24.9781	-50.3318	-23.0061	-55.7781	-4.65131
1029	-32.1773	-18.5301	-40.3155	-62.3513	-23.726	-50.3318	-22.3645	-54.9643	-4.20057
1030	-32.9285	-19.2187	-38.8757	-62.3513	-24.7277	-51.7716	-22.8966	-55.2147	-4.39464
1031	-32.8659	-18.5301	-39.0635	-63.0399	-24.5399	-49.8936	-23.4287	-54.6513	-4.28196
1032	-33.2415	-18.7179	-38.8757	-63.1025	-24.5399	-50.0188	-22.8653	-55.4025	-4.23813
1033	-33.4919	-19.0309	-40.1277	-62.9773	-25.2911	-52.8358	-22.9592	-55.1521	-4.62001
1034	-33.3041	-18.8431	-39.8773	-62.1635	-26.3553	-50.9578	-23.9764	-54.1505	-4.31952
1035	-32.3651	-18.7179	-40.3781	-61.6627	-24.6651	-51.1456	-23.5069	-55.4651	-4.72017
1036	-32.8033	-18.7805	-39.5643	-62.4139	-24.2895	-51.083	-22.9592	-56.4667	-4.48228
1037	-32.2399	-18.7179	-39.2513	-62.8521	-25.4163	-50.8952	-23.726	-56.5919	-4.48228
1038	-32.8033	-19.8447	-39.4391	-62.2261	-24.7277	-50.8326	-23.6165	-56.3415	-4.43846
1039	-32.4277	-20.2203	-39.7521	-62.1635	-31.3635	-50.8326	-23.1626	-55.7781	-4.51358
1040	-32.7407	-19.4691	-40.6285	-62.9147	-27.5447	-51.5212	-23.3661	-56.2789	-4.50732
1041	-32.4903	-20.283	-39.7521	-62.1635	-25.7293	-51.3334	-23.3035	-56.6545	-4.43846
1042	-32.8659	-20.5334	-40.7537	-62.7895	-27.2943	-51.9594	-23.1626	-56.8423	-4.42594
1043	-33.5545	-19.2187	-40.1277	-61.9131	-28.922	-51.2708	-23.3661	-56.6545	-4.46976
1044	-33.4293	-19.4691	-40.6285	-61.7253	-25.5415	-51.5212	-23.0374	-56.6545	-4.4009
1045	-33.0537	-19.9073	-41.0041	-60.8488	-26.2301	-52.7106	-23.6165	-56.7797	-4.45724
1046	-32.4903	-19.4691	-40.1903	-61.6001	-25.6041	-50.8952	-23.726	-56.2163	-4.41968
1047	-33.1163	-19.4691	-40.1277	-61.7253	-24.4147	-51.4586	-23.2878	-55.5277	-4.39464
1048	-32.9285	-20.0951	-40.1903	-61.9131	-24.7903	-50.9578	-22.8027	-56.5919	-4.41342
1049	-34.1179	-18.7179	-39.9399	-61.9757	-24.6651	-51.1456	-22.8496	-56.0911	-4.39464
1050	-33.6797	-20.3456	-40.5033	-61.3497	-23.5382	-51.2708	-22.6775	-57.4684	-4.44472
1051	-34.3683	-19.4065	-40.9415	-62.1009	-23.9138	-51.8342	-23.2252	-56.1537	-4.76399
1052	-33.5545	-19.5943	-39.6895	-60.9741	-23.7886	-51.4586	-22.8183	-56.8423	-4.36334
1053	-33.4919	-19.4691	-40.2529	-61.7879	-23.9138	-50.5822	-23.773	-56.7171	-4.33204
1054	-33.1789	-19.6569	-42.9448	-61.6627	-25.1033	-50.77	-23.3974	-57.3432	-4.48228
1055	-33.3041	-19.3439	-40.0651	-62.1009	-24.1643	-51.5838	-22.5679	-56.8423	-4.34456
1056	-33.9927	-19.3439	-41.8179	-62.0383	-24.2269	-50.3944	-23.0374	-56.7797	-4.72017
1057	-33.4919	-19.8447	-42.5692	-62.3513	-24.6651	-50.2692	-23.0531	-55.7781	-4.61375
1058	-32.5529	-19.0935	-40.0651	-61.5375	-24.9155	-51.9594	-22.5523	-56.5919	-4.63253
1059	-33.1789	-19.2187	-39.2513	-62.4139	-24.8529	-52.7106	-23.1157	-57.0928	-4.56366
1060	-33.2415	-18.9057	-40.0025	-62.4139	-25.1033	-52.2724	-23.0844	-57.2806	-4.50732
1061	-33.2415	-19.0935	-40.1903	-62.7895	-25.0407	-51.9594	-23.3661	-57.0301	-4.50732
1062	-32.4277	-19.0309	-39.8773	-63.4781	-24.6651	-53.5245	-22.834	-57.7188	-4.48228
1063	-33.1789	-19.4691	-40.1277	-62.4765	-24.0391	-52.8984	-22.2393	-56.0911	-4.4948
1064	-33.2415	-19.4065	-39.6269	-63.5407	-25.0407	-54.0879	-22.7557	-56.9049	-4.57618
1065	-32.6781	-20.0325	-39.5643	-63.2277	-24.6651	-52.1472	-24.0547	-56.4041	-4.55114
1066	-32.6155	-19.3439	-40.2529	-62.1635	-25.7293	-52.335	-22.9748	-57.4684	-4.45098
1067	-32.8033	-19.3439	-39.2513	-63.0399	-25.4789	-51.9594	-22.5836	-57.1554	-4.51358
1068	-32.7407	-19.6569	-39.4391	-62.4139	-25.6041	-53.0862	-23.0374	-56.5919	-4.59496
1069	-33.3667	-19.7195	-39.0009	-63.0399	-24.6651	-52.2724	-23.1783	-56.5293	-4.4635
1070	-32.7407	-20.4708	-39.2513	-61.9757	-24.7277	-53.2114	-23.3661	-56.5293	-4.53236
1071	-32.6155	-19.2813	-39.4391	-62.8521	-24.6025	-52.2724	-23.5069	-55.6529	-4.48854
1072	-32.9285	-19.9073	-39.3765	-62.1635	-25.1033	-52.2098	-22.8496	-55.2147	-4.56366
1073	-32.9285	-19.0935	-40.1903	-61.6627	-24.7903	-52.961	-22.9592	-55.6529	-4.53236
1074	-32.8033	-18.7805	-40.1903	-61.1619	-25.4789	-53.274	-22.9279	-55.9033	-4.56992
1075	-32.6155	-19.0935	-41.6927	-61.9757	-25.1033	-52.8358	-23.2565	-56.2163	-4.5574
1076	-33.1163	-18.9057	-40.1903	-61.5375	-25.2911	-53.2114	-22.9748	-55.7781	-4.48228
1077	-32.4277	-19.6569	-42.1309	-62.4765	-26.1049	-53.0236	-22.8809	-56.5293	-4.56366
1078	-32.6155	-19.2813	-40.5659	-62.3513	-24.6025	-52.8984	-23.0687	-56.7797	-4.64505
1079	-32.8033	-19.7195	-40.1277	-63.1651	-25.4163	-53.5245	-22.9435	-57.4058	-4.60748
1080	-32.4903	-19.3439	-40.3781	-62.9773	-24.8529	-55.0895	-23.4756	-56.8423	-4.53236
1081	-32.9285	-18.9683	-39.8773	-62.9147	-24.0391	-53.587	-23.6165	-56.9675	-4.61375
1082	-32.5529	-19.2187	-40.8163	-63.7911	-24.4773	-53.1488	-23.4287	-55.9659	-4.69513
1083	-32.9285	-19.2187	-40.3155	-63.7285	-24.9155	-53.6497	-23.726	-57.1554	-4.70765
1084	-33.9301	-20.6586	-40.6911	-62.6643	-24.7903	-54.3383	-23.2722	-55.9033	-4.59496
1085	-33.8049	-19.1561	-41.5675	-64.0415	-25.0407	-57.9692	-23.6947	-55.9659	-4.77651
1086	-33.9927	-18.7179	-41.2545	-64.6676	-25.6041	-55.5277	-23.4443	-56.0911	-4.5574
1087	-33.5545	-18.8431	-40.7537	-65.1058	-25.4163	-54.3383	-23.2096	-56.4667	-4.64505
1088	-34.1805	-18.9057	-40.9415	-64.2293	-25.5415	-56.0285	-23.413	-56.4041	-4.51358
1089	-34.8065	-18.7179	-41.5049	-65.1058	-26.3553	-58.5326	-24.0078	-56.0285	-4.64505
1090	-34.9317	-18.8431	-42.6944	-64.7928	-26.2927	-60.2854	-24.3051	-57.2179	-4.43846
1091	-34.6187	-17.9041	-40.7537	-64.4797	-25.8545	-54.4009	-23.5382	-55.5903	-4.54488
1092	-35.057	-19.2187	-41.4423	-64.0415	-25.2285	-56.2163	-23.8199	-56.9049	-4.59496
1093	-34.8065	-19.3439	-40.9415	-64.7301	-27.0439	-54.1505	-23.8043	-56.4667	-4.5574
1094	-35.37	-18.9683	-41.0667	-64.605	-25.8545	-53.4618	-23.2096	-57.3432	-4.90171
1095	-35.683	-19.0309	-41.3171	-65.3562	-26.1049	-53.2114	-23.2722	-56.2163	-4.62627
1096	-34.3057	-18.2797	-41.3797	-64.605	-25.1659	-53.4618	-23.4913	-57.2806	-4.69513
1097	-34.7439	-18.7805	-41.1919	-65.4814	-24.9155	-53.5245	-23.7104	-58.157	-4.77025
1098	-34.8065	-19.5943	-40.8789	-65.4188	-25.6667	-55.9033	-23.3191	-56.8423	-4.54488
1099	-33.9301	-19.0309	-41.1919	-65.2936	-26.4179	-54.2757	-23.8512	-58.2196	-5.0457
1100	-33.6171	-19.5317	-42.2561	-66.483	-25.9797	-53.4618	-23.3504	-57.2179	-4.50732
1101	-33.8675	-20.1577	-42.0057	-66.17	-26.1049	-52.8984	-23.6321	-57.5936	-4.5574
1102	-33.9301	-19.4691	-41.1919	-65.3562	-25.6667	-53.0862	-23.8669	-57.3432	-4.68261
1103	-33.6171	-19.4691	-41.3171	-65.1684	-25.7293	-53.1488	-24.6338	-57.531	-4.87041
1104	-33.8675	-19.3439	-40.7537	-66.483	-25.8545	-56.7171	-23.9295	-56.6545	-4.63253
1105	-33.6797	-19.6569	-41.8179	-65.544	-25.6667	-57.2179	-23.7886	-57.844	-4.72017
1106	-34.0553	-19.0309	-41.4423	-65.857	-26.2301	-55.0895	-24.4773	-58.0944	-4.59496
1107	-33.9301	-19.3439	-40.7537	-66.17	-25.7293	-54.3383	-24.2895	-57.531	-4.56992
1108	-34.1805	-19.0935	-40.6911	-66.9838	-25.6667	-55.6529	-24.8059	-59.3464	-4.69513
1109	-34.3683	-19.6569	-41.6301	-67.735	-26.0423	-54.7765	-24.6651	-57.7814	-4.65131
1110	-33.2415	-19.2813	-41.3797	-66.8586	-25.4163	-54.5887	-24.4773	-57.9066	-4.61375
1111	-33.6171	-19.4691	-41.6301	-68.3611	-25.7919	-54.6513	-24.4303	-57.2806	-4.57618
1112	-34.2431	-19.5943	-41.8179	-67.6098	-25.9171	-54.3383	-24.5868	-57.5936	-4.56992
1113	-34.5561	-19.5317	-42.0683	-67.422	-26.0423	-57.4684	-24.8685	-57.0301	-4.44472
1114	-34.2431	-19.9699	-41.9431	-66.9212	-25.7293	-62.4765	-24.399	-56.9675	-4.56366
1115	-34.1805	-19.6569	-42.8822	-65.9822	-25.2285	-59.7846	-24.6651	-56.3415	-4.60748
1116	-34.4309	-19.3439	-42.444	-66.4204	-25.3537	-54.9017	-25.4006	-56.6545	-4.94553
1117	-33.9301	-19.6569	-43.2578	-66.8586	-25.6667	-53.9001	-25.651	-57.0928	-4.67635
1118	-33.8049	-18.9683	-42.6944	-67.8602	-25.4163	-54.9017	-25.8701	-57.3432	-5.02692
1119	-33.9301	-19.4691	-42.2561	-67.2968	-25.8545	-60.035	-24.9937	-58.47	-4.77651
1120	-34.4935	-19.6569	-42.8196	-67.7976	-25.7919	-61.1619	-24.6964	-59.1586	-5.44635
1121	-33.9927	-19.4065	-42.1309	-67.5472	-25.1033	-62.9773	-25.0407	-58.2822	-4.65131
1122	-34.6813	-19.7821	-42.6318	-66.7334	-25.7919	-62.6017	-25.4006	-57.4058	-4.73269
1123	-33.8675	-19.2187	-43.5708	-67.6098	-25.3537	-61.6627	-24.8529	-58.2196	-4.72017
1124	-33.8049	-19.2813	-43.4456	-68.048	-25.9797	-60.4106	-25.072	-56.9675	-4.60122
1125	-33.3667	-19.5943	-43.383	-66.9212	-27.0439	-55.7155	-25.3693	-56.5919	-5.40879
1126	-33.6797	-19.7195	-41.7553	-66.483	-26.2301	-57.5936	-25.6041	-57.1554	-4.96431
1127	-33.8675	-19.5943	-42.5066	-67.7976	-26.1049	-59.5968	-25.5728	-57.844	-4.59496
1128	-33.4919	-19.7195	-42.3187	-66.9212	-25.1659	-59.722	-25.4319	-57.9692	-4.56366
1129	-33.8675	-19.5943	-41.8179	-67.2342	-25.3537	-62.9773	-25.6197	-57.9066	-4.58244
1130	-34.1179	-19.8447	-42.757	-67.0464	-25.1659	-61.0367	-25.3537	-57.3432	-4.66383
1131	-33.7423	-19.3439	-41.9431	-67.7976	-24.7277	-56.3415	-25.9015	-56.5919	-4.73269
1132	-33.8049	-19.6569	-42.8822	-66.9212	-25.0407	-64.8554	-26.371	-57.4058	-4.72017
1133	-34.8065	-19.5943	-44.5724	-68.1107	-24.8529	-66.5456	-25.9484	-57.4684	-4.68887
1134	-34.2431	-19.4065	-47.7651	-67.735	-25.7293	-61.4123	-25.5728	-57.0301	-4.63879
1135	-34.4309	-19.6569	-43.5082	-68.6741	-26.7935	-57.5936	-25.9641	-57.4684	-4.63879
1136	-35.1196	-20.0325	-43.5708	-67.9854	-25.6667	-55.9659	-26.4023	-58.5326	-4.68261
1137	-34.3057	-20.4082	-43.6334	-68.4237	-26.1049	-55.9033	-26.8874	-58.157	-4.62627
1138	-35.057	-19.7195	-43.6334	-68.2358	-26.1049	-57.844	-25.1189	-56.2163	-4.5887
1139	-35.057	-19.5943	-44.2594	-66.5456	-25.7293	-60.4106	-25.9171	-57.0928	-4.64505
1140	-34.7439	-19.6569	-43.2578	-67.6724	-25.5415	-58.0944	-26.1362	-57.3432	-4.62001
1141	-34.9317	-19.7195	-43.696	-67.422	-26.6683	-55.9033	-25.6667	-57.9692	-4.62001
1142	-33.9301	-19.7821	-43.07	-67.6724	-25.2285	-55.2773	-25.9484	-56.7797	-4.61375
1143	-34.8691	-19.6569	-43.1326	-68.2985	-25.5415	-57.4684	-25.3224	-58.0318	-4.59496
1144	-34.9317	-20.0325	-42.6318	-67.2342	-26.0423	-60.035	-25.4945	-58.4074	-4.60122
1145	-34.8691	-19.4691	-42.5692	-66.9838	-26.1049	-55.9659	-25.025	-57.5936	-4.65131
1146	-35.2448	-19.4065	-43.1326	-67.422	-26.6683	-55.7155	-24.5868	-57.0301	-4.50732
1147	-34.1179	-19.4065	-43.9464	-68.2985	-27.4821	-57.0928	-24.399	-56.4667	-4.65757
1148	-33.8675	-19.4065	-42.8822	-67.422	-25.8545	-55.9659	-24.8216	-57.2179	-4.66383
1149	-34.3683	-19.0309	-43.2578	-67.9228	-26.0423	-55.9033	-24.7903	-57.2806	-4.61375
1150	-35.4952	-19.6569	-43.2578	-68.2358	-26.1049	-55.4025	-25.072	-57.2179	-4.62001
1151	-34.8691	-18.7805	-42.5066	-68.1732	-26.4805	-56.2789	-25.1346	-56.5293	-4.69513
1152	-34.4309	-19.0935	-42.0683	-67.2342	-25.8545	-60.5984	-24.8842	-56.9049	-5.1396
1153	-34.1179	-19.5317	-42.2561	-68.2358	-25.6041	-58.6578	-24.5712	-57.0301	-5.077
1154	-34.3683	-19.4065	-42.5066	-67.7976	-26.1675	-60.035	-24.399	-56.7171	-4.84537
1155	-34.4309	-19.5943	-42.8196	-67.6724	-26.4179	-59.1586	-24.8372	-57.531	-4.77025
1156	-34.3683	-19.6569	-42.0683	-66.8586	-26.0423	-58.4074	-25.1972	-57.1554	-4.72017
1157	-34.7439	-19.2813	-42.3813	-67.9228	-25.6667	-65.7944	-24.5712	-57.2806	-4.76399
1158	-33.8675	-19.7821	-43.6334	-67.422	-26.0423	-60.4732	-24.1173	-57.531	-4.68887
1159	-34.7439	-19.5317	-43.2578	-67.8602	-26.2927	-57.7188	-25.2598	-57.9066	-4.78903
1160	-33.8049	-19.3439	-43.2578	-67.5472	-24.9781	-56.8423	-24.5086	-58.2822	-4.68887
1161	-33.3667	-20.6586	-43.9464	-69.4879	-26.0423	-56.9675	-24.3364	-58.0318	-4.66383
1162	-34.5561	-19.7821	-43.8838	-68.2985	-25.4789	-56.8423	-24.6807	-58.8456	-4.73269
1163	-33.9301	-19.7195	-44.3846	-68.8619	-26.2301	-56.9049	-24.759	-57.7188	-4.66383
1164	-33.5545	-19.9699	-44.4472	-68.7993	-25.9797	-59.2838	-25.2911	-58.3448	-4.74521
1165	-34.1805	-20.2203	-44.3846	-70.1139	-26.0423	-58.2822	-24.5868	-58.5952	-4.68261
1166	-34.5561	-20.1577	-44.635	-68.9245	-25.6041	-58.7204	-24.4929	-58.2196	-4.65757
1167	-34.7439	-20.2203	-44.5724	-70.3017	-26.2301	-57.6562	-24.0391	-58.783	-4.77025
1168	-35.2448	-20.0951	-44.5098	-67.7976	-25.4789	-59.2838	-23.9295	-58.2196	-4.79529
1169	-35.37	-20.2203	-44.0716	-69.4253	-26.1049	-70.3017	-24.7903	-58.47	-4.78903
1170	-34.7439	-19.7195	-44.1342	-69.3001	-25.6667	-64.4171	-24.7433	-58.8456	-5.40879
1171	-35.3074	-19.9073	-44.8228	-69.7383	-25.9171	-56.9049	-24.2425	-58.7204	-4.83285
1172	-36.5594	-20.4708	-44.4472	-69.6757	-24.9155	-58.2822	-24.3364	-58.7204	-5.22098
1173	-36.2464	-20.0325	-43.5708	-70.5521	-25.4163	-57.9066	-24.8842	-59.8472	-4.75773
1174	-35.5578	-20.5334	-43.8212	-69.9887	-25.6667	-58.157	-24.4773	-59.2838	-4.83911
1175	-34.9943	-20.3456	-43.696	-70.4895	-26.2927	-57.844	-24.133	-58.5326	-4.78277
1176	-34.8065	-19.8447	-43.8838	-69.9887	-25.2285	-59.096	-24.4616	-59.1586	-4.85163
1177	-34.9943	-19.7821	-44.3846	-69.5505	-25.9171	-59.3464	-24.8529	-57.844	-4.82659
1178	-34.9317	-19.7195	-43.8838	-69.6757	-26.7309	-58.5952	-24.4929	-58.6578	-4.83911
1179	-35.5578	-19.9073	-44.1968	-70.1765	-26.2927	-59.5968	-23.7886	-58.8456	-4.86415
1180	-35.1196	-20.5334	-44.7602	-69.2375	-26.4805	-58.0318	-24.5712	-57.7814	-4.83285
1181	-35.6204	-20.4708	-45.3236	-69.2375	-26.9187	-57.9066	-24.4929	-58.783	-4.88919
1182	-35.3074	-20.0325	-44.8228	-69.7383	-25.9797	-58.6578	-24.6651	-60.1602	-4.87041
1183	-34.8065	-20.4708	-44.1968	-69.1123	-27.2943	-58.7204	-24.4616	-58.9082	-4.96431
1184	-33.9927	-19.9699	-44.1968	-69.4879	-26.4179	-59.4716	-24.6964	-59.2212	-4.93927
1185	-34.3057	-20.2203	-45.0732	-70.0513	-27.1691	-60.1602	-24.5712	-57.7814	-4.87041
1186	-34.6187	-19.5943	-44.5098	-71.3033	-26.0423	-59.4716	-24.3834	-58.2196	-4.78903
1187	-34.8691	-19.7821	-44.1342	-71.0529	-26.4805	-59.0334	-24.2582	-58.9708	-4.84537
1188	-34.9317	-20.4082	-45.261	-69.5505	-26.8561	-58.9082	-24.6651	-59.2212	-4.85789
1189	-35.057	-20.4708	-44.6976	-71.6163	-25.9171	-58.5952	-23.2409	-58.9708	-4.81407
1190	-35.1822	-20.0325	-45.3862	-70.3643	-26.9187	-58.4074	-24.4147	-58.5952	-4.95179
1191	-35.1196	-19.7821	-44.8854	-71.2407	-27.1065	-58.9082	-24.399	-58.783	-4.85163
1192	-35.4326	-20.4708	-45.0732	-70.6773	-27.4195	-59.5968	-23.2722	-57.9066	-4.88919
1193	-35.37	-19.7195	-45.1984	-70.9277	-26.5431	-60.2854	-24.2425	-59.6594	-4.84537
1194	-34.8065	-20.5334	-46.8261	-70.3643	-26.4805	-59.722	-24.9311	-59.1586	-4.87041
1195	-35.057	-20.283	-44.5724	-72.2424	-27.4195	-59.8472	-24.6651	-58.6578	-4.84537
1196	-34.4309	-20.4082	-44.8228	-71.4285	-26.8561	-61.0993	-24.3677	-58.5326	-4.69513
1197	-34.4935	-19.8447	-44.5724	-70.1765	-28.5464	-60.0976	-24.2895	-58.2196	-4.80155
1198	-34.8691	-20.0325	-44.0716	-70.9277	-27.2317	-59.722	-24.4616	-59.0334	-4.77025
1199	-34.4935	-20.0951	-44.8228	-70.8651	-26.9813	-59.4716	-24.3521	-57.5936	-4.97684
1200	-34.2431	-21.7228	-44.4472	-70.8025	-27.2317	-60.8488	-24.3208	-58.7204	-4.85163
1201	-35.4326	-20.7212	-44.3846	-70.4895	-26.4805	-59.5968	-24.0704	-59.4716	-4.84537
1202	-34.9317	-20.3456	-44.2594	-71.992	-26.6683	-60.4732	-24.4147	-57.4684	-4.83911
1203	-33.7423	-20.4708	-43.8838	-71.5537	-26.2927	-60.8488	-23.9295	-58.157	-4.88919
1204	-35.1196	-20.596	-44.5724	-71.992	-27.2317	-60.5984	-24.7433	-59.5968	-4.82033
1205	-34.1805	-19.9699	-44.3846	-71.4285	-26.4179	-60.1602	-24.9624	-58.3448	-4.87667
1206	-34.1805	-20.596	-44.1342	-72.1798	-26.8561	-60.4106	-26.0267	-58.47	-4.82033
1207	-34.4309	-20.8464	-44.2594	-71.6163	-26.4805	-60.4106	-23.7417	-58.6578	-4.92675
1208	-34.4935	-20.4708	-44.635	-71.2407	-27.1065	-61.1619	-24.086	-59.3464	-4.77025
1209	-33.8049	-19.9073	-44.009	-71.5537	-26.5431	-61.6627	-23.8356	-57.9692	-4.88919
1210	-33.9301	-20.2203	-43.1952	-71.9294	-27.5447	-60.5358	-24.4147	-57.9066	-4.84537
1211	-34.1179	-20.6586	-44.009	-72.4302	-25.3537	-61.6627	-24.2895	-58.47	-5.02692
1212	-34.6813	-20.283	-43.07	-71.7415	-26.4179	-61.8505	-24.446	-58.0944	-5.16464
1213	-34.0553	-19.6569	-42.6944	-73.0562	-27.7326	-61.3497	-24.5712	-58.6578	-4.82033
1214	-34.7439	-19.9699	-43.1326	-71.7415	-27.4821	-62.2261	-24.6494	-57.531	-4.82659
1215	-35.4952	-19.8447	-43.3204	-71.9294	-27.0439	-60.7863	-24.2582	-58.0944	-4.87667
1216	-35.4326	-20.4708	-44.1342	-72.7432	-27.4821	-61.0993	-24.9155	-58.47	-4.87041
1217	-35.057	-20.4708	-44.5098	-71.4285	-27.7326	-65.0432	-24.9468	-57.7814	-4.77651
1218	-35.4952	-20.3456	-43.696	-72.931	-26.9187	-64.0415	-25.0563	-57.9692	-5.12708
1219	-34.8691	-20.283	-44.2594	-72.618	-27.6073	-63.1651	-24.6181	-59.1586	-4.9831
1220	-35.1822	-20.3456	-44.5724	-72.3676	-28.1708	-60.5984	-24.3521	-58.2822	-4.83911
1221	-35.683	-20.909	-44.5098	-73.0562	-27.2317	-61.5375	-25.5415	-58.9082	-4.83285
1222	-35.1196	-20.7212	-44.7602	-73.6196	-27.3569	-61.0993	-24.6494	-57.9066	-4.89545
1223	-35.683	-20.909	-44.8854	-74.1204	-27.9204	-60.5358	-24.7903	-56.7797	-4.82033
1224	-35.8082	-20.5334	-45.6366	-72.5554	-26.8561	-60.5358	-24.9468	-57.7188	-4.81407
1225	-35.5578	-20.3456	-45.887	-72.931	-27.8578	-61.0367	-25.2285	-56.7171	-4.75147
1226	-35.4326	-20.8464	-45.574	-74.183	-27.7952	-60.9741	-24.9781	-58.157	-5.1396
1227	-35.5578	-21.0968	-45.0106	-71.992	-27.6073	-60.5984	-25.1659	-58.6578	-4.85163
1228	-35.683	-20.9716	-44.948	-71.992	-28.1082	-61.1619	-25.1972	-58.0944	-4.93301
1229	-35.4952	-20.7838	-45.574	-72.4302	-28.7342	-62.0383	-25.0407	-57.844	-4.80155
1230	-35.1196	-20.5334	-44.635	-72.931	-28.7968	-61.3497	-25.4789	-57.531	-4.88293
1231	-35.683	-20.0951	-46.2001	-72.8684	-27.9204	-61.0367	-25.698	-57.3432	-4.81407
1232	-35.4326	-20.7838	-45.3862	-73.3066	-27.8578	-61.5375	-24.8216	-58.0944	-4.93927
1233	-35.4952	-20.2203	-45.3862	-73.9952	-27.4195	-63.3529	-24.8842	-57.9066	-4.77025
1234	-35.4952	-20.283	-45.574	-73.6196	-27.4821	-62.4765	-24.3834	-57.9066	-4.88293
1235	-35.9334	-19.9073	-45.1984	-73.9326	-27.5447	-62.6643	-25.3067	-58.0944	-4.76399
1236	-36.1838	-20.7838	-44.8854	-73.87	-27.4195	-64.1041	-24.5399	-57.9692	-4.86415
1237	-35.6204	-20.0325	-46.2001	-73.8074	-26.9813	-70.0513	-24.7277	-58.5326	-4.94553
1238	-36.1838	-19.7821	-46.3879	-73.7448	-27.7952	-70.8651	-25.4632	-58.157	-4.92675
1239	-36.2464	-20.0951	-50.457	-73.9952	-26.8561	-65.9822	-25.2911	-58.47	-4.88919
1240	-35.37	-20.8464	-49.3927	-74.183	-26.9187	-74.5586	-25.1346	-57.2179	-4.9831
1241	-36.8724	-20.5334	-45.6992	-75.2472	-26.7309	-63.2277	-24.6651	-57.3432	-5.00188
1242	-36.2464	-20.6586	-45.574	-75.3724	-27.983	-64.0415	-25.2128	-57.844	-4.95805
1243	-36.1838	-21.0342	-46.3879	-74.809	-27.2943	-64.4171	-25.5884	-58.0318	-4.93301
1244	-36.1838	-21.0342	-44.7602	-73.87	-27.2943	-63.5407	-24.8216	-57.531	-5.05822
1245	-35.8082	-20.596	-47.3269	-74.6212	-27.5447	-63.7911	-25.3693	-57.3432	-5.47139
1246	-35.6204	-20.5334	-46.3253	-74.4334	-27.7952	-63.0399	-25.6041	-57.4684	-4.97684
1247	-35.6204	-20.909	-48.8919	-73.4944	-28.5464	-63.8537	-25.2285	-58.3448	-5.07074
1248	-36.1212	-20.4082	-46.5757	-74.2456	-28.1708	-66.4204	-24.6181	-58.3448	-5.08326
1249	-36.5594	-20.5334	-46.3253	-75.6855	-27.2317	-63.0399	-24.8059	-57.3432	-4.90171
1250	-36.6846	-20.6586	-46.2627	-75.9359	-28.296	-64.7928	-25.1972	-58.47	-4.98936
1251	-36.309	-19.7821	-46.7009	-75.3098	-28.2334	-65.2936	-25.2911	-58.3448	-4.96431
1252	-36.3716	-20.4082	-46.3879	-75.8107	-27.983	-65.7944	-25.4163	-58.3448	-5.2648
1253	-36.5594	-20.5334	-46.1375	-76.1863	-27.7326	-63.7285	-25.6354	-57.6562	-5.22724
1254	-36.3716	-20.909	-46.6383	-75.8107	-28.609	-67.7976	-26.0267	-57.9066	-4.99562
1255	-36.4342	-20.0951	-46.9513	-75.435	-27.8578	-66.2952	-25.6041	-58.47	-5.03944
1256	-35.996	-21.1594	-47.4521	-76.0611	-29.1724	-68.4863	-25.1972	-58.3448	-5.00814
1257	-36.2464	-21.0342	-47.2017	-76.8123	-28.922	-70.3017	-26.2771	-57.9692	-5.07074
1258	-36.6846	-20.4082	-46.8261	-75.6229	-28.4838	-68.1732	-25.8858	-58.6578	-5.08326
1259	-36.309	-20.7838	-47.7025	-76.4367	-29.235	-66.6082	-26.1049	-58.47	-5.05196
1260	-35.9334	-20.2203	-47.7651	-75.3724	-27.983	-67.7976	-26.1988	-58.0944	-5.54651
1261	-36.2464	-21.3472	-48.4537	-77.0001	-29.2976	-68.8619	-26.4336	-58.2822	-5.56529
1262	-36.1838	-21.222	-47.7651	-76.3115	-28.922	-67.2342	-26.7935	-58.9082	-5.52773
1263	-36.309	-21.2846	-47.4521	-76.1237	-28.6716	-70.6147	-25.6041	-57.0928	-5.57781
1264	-35.8708	-21.0968	-47.1391	-76.1237	-29.1098	-66.2952	-26.1675	-57.6562	-5.30862
1265	-36.622	-20.8464	-47.7651	-76.3115	-28.1708	-63.5407	-25.4945	-57.4058	-5.077
1266	-36.4968	-20.6586	-47.8277	-75.8107	-27.6073	-66.796	-25.8858	-57.9692	-5.23976
1267	-36.6846	-21.0342	-48.2659	-75.8107	-28.5464	-64.6676	-25.9015	-58.47	-5.44635
1268	-36.1212	-21.0968	-49.2049	-75.6855	-27.8578	-65.4814	-25.9484	-58.783	-5.20846
1269	-36.6846	-21.0968	-48.1407	-77.1253	-28.8594	-64.8554	-25.7919	-58.9082	-5.35245
1270	-36.7472	-20.4708	-48.5163	-76.6871	-28.8594	-64.9806	-26.371	-59.9724	-5.03944
1271	-36.4342	-20.4082	-47.8903	-76.5619	-28.7342	-66.796	-26.3553	-58.5326	-5.39627
1272	-36.4342	-21.1594	-48.6415	-76.7497	-28.5464	-64.7928	-25.3693	-58.0318	-5.11456
1273	-36.7472	-20.7212	-47.8277	-77.4383	-29.1098	-65.6692	-25.1502	-58.157	-5.05196
1274	-37.1854	-20.3456	-48.0781	-76.1863	-28.7342	-66.9212	-25.2285	-59.9098	-4.99562
1275	-36.8724	-20.4708	-47.7651	-76.9375	-28.296	-67.7976	-25.4006	-58.8456	-5.00814
1276	-36.2464	-20.283	-47.5147	-78.3773	-28.0456	-67.109	-25.9328	-59.6594	-5.03944
1277	-36.1212	-21.2846	-47.6399	-77.0001	-28.609	-66.6708	-26.1519	-59.8472	-5.15212
1278	-35.996	-20.7212	-47.6399	-76.0611	-28.5464	-67.5472	-25.9797	-58.6578	-5.077
1279	-36.0586	-21.1594	-47.7651	-78.7529	-27.9204	-67.6724	-25.9015	-59.2212	-5.14586
1280	-36.4342	-20.7838	-47.2017	-78.1895	-27.9204	-68.6741	-25.6197	-59.2838	-5.09578
1281	-36.3716	-21.0968	-47.9529	-78.7529	-27.7952	-64.918	-26.4649	-59.2212	-5.077
1282	-35.8708	-21.2846	-47.2643	-77.7513	-28.5464	-66.3578	-25.7449	-58.2822	-5.08952
1283	-36.3716	-21.2846	-47.1391	-78.2521	-28.5464	-66.17	-26.637	-59.1586	-5.15212
1284	-36.5594	-20.909	-47.3895	-77.7513	-28.922	-66.3578	-26.2771	-58.5952	-5.12082
1285	-36.2464	-22.8496	-48.0155	-77.8139	-27.6073	-67.422	-25.8388	-57.9692	-5.12082
1286	-35.9334	-20.8464	-47.7651	-78.1269	-27.7326	-68.1732	-26.0736	-58.0944	-5.1396
1287	-36.8098	-22.787	-47.4521	-79.1911	-27.7326	-67.735	-25.8858	-58.7204	-5.08326
1288	-36.622	-20.5334	-47.8903	-78.8155	-27.3569	-65.9196	-25.9015	-59.096	-5.13334
1289	-37.3106	-20.4082	-47.5147	-79.0033	-27.8578	-68.7367	-25.5415	-59.5342	-5.10204
1290	-36.4968	-21.5976	-48.0155	-78.8781	-27.9204	-67.1716	-26.0267	-58.47	-5.11456
1291	-36.1212	-20.7838	-47.2643	-79.8172	-28.3586	-67.422	-25.6823	-58.4074	-5.09578
1292	-36.1212	-21.4724	-47.1391	-80.0676	-27.3569	-71.7415	-26.8248	-59.3464	-5.12708
1293	-37.0602	-21.0968	-47.2643	-79.0033	-27.3569	-71.8041	-26.4336	-59.1586	-5.16464
1294	-37.248	-20.7838	-47.7651	-79.1911	-27.4195	-72.4302	-26.0893	-59.5968	-5.03318
1295	-36.2464	-21.5976	-47.4521	-79.1285	-27.6699	-71.6789	-26.0267	-59.0334	-5.17716
1296	-36.622	-21.9106	-47.2017	-77.5009	-27.6073	-69.9887	-26.3866	-58.2196	-5.14586
1297	-36.0586	-21.1594	-48.1407	-77.9391	-27.2317	-72.9936	-26.0423	-58.2822	-5.08952
1298	-35.8082	-21.7854	-48.7041	-78.5651	-27.8578	-71.8041	-26.0267	-58.9082	-5.06448
1299	-36.5594	-21.1594	-49.4553	-79.1911	-28.3586	-69.8635	-25.6667	-59.096	-5.43383
1300	-36.2464	-21.7854	-50.0188	-78.5651	-28.3586	-67.9854	-25.6667	-58.47	-5.1396
1301	-37.3106	-21.7854	-49.0797	-78.6277	-29.3602	-70.8651	-25.8076	-57.6562	-5.1709
1302	-36.8098	-21.4724	-49.5805	-77.5009	-28.609	-70.3643	-26.4023	-58.2822	-5.18968
1303	-36.8724	-22.161	-49.5805	-77.6887	-29.2976	-69.9887	-25.6354	-58.2196	-5.2961
1304	-36.4342	-21.9106	-49.7057	-77.8139	-28.8594	-71.992	-25.7762	-58.2822	-5.42131
1305	-36.8724	-22.0984	-49.2049	-79.0659	-28.5464	-73.6822	-25.7919	-58.2196	-5.21472
1306	-36.1212	-22.2236	-48.8919	-79.3164	-28.1708	-67.9854	-26.011	-58.5952	-5.18342
1307	-36.7472	-21.1594	-49.9562	-78.5025	-28.5464	-69.0497	-25.4789	-58.2822	-5.15838
1308	-36.2464	-21.222	-49.0797	-78.9407	-29.7984	-67.9228	-25.4476	-58.0944	-5.077
1309	-36.1838	-21.6602	-49.3927	-78.5025	-28.6716	-71.9294	-25.8701	-59.5342	-5.14586
1310	-37.0602	-21.3472	-49.1423	-79.5042	-28.296	-71.4285	-25.338	-58.47	-5.15838
1311	-36.935	-21.7228	-49.1423	-78.9407	-28.2334	-72.6806	-25.5884	-59.5968	-5.1396
1312	-37.3106	-21.7228	-49.1423	-77.9391	-28.1708	-69.8635	-25.6354	-57.844	-5.18968
1313	-37.1228	-22.161	-49.0797	-79.5042	-27.6699	-68.6115	-26.058	-58.4074	-5.17716
1314	-37.1228	-21.222	-49.1423	-80.1302	-27.7326	-69.3001	-26.6527	-58.2822	-5.2961
1315	-37.561	-22.0358	-48.7667	-80.005	-27.3569	-66.2326	-25.0876	-57.9066	-5.12708
1316	-36.5594	-21.7854	-49.2049	-79.3164	-28.1082	-66.796	-26.0736	-57.9066	-5.1396
1317	-36.8724	-21.9106	-49.2675	-80.318	-27.4195	-68.4863	-25.1189	-58.3448	-5.15838
1318	-35.9334	-21.7228	-48.7041	-79.8172	-28.0456	-66.4204	-26.0893	-57.9066	-5.2648
1319	-35.996	-22.2236	-48.9545	-80.2554	-27.4821	-66.4204	-24.8685	-58.4074	-5.19594
1320	-35.3074	-21.7228	-49.4553	-81.0066	-27.6699	-67.4846	-25.1189	-58.6578	-5.18968
1321	-37.0602	-22.2236	-50.144	-80.5684	-27.6699	-67.4846	-25.1815	-58.5952	-5.27106
1322	-36.8098	-21.7228	-49.5805	-80.4432	-28.4838	-69.3001	-25.698	-59.3464	-5.33366
1323	-37.0602	-21.7854	-49.831	-80.1928	-28.296	-69.1123	-25.2285	-59.5968	-5.39001
1324	-36.622	-21.5976	-50.2066	-81.57	-28.296	-69.1749	-25.0407	-59.8472	-5.34619
1325	-36.4342	-21.7228	-50.3944	-80.8188	-28.7968	-71.3033	-24.9468	-58.8456	-5.3274
1326	-37.4358	-21.6602	-49.2675	-80.631	-27.7326	-70.1765	-26.0267	-58.9082	-5.20846
1327	-37.1228	-22.161	-50.144	-80.318	-28.4212	-70.1765	-25.7606	-59.409	-5.34619
1328	-36.8724	-21.3472	-49.5805	-79.3164	-29.1098	-69.1749	-25.5102	-59.3464	-5.28984
1329	-37.3732	-21.3472	-49.7057	-80.1302	-28.3586	-69.3001	-24.7433	-58.8456	-5.23976
1330	-37.0602	-21.535	-49.7683	-79.3164	-28.3586	-70.1139	-25.4163	-58.9708	-5.40879
1331	-37.561	-21.6602	-49.6431	-79.1285	-28.609	-72.4302	-24.5555	-57.7188	-5.28358
1332	-38.1244	-21.1594	-53.7123	-79.6294	-27.6073	-67.3594	-24.5086	-58.6578	-5.25854
1333	-37.3106	-20.7838	-53.6497	-79.8798	-28.4212	-65.9196	-25.7449	-58.9082	-5.2335
1334	-37.4984	-21.1594	-50.457	-79.6294	-27.7326	-68.1732	-24.712	-58.5326	-5.25228
1335	-36.9976	-21.0342	-49.7683	-79.1285	-27.2943	-68.1107	-24.8842	-58.5326	-5.42757
1336	-37.0602	-21.4098	-50.3318	-79.379	-27.5447	-69.8635	-24.9781	-59.5968	-5.15212
1337	-37.1854	-21.7854	-51.396	-79.6294	-26.8561	-70.5521	-24.6181	-59.3464	-5.3274
1338	-37.3106	-21.1594	-51.0204	-78.9407	-27.4821	-67.2342	-24.5712	-58.3448	-5.27106
1339	-36.5594	-21.3472	-51.3334	-79.2538	-28.3586	-74.0578	-25.1189	-59.096	-5.55277
1340	-36.4342	-21.3472	-51.7716	-78.9407	-27.3569	-68.2358	-25.2911	-58.6578	-5.24602
1341	-37.248	-21.848	-52.5228	-78.4399	-27.6699	-68.2985	-24.5868	-58.4074	-5.33366
1342	-36.4342	-22.0984	-51.2708	-77.8139	-28.1082	-67.3594	-24.5712	-59.2838	-5.2961
1343	-37.3106	-21.535	-51.2082	-77.9391	-28.2334	-69.8009	-25.385	-59.1586	-5.30862
1344	-36.4342	-21.0968	-50.8952	-79.5668	-27.7952	-70.4269	-25.6667	-58.8456	-5.24602
1345	-37.6862	-21.6602	-50.5196	-78.5025	-28.3586	-69.5505	-24.8059	-59.1586	-5.18968
1346	-37.4984	-20.8464	-51.396	-79.4416	-28.6716	-70.8025	-25.2285	-57.844	-5.2961
1347	-37.1228	-21.3472	-49.4553	-79.6294	-28.5464	-66.2326	-24.7746	-58.157	-5.2961
1348	-37.3732	-20.9716	-50.0814	-80.7562	-28.1708	-71.6789	-24.9468	-57.4684	-5.27732
1349	-37.6236	-21.2846	-49.7057	-79.9424	-27.4195	-69.4253	-25.8232	-58.5952	-5.30862
1350	-37.0602	-21.222	-49.5179	-80.3806	-27.7952	-71.3033	-25.4006	-57.844	-5.19594
1351	-37.6862	-21.4724	-50.0814	-78.9407	-27.8578	-75.7481	-25.5571	-58.5952	-5.32114
1352	-38.2496	-21.535	-50.3944	-79.2538	-28.4212	-75.4977	-25.2911	-58.0944	-5.27732
1353	-37.561	-21.4098	-50.9578	-79.9424	-28.2334	-73.87	-25.1033	-57.844	-5.33366
1354	-37.4358	-21.2846	-51.2708	-81.0066	-28.1082	-74.6838	-25.1659	-58.2196	-5.2335
1355	-37.4984	-21.3472	-51.3334	-80.3806	-28.9846	-74.5586	-25.3693	-58.0944	-5.28984
1356	-37.248	-21.5976	-50.5822	-80.4432	-28.609	-73.4944	-25.4006	-58.6578	-5.77188
1357	-37.6862	-21.535	-51.4586	-81.0066	-28.1708	-74.3082	-25.5884	-57.4684	-5.61537
1358	-37.6236	-21.9106	-50.457	-80.7562	-27.9204	-73.9326	-24.9781	-57.9692	-5.60911
1359	-37.7488	-21.535	-50.8952	-81.257	-28.1708	-73.4318	-25.6041	-57.2806	-5.68423
1360	-37.248	-21.4724	-50.8952	-81.0692	-28.5464	-72.8058	-25.5258	-58.5326	-5.42757
1361	-37.561	-21.9732	-51.7716	-80.6936	-28.7342	-70.8651	-25.5415	-59.409	-5.27106
1362	-37.6862	-21.2846	-51.396	-80.8814	-28.8594	-68.048	-26.2145	-58.6578	-5.32114
1363	-37.561	-21.848	-51.8342	-80.318	-29.2976	-70.7399	-26.0736	-58.2196	-5.22724
1364	-37.7488	-21.4098	-51.1456	-80.318	-29.2976	-67.735	-25.6041	-59.096	-5.28358
1365	-37.3106	-21.0968	-50.8326	-79.8798	-30.0488	-68.5489	-25.385	-58.157	-5.28358
1366	-38.4374	-21.535	-50.5822	-80.1302	-29.4228	-68.6741	-25.6041	-57.9066	-5.34619
1367	-38.2496	-21.3472	-50.5196	-81.1318	-28.7342	-68.5489	-26.1362	-58.3448	-5.3274
1368	-38.187	-22.0984	-50.2692	-81.3196	-28.9846	-68.7367	-25.8388	-58.3448	-5.32114
1369	-38.1244	-21.4724	-50.6448	-82.1334	-28.7342	-68.1732	-25.3693	-57.4684	-5.34619
1370	-37.1854	-22.161	-50.6448	-82.1334	-29.4228	-68.7993	-25.4945	-58.8456	-5.28984
1371	-37.7488	-24.8529	-50.8326	-81.5074	-29.6106	-69.3001	-25.7606	-57.9692	-5.41505
1372	-38.5	-21.4098	-51.4586	-82.1334	-30.0488	-68.4237	-25.7449	-57.5936	-5.35245
1373	-38.6878	-22.0984	-52.1472	-81.1318	-30.0488	-69.6757	-26.1832	-58.5326	-5.38375
1374	-38.7505	-21.9106	-51.709	-81.57	-29.861	-67.8602	-26.3866	-58.0318	-5.22724
1375	-38.5626	-21.9732	-52.2724	-81.3196	-30.2992	-68.2358	-25.9484	-58.2822	-5.40253
1376	-38.187	-22.2236	-51.5212	-80.5684	-30.0488	-68.2358	-26.5588	-57.4684	-5.38375
1377	-37.4984	-21.6602	-51.4586	-82.0082	-30.2992	-68.7367	-26.7779	-58.7204	-5.36497
1378	-38.2496	-21.7854	-52.335	-83.1351	-30.3618	-68.6741	-26.5431	-56.8423	-5.40253
1379	-38.0618	-21.7854	-51.1456	-82.3838	-30.8	-68.7367	-26.2301	-59.096	-5.37123
1380	-38.2496	-21.3472	-53.4618	-80.8814	-31.4261	-69.8009	-26.0423	-58.3448	-5.20846
1381	-38.3122	-21.6602	-51.4586	-82.196	-30.1114	-71.992	-26.4649	-58.47	-5.37749
1382	-38.6252	-22.5366	-51.6464	-82.8847	-30.9878	-77.0001	-26.9187	-58.2196	-5.34619
1383	-37.874	-21.9732	-51.396	-82.1334	-30.487	-71.8668	-26.324	-57.6562	-5.33366
1384	-37.4984	-22.5992	-51.396	-82.3838	-31.2382	-69.1749	-26.2301	-58.3448	-5.39627
1385	-38.9383	-22.4114	-51.1456	-82.5716	-31.113	-69.1123	-26.7935	-58.2822	-5.43383
1386	-37.8114	-22.474	-50.8952	-82.0708	-30.9878	-68.9245	-26.8561	-57.844	-5.2961
1387	-38.187	-22.4114	-51.709	-82.822	-29.9236	-68.6115	-26.8561	-57.7814	-5.43383
1388	-37.6862	-22.474	-51.396	-81.9456	-30.2366	-70.1139	-25.9171	-57.2806	-5.44635
1389	-38.6252	-22.161	-51.2082	-81.3196	-30.1114	-69.5505	-26.8248	-57.4058	-5.42757
1390	-38.0618	-22.0984	-52.2724	-82.1334	-29.9236	-77.8765	-26.5118	-57.7814	-5.34619
1391	-38.8757	-21.5976	-50.9578	-82.4464	-29.9862	-76.9375	-26.1519	-57.9066	-5.33366
1392	-39.0635	-21.7228	-50.5196	-82.3838	-31.1756	-74.6838	-26.637	-57.7188	-5.62163
1393	-38.6252	-22.3488	-51.396	-82.822	-30.174	-72.3676	-26.9657	-57.9066	-5.40879
1394	-38.4374	-21.848	-51.396	-82.1334	-29.9862	-74.3082	-26.6527	-58.7204	-5.33366
1395	-39.0635	-21.3472	-51.3334	-82.0082	-30.7374	-69.4253	-26.7622	-57.7188	-5.35871
1396	-38.5	-22.0984	-51.7716	-83.0099	-30.1114	-70.1139	-26.684	-58.9082	-5.36497
1397	-38.6878	-22.161	-52.2724	-83.0099	-29.548	-68.1732	-26.3084	-58.4074	-5.30862
1398	-38.0618	-22.5366	-51.8968	-82.5716	-30.3618	-69.1749	-26.2301	-58.9082	-5.44635
1399	-38.3122	-22.0984	-51.8342	-84.0115	-29.6106	-68.7367	-25.7919	-58.157	-5.68423
1400	-37.6862	-22.161	-51.709	-82.8847	-30.9252	-70.1765	-26.684	-57.4684	-5.847
1401	-38.187	-22.2862	-50.5822	-83.5107	-30.2366	-69.6757	-26.4962	-58.2196	-6.05984
1402	-37.9992	-22.0358	-51.6464	-83.5733	-29.235	-68.5489	-25.6667	-58.2196	-5.44009
1403	-38.2496	-22.474	-51.2082	-84.3245	-29.2976	-75.2472	-25.5415	-58.5952	-5.46513
1404	-38.3122	-22.0984	-52.0846	-83.5733	-28.9846	-78.6277	-25.2598	-58.2822	-5.42757
1405	-38.0618	-22.0984	-51.8968	-83.5733	-29.6732	-70.3643	-26.8092	-58.4074	-5.80944
1406	-38.2496	-22.5992	-52.648	-84.1993	-29.3602	-68.5489	-26.637	-59.1586	-5.42131
1407	-38.6878	-22.161	-52.5228	-83.7611	-29.9236	-70.6147	-26.1362	-58.6578	-5.33366
1408	-38.5626	-22.2862	-52.961	-85.0131	-29.7358	-84.3245	-25.7919	-58.9082	-5.35245
1409	-38.5626	-22.2236	-51.9594	-83.4481	-29.4854	-79.1285	-29.4541	-60.1602	-5.40253
1410	-39.0635	-22.9748	-52.7106	-84.3245	-29.3602	-69.6131	-26.5275	-59.5968	-5.41505
1411	-38.187	-22.161	-51.5212	-83.0725	-29.548	-70.0513	-26.1675	-58.3448	-5.27732
1412	-38.5	-22.5992	-52.022	-83.8237	-29.861	-84.1367	-26.2614	-59.409	-5.27732
1413	-38.3748	-22.4114	-51.5212	-82.6968	-29.7984	-73.4318	-26.4023	-59.2838	-5.33366
1414	-37.8114	-22.2236	-52.1472	-83.6359	-29.1724	-81.8204	-26.5901	-60.035	-5.37123
1415	-38.6878	-22.9748	-52.1472	-83.5733	-29.3602	-77.5635	-26.7153	-59.5342	-5.34619
1416	-37.9366	-23.1626	-52.2098	-83.6359	-30.6122	-84.3245	-26.3084	-60.661	-5.39001
1417	-38.1244	-22.7244	-51.6464	-83.9489	-29.7984	-86.6408	-26.2145	-59.5342	-5.40879
1418	-38.3748	-23.1626	-52.7106	-84.9505	-29.7358	-89.583	-26.4336	-60.5984	-5.33992
1419	-38.1244	-22.9748	-52.2098	-83.8863	-29.861	-82.196	-26.5901	-59.9724	-5.45261
1420	-37.874	-23.6634	-51.6464	-83.2603	-29.6106	-81.9456	-26.5588	-60.348	-5.43383
1421	-36.8724	-23.2252	-50.7074	-83.6359	-30.7374	-87.1416	-26.6214	-61.7253	-5.40879
1422	-38.187	-22.8496	-51.5838	-83.8237	-29.4228	-85.5139	-26.371	-61.0367	-5.40879
1423	-38.4374	-22.7244	-50.2692	-83.6985	-30.2992	-78.3773	-25.9797	-60.5984	-5.33992
1424	-37.9366	-23.1	-51.083	-83.1977	-30.2366	-79.9424	-26.2614	-60.8488	-5.43383
1425	-38.3122	-23.3504	-51.3334	-83.7611	-30.7374	-77.5635	-26.9187	-60.7863	-5.44635
1426	-37.8114	-22.5366	-51.4586	-84.3245	-29.861	-82.2586	-27.263	-60.7236	-5.76562
1427	-37.874	-23.0374	-51.5838	-83.8237	-30.3618	-84.2619	-25.9328	-59.9724	-5.71553
1428	-37.4358	-23.1626	-50.7074	-84.0115	-29.4228	-84.4497	-26.5588	-60.4106	-5.40879
1429	-38.3122	-23.2878	-50.9578	-84.3245	-28.7968	-76.5619	-26.4179	-60.4732	-5.86578
1430	-38.3122	-22.7244	-50.7074	-85.0131	-29.2976	-76.7497	-26.9813	-59.9724	-5.42131
1431	-38.7505	-23.1626	-50.0188	-83.6985	-28.8594	-78.5651	-26.95	-60.1602	-5.42757
1432	-37.8114	-22.8496	-50.144	-85.2635	-28.609	-74.9342	-26.9344	-58.9082	-5.42757
1433	-38.0618	-22.5366	-50.5822	-85.1383	-29.548	-79.2538	-27.5291	-60.1602	-5.40879
1434	-37.6236	-22.8496	-51.0204	-85.0131	-29.3602	-75.9985	-26.7935	-59.5968	-5.42757
1435	-38.1244	-23.0374	-50.2692	-84.7001	-29.0472	-78.1895	-26.8405	-59.3464	-5.37749
1436	-38.4374	-23.1	-50.7074	-84.7001	-29.2976	-77.3757	-26.8092	-58.9082	-5.55903
1437	-38.3122	-22.7244	-50.0188	-85.4513	-29.1098	-77.0001	-26.997	-59.9724	-5.43383
1438	-38.4374	-23.2252	-50.3318	-85.7643	-29.1098	-78.7529	-26.8874	-58.5326	-5.47765
1439	-38.3122	-23.413	-51.0204	-85.3887	-29.6106	-76.6245	-27.2474	-58.0944	-5.44635
1440	-38.2496	-22.7244	-51.2708	-85.3887	-29.6106	-74.9968	-26.4336	-59.2212	-5.41505
1441	-37.3106	-23.5382	-50.8952	-85.6391	-29.7984	-75.6855	-27.0909	-58.47	-5.42131
1442	-37.6236	-22.8496	-51.8968	-85.5765	-30.2992	-77.8765	-27.0596	-59.1586	-5.62789
1443	-37.1854	-23.2252	-51.2082	-86.0147	-29.7984	-85.0757	-27.4665	-58.9082	-5.52147
1444	-37.1228	-22.787	-52.022	-85.9521	-29.4854	-76.5619	-27.31	-58.47	-5.43383
1445	-37.3732	-22.5366	-51.9594	-85.0757	-29.4854	-79.1911	-27.6073	-58.9082	-5.42757
1446	-37.6236	-23.0374	-52.1472	-85.6391	-29.548	-79.9424	-27.2317	-58.9082	-5.40879
1447	-37.9366	-23.2878	-51.2708	-86.0773	-30.3618	-74.8716	-27.2004	-58.2196	-5.45261
1448	-37.3106	-22.9122	-51.396	-85.8269	-30.2366	-72.931	-27.0752	-58.47	-5.39001
1449	-37.0602	-23.1626	-51.6464	-87.1416	-30.487	-71.8041	-27.5917	-58.2822	-5.39001
1450	-37.7488	-22.9748	-50.7074	-86.3903	-29.6732	-71.3659	-26.9031	-59.3464	-5.35245
1451	-38.3122	-23.2252	-50.5822	-85.8895	-30.2366	-72.618	-27.2943	-58.5326	-5.74058
1452	-38.3748	-22.5992	-51.5212	-86.3903	-30.1114	-69.6757	-27.4352	-58.0944	-5.43383
1453	-38.5626	-22.2236	-52.2098	-86.8286	-30.174	-70.9903	-27.3726	-57.3432	-5.42757
1454	-37.7488	-22.787	-51.5838	-87.0164	-30.487	-70.5521	-26.8092	-57.6562	-5.36497
1455	-38.5	-22.2236	-51.0204	-86.2025	-30.487	-72.6806	-26.8561	-58.4074	-5.35871
1456	-37.9366	-22.8496	-51.0204	-86.766	-30.5496	-70.8025	-27.5134	-57.6562	-5.39001
1457	-38.5	-23.0374	-51.709	-86.6408	-30.8626	-70.8651	-27.2943	-58.0318	-5.74058
1458	-38.5	-22.8496	-51.5838	-87.392	-30.6122	-73.9326	-27.8734	-58.8456	-5.45887
1459	-38.6878	-23.5382	-52.4602	-87.2042	-31.7391	-71.8668	-26.8248	-58.783	-5.7531
1460	-39.1887	-23.413	-51.709	-86.6408	-30.8	-74.3082	-27.2943	-58.5326	-6.04106
1461	-38.3122	-22.8496	-51.1456	-87.3294	-30.5496	-70.9903	-27.1848	-59.722	-5.52147
1462	-38.4374	-23.3504	-50.8952	-86.9538	-30.5496	-72.5554	-27.2943	-57.9066	-5.39627
1463	-38.2496	-23.726	-51.396	-87.8302	-29.7984	-72.8058	-26.9813	-59.096	-5.44635
1464	-38.6878	-23.1	-51.1456	-87.8928	-31.113	-71.2407	-27.263	-58.7204	-5.60285
1465	-38.4374	-23.0374	-51.9594	-86.766	-30.7374	-74.4334	-26.8874	-58.7204	-5.54651
1466	-37.4358	-22.9122	-50.7074	-87.4546	-30.8626	-71.3659	-27.4665	-58.5326	-5.52773
1467	-37.874	-23.1626	-51.2708	-86.766	-30.2366	-70.9903	-27.4352	-59.409	-5.49017
1468	-37.874	-23.6634	-50.9578	-87.1416	-30.5496	-72.9936	-27.5291	-57.531	-5.58407
1469	-37.8114	-23.3504	-50.6448	-87.3294	-30.6748	-73.557	-27.4039	-58.6578	-5.49643
1470	-38.3122	-23.0374	-50.2066	-87.1416	-30.487	-73.8074	-26.8092	-58.5326	-5.53399
1471	-37.7488	-23.1	-50.3944	-86.9538	-30.9252	-74.7464	-27.623	-59.3464	-5.49643
1472	-38.187	-23.2878	-51.396	-87.4546	-31.2382	-74.183	-27.2004	-58.6578	-5.46513
1473	-38.4374	-22.7244	-51.7716	-87.0164	-30.6122	-74.7464	-27.6073	-59.4716	-5.55277
1474	-38.4374	-22.9748	-51.7716	-87.9554	-30.8	-74.9968	-27.6073	-59.9724	-5.50895
1475	-38.3122	-22.787	-53.587	-87.705	-31.113	-75.3098	-27.6073	-58.8456	-5.52773
1476	-37.8114	-23.3504	-53.7123	-87.5172	-31.3635	-75.9985	-27.2474	-59.409	-5.60911
1477	-37.874	-23.8512	-51.5838	-87.8928	-31.0504	-78.6903	-26.5431	-59.409	-5.49017
1478	-38.5626	-23.8512	-51.6464	-87.8302	-30.9878	-77.3131	-26.8718	-59.2838	-5.39001
1479	-38.3748	-23.413	-53.9627	-87.3294	-31.2382	-83.1351	-27.9517	-60.9114	-5.95342
1480	-38.8131	-22.8496	-51.396	-87.7676	-31.6139	-84.8253	-27.0909	-59.4716	-5.70927
1481	-39.1261	-23.4756	-55.4651	-88.331	-30.9878	-82.7594	-27.3726	-58.157	-5.9722
1482	-38.6878	-23.726	-54.4635	-86.8912	-29.9862	-81.6326	-27.7326	-59.4716	-5.44009
1483	-38.8757	-24.2269	-52.648	-88.2684	-31.1756	-79.4416	-27.2317	-59.2838	-5.51521
1484	-37.874	-23.9138	-54.7139	-87.7676	-31.3008	-81.0066	-26.7153	-59.096	-5.35871
1485	-38.3748	-23.5382	-52.648	-88.2684	-31.6139	-79.7546	-26.6214	-59.2838	-5.88456
1486	-38.187	-23.6008	-53.4618	-87.6424	-32.0521	-82.822	-26.8248	-59.5342	-5.47139
1487	-38.187	-24.0391	-52.1472	-87.7676	-31.5513	-75.3724	-26.6527	-59.1586	-5.46513
1488	-38.8131	-22.5992	-52.4602	-87.6424	-31.6139	-79.692	-26.7935	-59.7846	-5.95342
1489	-38.9383	-23.7886	-52.335	-88.5814	-31.6765	-85.5139	-26.7935	-60.0976	-5.64041
1490	-39.2513	-23.3504	-52.7732	-88.3936	-32.0521	-84.0115	-26.6683	-60.1602	-5.89708
1491	-38.2496	-23.1626	-53.274	-89.0196	-32.1773	-79.5668	-27.9986	-59.2838	-5.3274
1492	-38.5626	-23.2252	-53.2114	-87.2042	-31.3008	-79.379	-27.31	-58.7204	-5.48391
1493	-38.7505	-23.413	-52.7732	-89.8334	-31.2382	-80.3806	-27.9047	-58.2822	-5.40253
1494	-39.0009	-23.1	-53.7749	-88.8318	-30.7374	-87.2668	-27.1848	-58.2822	-5.37749
1495	-38.7505	-23.6008	-54.8391	-89.3326	-31.4261	-78.3773	-27.1848	-57.6562	-5.40253
1496	-39.0009	-24.0391	-52.7106	-88.957	-32.2399	-78.9407	-26.4179	-58.47	-5.40879
1497	-38.5626	-23.2252	-52.4602	-89.27	-31.4887	-82.3212	-26.5275	-58.8456	-5.95342
1498	-38.7505	-23.4756	-52.7106	-89.583	-31.8017	-81.0692	-26.8718	-59.722	-5.86578
1499	-38.3748	-23.7886	-53.0862	-88.3936	-31.9895	-81.8204	-26.6057	-60.4732	-5.95342
1500	-38.3748	-23.8512	-53.274	-88.331	-31.9269	-81.9456	-26.9813	-60.035	-5.93464
1501	-38.5	-23.9764	-53.274	-88.2684	-32.1773	-74.1204	-27.263	-60.4106	-5.45887
1502	-38.0618	-23.5382	-54.7139	-89.1448	-31.7391	-79.4416	-26.5744	-60.1602	-5.73432
1503	-37.6862	-23.1	-54.0879	-88.7066	-30.8626	-79.5668	-26.5431	-60.348	-5.8783
1504	-38.9383	-23.8512	-53.6497	-88.2684	-31.7391	-82.6968	-26.4023	-60.9114	-5.57781
1505	-38.6878	-23.6008	-53.2114	-88.957	-31.0504	-80.1302	-26.4023	-60.9741	-5.59033
1506	-38.3122	-23.8512	-52.8358	-88.018	-31.4887	-90.1464	-26.6057	-60.2228	-5.79066
1507	-38.7505	-24.0391	-54.0253	-87.7676	-31.1756	-72.9936	-26.9657	-61.0993	-5.54025
1508	-39.0635	-24.2269	-53.6497	-87.9554	-32.3651	-72.1171	-27.0126	-59.1586	-5.72806
1509	-38.6878	-24.1643	-53.5245	-88.5814	-30.8626	-72.7432	-26.7153	-59.722	-6.12245
1510	-39.1261	-24.4147	-52.4602	-89.1448	-31.3635	-72.5554	-26.2458	-60.9114	-6.07236
1511	-38.6252	-23.8512	-52.961	-89.2074	-31.3635	-73.9952	-26.8405	-60.9741	-5.49017
1512	-38.7505	-24.4147	-53.1488	-89.3952	-31.4261	-72.5554	-26.4336	-61.6627	-5.56529
1513	-38.5	-24.2269	-52.8358	-88.5188	-31.4887	-73.6822	-25.8858	-61.1619	-5.54025
1514	-37.6862	-24.7277	-52.7106	-88.4562	-31.1756	-73.87	-25.9797	-60.0976	-5.55277
1515	-38.2496	-24.2895	-53.4618	-89.1448	-30.9878	-73.557	-26.7153	-60.661	-5.70927
1516	-37.8114	-24.1643	-53.7123	-89.0822	-31.8017	-73.1814	-26.1832	-60.5358	-5.61537
1517	-37.9992	-24.6025	-54.5887	-89.6456	-30.6748	-72.8684	-26.637	-60.348	-5.61537
1518	-38.5	-24.2895	-54.6513	-88.7066	-31.9895	-75.9359	-26.1362	-60.5358	-5.64041
1519	-38.1244	-24.4773	-55.5277	-90.0212	-31.9895	-73.1188	-26.7153	-60.348	-5.67797
1520	-38.3748	-23.9764	-54.5887	-89.27	-30.8626	-73.1188	-27.2787	-61.4123	-5.61537
1521	-37.9992	-24.9155	-54.7765	-89.3952	-31.6139	-73.244	-26.6683	-61.9131	-5.59659
1522	-38.1244	-24.7903	-55.4025	-89.27	-31.7391	-72.618	-26.7622	-60.7236	-5.53399
1523	-38.8131	-25.0407	-55.5277	-89.583	-32.7407	-73.244	-26.0736	-61.2245	-5.58407
1524	-38.4374	-23.9138	-56.2789	-89.583	-31.8643	-73.0562	-26.4179	-60.661	-5.45887
1525	-38.0618	-24.1017	-55.5277	-90.2716	-31.5513	-73.6822	-25.9484	-61.2245	-5.57781
1526	-37.7488	-24.7903	-56.4667	-89.7708	-32.3651	-73.9326	-26.5744	-61.5375	-5.60285
1527	-37.8114	-24.2269	-55.9033	-89.6456	-30.9878	-72.9936	-27.0596	-62.4139	-5.52773
1528	-37.7488	-24.2895	-55.5277	-90.3969	-31.6765	-73.1814	-27.0596	-61.6627	-5.60911
1529	-38.4374	-24.4147	-55.0895	-91.2733	-31.6765	-73.9326	-26.4336	-61.9757	-5.55903
1530	-38.3122	-24.6025	-55.4651	-90.0838	-31.6139	-73.87	-26.6683	-61.5375	-5.53399
1531	-38.5	-24.3521	-55.1521	-90.209	-31.4887	-74.9968	-27.1535	-61.0993	-5.59659
1532	-37.8114	-24.5399	-53.587	-90.8977	-31.3635	-74.6838	-27.1535	-61.7879	-5.57781
1533	-38.0618	-24.0391	-54.6513	-90.3969	-31.6765	-74.3708	-26.7779	-61.7879	-5.7218
1534	-37.8114	-24.4773	-54.7139	-90.8977	-30.9878	-73.9326	-26.6683	-62.5391	-5.57155
1535	-37.4358	-24.4147	-55.1521	-90.4595	-30.9878	-73.9952	-26.9813	-60.5358	-5.55277
1536	-37.4358	-24.6651	-54.7139	-91.5237	-31.8017	-74.8716	-26.6683	-60.1602	-5.59659
1537	-38.4374	-25.1033	-55.2147	-90.9603	-31.4261	-74.9968	-26.9657	-61.6001	-5.68423
1538	-38.4374	-24.7903	-55.3399	-90.7099	-31.8017	-75.2472	-26.8248	-61.4123	-5.68423
1539	-37.874	-25.3537	-55.3399	-90.7725	-32.1773	-75.1846	-26.4023	-61.6001	-5.56529
1540	-38.6252	-24.7277	-54.9017	-91.0229	-32.6781	-74.8716	-26.6683	-61.7253	-5.64041
1541	-37.8114	-25.5415	-55.4025	-90.4595	-34.6813	-74.0578	-26.5901	-61.2245	-5.52773
1542	-38.1244	-25.1033	-54.9643	-90.8977	-32.4277	-74.4334	-27.0596	-60.5984	-5.55277
1543	-38.0618	-24.8529	-55.2773	-91.3359	-32.4277	-75.1846	-26.9813	-62.0383	-5.69049
1544	-38.3122	-25.1659	-55.6529	-90.3969	-32.6781	-75.3724	-26.7935	-60.348	-5.60285
1545	-37.7488	-24.7903	-55.5903	-91.6489	-32.1773	-74.809	-26.7466	-61.6627	-5.55903
1546	-37.3106	-25.4789	-55.2773	-91.2733	-31.5513	-75.4977	-26.7309	-61.5375	-5.54651
1547	-37.9366	-25.0407	-55.3399	-91.5863	-32.2399	-75.7481	-27.3413	-60.5984	-5.74684
1548	-38.3748	-25.2911	-55.0895	-91.6489	-31.9269	-75.9985	-27.1065	-60.348	-5.61537
1549	-37.561	-25.4789	-55.6529	-90.9603	-31.7391	-80.631	-27.3413	-60.8488	-5.59659
1550	-37.8114	-25.5415	-54.8391	-92.2123	-31.8643	-75.7481	-26.8248	-60.0976	-5.69049
1551	-38.4374	-25.1033	-55.3399	-90.7725	-31.8017	-75.8733	-26.8405	-60.661	-5.53399
1552	-37.561	-25.7919	-54.8391	-91.8367	-31.7391	-75.3098	-26.8874	-60.661	-5.71553
1553	-38.3748	-24.9155	-55.2773	-91.3359	-32.1147	-75.9985	-27.263	-61.1619	-5.80944
1554	-37.6236	-25.1033	-55.5277	-91.2733	-32.6781	-76.3741	-27.31	-60.5358	-5.64667
1555	-37.6862	-25.1033	-55.7155	-91.5863	-31.8643	-76.1863	-26.997	-60.661	-5.60911
1556	-37.0602	-24.7277	-55.5903	-91.6489	-33.0537	-75.6229	-27.5604	-60.4732	-5.66545
1557	-36.935	-25.5415	-55.2147	-92.4001	-32.3025	-75.9985	-26.8561	-60.2854	-5.77814
1558	-37.3732	-25.4163	-54.7765	-92.1497	-31.8643	-75.7481	-26.9031	-60.661	-5.66545
1559	-37.561	-26.4805	-55.7781	-92.9635	-33.0537	-76.1863	-27.0126	-61.6627	-5.7531
1560	-37.6862	-25.7919	-55.1521	-91.7115	-32.6155	-75.8733	-27.1848	-61.7253	-6.16627
1561	-37.4984	-25.9797	-54.6513	-91.7741	-32.4903	-77.1253	-26.7466	-60.661	-6.22887
1562	-36.4342	-25.8545	-56.1537	-91.8367	-33.3041	-77.1879	-26.7309	-61.4123	-5.99098
1563	-37.1228	-25.6041	-54.6513	-91.2733	-32.3025	-76.8749	-26.7935	-60.4106	-5.74684
1564	-36.6846	-25.7919	-56.2163	-92.4627	-33.0537	-76.3115	-26.8248	-61.7253	-6.34155
1565	-36.5594	-26.2301	-55.8407	-91.3359	-33.3041	-76.8749	-26.7935	-60.9741	-6.14749
1566	-36.622	-25.9171	-56.0285	-90.8351	-32.7407	-76.9375	-26.7153	-60.8488	-5.58407
1567	-37.3106	-26.1675	-57.5936	-91.0855	-32.8659	-76.6245	-26.6683	-60.9114	-5.65293
1568	-37.1228	-25.5415	-56.5293	-91.5863	-33.8675	-77.0001	-26.9187	-61.6627	-5.64041
1569	-36.7472	-25.6667	-56.5293	-92.3375	-33.7423	-77.6261	-27.5917	-60.2854	-6.16001
1570	-37.1228	-26.0423	-56.9675	-91.4611	-33.1163	-77.1253	-26.7309	-61.2871	-6.02228
1571	-37.3106	-25.4789	-57.0928	-90.6473	-32.6155	-77.5635	-27.2317	-60.7863	-5.69675
1572	-37.1228	-25.6041	-56.4041	-91.3985	-33.1789	-76.8749	-27.3726	-60.348	-5.94716
1573	-37.4984	-25.2911	-56.1537	-91.0855	-33.3667	-76.3115	-27.1065	-61.0993	-6.22261
1574	-38.1244	-25.2911	-55.9659	-91.8993	-32.9285	-76.4367	-27.263	-60.661	-5.82196
1575	-37.9366	-25.1659	-56.0285	-91.3359	-32.1773	-77.1879	-26.5744	-60.5358	-5.82822
1576	-37.6862	-25.6041	-56.2163	-91.6489	-31.7391	-77.1879	-26.5275	-59.8472	-5.80944
1577	-37.874	-25.7293	-56.7171	-91.8367	-32.6155	-76.2489	-27.3569	-61.4123	-5.70301
1578	-38.0618	-25.2911	-56.3415	-93.0261	-32.7407	-76.8749	-27.3569	-61.6001	-5.75936
1579	-37.6862	-25.6041	-56.4041	-91.2733	-32.3651	-76.9375	-26.9344	-61.3497	-5.76562
1580	-37.6236	-25.3537	-57.0928	-91.8993	-32.3651	-77.1879	-27.4195	-60.5358	-5.83448
1581	-37.0602	-25.8545	-57.1554	-92.3375	-32.6781	-78.1269	-27.3882	-61.7879	-5.80944
1582	-37.7488	-25.4789	-57.1554	-92.4627	-32.3025	-77.3131	-27.0596	-61.7879	-5.7531
1583	-37.3732	-25.7293	-56.7171	-92.7757	-32.6781	-76.8749	-27.3256	-61.7253	-5.847
1584	-37.1228	-25.2911	-56.9675	-92.8383	-32.2399	-77.6887	-26.8405	-60.7236	-5.85952
1585	-37.8114	-25.5415	-57.2179	-91.9619	-32.6781	-77.1879	-27.7326	-60.9741	-5.7218
1586	-37.6236	-24.9155	-56.9049	-93.1513	-36.6846	-78.1269	-27.6386	-60.7863	-5.92838
1587	-37.4984	-25.1033	-56.8423	-93.2139	-32.7407	-78.3147	-27.3256	-62.5391	-5.79066
1588	-38.0618	-24.7903	-56.5919	-91.5237	-32.1773	-77.8765	-27.0283	-61.9757	-5.8157
1589	-37.561	-24.7277	-56.7797	-91.8993	-32.9285	-77.7513	-27.5291	-60.2228	-5.93464
1590	-37.6236	-24.9155	-56.4667	-93.0887	-33.3667	-77.3757	-27.1848	-62.2261	-5.8157
1591	-37.9366	-24.3521	-55.4025	-92.6505	-32.7407	-78.8155	-27.6073	-61.4749	-5.77814
1592	-36.9976	-24.7903	-57.1554	-91.9619	-32.8659	-78.3147	-27.5604	-59.9098	-5.86578
1593	-37.8114	-24.9781	-57.0301	-93.0261	-32.9285	-78.3147	-27.4821	-61.1619	-5.83448
1594	-37.6236	-24.7903	-57.1554	-92.2749	-34.3057	-78.1895	-27.0126	-60.8488	-5.68423
1595	-37.6236	-24.7903	-57.7814	-92.7131	-35.057	-78.5651	-27.6699	-61.7879	-5.75936
1596	-37.874	-25.6041	-57.844	-92.8383	-32.4277	-78.2521	-27.2474	-61.2871	-5.80944
1597	-37.561	-24.7903	-59.4716	-91.5237	-32.3025	-77.5635	-26.684	-61.7879	-6.11619
1598	-38.5626	-25.1033	-58.157	-91.7741	-31.6139	-77.5635	-27.1691	-60.348	-6.25391
1599	-38.4374	-25.4163	-57.844	-92.4627	-32.4903	-78.3147	-27.1378	-61.4123	-5.91586
1600	-37.6862	-25.4789	-57.4684	-92.1497	-32.6781	-78.2521	-27.3256	-61.7253	-5.79692
1601	-38.4374	-25.9171	-57.9066	-91.8993	-32.1773	-79.1911	-26.6683	-61.6001	-5.8783
1602	-38.2496	-25.2911	-56.4667	-93.4017	-32.2399	-78.5025	-27.4352	-61.6627	-5.83448
1603	-38.0618	-25.2911	-56.9675	-92.7757	-33.7423	-83.3229	-27.7952	-62.4139	-5.79692
1604	-38.6878	-25.1033	-57.0928	-93.8399	-33.1789	-79.3164	-27.3882	-61.9757	-5.87204
1605	-37.8114	-25.2911	-57.2806	-92.4001	-33.5545	-81.5074	-27.7012	-63.2277	-5.79066
1606	-37.7488	-25.1033	-57.6562	-93.6521	-33.6171	-78.3147	-27.7952	-61.9757	-6.01602
1607	-38.0618	-25.1033	-57.7188	-92.2123	-33.8049	-79.3164	-27.4821	-62.6017	-5.87204
1608	-37.561	-25.1659	-56.9049	-92.3375	-32.8033	-79.1911	-27.9517	-62.4139	-5.85952
1609	-37.4358	-25.1659	-56.5919	-92.2749	-33.8675	-78.6277	-27.2161	-62.6017	-6.01602
1610	-37.9992	-24.8529	-55.7781	-92.4627	-33.0537	-79.3164	-27.1378	-61.3497	-5.77814
1611	-38.8131	-24.7277	-56.2789	-92.9009	-33.1789	-79.4416	-27.5291	-62.2261	-5.82822
1612	-38.3122	-25.1659	-56.9049	-92.7757	-34.1805	-79.3164	-27.5447	-61.4123	-6.34155
1613	-38.6878	-25.2911	-56.7797	-93.7147	-33.1163	-79.4416	-27.2317	-61.7879	-6.36033
1614	-37.8114	-25.3537	-56.7171	-93.1513	-32.9285	-79.5668	-28.0456	-61.4123	-6.37911
1615	-37.248	-25.1033	-57.2179	-92.0871	-34.2431	-79.9424	-28.296	-61.3497	-6.32903
1616	-37.561	-25.6041	-57.4058	-92.7131	-33.4919	-79.6294	-28.1082	-62.9147	-6.36033
1617	-37.7488	-25.4163	-57.531	-92.0245	-33.1789	-80.7562	-27.983	-62.0383	-5.91586
1618	-37.248	-25.4789	-57.3432	-92.8383	-33.8049	-79.9424	-27.9204	-61.7879	-5.96594
1619	-37.7488	-24.9155	-56.9675	-92.9009	-33.1789	-79.6294	-27.8734	-62.2261	-5.85952
1620	-37.561	-25.6667	-57.4058	-93.2139	-33.5545	-80.1302	-28.4055	-62.1009	-5.91586
1621	-38.187	-25.0407	-56.7171	-92.7757	-33.2415	-79.379	-28.2647	-61.7253	-5.95968
1622	-39.1887	-24.7277	-57.4684	-92.8383	-33.1163	-80.1928	-28.3429	-62.5391	-5.98472
1623	-37.6236	-25.8545	-57.4058	-92.0871	-32.6781	-80.318	-27.7639	-62.3513	-5.9409
1624	-38.6252	-25.4163	-57.0301	-91.6489	-33.6171	-81.1944	-28.6403	-62.9147	-5.91586
1625	-38.7505	-25.3537	-57.0301	-94.153	-32.8659	-80.1302	-28.0612	-62.1009	-6.34781
1626	-37.874	-25.3537	-57.7814	-93.4017	-33.4293	-80.6936	-27.5134	-60.661	-6.12245
1627	-38.6252	-25.1659	-57.2179	-92.5253	-33.3667	-80.5058	-27.9986	-62.1009	-5.77814
1628	-37.874	-24.5399	-57.531	-93.5895	-33.8675	-80.631	-27.0126	-61.5375	-5.9409
1629	-37.4984	-25.2911	-57.4684	-95.3424	-33.5545	-80.1302	-26.9657	-62.0383	-5.91586
1630	-37.6862	-24.6651	-57.531	-93.5269	-34.6813	-80.631	-26.9344	-61.5375	-5.9409
1631	-38.2496	-24.7277	-57.2179	-93.6521	-33.9301	-80.8188	-26.3084	-61.7879	-5.88456
1632	-38.3122	-24.7903	-56.3415	-93.4017	-33.6797	-80.318	-26.95	-61.4749	-5.85952
1633	-37.8114	-24.9155	-57.4058	-93.3391	-33.6797	-80.005	-27.263	-61.0993	-5.91586
1634	-38.1244	-24.8529	-57.3432	-93.7147	-33.4919	-80.8188	-26.95	-62.2261	-5.8783
1635	-37.6862	-24.6651	-57.0928	-94.3408	-32.8033	-81.6326	-26.8248	-60.8488	-5.94716
1636	-37.874	-24.9155	-57.0928	-94.466	-33.7423	-80.8814	-27.7012	-60.661	-5.88456
1637	-38.1244	-25.0407	-56.1537	-93.6521	-33.1789	-81.0692	-27.5291	-61.1619	-5.93464
1638	-37.3732	-24.6651	-57.0928	-93.7773	-34.1179	-81.1944	-27.5917	-60.7863	-5.85326
1639	-37.874	-25.2285	-56.9675	-93.0261	-33.4919	-80.4432	-27.7326	-62.7269	-6.50432
1640	-37.3106	-25.5415	-56.5919	-92.5879	-33.8675	-79.3164	-27.3413	-60.9741	-5.99098
1641	-37.248	-25.4789	-56.7797	-93.6521	-33.8049	-80.1928	-27.1848	-61.7253	-5.91586
1642	-37.3732	-25.4163	-56.9049	-93.4643	-34.0553	-80.1302	-27.4039	-61.9757	-5.99098
1643	-36.935	-25.9171	-56.7171	-93.7147	-34.3057	-80.8188	-27.2787	-63.0399	-5.83448
1644	-37.7488	-25.3537	-56.8423	-93.1513	-34.5561	-81.0066	-27.4665	-62.7269	-6.42293
1645	-37.1854	-25.0407	-57.9066	-92.9009	-34.3057	-81.3822	-28.296	-61.5375	-5.97846
1646	-37.1854	-25.2911	-58.3448	-93.9025	-34.8691	-80.7562	-27.1065	-61.4123	-5.99724
1647	-37.4358	-25.1033	-58.2822	-93.9651	-33.8675	-80.1928	-27.6386	-61.0993	-5.9096
1648	-37.4984	-24.7277	-56.9049	-93.3391	-34.8065	-81.6326	-26.7622	-61.7253	-5.93464
1649	-37.6236	-24.7277	-57.1554	-93.9025	-34.3683	-81.3196	-27.7639	-61.5375	-5.8783
1650	-37.8114	-25.4163	-57.9692	-94.2782	-34.3057	-81.6326	-27.8578	-60.7863	-5.79692
1651	-37.6862	-25.4789	-57.1554	-94.0904	-34.2431	-81.4448	-27.9986	-61.6627	-5.95968
1652	-37.8114	-25.5415	-56.7797	-94.0278	-35.2448	-80.5058	-27.6386	-61.7253	-5.9409
1653	-37.4358	-25.3537	-56.8423	-93.0261	-35.683	-81.3822	-28.0456	-62.2887	-6.43545
1654	-38.4374	-25.3537	-57.4684	-94.2156	-35.2448	-81.883	-28.1082	-63.0399	-5.83448
1655	-38.3122	-25.6667	-57.4058	-92.6505	-34.9317	-81.5074	-28.5464	-62.3513	-6.05358
1656	-37.9992	-25.3537	-57.7814	-94.4034	-34.7439	-82.7594	-27.7639	-62.4139	-5.95342
1657	-36.8098	-25.4789	-57.1554	-93.3391	-35.057	-83.4481	-28.4838	-62.2261	-5.94716
1658	-37.8114	-26.1049	-57.4058	-93.8399	-34.3057	-83.2603	-27.8421	-62.0383	-5.9409
1659	-38.5626	-25.2285	-56.9675	-93.6521	-34.0553	-82.1334	-27.7012	-61.7879	-5.9096
1660	-38.3748	-25.7919	-57.9692	-95.4676	-34.0553	-82.1334	-27.8108	-63.2903	-5.95342
1661	-37.4984	-26.2927	-58.3448	-95.2172	-35.057	-81.883	-28.4055	-61.7879	-5.96594
1662	-37.9366	-25.9171	-57.7814	-95.092	-34.2431	-82.8847	-28.0456	-62.1009	-5.97846
1663	-37.561	-26.0423	-56.9049	-94.0278	-34.5561	-82.7594	-28.1864	-62.4765	-6.08488
1664	-37.6862	-25.8545	-57.9692	-94.5286	-34.4309	-82.822	-30.174	-61.6001	-6.08488
1665	-38.3748	-26.0423	-57.3432	-95.6554	-35.057	-82.7594	-28.1395	-62.7269	-6.08488
1666	-37.6862	-26.2301	-57.2806	-94.5286	-36.1838	-81.6952	-27.8265	-61.9757	-5.92212
1667	-38.3748	-25.5415	-56.7171	-94.6538	-34.4935	-82.4464	-27.9204	-62.1009	-6.02854
1668	-38.3748	-25.5415	-57.531	-94.5912	-34.9317	-81.8204	-28.1238	-61.9131	-5.97846
1669	-38.8131	-25.6041	-57.4058	-93.5269	-34.6813	-81.883	-28.1082	-62.1635	-5.96594
1670	-39.1261	-25.7293	-57.0928	-94.8416	-34.9943	-81.6326	-27.6073	-62.6017	-6.04732
1671	-39.3765	-25.7293	-57.3432	-95.2798	-34.2431	-82.2586	-27.8108	-61.0993	-5.89708
1672	-38.9383	-25.7293	-57.6562	-94.0904	-35.4326	-81.6326	-27.623	-61.6627	-6.0348
1673	-39.8773	-25.8545	-57.9692	-95.092	-34.5561	-81.257	-28.1708	-61.7253	-6.0661
1674	-39.6269	-26.4179	-57.3432	-94.779	-34.7439	-81.5074	-28.1395	-61.9757	-5.96594
1675	-39.6269	-25.6667	-57.6562	-94.2782	-35.1822	-81.57	-28.1551	-61.5375	-5.99098
1676	-39.5017	-26.4179	-58.0318	-95.5928	-34.5561	-82.196	-27.7326	-61.6001	-5.88456
1677	-39.5643	-26.2301	-58.4074	-96.2814	-34.5561	-82.1334	-27.7952	-61.7253	-6.01602
1678	-39.0009	-25.7919	-57.844	-94.6538	-34.3683	-82.2586	-27.9047	-62.6017	-5.9722
1679	-39.9399	-25.6041	-58.157	-95.1546	-34.2431	-82.6968	-28.0769	-61.4123	-5.97846
1680	-40.1277	-26.2301	-58.2822	-95.405	-34.1179	-82.509	-28.2334	-61.4749	-6.04106
1681	-39.6895	-26.6683	-58.9082	-95.2172	-34.1179	-83.1351	-28.4525	-62.2887	-6.01602
1682	-38.6252	-25.6041	-58.47	-95.5302	-34.2431	-84.5749	-28.2647	-62.3513	-5.9722
1683	-38.3748	-26.5431	-58.2822	-94.2156	-34.1805	-82.509	-27.9986	-63.2277	-6.02228
1684	-39.2513	-26.2927	-57.9066	-94.3408	-35.1822	-83.6985	-27.936	-63.2277	-5.96594
1685	-39.5017	-25.8545	-58.2822	-94.9042	-34.3683	-84.0115	-27.6073	-63.3529	-6.04732
1686	-38.8131	-26.3553	-58.157	-93.9025	-33.8675	-83.7611	-28.4681	-62.7895	-5.95968
1687	-38.8757	-26.4805	-58.2822	-94.466	-35.37	-82.5716	-27.9047	-63.7285	-6.09115
1688	-39.3139	-26.2927	-58.4074	-94.9668	-34.8065	-83.5733	-28.0456	-62.8521	-5.85952
1689	-38.6252	-26.2301	-57.9066	-94.8416	-34.3683	-84.0741	-27.5134	-62.2261	-5.9722
1690	-39.4391	-26.1049	-58.783	-94.3408	-34.5561	-84.1367	-28.2334	-62.2261	-5.95968
1691	-39.4391	-26.0423	-58.4074	-94.5912	-34.3057	-83.5733	-28.2021	-62.6017	-5.86578
1692	-40.6285	-26.1049	-58.8456	-96.0936	-34.8065	-83.8863	-27.9517	-61.5375	-5.87204
1693	-39.6895	-25.8545	-59.2212	-94.5912	-34.6187	-85.0757	-28.0299	-62.3513	-5.85952
1694	-40.3781	-26.1675	-58.5952	-94.7164	-34.6813	-84.6375	-27.6543	-62.4139	-5.8157
1695	-40.8789	-26.3553	-59.4716	-94.9668	-34.6187	-84.5123	-28.5464	-62.0383	-5.88456
1696	-42.1309	-25.9797	-58.783	-95.6554	-34.9317	-84.0115	-28.4055	-61.7253	-5.85326
1697	-41.4423	-25.4789	-59.5342	-94.5286	-35.057	-83.6985	-27.9204	-62.1009	-5.85326
1698	-40.8163	-26.1049	-58.4074	-95.405	-34.5561	-83.3229	-28.296	-61.9757	-6.34781
1699	-40.4407	-25.7293	-59.3464	-95.3424	-35.37	-85.4513	-28.3742	-61.6001	-5.82822
1700	-41.2545	-26.5431	-58.2822	-95.5928	-35.4326	-85.0757	-27.8265	-62.9773	-5.84074
1701	-41.5049	-26.2927	-57.4684	-95.718	-35.3074	-84.5749	-28.6246	-62.2261	-5.88456
1702	-41.0041	-26.4805	-58.5952	-96.0936	-34.9943	-85.1383	-27.983	-63.0399	-6.01602
1703	-39.8147	-26.4805	-58.2822	-96.97	-35.5578	-84.5123	-28.3586	-63.5407	-5.95968
1704	-40.6911	-26.2927	-58.5952	-96.657	-35.7456	-85.5139	-28.5933	-62.4765	-5.96594
1705	-40.3781	-25.8545	-58.4074	-94.5912	-35.8082	-85.7017	-27.9517	-62.6643	-5.91586
1706	-40.4407	-26.0423	-58.783	-95.2172	-36.2464	-85.4513	-28.3742	-63.6033	-5.95968
1707	-40.3155	-26.2927	-58.5326	-95.2172	-35.8708	-85.5765	-28.1551	-62.7269	-5.88456
1708	-40.3155	-25.7293	-58.6578	-95.9684	-35.5578	-85.5765	-28.2647	-63.1651	-5.91586
1709	-40.7537	-26.0423	-59.7846	-96.1562	-35.5578	-85.4513	-28.8281	-63.1651	-5.92838
1710	-39.6895	-25.5415	-58.5326	-95.9058	-34.9943	-85.8269	-27.8265	-62.8521	-5.9722
1711	-39.8773	-25.1033	-59.4716	-95.9684	-35.9334	-85.7017	-28.3742	-62.5391	-5.92838
1712	-40.6285	-25.6667	-60.2854	-95.9058	-35.3074	-84.7001	-28.7342	-62.1635	-6.08488
1713	-41.0041	-25.5415	-59.9724	-97.1578	-35.996	-84.5123	-27.5917	-64.1041	-6.39789
1714	-40.3155	-25.0407	-59.8472	-96.657	-34.3683	-84.9505	-27.9204	-62.8521	-5.89082
1715	-39.7521	-25.7293	-59.722	-95.8432	-35.683	-84.6375	-27.8891	-62.4765	-5.95968
1716	-40.2529	-25.9171	-60.9114	-97.1578	-35.683	-85.2009	-28.3116	-63.1025	-5.95968
1717	-40.6285	-25.9171	-60.4732	-97.1578	-35.1822	-85.3261	-28.3429	-62.5391	-5.92838
1718	-40.8789	-25.7293	-61.0993	-97.7212	-35.37	-85.5139	-27.7482	-62.4139	-5.9096
1719	-41.1293	-25.5415	-61.0993	-97.1578	-34.8691	-85.0131	-28.1708	-62.9147	-5.95968
1720	-40.3781	-26.3553	-61.4749	-97.0326	-34.9317	-85.8269	-28.3116	-63.1651	-6.09115
1721	-40.7537	-25.7919	-60.5358	-97.4708	-35.8708	-85.5139	-28.609	-62.1635	-5.99098
1722	-41.6301	-26.0423	-61.6001	-96.4692	-35.2448	-85.2009	-27.9204	-62.2261	-6.09115
1723	-40.8789	-26.3553	-60.9741	-95.718	-35.4952	-85.2635	-27.8265	-63.4155	-6.09115
1724	-41.2545	-25.9797	-62.6017	-95.9684	-35.5578	-85.2635	-27.2161	-62.3513	-6.14749
1725	-41.3171	-26.4805	-62.6643	-97.7212	-35.8082	-84.7627	-27.7012	-62.9773	-6.12245
1726	-41.2545	-25.7293	-61.5375	-97.283	-35.4952	-85.2635	-27.7482	-64.7301	-6.10993
1727	-41.3797	-26.0423	-62.2887	-97.283	-34.4935	-85.5765	-27.4508	-62.7269	-6.04732
1728	-41.1293	-26.0423	-61.3497	-97.4708	-34.9317	-84.9505	-27.9517	-63.9163	-6.00976
1729	-41.4423	-25.2285	-61.6627	-97.5334	-35.4326	-84.8879	-27.7326	-63.4781	-6.04732
1730	-41.1293	-25.7293	-62.1635	-97.3456	-34.4935	-84.6375	-27.7169	-63.0399	-6.05358
1731	-41.4423	-25.9797	-61.5375	-97.0952	-34.5561	-84.8253	-28.0456	-63.1651	-5.93464
1732	-41.2545	-26.2927	-62.6017	-96.7196	-35.2448	-85.7017	-28.0612	-63.3529	-5.8157
1733	-40.8163	-25.7293	-61.0367	-97.596	-34.9943	-85.5765	-27.3413	-63.2903	-6.07236
1734	-40.7537	-26.1049	-62.7895	-97.596	-36.3716	-85.0131	-27.7482	-64.6676	-6.07863
1735	-40.6911	-26.2301	-61.8505	-97.7839	-36.4342	-85.7643	-27.6073	-64.1041	-6.18505
1736	-41.3797	-25.4789	-62.3513	-98.4099	-35.7456	-86.5155	-28.1238	-63.4781	-6.09741
1737	-41.6927	-25.6667	-62.0383	-98.0343	-36.0586	-85.9521	-27.8891	-64.2293	-6.09115
1738	-42.5692	-26.2301	-62.5391	-97.2204	-35.8708	-87.8928	-27.9204	-63.6659	-6.57944
1739	-41.4423	-26.9187	-62.9773	-98.9733	-36.309	-86.0773	-27.8108	-64.4171	-6.31651
1740	-41.3171	-26.4805	-63.6659	-96.9074	-35.8082	-85.4513	-28.1082	-61.4123	-6.02854
1741	-41.3171	-26.4805	-62.8521	-95.718	-35.1196	-86.3277	-28.3116	-64.2919	-6.0348
1742	-41.6301	-26.1049	-62.4765	-96.97	-36.2464	-86.2025	-28.3899	-64.5424	-6.0661
1743	-41.8805	-25.1659	-62.2887	-98.0343	-36.4968	-85.3887	-28.2177	-65.0432	-6.05358
1744	-40.8163	-25.8545	-62.5391	-96.7822	-35.5578	-85.0757	-27.6073	-63.7285	-6.02854
1745	-41.1919	-25.7919	-62.8521	-99.2237	-35.683	-84.8879	-28.0143	-64.4797	-6.14749
1746	-41.5049	-25.6041	-62.6643	-98.0969	-35.2448	-85.3261	-27.5447	-64.1667	-6.51058
1747	-41.4423	-26.3553	-63.9163	-98.3473	-38.1244	-85.5139	-27.6543	-64.1041	-6.09741
1748	-41.2545	-25.7293	-63.6033	-97.1578	-35.7456	-85.3887	-28.4212	-62.6017	-5.9722
1749	-41.0667	-26.2301	-63.2277	-96.7822	-34.8691	-84.8879	-27.8265	-64.8554	-6.0661
1750	-40.3155	-26.2301	-63.4155	-96.5318	-36.5594	-85.9521	-27.9986	-63.5407	-6.09115
1751	-41.1293	-25.4789	-62.3513	-96.8448	-35.1822	-85.8269	-28.3586	-64.7301	-6.22887
1752	-41.5049	-25.9171	-63.3529	-97.3456	-35.1822	-86.7034	-28.2334	-62.9147	-6.24765
1753	-41.6927	-26.5431	-62.7269	-96.97	-35.2448	-85.2635	-28.8281	-64.918	-6.16001
1754	-41.4423	-25.7293	-62.7269	-96.8448	-34.0553	-85.0131	-28.1864	-63.6659	-6.13497
1755	-42.1935	-26.0423	-63.1651	-97.0952	-35.37	-88.644	-28.1551	-64.1041	-6.37911
1756	-41.5049	-26.4805	-62.8521	-96.9074	-35.3074	-84.8879	-28.249	-64.1041	-6.16627
1757	-41.0667	-26.0423	-63.1651	-97.283	-34.7439	-85.8269	-28.8594	-63.8537	-6.10993
1758	-42.1935	-26.6683	-63.3529	-98.3473	-34.3683	-86.0147	-28.2803	-64.1041	-6.31651
1759	-41.8179	-26.4805	-63.4781	-98.2221	-35.057	-85.4513	-28.2647	-64.2293	-6.46676
1760	-42.2561	-26.6683	-63.0399	-96.7196	-34.4309	-86.2025	-28.2021	-64.6676	-6.86741
1761	-41.8805	-26.2927	-63.3529	-96.8448	-34.8065	-85.3261	-28.2647	-64.1041	-6.13497
1762	-42.0683	-26.2301	-62.6643	-97.596	-35.7456	-85.3261	-28.6559	-63.6033	-6.0348
1763	-42.1309	-26.9187	-63.7285	-97.6586	-35.057	-84.5749	-29.0785	-63.9163	-6.09741
1764	-42.3187	-26.4179	-63.5407	-97.4708	-35.1822	-85.9521	-28.4525	-62.8521	-6.17253
1765	-42.8822	-26.4805	-63.4155	-97.7212	-35.683	-86.1399	-28.6246	-64.0415	-6.23513
1766	-42.6318	-26.6057	-62.8521	-96.031	-35.5578	-87.0164	-28.4681	-63.6659	-6.07863
1767	-43.0074	-26.8561	-63.7285	-97.7839	-35.5578	-85.7017	-28.4994	-63.6659	-6.10993
1768	-43.0074	-26.8561	-62.8521	-96.657	-34.6813	-85.7643	-28.7811	-63.1651	-6.10993
1769	-42.2561	-27.1065	-62.9773	-97.0326	-35.2448	-85.7643	-28.1864	-63.1651	-6.16001
1770	-42.757	-26.6057	-63.3529	-95.5302	-35.3074	-85.8269	-28.3742	-63.4781	-6.12871
1771	-43.6334	-26.7935	-62.6643	-97.0326	-35.057	-86.4529	-28.4681	-62.9773	-6.19131
1772	-43.2578	-27.1065	-63.4155	-98.0343	-34.7439	-86.4529	-27.9047	-62.5391	-6.09115
1773	-43.383	-26.8561	-63.9163	-96.4692	-35.37	-85.5765	-28.562	-61.6627	-6.07863
1774	-43.383	-26.6057	-63.7911	-97.8465	-34.8065	-86.0147	-29.0628	-62.1635	-6.09741
1775	-43.1326	-27.1691	-63.7285	-98.5977	-35.1196	-86.8286	-28.3742	-63.2277	-6.0348
1776	-43.07	-27.2317	-62.9773	-98.2847	-35.1822	-86.2651	-28.2177	-62.5391	-6.12245
1777	-42.5066	-26.7935	-63.2903	-97.6586	-35.2448	-85.8895	-28.9376	-62.9773	-6.19757
1778	-42.8822	-26.8561	-63.2903	-97.0326	-34.7439	-86.6408	-28.562	-63.6033	-6.19757
1779	-42.3813	-27.1691	-63.0399	-97.8465	-36.4342	-86.766	-28.9846	-63.6659	-6.09115
1780	-42.6944	-27.1691	-62.7269	-97.596	-36.8098	-86.6408	-28.3273	-64.4171	-6.15375
1781	-42.6944	-27.7952	-62.2887	-98.4099	-39.6895	-86.3277	-28.7968	-64.2293	-6.23513
1782	-42.8822	-27.1691	-61.7879	-97.6586	-37.1854	-86.7034	-29.4071	-64.1667	-6.25391
1783	-42.757	-27.1065	-61.7879	-97.7212	-37.6862	-86.6408	-29.0628	-64.2293	-6.19757
1784	-43.1326	-26.8561	-62.8521	-98.2221	-36.4968	-86.8286	-28.9063	-63.7285	-6.22261
1785	-42.8822	-27.0439	-62.2261	-97.9091	-36.6846	-87.3294	-29.0628	-63.0399	-6.31651
1786	-43.07	-26.9813	-62.7895	-97.3456	-35.683	-86.4529	-28.875	-63.4155	-6.19131
1787	-43.3204	-27.1691	-62.5391	-98.3473	-35.8082	-86.3903	-28.562	-63.5407	-6.12871
1788	-43.5082	-27.2317	-63.1651	-97.7212	-36.3716	-86.9538	-29.4384	-63.9163	-6.23513
1789	-43.3204	-26.8561	-62.5391	-99.3489	-36.4342	-86.1399	-29.8454	-62.7269	-6.17879
1790	-44.009	-26.6683	-62.7269	-97.9717	-36.3716	-86.8912	-28.9063	-62.5391	-6.09115
1791	-43.9464	-26.9187	-62.4765	-98.3473	-35.7456	-86.7034	-29.1724	-61.7879	-6.21009
1792	-44.0716	-27.2317	-62.8521	-99.3489	-35.8082	-86.9538	-28.8281	-62.7895	-6.21009
1793	-44.7602	-26.6057	-63.6659	-98.1595	-35.7456	-86.9538	-28.2177	-64.2919	-6.19131
1794	-44.5724	-26.8561	-62.1009	-98.1595	-36.309	-87.4546	-28.9533	-62.6017	-6.62326
1795	-43.6334	-27.2317	-62.9147	-97.8465	-36.1838	-86.8286	-28.0612	-62.9773	-6.20383
1796	-43.8212	-27.5447	-63.1025	-97.5334	-36.4342	-86.8912	-27.9986	-62.7269	-6.24139
1797	-44.2594	-27.5447	-63.1025	-98.8481	-36.7472	-87.392	-28.1864	-63.1025	-6.29147
1798	-43.9464	-27.4195	-62.5391	-98.2221	-35.9334	-87.6424	-29.0315	-63.4155	-6.21009
1799	-43.9464	-27.9204	-62.4765	-97.7212	-37.4358	-88.4562	-28.6872	-64.1667	-6.14123
1800	-43.383	-27.9204	-62.9773	-99.1611	-37.3106	-87.6424	-28.4212	-63.3529	-6.16001
1801	-43.696	-28.1708	-62.7895	-98.7229	-36.2464	-88.3936	-28.5777	-63.1651	-6.26017
1802	-44.1342	-27.7326	-63.5407	-98.9733	-36.8724	-88.331	-28.0456	-63.0399	-6.28521
1803	-43.7586	-28.2334	-62.8521	-98.8481	-36.8098	-87.8928	-28.6559	-62.8521	-6.31025
1804	-44.3846	-27.8578	-63.2277	-98.6603	-37.8114	-87.705	-28.7342	-63.3529	-6.14123
1805	-43.3204	-27.8578	-62.9773	-98.2221	-37.4984	-88.644	-27.7326	-62.7269	-6.26643
1806	-43.4456	-27.3569	-63.0399	-99.1611	-38.3122	-87.5798	-27.8891	-63.9789	-6.08488
1807	-43.9464	-27.6699	-62.6017	-98.4725	-37.874	-87.3294	-28.6246	-63.7285	-6.20383
1808	-43.5708	-27.5447	-63.3529	-99.4741	-36.6846	-87.0164	-28.9376	-63.6033	-6.09741
1809	-44.4472	-27.2943	-62.7269	-98.8481	-37.3106	-87.2668	-28.4994	-63.3529	-6.19131
1810	-44.5098	-27.2317	-62.6017	-99.2863	-37.1228	-87.9554	-28.7185	-63.5407	-6.22887
1811	-44.4472	-26.8561	-62.8521	-99.5367	-37.561	-88.2058	-28.2177	-63.5407	-6.19757
1812	-44.322	-27.2943	-62.4139	-98.9733	-37.6862	-88.7066	-28.1551	-64.1041	-6.23513
1813	-45.0732	-26.9187	-62.8521	-97.7839	-37.3106	-88.5188	-28.9063	-63.5407	-6.27269
1814	-45.1358	-27.2317	-62.6017	-98.3473	-36.622	-88.957	-28.2334	-63.1651	-6.27269
1815	-44.948	-26.8561	-64.1667	-98.7855	-37.3106	-88.7066	-28.1082	-63.3529	-6.18505
1816	-44.948	-27.5447	-63.6033	-98.3473	-37.3732	-88.331	-28.1395	-62.2261	-6.19757
1817	-44.635	-27.7952	-64.4171	-98.9107	-36.7472	-89.0196	-28.2647	-63.2277	-6.24139
1818	-44.6976	-27.8578	-62.9147	-99.5367	-37.4984	-89.0822	-27.9986	-63.5407	-6.18505
1819	-44.4472	-28.0456	-63.4155	-99.3489	-37.248	-89.7082	-28.6559	-64.2919	-6.28521
1820	-44.8854	-27.8578	-63.9789	-99.9123	-37.4984	-93.0261	-28.9063	-63.8537	-6.25391
1821	-44.8228	-28.8594	-63.8537	-98.7855	-37.6862	-99.1611	-28.7342	-63.8537	-6.35407
1822	-45.3862	-28.5464	-64.3545	-98.7229	-37.3106	-90.2716	-29.0159	-64.4797	-6.32903
1823	-44.948	-28.8594	-64.0415	-99.1611	-37.6862	-89.3326	-28.9689	-62.6643	-6.34155
1824	-44.4472	-28.1082	-63.8537	-99.4741	-37.1228	-90.1464	-29.0002	-62.4139	-6.24765
1825	-44.5098	-28.4212	-63.9163	-99.4115	-36.8098	-91.7741	-28.9063	-62.7895	-6.30399
1826	-45.4488	-28.4838	-63.4781	-99.7245	-37.6862	-89.6456	-28.8281	-62.8521	-6.24765
1827	-44.5724	-28.0456	-63.8537	-99.0985	-37.874	-90.7099	-29.0785	-63.7911	-6.5544
1828	-45.574	-28.5464	-64.2919	-99.0359	-37.4984	-96.5318	-28.5777	-63.7911	-6.17879
1829	-45.3236	-27.983	-63.1651	-99.5993	-37.6236	-95.0294	-28.875	-62.4765	-6.22887
1830	-44.635	-28.1082	-63.5407	-98.8481	-36.8098	-99.8497	-28.3899	-62.8521	-6.22887
1831	-44.5724	-28.4212	-62.9773	-98.4099	-38.2496	-102.98	-28.5151	-63.4781	-6.13497
1832	-44.5098	-27.9204	-63.2277	-99.4741	-37.8114	-95.1546	-28.249	-63.3529	-6.27895
1833	-43.9464	-28.0456	-63.1651	-99.5993	-38.1244	-101.415	-28.3899	-62.4765	-6.25391
1834	-44.5098	-27.9204	-63.3529	-99.2237	-37.248	-95.9058	-28.1238	-63.6033	-6.26643
1835	-43.8212	-28.296	-62.2887	-99.9749	-38.2496	-95.1546	-28.8437	-62.1635	-6.17253
1836	-44.2594	-28.4838	-63.4155	-100.726	-37.561	-94.5286	-28.8124	-61.9131	-6.19131
1837	-44.948	-28.3586	-63.0399	-100.726	-38.187	-90.209	-29.0159	-62.8521	-6.31025
1838	-44.5098	-28.4212	-62.6017	-100.1	-38.0618	-89.3326	-28.8907	-62.2261	-6.50432
1839	-44.8854	-28.3586	-63.8537	-100.726	-37.4984	-89.7708	-28.3273	-64.918	-6.40415
1840	-44.322	-28.7342	-61.8505	-100.476	-38.2496	-92.0871	-28.6872	-63.9163	-6.26017
1841	-44.4472	-29.235	-62.7269	-100.1	-37.9366	-88.5814	-28.6246	-62.5391	-6.32277
1842	-44.5098	-28.6716	-62.4765	-99.5993	-37.874	-89.9586	-29.2037	-63.7285	-6.27269
1843	-44.8854	-28.7342	-62.3513	-99.1611	-38.0618	-89.583	-28.8907	-62.9147	-6.18505
1844	-44.6976	-28.0456	-62.4765	-99.1611	-37.8114	-89.1448	-29.2037	-63.4155	-6.25391
1845	-44.3846	-29.0472	-62.8521	-99.9749	-38.187	-89.7082	-29.4228	-62.5391	-6.26643
1846	-44.2594	-27.8578	-62.7895	-101.665	-38.2496	-90.209	-28.8124	-62.1635	-6.24765
1847	-45.0732	-28.4838	-63.1025	-100.351	-38.3122	-89.9586	-28.6403	-63.7911	-6.21009
1848	-44.4472	-27.7326	-62.9773	-100.538	-38.6878	-90.0838	-28.8907	-62.7269	-6.27269
1849	-44.7602	-28.4212	-62.7895	-100.225	-38.187	-89.8334	-28.9376	-61.6627	-6.29773
1850	-44.3846	-28.5464	-63.0399	-99.1611	-38.7505	-89.5204	-28.4838	-60.9741	-6.34781
1851	-44.4472	-28.296	-62.6017	-100.225	-38.8131	-89.896	-29.2037	-62.3513	-6.19757
1852	-44.948	-28.6716	-62.2261	-100.413	-37.7488	-90.6473	-29.8141	-61.8505	-6.41041
1853	-44.8228	-28.1708	-63.1025	-100.538	-38.0618	-91.0229	-29.6263	-61.9757	-6.24765
1854	-44.5098	-28.2334	-62.6643	-100.288	-38.2496	-91.1481	-29.3289	-62.9773	-6.14749
1855	-44.4472	-28.3586	-62.6643	-100.476	-37.6236	-90.7099	-29.3289	-63.4781	-6.17253
1856	-44.6976	-28.7342	-62.2887	-100.977	-37.4358	-90.1464	-29.3758	-63.1651	-6.29147
1857	-44.5724	-28.8594	-62.8521	-100.601	-38.3122	-90.6473	-29.5793	-62.9147	-6.30399
1858	-44.2594	-28.2334	-62.2887	-100.977	-38.1244	-90.209	-30.4088	-63.2903	-6.22261
1859	-44.7602	-29.4228	-62.2887	-100.538	-37.561	-90.0212	-29.6263	-62.9773	-6.31651
1860	-44.1968	-29.1098	-63.1651	-99.7245	-38.3122	-91.3359	-29.8297	-64.2919	-6.19757
1861	-44.635	-28.6716	-63.6033	-101.665	-38.0618	-91.3359	-29.7202	-63.5407	-6.36033
1862	-44.4472	-29.0472	-62.9147	-101.728	-38.5	-91.2733	-29.0628	-63.1025	-6.36659
1863	-44.3846	-28.2334	-63.8537	-101.352	-38.2496	-92.2749	-30.3462	-63.5407	-6.31025
1864	-44.009	-28.5464	-63.5407	-100.601	-38.187	-91.3359	-30.0019	-64.1667	-6.30399
1865	-44.6976	-28.2334	-63.5407	-101.29	-38.5626	-92.2123	-30.5027	-63.1025	-6.29773
1866	-44.7602	-28.1082	-62.9773	-101.54	-38.8757	-91.0229	-30.0958	-62.6017	-6.27269
1867	-44.8854	-28.4838	-63.9789	-100.977	-37.9366	-92.3375	-30.4401	-61.7253	-6.24765
1868	-44.4472	-28.2334	-64.2919	-99.9749	-37.874	-92.2749	-30.3305	-62.6643	-6.29147
1869	-45.9496	-28.3586	-64.6676	-100.914	-37.7488	-91.2107	-29.8454	-63.2903	-6.23513
1870	-45.3862	-28.1708	-64.3545	-101.79	-37.8114	-91.8367	-29.9236	-63.1025	-6.19757
1871	-44.8228	-27.9204	-64.605	-101.54	-38.2496	-91.2107	-29.188	-64.2919	-6.36033
1872	-45.1984	-28.3586	-64.2919	-101.29	-38.3748	-91.7741	-30.0801	-63.1025	-6.51684
1873	-45.4488	-29.7984	-64.1041	-101.916	-38.187	-95.6554	-29.4697	-63.4155	-6.30399
1874	-45.887	-28.2334	-64.6676	-102.166	-38.0618	-93.3391	-30.3618	-62.1635	-6.31651
1875	-45.7618	-28.4838	-64.3545	-102.291	-38.1244	-92.7757	-29.7045	-62.6017	-6.34155
1876	-46.0122	-28.1708	-64.6676	-101.603	-39.3765	-92.6505	-30.1271	-62.2887	-6.36659
1877	-45.6366	-28.5464	-64.2919	-102.667	-38.6878	-92.8383	-29.908	-63.6659	-6.34781
1878	-45.3236	-27.8578	-64.2919	-102.166	-38.3122	-92.7131	-29.6889	-63.3529	-6.39163
1879	-46.2627	-28.1082	-64.9806	-102.729	-37.4984	-92.4001	-29.8454	-64.2919	-6.39163
1880	-46.2627	-28.0456	-64.918	-102.291	-38.187	-92.7131	-29.8297	-64.1041	-6.41667
1881	-45.8244	-28.7342	-65.7944	-102.667	-38.9383	-92.4001	-29.9862	-63.5407	-6.74846
1882	-45.5114	-28.2334	-65.7318	-102.729	-39.2513	-93.0887	-30.0958	-62.6643	-6.47302
1883	-45.6992	-28.5464	-65.7318	-102.416	-38.9383	-92.5879	-30.3931	-63.9163	-6.51684
1884	-46.2001	-28.3586	-65.857	-101.978	-38.9383	-92.7131	-30.2679	-62.6643	-6.44797
1885	-45.7618	-28.7968	-65.6692	-102.542	-39.6895	-92.5879	-29.6889	-63.9163	-6.48554
1886	-45.3862	-28.4838	-65.7944	-101.728	-38.6252	-92.4001	-30.0645	-63.7911	-6.45424
1887	-46.2627	-27.983	-65.0432	-103.168	-38.9383	-92.2749	-29.8454	-63.1025	-6.72342
1888	-45.574	-28.0456	-65.7944	-101.728	-38.6878	-92.0245	-30.487	-61.9131	-6.4918
1889	-45.8244	-27.8578	-66.0448	-102.479	-39.1887	-91.8367	-30.0958	-64.2919	-6.33529
1890	-45.8244	-28.6716	-65.9196	-102.729	-39.6269	-92.1497	-30.1584	-64.9806	-6.35407
1891	-44.948	-28.609	-65.1058	-102.917	-39.4391	-92.3375	-29.9706	-63.4155	-6.37911
1892	-45.0732	-28.5464	-66.2326	-101.603	-38.7505	-92.7757	-30.0801	-62.4765	-6.50432
1893	-45.7618	-28.5464	-65.544	-102.416	-38.8757	-93.0261	-29.3445	-62.7269	-6.54814
1894	-45.887	-27.8578	-65.7318	-102.354	-39.3765	-92.4627	-29.9706	-62.1635	-6.41667
1895	-45.261	-28.1708	-65.9822	-101.79	-38.5626	-92.4627	-29.6732	-62.2261	-6.42919
1896	-45.261	-28.1708	-65.2936	-103.168	-38.187	-92.6505	-30.8	-63.2277	-6.61074
1897	-44.6976	-28.8594	-65.231	-102.792	-39.0635	-93.2139	-29.8454	-63.6659	-6.59822
1898	-44.635	-30.6122	-65.857	-102.479	-38.3122	-93.4017	-30.9096	-63.6033	-6.37911
1899	-44.7602	-29.1098	-65.3562	-102.667	-38.6252	-92.8383	-30.4244	-64.0415	-6.27269
1900	-45.574	-29.235	-66.3578	-103.168	-38.8131	-93.7773	-30.6122	-63.0399	-6.73594
1901	-45.6366	-28.2334	-66.796	-102.229	-39.2513	-93.5895	-30.8939	-64.1041	-6.42293
1902	-45.1984	-28.4212	-66.5456	-102.855	-38.5626	-93.9651	-30.4714	-63.0399	-6.32903
1903	-45.261	-28.8594	-66.3578	-101.227	-38.8757	-93.9651	-30.3931	-63.4781	-6.67334
1904	-44.8228	-30.6748	-65.6066	-101.978	-39.2513	-93.5269	-29.9862	-62.6017	-6.43545
1905	-44.5724	-29.4854	-66.483	-101.916	-39.8773	-93.7147	-29.2819	-63.9789	-6.39789
1906	-45.1984	-30.487	-66.4204	-101.603	-38.8757	-93.5895	-30.3775	-63.0399	-6.47302
1907	-44.8228	-28.9846	-65.7944	-100.664	-39.1261	-94.7164	-29.4854	-63.3529	-6.48554
1908	-45.3236	-28.922	-64.918	-102.792	-39.0635	-91.6489	-30.2992	-63.0399	-6.49806
1909	-45.4488	-28.7342	-65.231	-102.354	-38.9383	-92.4627	-30.0801	-63.1651	-6.5231
1910	-45.0732	-28.8594	-65.1058	-103.168	-39.5017	-93.0887	-30.6435	-62.4139	-6.32903
1911	-45.5114	-28.5464	-66.2952	-102.729	-39.3765	-93.1513	-31.3948	-62.7269	-6.37285
1912	-45.6992	-28.3586	-65.4188	-103.105	-39.0635	-94.153	-31.0035	-63.4155	-6.81732
1913	-45.4488	-29.0472	-64.0415	-102.855	-38.5626	-93.0261	-30.9252	-63.2277	-6.41041
1914	-44.3846	-28.8594	-65.4188	-103.042	-38.7505	-93.0261	-30.3149	-63.5407	-6.38537
1915	-45.1984	-28.4212	-66.1074	-103.042	-38.7505	-94.2782	-30.3931	-64.4171	-6.61074
1916	-46.0748	-28.7342	-64.7928	-101.603	-37.8114	-93.4017	-30.9565	-63.7911	-6.91749
1917	-45.6366	-29.1724	-65.6692	-103.668	-38.3122	-92.7131	-30.9409	-62.6017	-6.38537
1918	-45.574	-29.1098	-65.6692	-103.355	-38.6252	-93.3391	-31.2382	-62.8521	-6.48554
1919	-45.7618	-28.296	-65.9196	-102.291	-38.3122	-92.9009	-30.9565	-63.1025	-6.57318
1920	-45.6366	-28.5464	-66.2952	-103.543	-38.6878	-91.7115	-30.5809	-62.9773	-6.90497
1921	-46.5131	-28.7968	-66.2952	-103.168	-37.8114	-93.7773	-30.6435	-62.9147	-6.4918
1922	-45.9496	-29.2976	-65.6066	-103.355	-39.0635	-93.2139	-31.0661	-63.3529	-6.99887
1923	-46.2627	-28.8594	-65.6066	-102.917	-39.5017	-94.2156	-30.7218	-64.605	-6.4918
1924	-45.3862	-28.922	-65.1684	-103.606	-39.5643	-93.5269	-30.5653	-64.7928	-6.48554
1925	-45.261	-29.1724	-64.9806	-103.23	-38.7505	-92.5879	-31.0191	-63.9163	-6.45424
1926	-45.8244	-28.7342	-64.9806	-103.042	-39.3765	-93.1513	-30.8939	-64.2919	-6.40415
1927	-45.7618	-29.0472	-65.544	-102.103	-39.3765	-93.5895	-30.7218	-63.9163	-6.42919
1928	-45.4488	-28.7968	-65.3562	-103.418	-38.9383	-92.9009	-31.786	-62.9773	-6.45424
1929	-45.3862	-29.0472	-65.231	-103.856	-38.7505	-94.2156	-30.9565	-65.4188	-6.41041
1930	-45.6992	-28.4212	-65.6692	-103.543	-39.3139	-94.4034	-30.6122	-64.6676	-6.37285
1931	-46.2001	-29.0472	-65.4814	-103.293	-39.3139	-93.6521	-29.4071	-64.605	-6.35407
1932	-45.6366	-29.1098	-66.0448	-102.917	-38.8131	-93.5895	-30.4244	-64.7928	-6.44171
1933	-46.0748	-28.4838	-66.2326	-103.794	-39.0635	-93.7147	-30.2679	-63.3529	-6.43545
1934	-45.5114	-28.609	-65.544	-104.044	-38.8757	-93.7773	-30.6435	-65.0432	-6.47928
1935	-45.0106	-28.8594	-64.2293	-105.046	-39.4391	-93.6521	-31.2382	-64.4797	-6.5544
1936	-45.4488	-29.4228	-65.1684	-104.545	-38.3748	-93.7147	-30.3618	-63.4155	-6.44797
1937	-45.6992	-29.4854	-64.1667	-103.794	-37.9366	-92.9009	-29.9549	-63.9789	-6.57318
1938	-45.0732	-29.7984	-65.231	-103.23	-38.187	-92.7131	-30.5653	-64.4797	-6.45424
1939	-45.574	-29.4854	-65.2936	-103.981	-38.3748	-93.5269	-31.1913	-64.9806	-6.57944
1940	-45.1358	-29.6732	-66.0448	-104.482	-38.1244	-93.2765	-30.9565	-64.4797	-6.45424
1941	-45.6992	-29.7984	-66.17	-104.357	-38.6252	-93.0261	-30.5809	-64.2919	-6.46676
1942	-45.1984	-29.0472	-65.544	-105.046	-38.5	-92.9635	-30.1271	-63.0399	-6.51058
1943	-46.2001	-29.4854	-66.0448	-103.856	-38.5626	-94.153	-30.9252	-65.4188	-6.5544
1944	-45.0732	-29.1098	-65.7318	-103.042	-38.6252	-93.6521	-31.0817	-64.7928	-6.5544
1945	-44.8854	-29.235	-65.1684	-104.42	-39.0009	-93.2765	-30.6905	-64.605	-6.6796
1946	-44.8228	-29.1724	-65.2936	-104.107	-38.6878	-93.6521	-30.0958	-64.4797	-6.79228
1947	-45.574	-29.2976	-65.4188	-103.731	-39.1887	-93.7147	-29.9706	-64.1041	-6.62326
1948	-45.6366	-29.4228	-66.5456	-103.919	-38.3122	-93.0261	-30.1427	-64.4797	-6.37285
1949	-45.6366	-28.4838	-65.2936	-103.668	-38.8131	-93.1513	-30.7218	-63.5407	-6.35407
1950	-46.0748	-28.9846	-66.0448	-103.293	-39.6269	-93.7773	-30.9252	-62.4139	-6.46676
1951	-46.6383	-28.5464	-65.6692	-104.357	-38.6878	-93.7773	-30.4244	-64.605	-6.59196
1952	-46.6383	-30.3618	-67.0464	-104.795	-39.1887	-93.2765	-30.3305	-64.1667	-6.50432
1953	-46.6383	-29.0472	-66.1074	-103.606	-38.6878	-93.2139	-30.4244	-64.4171	-6.49806
1954	-46.0122	-29.235	-65.2936	-104.858	-38.5626	-94.4034	-30.5496	-63.9163	-6.51684
1955	-46.0122	-29.2976	-65.3562	-104.294	-38.8757	-93.8399	-31.1913	-62.9773	-6.81732
1956	-45.1984	-29.4854	-65.6066	-104.795	-38.4374	-93.7773	-30.6905	-63.7285	-6.47928
1957	-45.7618	-29.4854	-66.2952	-105.734	-39.2513	-94.5286	-30.4244	-64.1041	-6.51058
1958	-45.3862	-29.3602	-65.544	-104.42	-39.2513	-95.092	-30.9722	-63.3529	-6.57318
1959	-45.5114	-29.6106	-66.4204	-104.92	-39.1261	-93.2765	-30.7374	-62.7269	-6.48554
1960	-45.3862	-29.1724	-67.6098	-103.731	-39.1887	-94.2156	-30.8313	-62.9147	-6.57944
1961	-45.574	-29.861	-67.4846	-105.421	-38.8757	-94.5286	-30.3462	-63.4781	-6.62326
1962	-46.3253	-30.2366	-68.1732	-105.734	-39.6895	-95.092	-30.6905	-64.2919	-6.5544
1963	-46.5131	-30.2992	-67.5472	-105.672	-39.5643	-94.8416	-30.4401	-64.4797	-6.5544
1964	-46.2001	-30.0488	-67.0464	-105.171	-39.1261	-94.5286	-30.4088	-63.8537	-6.54814
1965	-46.9513	-29.4854	-67.9854	-105.046	-38.9383	-94.7164	-29.8767	-63.9163	-6.6796
1966	-45.887	-28.922	-67.4846	-103.606	-40.1277	-94.466	-29.9549	-63.7285	-6.56692
1967	-45.3236	-28.9846	-67.2342	-104.044	-39.1887	-94.6538	-30.0958	-64.2293	-6.62326
1968	-46.5757	-29.1724	-66.6082	-104.733	-39.7521	-93.5269	-30.2992	-63.2903	-6.39789
1969	-46.3253	-29.1098	-66.5456	-104.357	-40.5659	-94.6538	-30.1897	-60.5358	-6.53562
1970	-46.1375	-31.3008	-66.6708	-103.794	-39.7521	-94.153	-30.2836	-63.3529	-6.34781
1971	-45.574	-29.548	-67.1716	-104.044	-39.6895	-94.5912	-29.6106	-62.2261	-6.59196
1972	-46.2001	-30.6748	-68.1107	-103.731	-39.8147	-94.153	-31.0348	-64.1667	-6.92375
1973	-46.2627	-29.4228	-67.3594	-106.172	-39.4391	-95.092	-30.8313	-63.7911	-6.68586
1974	-46.3879	-29.7358	-66.796	-104.42	-39.5643	-94.5912	-30.2992	-64.1667	-7.3557
1975	-45.9496	-29.6106	-68.1732	-105.546	-40.3781	-94.6538	-29.7202	-63.7911	-6.56066
1976	-46.2001	-29.4854	-67.9854	-106.298	-39.7521	-94.5286	-29.5011	-63.7285	-6.7109
1977	-46.5757	-29.1098	-67.2968	-106.736	-39.5643	-95.7806	-30.174	-63.9163	-6.66082
1978	-45.5114	-29.6106	-67.7976	-106.611	-39.1887	-95.405	-29.9549	-64.3545	-7.11781
1979	-46.2001	-30.0488	-68.8619	-106.423	-39.0635	-95.3424	-29.7984	-65.1058	-6.79228
1980	-46.3879	-29.548	-67.2968	-105.672	-38.5626	-95.6554	-30.6435	-65.1684	-6.94253
1981	-46.2627	-29.9236	-68.2358	-106.423	-39.3765	-95.8432	-29.8297	-63.9789	-6.92375
1982	-45.574	-29.7358	-67.9854	-105.046	-40.1277	-95.9684	-30.4244	-64.8554	-6.7735
1983	-46.4505	-29.7358	-67.1716	-106.11	-39.5643	-95.5928	-29.548	-63.9789	-6.7109
1984	-45.9496	-29.6106	-68.2358	-105.484	-40.7537	-96.2814	-29.7045	-64.2293	-6.82358
1985	-45.6992	-29.7358	-67.4846	-106.047	-40.6285	-96.2814	-29.8297	-63.9789	-6.7735
1986	-46.1375	-29.235	-67.1716	-106.673	-40.1277	-96.031	-29.9862	-65.4814	-6.76724
1987	-46.3253	-29.861	-67.2968	-105.734	-40.5033	-94.9042	-30.0645	-65.0432	-6.87367
1988	-46.4505	-29.548	-66.8586	-105.359	-40.3781	-94.2782	-29.9549	-64.1041	-6.79228
1989	-46.1375	-30.0488	-67.1716	-106.298	-40.3781	-94.5912	-30.221	-65.3562	-6.44171
1990	-46.5131	-29.0472	-68.5489	-105.296	-40.7537	-94.5912	-29.9393	-65.1058	-6.59822
1991	-46.5757	-32.0521	-66.5456	-106.861	-39.9399	-94.7164	-29.9549	-65.231	-6.57944
1992	-46.8261	-29.4854	-66.9838	-106.611	-39.6895	-95.2798	-29.6576	-64.918	-6.67334
1993	-46.8261	-29.1724	-67.109	-106.235	-39.6269	-95.092	-29.7984	-64.3545	-6.59196
1994	-46.9513	-29.4854	-66.796	-105.359	-39.6895	-94.5286	-29.4854	-65.2936	-6.65456
1995	-46.3879	-29.2976	-66.9838	-106.11	-39.6895	-95.3424	-29.3289	-64.4171	-6.617
1996	-46.2001	-29.9236	-67.6724	-106.736	-40.6285	-95.8432	-29.6889	-64.4797	-6.69838
1997	-46.7635	-29.861	-67.6724	-106.798	-39.8773	-95.8432	-30.3775	-64.8554	-6.5231
1998	-46.5757	-29.9236	-66.483	-106.986	-40.5659	-95.3424	-30.2366	-65.2936	-6.75472
1999	-46.0748	-29.9236	-68.1107	-109.24	-39.5017	-96.2814	-29.7045	-64.7928	-6.76724
[truncated: 16,200 more rows]

## Sheet: A15sD20mV
time in ms	1	2	3	4	5	6	7	10*	11		*10 without deactivation
1	0.939025	0.626017	0.688619	0.500814	0.0626017	-0.0626017	1.03293	-0.37561	-0.00626017
2	0.75122	0.813822	0.563415	0.500814	0.939025	0.688619	0.876424	-0.813822	-0.037561
3	0.438212	1.12683	0.626017	0.563415	0.438212	0.37561	1.07988	-0.0626017	0.0125203
4	0.563415	1.00163	0.75122	0.500814	0.37561	0.438212	0.610367	0.187805	0.0187805
5	0.813822	1.12683	0.75122	0.563415	0.187805	0.688619	0.782521	-0.187805	0.0438212
6	0.75122	0.563415	0.688619	1.31464	0.688619	0.688619	0.657318	-1.06423	0.037561
7	0.563415	0.75122	0.876424	0.75122	0.626017	0.37561	0.516464	-1.31464	0
8	0.688619	0.626017	0.438212	1.50244	1.56504	0.813822	0.563415	-1.00163	0.0125203
9	0.125203	0.939025	0.688619	1.18943	0.563415	0.563415	0.406911	-1.50244	0.00626017
10	0.688619	0.438212	0.75122	1.00163	1.12683	0.37561	0.0939025	-1.37724	-0.037561
11	0.37561	0.313008	0.688619	1.18943	1.25203	0.75122	0.798172	-0.876424	-0.0125203
12	0.688619	0.37561	0.75122	1.12683	1.37724	0.500814	0.626017	-0.438212	-0.0250407
13	0.313008	0.313008	0.688619	0.187805	0.626017	0.187805	0.657318	-1.25203	-0.037561
14	0.438212	0.250407	0.688619	0.876424	0.75122	0	0.939025	-1.06423	-0.0500814
15	0.37561	0.250407	0.75122	0.688619	1.81545	0.500814	0.626017	-0.688619	0.0125203
16	0.125203	0.563415	1.00163	0.563415	0.75122	0.438212	0.845123	-2.56667	-0.0313008
17	0.313008	0.876424	1.06423	0.876424	1.56504	-0.0626017	0.672968	-0.626017	0.0250407
18	0.438212	0.939025	0.939025	1.18943	0.313008	0.125203	0.657318	-0.688619	0.0626017
19	0.37561	1.12683	1.00163	0.876424	0.500814	0.500814	0.954676	-0.125203	0.0250407
20	0.688619	1.00163	1.06423	0.626017	1.31464	0.250407	0.391261	-0.500814	-0.0500814
21	0.438212	0.75122	0.250407	0.813822	0.500814	0.626017	1.18943	0.438212	-0.0187805
22	0.438212	0.939025	1.06423	1.25203	1.25203	0.626017	0.672968	-0.626017	0.0438212
23	0.626017	0.876424	0.563415	0.876424	0.187805	0.37561	0.954676	-0.438212	-0.075122
24	0.500814	0.939025	0.626017	1.00163	1.18943	0.37561	0.860773	-0.37561	-0.0438212
25	0.37561	0.939025	1.37724	0.939025	1.37724	0.313008	0.281708	-0.125203	-0.00626017
26	0.563415	0.688619	0.313008	0.626017	1.37724	0.688619	0.391261	-0.876424	-0.0125203
27	0.813822	0.500814	0.876424	1.06423	1.06423	0.563415	0.500814	-1.31464	0
28	0.187805	0.813822	0.563415	1.12683	0.37561	0.438212	0.626017	-1.06423	-0.0500814
29	0.250407	0.438212	0.438212	1.00163	1.18943	0.626017	0.71992	-1.37724	-0.0438212
30	0.313008	0.37561	0.939025	0.500814	1.00163	0.939025	0.704269	-1.62764	0
31	0.187805	0.813822	0.939025	0.563415	1.25203	0.125203	1.06423	-1.18943	-0.00626017
32	0.563415	0.563415	1.06423	0.876424	1.06423	0.187805	0.71992	-1.37724	-0.0187805
33	0.500814	0.438212	1.37724	0.876424	1.12683	0.250407	0.485163	-1.62764	-0.0939025
34	0.37561	0.563415	0.813822	0.438212	0.563415	0.0626017	0.500814	0.500814	0.0563415
35	0.626017	0.626017	0.939025	0.125203	0.939025	0.187805	0.594716	-0.250407	-0.0500814
36	0.37561	0.125203	0.813822	0.688619	1.00163	0.187805	0.485163	-1.37724	0.0250407
37	0.37561	0.688619	0.500814	0.500814	0.75122	0.250407	0.860773	-0.688619	-0.0250407
38	0.688619	0.563415	0.563415	1.12683	1.37724	0.500814	0.923375	-1.12683	-0.0313008
39	-0.0626017	0.75122	0.813822	0.939025	0.876424	0.250407	1.25203	-1.00163	-0.0250407
40	0.563415	0.688619	0.563415	0.813822	0.626017	0.0626017	0.939025	-0.688619	-0.0813822
41	0.438212	0.500814	0.438212	0.563415	1.00163	0.0626017	0.594716	-0.313008	0.075122
42	0.626017	0.500814	0.563415	0.876424	0.939025	0.313008	0.954676	-1.50244	-0.0438212
43	0.37561	1.12683	0.563415	0.75122	0.876424	0.37561	0.939025	-1.43984	0
44	0.187805	0.688619	0.75122	1.06423	1.06423	0.250407	0.672968	-0.313008	-0.0438212
45	0.438212	0.75122	0.688619	1.00163	1.37724	0.876424	0.344309	-1.56504	-0.0313008
46	0.438212	0.876424	0.626017	0.939025	0.939025	0.187805	0.939025	-1.00163	-0.100163
47	0.37561	0.813822	0.563415	0.250407	0.313008	0.626017	0.547765	-1.37724	-0.0438212
48	-0.0626017	0.563415	1.18943	0.563415	0.939025	0.37561	0.75122	-0.75122	-0.075122
49	0.313008	0.438212	0.813822	0.688619	0.813822	-0.0626017	0.798172	0	-0.162764
50	0.187805	0.187805	0.626017	0.876424	1.37724	0.626017	0.813822	-2.12846	-0.0438212
51	-0.250407	0.563415	0.688619	1.00163	1.43984	0.438212	0.907725	-0.75122	0.0125203
52	0.939025	0	1.06423	0.250407	1.12683	0.438212	0.422561	-0.75122	0.0187805
53	-0.125203	0.563415	0.813822	0.75122	0.813822	0.187805	0.626017	-1.00163	-0.037561
54	0.187805	0.688619	1.06423	0.75122	0.563415	0.438212	0.985977	0.125203	-0.0438212
55	0.250407	0.626017	1.25203	1.12683	1.12683	0.37561	0.876424	-0.438212	-0.075122
56	0.313008	0.939025	0.438212	0.876424	0.876424	0.125203	0.406911	-0.187805	-0.0125203
57	0.187805	0.75122	1.12683	0.500814	0.75122	0.187805	0.75122	-0.250407	-0.0500814
58	0.813822	0.626017	0.876424	0.563415	0.438212	0.187805	0.704269	-1.18943	-0.0438212
59	0.626017	0.563415	0.876424	0.563415	0.75122	0.813822	1.07988	0.250407	-0.0563415
60	0.626017	0.813822	0.75122	1.56504	0.75122	0.187805	0.845123	-1.37724	-0.0438212
61	0.125203	1.06423	0.438212	0.313008	0.500814	0.626017	1.04858	-0.250407	0
62	0.187805	1.37724	0.250407	0.500814	0.688619	0.563415	0.657318	-0.313008	0.00626017
63	0.313008	0.500814	0.75122	0.626017	0.187805	0.563415	0.688619	-0.75122	-0.0313008
64	0.37561	0.563415	0.37561	0.187805	1.62764	0.37561	0.469513	-0.813822	-0.0313008
65	0.37561	0.813822	1.12683	0.37561	0.37561	0.313008	0.626017	-0.37561	-0.0876424
66	0.626017	0.563415	0.313008	1.12683	0.688619	0.125203	0.500814	-0.500814	-0.0626017
67	0.313008	0.500814	0.438212	0.500814	0.563415	0.688619	0.813822	-1.12683	-0.0187805
68	0.500814	0.939025	0.500814	1.25203	0.37561	0.563415	0.657318	-1.12683	-0.0688619
69	0.0626017	0.688619	1.00163	1.18943	1.00163	0.75122	1.01728	-0.626017	-0.0438212
70	0.0626017	0.313008	1.00163	0.939025	0.75122	0.626017	0.688619	-1.25203	0.00626017
71	0.500814	0.500814	1.12683	0.563415	0.563415	0.250407	0.782521	-1.43984	-0.0187805
72	0	0.37561	0.626017	0.563415	0.939025	0.313008	0.641667	-0.37561	-0.0500814
73	0.438212	0.438212	0.688619	0.37561	1.12683	0.313008	0.219106	-0.438212	-0.0187805
74	0.250407	0.688619	1.00163	0.626017	1.94065	0.438212	0.610367	-1.06423	-0.0813822
75	0.250407	0.813822	0.688619	0.313008	1.06423	0.250407	0.438212	-0.688619	-0.0876424
76	0.187805	0.939025	1.18943	0.187805	0.187805	0.438212	0.939025	-1.06423	-0.0688619
77	0.563415	0.75122	1.25203	0.688619	1.00163	0.250407	0.766871	-0.939025	-0.118943
78	0.250407	0.75122	0.876424	0.37561	1.37724	-0.125203	1.07988	-1.75285	-0.106423
79	0.313008	0.563415	0.876424	0.500814	0.75122	0.250407	0.907725	-0.688619	-0.0438212
80	0.313008	1.18943	0.626017	0.626017	0.500814	0.438212	0.939025	0.187805	-0.0187805
81	0.500814	0.813822	0.438212	0	0.500814	0.500814	1.09553	0.626017	-0.0626017
82	-0.0626017	1.37724	0.500814	0.37561	0.813822	0.500814	0.485163	-0.563415	-0.037561
83	0.500814	1.43984	0.688619	1.12683	1.18943	0.563415	0.532114	-0.75122	-0.0939025
84	0.313008	0.813822	0.626017	1.00163	0.626017	0.688619	0.813822	-1.43984	0.0187805
85	0.37561	0.939025	0.75122	1.00163	0.626017	0.500814	0.704269	-1.50244	-0.0187805
86	0.500814	0.813822	1.06423	1.31464	1.43984	0.37561	0.860773	0.250407	-0.0500814
87	0.500814	0.563415	0.75122	0.500814	0.876424	0.500814	0.563415	-0.313008	-0.0626017
88	0.438212	0.75122	0.75122	0.876424	0.563415	0.500814	0.438212	-1.37724	0.0438212
89	0	0.37561	0.939025	1.18943	0.563415	0.37561	0.234756	-0.813822	-0.037561
90	0	0.563415	1.31464	0.876424	0.688619	0.563415	0.626017	-1.62764	-0.125203
91	-0.187805	-0.0626017	1.00163	0.626017	0.939025	0.313008	0.438212	-1.69025	-0.100163
92	0.0626017	0.37561	0.813822	0.688619	0.75122	0.37561	0.766871	-1.50244	-0.0563415
93	0.125203	0.500814	1.18943	0.626017	0.75122	-0.0626017	0.985977	-0.438212	-0.0438212
94	0.125203	0.187805	0.626017	0.438212	0.626017	-0.313008	0.485163	-1.56504	-0.0688619
95	0.187805	0.75122	1.31464	0.500814	0.876424	0.187805	0.610367	-0.939025	-0.0876424
96	0.37561	0.813822	1.31464	1.00163	1.31464	0.313008	1.06423	-0.813822	-0.225366
97	-0.125203	0.500814	0.626017	0.563415	0.813822	0.438212	0.907725	-2.37886	-0.100163
98	0.563415	0.939025	0.563415	0.563415	1.18943	0.37561	0.500814	-0.500814	-0.0626017
99	0.250407	0.75122	0.626017	0.563415	0.688619	0.125203	0.782521	-0.313008	-0.037561
100	-0.0626017	0.939025	0.500814	0.626017	0.626017	0.250407	0.75122	0.626017	-0.0125203
101	0.313008	0.626017	0.876424	0.75122	0.813822	0.500814	0.954676	-0.876424	-0.0187805
102	0.688619	0.75122	0.688619	0.75122	0.75122	0.250407	0.985977	-0.939025	0.00626017
103	0.563415	0.626017	0.688619	2.00325	0.563415	0.75122	0.939025	-0.37561	0.0125203
104	0.438212	0.563415	0.313008	1.06423	0.37561	0.37561	0.594716	-0.0626017	-0.0250407
105	0.37561	1.00163	0.37561	1.00163	1.12683	0.75122	0.73557	-1.00163	-0.0187805
106	0	0.500814	1.18943	0.876424	0.438212	0.438212	0.923375	-0.813822	0.0187805
107	0.813822	0.813822	0.250407	0.563415	1.62764	0.37561	0.970326	-0.626017	0
108	0.187805	0.438212	1.00163	1.18943	1.00163	0.75122	0.485163	-0.75122	-0.0250407
109	-0.0626017	0.75122	1.18943	0.876424	-0.0626017	0.500814	0.73557	-2.44147	-0.0250407
110	0	0.438212	0.876424	0.75122	1.31464	0.37561	0.845123	-1.00163	-0.100163
111	0.125203	0.500814	0.563415	0.626017	1.00163	0.500814	0.469513	-1.00163	-0.0125203
112	-0.0626017	0.37561	1.18943	0.500814	0.939025	0.563415	0.391261	-0.500814	-0.0187805
113	0.125203	0.563415	0.876424	0.813822	1.06423	0.125203	0.829472	-0.939025	-0.0313008
114	0.626017	0.125203	0.813822	0.563415	1.75285	0	0.798172	-1.00163	-0.00626017
115	0.313008	0.37561	0.75122	1.31464	0.250407	0.438212	0.829472	-0.876424	-0.0688619
116	0.563415	0.37561	0.75122	0.876424	1.12683	-0.313008	0.813822	-1.18943	-0.0626017
117	0.438212	0.626017	1.00163	0.37561	1.31464	0.313008	0.594716	-0.876424	-0.0187805
118	0.37561	0.813822	1.18943	0.688619	1.62764	0.688619	0.75122	-1.06423	-0.0250407
119	0.500814	0.563415	0.626017	0.626017	0.813822	0.250407	0.798172	-0.626017	0.0187805
120	0.187805	0.75122	0.75122	0.626017	0.813822	0.0626017	0.970326	-0.688619	0.0313008
121	0.313008	1.25203	0.813822	1.06423	0.37561	0.75122	0.845123	-1.18943	-0.075122
122	0.250407	0.876424	0.187805	0.626017	0.75122	0.37561	1.06423	-0.500814	0.0250407
123	0.438212	0.500814	0.37561	0.813822	0.37561	0.688619	0.344309	-0.500814	-0.037561
124	0.813822	0.939025	0.813822	0.626017	0.37561	0.500814	0.845123	-0.813822	-0.0313008
125	0.75122	0.813822	0.438212	1.06423	0.813822	0.688619	0.485163	-1.31464	-0.0125203
126	0.187805	0.813822	0.500814	1.31464	0.813822	0.563415	1.04858	-2.50407	-0.0313008
127	0.626017	0.500814	0.438212	0.75122	0.813822	0.563415	0.0939025	-0.250407	-0.0939025
128	0.500814	0.876424	0.75122	1.37724	1.18943	0.500814	0.500814	-0.125203	0.0125203
129	0.626017	0.563415	1.18943	0.939025	0.688619	0.250407	0.75122	-0.626017	-0.0187805
130	0.0626017	1.06423	1.06423	1.00163	1.12683	0.125203	0.704269	-1.00163	-0.0563415
131	0.250407	0.37561	1.06423	0.626017	0.688619	0	0.547765	-1.50244	-0.0500814
132	0.250407	0.500814	0.876424	1.06423	0.813822	0.37561	0.219106	-0.813822	-0.118943
133	0	0.688619	1.00163	0.500814	0.626017	0.187805	1.15813	-1.18943	-0.0813822
134	0.250407	0.688619	1.18943	0.876424	0.813822	0.37561	0.579066	-0.939025	-0.143984
135	0.688619	0.500814	0.500814	1.06423	0.75122	0.500814	1.28333	-0.876424	-0.0813822
136	0.37561	0.563415	0.626017	0.563415	0.876424	0.125203	0.704269	-0.876424	-0.118943
137	0.626017	0.688619	0.939025	0.563415	1.25203	0.313008	0.672968	-0.438212	-0.0813822
138	0.313008	0.75122	0.688619	0.187805	1.06423	0.125203	0.829472	-0.438212	-0.037561
139	0.125203	0.813822	0.688619	0.626017	0.626017	0.563415	0.453862	-0.187805	-0.0438212
140	0.563415	0.75122	0.75122	0.500814	0.688619	0.125203	0.500814	-1.00163	-0.0438212
141	0.438212	1.25203	0.75122	0.563415	0.438212	0.313008	0.907725	-0.688619	-0.0939025
142	0.313008	0.876424	0.939025	0.438212	0.939025	0.438212	0.657318	-0.563415	0
143	0.37561	0.563415	0.563415	0.313008	1.00163	0.37561	0.672968	-1.25203	-0.0187805
144	0.626017	0.813822	0.813822	0.813822	0.187805	0.688619	0.860773	-0.75122	0.0250407
145	0.563415	1.06423	0.876424	1.12683	0.626017	0.438212	0.704269	-1.69025	0.00626017
146	0.688619	1.31464	0.688619	1.00163	0.876424	0.438212	0.798172	-1.43984	-0.0250407
147	0.37561	1.00163	0.37561	1.18943	0.75122	0.37561	0.798172	-0.75122	-0.0438212
148	0.626017	0.75122	0.563415	1.18943	1.50244	0.438212	0.657318	-0.813822	0
149	0.688619	0.75122	0.813822	1.00163	1.06423	0.626017	0.626017	-1.18943	-0.0250407
150	0.813822	0.500814	0.626017	1.37724	0.313008	0.0626017	0.547765	-1.43984	-0.0563415
151	0.500814	0.563415	0.626017	0.813822	1.31464	-0.0626017	0.688619	-0.563415	0.0438212
152	0.313008	0.250407	1.06423	0.500814	0.563415	0.813822	0.939025	-1.43984	-0.0813822
153	0.563415	0.438212	0.813822	0.876424	1.37724	0.250407	0.547765	0	-0.0438212
154	0.626017	0.626017	0.813822	0.75122	0.313008	0.250407	0.688619	-0.250407	-0.100163
155	0.500814	0.37561	1.06423	1.18943	1.06423	0	0.845123	-1.00163	-0.0500814
156	0.626017	0.438212	0.939025	0.626017	1.00163	0	0.923375	-0.37561	-0.00626017
157	0.438212	0.876424	0.876424	0.37561	0.438212	0.563415	0.672968	-0.813822	0.0187805
158	0.438212	0.688619	0.626017	0.313008	1.43984	0.125203	0.923375	0.0626017	-0.0626017
159	0.626017	0.563415	0.75122	0.626017	0.500814	0.37561	0.876424	-0.688619	0.0250407
160	0.313008	0.876424	1.00163	0.876424	1.00163	0.313008	0.939025	-0.500814	-0.0125203
161	0.876424	1.18943	0.500814	1.12683	0.876424	0.438212	0.610367	-0.250407	0.0125203
162	1.00163	0.876424	0.75122	0.500814	0.563415	0.37561	0.860773	-0.37561	0
163	1.12683	0.75122	0.37561	0.438212	0.125203	0.187805	0.547765	-0.813822	-0.0187805
164	0.876424	0.75122	0.438212	0.37561	0.688619	0.688619	0.985977	-1.43984	0.0438212
165	0.75122	0.813822	0.563415	1.43984	1.06423	0.313008	0.688619	-0.626017	-0.0125203
166	1.06423	0.187805	0.939025	0.876424	1.12683	0.500814	0.71992	-0.500814	0
167	0.813822	0.876424	1.12683	0.688619	0.688619	0.37561	0.845123	-1.25203	-0.0187805
168	0.500814	0.876424	0.75122	1.06423	0.626017	0.37561	0.422561	-0.313008	-0.0313008
169	0.813822	0.688619	0.75122	1.12683	0.939025	0.75122	0.281708	-1.94065	0.0876424
170	0.438212	0.939025	0.813822	1.12683	1.31464	0.626017	0.798172	-0.563415	0
171	0.75122	0.563415	1.06423	1.18943	0.500814	0.563415	0.500814	-0.813822	-0.0313008
172	0.37561	0.125203	0.688619	0	1.31464	0.563415	0.688619	-0.688619	0.0125203
173	0.500814	0	0.37561	0.37561	0.813822	-0.187805	0.892074	-1.12683	-0.00626017
174	0.563415	0.313008	0.813822	1.00163	0.813822	0.313008	0.469513	0.438212	-0.0500814
175	0.876424	0.500814	0.939025	0.688619	1.06423	0.0626017	0.453862	0.438212	-0.106423
176	0.688619	0.438212	1.25203	0.813822	0.626017	0.187805	1.03293	-1.25203	-0.0125203
177	0.500814	0.876424	1.06423	0.313008	0.876424	0.37561	0.892074	-0.250407	0.0250407
178	0.563415	1.00163	0.313008	0.563415	0.688619	0.250407	1.33029	-0.939025	0.0313008
179	0.563415	0.688619	0.75122	1.18943	0.37561	0	0.547765	0	0.0125203
180	1.12683	0.438212	0.500814	0.939025	1.06423	-0.125203	0.688619	-0.813822	-0.0313008
181	0.939025	1.00163	0.563415	0.939025	0.813822	0.313008	0.876424	-0.125203	-0.037561
182	0.939025	0.563415	0.626017	0.250407	1.43984	0.438212	0.923375	-0.626017	0.0438212
183	1.18943	0.563415	0.500814	0.75122	0.688619	0.563415	0.672968	-1.00163	-0.0563415
184	1.18943	0.876424	0.876424	1.25203	0.563415	0.500814	0.71992	-1.00163	-0.0500814
185	0.813822	0.563415	0.0626017	0.563415	0.688619	0.688619	0.704269	-0.563415	-0.0438212
186	1.12683	0.563415	0.75122	0.37561	0.313008	0.313008	0.485163	-1.31464	-0.0626017
187	0.563415	0.125203	0.939025	0.75122	0.626017	0.75122	0.563415	-1.00163	-0.0626017
188	1.25203	1.25203	0.688619	1.31464	0.75122	0.125203	0.406911	-1.56504	-0.0187805
189	0.688619	0.939025	0.876424	1.31464	1.06423	0.313008	0.923375	-0.563415	-0.0313008
190	0.75122	0.500814	0.813822	1.06423	0.438212	0.187805	1.03293	-2.25366	-0.0187805
191	0.688619	0.125203	1.12683	0.250407	1.12683	0.438212	0.923375	-0.563415	0.0187805
192	0.876424	0.250407	1.18943	0.626017	0.500814	0	1.18943	-1.06423	-0.0876424
193	0.688619	0.939025	0.75122	1.18943	1.62764	0.250407	0.516464	-1.87805	0.0125203
194	0.626017	0.37561	1.06423	0.688619	1.43984	0.0626017	0.813822	-0.563415	0.00626017
195	1.00163	0.313008	0.688619	0.37561	1.06423	-0.0626017	0.75122	-0.626017	-0.100163
196	0.438212	0.75122	1.12683	0.75122	0.876424	0.313008	0.469513	0.438212	0.0438212
197	0.688619	0.250407	0.688619	0.75122	0.939025	0.37561	0.75122	-0.876424	0.0125203
198	0.75122	0.37561	0.75122	0.37561	0.813822	0.250407	1.09553	-0.125203	-0.0187805
199	0.500814	0.75122	0.876424	0.563415	1.06423	0.250407	0.876424	-0.563415	0.0563415
200	0.876424	0.939025	0.688619	0.626017	0.37561	0.438212	0.406911	-1.43984	0.0688619
201	-21.535	-38.6878	-30.487	-13.2716	-21.0968	-37.6862	-32.146	-71.3659	-2.51033
202	-15.7756	-24.3521	-18.7179	-10.6423	-14.2106	-25.0407	-17.3094	-61.3497	-1.52748
203	-14.2732	-20.4082	-15.2122	-10.8927	-11.6439	-20.3456	-13.8506	-57.7188	-1.3209
204	-12.896	-17.2781	-13.3342	-11.5187	-10.0789	-17.6537	-11.91	-57.0301	-1.08301
205	-12.3325	-16.2138	-13.1464	-8.82684	-9.76586	-16.2138	-10.9396	-54.4009	-1.13309
206	-12.0821	-14.6488	-12.0195	-9.76586	-9.07725	-15.1496	-10.2354	-54.5261	-1.12057
207	-11.1431	-14.3358	-12.0821	-10.1415	-8.45123	-14.2732	-9.67196	-52.961	-1.05171
208	-10.7675	-12.9585	-11.2683	-9.57806	-8.38863	-14.2732	-9.68761	-52.0846	-1.43984
209	-10.1415	-13.0838	-11.8317	-8.76424	-7.76261	-13.8976	-8.38863	-51.5838	-0.976587
210	-10.2667	-12.8333	-11.2683	-9.26505	-8.07562	-13.2716	-8.59208	-53.1488	-1.00789
211	-10.1415	-12.6455	-11.8317	-9.51546	-7.01139	-12.3325	-8.79554	-50.6448	-0.888944
212	-9.57806	-12.2699	-11.7065	-10.4545	-7.57481	-12.3951	-8.43558	-50.2692	-0.945286
213	-9.01464	-11.9569	-11.2683	-10.0789	-7.19919	-12.3325	-7.80956	-50.2692	-0.932765
214	-9.64066	-11.8943	-10.4545	-9.32765	-7.2618	-11.4561	-7.13659	-48.6415	-0.876424
215	-10.0163	-11.7691	-11.3935	-9.39025	-6.88619	-12.0195	-6.91749	-49.2049	-0.832603
216	-9.45286	-11.5813	-11.1431	-10.1415	-7.57481	-11.7065	-6.68273	-48.4537	-0.995367
217	-9.64066	-10.7049	-10.5797	-9.95367	-6.82359	-11.5813	-6.96444	-48.5789	-0.901464
218	-9.82847	-10.4545	-10.8927	-9.64066	-7.5122	-11.8943	-6.79228	-48.8293	-0.820082
219	-9.32765	-10.8301	-11.3309	-9.32765	-7.3244	-11.8317	-6.66708	-47.8903	-0.788781
220	-9.45286	-10.4545	-11.1431	-10.0163	-6.82359	-11.7065	-6.29147	-47.7651	-0.851383
221	-9.82847	-10.6423	-11.3309	-10.2667	-6.69838	-12.3951	-6.41667	-46.8887	-0.71992
222	-11.0179	-10.0789	-11.3935	-9.01464	-7.19919	-12.4577	-6.41667	-47.2017	-0.838863
223	-10.5797	-10.2041	-11.5813	-9.51546	-6.26017	-11.8943	-6.33842	-46.5757	-0.857643
224	-10.0789	-10.0789	-10.6423	-10.5171	-6.76098	-12.0195	-6.80793	-46.1375	-0.813822
225	-10.2667	-10.3293	-11.4561	-10.0163	-6.82359	-12.0821	-6.66708	-47.3895	-0.838863
226	-10.1415	-10.0789	-11.0179	-10.2667	-6.82359	-13.7724	-6.66708	-46.0122	-0.838863
227	-10.5171	-10.1415	-10.8301	-9.70326	-7.01139	-15.4	-6.91749	-46.5757	-0.807562
228	-10.5797	-10.1415	-11.0179	-9.26505	-6.51058	-11.7065	-6.41667	-47.8277	-0.951546
229	-10.5171	-9.70326	-10.6423	-9.13985	-7.3244	-11.8317	-7.13659	-47.0765	-0.939025
230	-11.2057	-9.70326	-10.8927	-9.26505	-7.82521	-12.0195	-7.59046	-47.2643	-1.3835
231	-11.2683	-9.45286	-11.5187	-9.76586	-7.70001	-12.0821	-6.96444	-45.887	-0.982847
232	-10.7049	-9.76586	-11.3309	-9.20245	-7.57481	-11.3935	-7.21485	-46.5757	-0.957806
233	-11.3935	-9.76586	-10.8301	-9.20245	-7.5122	-11.5187	-7.60611	-46.0748	-0.957806
234	-11.7065	-10.2667	-11.7065	-9.07725	-7.07399	-11.3935	-7.21485	-46.6383	-1.02041
235	-12.4577	-9.57806	-12.2073	-9.45286	-6.57318	-11.5187	-6.82359	-46.5757	-1.19569
236	-12.4577	-9.51546	-11.6439	-9.89107	-7.5122	-11.2683	-7.15224	-46.7009	-1.12683
237	-11.8317	-10.0163	-11.4561	-9.45286	-8.01302	-12.0821	-6.82359	-47.8277	-1.00789
238	-12.0195	-9.95367	-11.7691	-10.3293	-7.01139	-11.8943	-7.13659	-47.5147	-0.964066
239	-11.5813	-9.45286	-11.5813	-9.64066	-7.63741	-11.8317	-7.34005	-45.8244	-1.01415
240	-11.4561	-9.07725	-11.1431	-10.3919	-8.01302	-12.2073	-7.96607	-46.3253	-0.989107
241	-11.5187	-8.76424	-11.7065	-11.0179	-7.01139	-11.6439	-7.43395	-46.2001	-0.982847
242	-11.4561	-9.32765	-11.0179	-10.3919	-7.19919	-11.3309	-7.40265	-46.0748	-0.945286
243	-11.3309	-9.39025	-11.8317	-10.4545	-7.4496	-11.4561	-7.76261	-46.3253	-0.926505
244	-10.5171	-9.45286	-11.7691	-10.0789	-6.69838	-12.1447	-7.4183	-44.7602	-0.964066
245	-10.8301	-9.32765	-12.4577	-10.1415	-7.13659	-11.2683	-7.82521	-47.2017	-1.03919
246	-11.3935	-9.57806	-12.5829	-10.3919	-7.387	-10.8927	-7.80956	-47.5147	-1.06423
247	-11.0179	-9.39025	-12.2699	-10.6423	-7.57481	-11.3309	-7.93476	-47.0765	-1.13935
248	-11.1431	-9.70326	-12.1447	-9.76586	-7.70001	-11.0179	-7.19919	-46.2001	-1.13935
249	-11.5187	-9.64066	-12.0195	-9.45286	-6.07236	-11.0179	-7.46525	-46.5757	-1.08927
250	-11.4561	-9.89107	-12.7081	-10.5797	-7.70001	-10.8927	-7.52785	-46.4505	-1.12683
251	-10.7049	-9.64066	-12.3951	-11.0179	-6.88619	-11.2683	-7.05834	-46.8887	-1.3209
252	-11.5813	-9.32765	-12.3325	-10.2041	-7.19919	-11.8317	-7.57481	-47.2643	-1.59008
253	-11.3309	-9.20245	-11.6439	-9.26505	-7.3244	-12.2699	-7.70001	-45.7618	-1.23325
254	-11.2683	-9.32765	-11.8317	-10.8301	-7.2618	-12.2073	-7.4183	-46.4505	-1.11431
255	-11.3309	-8.70164	-11.6439	-10.5171	-7.70001	-11.6439	-7.13659	-46.7009	-1.13309
256	-11.2683	-9.26505	-11.5813	-11.1431	-6.44798	-12.0821	-7.80956	-46.1375	-1.05171
257	-12.1447	-8.88944	-12.3951	-10.7675	-6.82359	-11.8317	-6.96444	-47.5147	-1.27707
258	-11.7065	-9.20245	-11.7691	-11.0805	-6.69838	-12.2073	-6.58883	-46.3253	-1.18943
259	-11.8943	-9.13985	-12.2073	-10.4545	-7.5122	-11.7065	-7.387	-46.1375	-1.28333
260	-12.2699	-9.01464	-12.2699	-10.2667	-6.88619	-12.2073	-7.04269	-45.1984	-1.68399
261	-11.6439	-8.76424	-11.6439	-10.3919	-6.63578	-12.2073	-7.27745	-46.1375	-3.64968
262	-11.5813	-8.82684	-11.2057	-10.2667	-7.3244	-12.0821	-7.43395	-47.4521	-3.65594
263	-11.7065	-8.38863	-11.3309	-9.89107	-7.76261	-12.2073	-6.98009	-45.887	-4.01903
264	-12.2073	-8.38863	-11.5813	-10.2667	-7.63741	-12.2073	-7.15224	-46.5131	-1.36472
265	-12.0195	-8.82684	-12.1447	-9.82847	-8.01302	-12.5203	-7.02704	-45.261	-1.37724
266	-12.3325	-8.82684	-12.1447	-10.3919	-7.01139	-12.8333	-7.80956	-44.1968	-1.23325
267	-12.5829	-8.70164	-11.9569	-9.57806	-7.07399	-13.0212	-7.07399	-45.9496	-1.90309
268	-12.7707	-9.45286	-12.3325	-10.5797	-7.07399	-13.0212	-7.52785	-44.6976	-1.3522
269	-12.1447	-9.26505	-12.7707	-10.2041	-6.82359	-12.7081	-7.46525	-44.3846	-1.66521
270	-12.6455	-9.13985	-12.7081	-10.0789	-7.387	-12.7081	-7.3244	-44.8854	-1.59634
271	-13.835	-9.20245	-11.8317	-9.76586	-7.01139	-12.896	-7.43395	-45.5114	-1.4774
272	-13.835	-9.07725	-13.0838	-9.95367	-7.13659	-12.7707	-7.77826	-47.1391	-3.00488
273	-13.7724	-8.57643	-13.3968	-10.5171	-7.4496	-13.3342	-8.23212	-44.8228	-3.21147
274	-13.835	-9.01464	-13.0212	-10.3293	-6.88619	-12.896	-7.82521	-44.8228	-1.4461
275	-13.522	-8.57643	-12.7081	-10.2041	-6.26017	-12.4577	-7.71566	-44.6976	-1.48366
276	-13.0838	-8.82684	-13.4594	-12.2699	-6.82359	-13.0838	-7.65306	-45.887	-2.9235
277	-12.6455	-9.20245	-13.209	-11.3309	-6.76098	-12.6455	-7.85651	-45.3236	-2.87342
278	-12.7081	-8.57643	-14.0854	-10.8301	-6.82359	-12.896	-7.79391	-45.887	-3.34293
279	-12.896	-8.20082	-14.148	-10.3919	-6.57318	-12.8333	-7.96607	-46.8887	-2.73569
280	-12.896	-8.57643	-14.0228	-10.2667	-7.19919	-13.4594	-7.66871	-46.0122	-3.58082
281	-13.4594	-8.51383	-14.3358	-11.1431	-7.387	-12.9585	-7.55915	-45.0732	-2.52911
282	-13.522	-7.5122	-13.2716	-11.2683	-7.2618	-12.6455	-7.54351	-45.3236	-1.64016
283	-12.7707	-7.76261	-14.0854	-11.0805	-6.44798	-12.5829	-7.74696	-45.9496	-1.76537
284	-12.8333	-8.32603	-13.5846	-12.2073	-7.13659	-12.896	-7.87216	-45.3236	-2.01577
285	-13.0212	-8.07562	-13.5846	-11.1431	-7.01139	-12.4577	-7.60611	-45.1358	-2.64805
286	-12.4577	-8.45123	-13.3968	-11.3935	-6.76098	-12.3325	-7.74696	-44.7602	-1.72155
287	-13.0212	-8.63903	-14.6488	-11.3309	-7.76261	-12.5829	-7.40265	-45.261	-2.80456
288	-13.5846	-8.38863	-13.8976	-12.0195	-7.01139	-13.3968	-7.62176	-44.5098	-2.69813
289	-13.3342	-8.82684	-14.2732	-12.2073	-7.01139	-12.2073	-7.55915	-44.635	-3.13008
290	-13.0212	-8.51383	-13.522	-11.4561	-7.4496	-12.5203	-8.24777	-43.5708	-2.29122
291	-12.9585	-8.95204	-13.1464	-11.9569	-7.19919	-13.0212	-8.02867	-44.1968	-2.41643
292	-12.896	-9.13985	-13.522	-11.3935	-7.76261	-12.7081	-7.87216	-44.4472	-3.33041
293	-13.3342	-8.88944	-13.209	-11.3935	-7.01139	-12.3951	-8.56078	-44.3846	-1.64642
294	-12.6455	-8.82684	-13.2716	-11.1431	-7.70001	-12.5829	-8.27907	-45.6366	-1.52748
295	-11.5187	-8.57643	-13.522	-13.0838	-7.3244	-12.9585	-8.26342	-44.1342	-1.42732
296	-12.2699	-8.70164	-14.2106	-12.0821	-7.387	-12.2699	-8.43558	-44.0716	-1.40854
297	-12.4577	-8.63903	-13.209	-11.3935	-7.387	-12.8333	-8.49818	-41.8805	-1.49618
298	-12.8333	-8.38863	-12.7707	-11.0179	-7.63741	-12.7707	-8.56078	-44.3846	-1.52748
299	-12.8333	-8.38863	-13.3968	-11.3309	-8.07562	-13.1464	-9.10855	-43.5082	-1.5713
300	-12.896	-8.32603	-13.4594	-12.3325	-8.07562	-12.2073	-8.59208	-43.9464	-2.42269
301	-12.5203	-8.07562	-14.461	-11.3309	-8.26342	-12.8333	-9.23375	-44.0716	-2.74195
302	-12.4577	-8.32603	-13.4594	-11.0179	-8.20082	-12.3951	-9.62501	-44.322	-1.61512
303	-12.2073	-8.51383	-13.8976	-11.7691	-8.01302	-12.5829	-9.48416	-43.7586	-1.64016
304	-12.3951	-8.20082	-13.7724	-12.5829	-8.45123	-12.1447	-8.96769	-44.322	-1.6339
305	-12.0195	-8.76424	-14.2732	-11.5187	-8.32603	-12.2699	-8.99899	-45.0732	-2.67935
306	-12.3325	-8.20082	-15.2122	-11.8317	-8.88944	-12.5203	-8.93639	-45.0106	-2.45399
307	-11.8943	-8.13822	-15.1496	-14.0854	-8.20082	-12.1447	-9.42156	-45.3236	-2.53537
308	-11.9569	-8.32603	-15.2748	-12.0195	-8.13822	-12.5829	-9.2181	-44.8228	-3.03618
309	-11.9569	-9.13985	-14.774	-11.7065	-8.38863	-12.2699	-9.73456	-44.8854	-3.25529
310	-11.7065	-8.82684	-14.6488	-14.0854	-8.01302	-12.7081	-9.73456	-44.322	-1.89057
311	-12.2073	-8.76424	-15.4	-13.5846	-7.70001	-12.896	-9.1555	-44.3846	-2.93602
312	-12.8333	-9.07725	-18.9683	-14.774	-7.95042	-11.8317	-9.312	-43.1952	-2.13472
313	-11.8943	-8.76424	-14.461	-12.5829	-8.07562	-13.0212	-9.43721	-46.2001	-3.02992
314	-12.1447	-9.01464	-14.2106	-13.835	-7.76261	-13.1464	-9.68761	-44.3846	-2.87968
315	-12.6455	-9.20245	-13.835	-13.1464	-7.63741	-13.2716	-8.93639	-44.6976	-3.68098
316	-12.5829	-9.13985	-13.7098	-12.5203	-7.63741	-13.0838	-8.81119	-45.0106	-4.47602
317	-12.3325	-8.76424	-13.3968	-13.209	-7.01139	-14.148	-9.1868	-44.2594	-3.41805
318	-12.5829	-8.38863	-14.461	-13.8976	-7.82521	-14.0228	-9.1242	-45.6992	-3.99399
319	-12.896	-8.45123	-15.1496	-12.3951	-7.57481	-14.3358	-9.13985	-45.261	-3.5996
320	-12.6455	-8.76424	-15.0244	-13.9602	-7.2618	-13.8976	-8.85814	-45.1358	-3.13634
321	-13.209	-8.45123	-14.8992	-14.2732	-7.57481	-14.3358	-8.34168	-45.5114	-3.41805
322	-13.209	-8.26342	-15.3374	-13.3342	-7.57481	-14.148	-8.68599	-44.3846	-2.10342
323	-12.2699	-8.82684	-15.0244	-22.9122	-7.01139	-13.8976	-8.90509	-44.1342	-3.12382
324	-12.3325	-9.07725	-15.7756	-22.0358	-8.13822	-14.2106	-9.29635	-43.8212	-4.05033
325	-12.0821	-8.51383	-16.0886	-18.2171	-7.2618	-14.5236	-8.56078	-44.4472	-4.08789
326	-12.7081	-8.70164	-15.4	-15.4626	-8.13822	-13.5846	-8.68599	-46.2627	-3.30537
327	-12.7081	-9.20245	-15.2122	-16.026	-7.76261	-14.6488	-9.03029	-46.5131	-5.23976
328	-12.7081	-8.82684	-15.2122	-13.835	-7.3244	-14.0228	-8.31037	-45.574	-3.85
329	-12.2073	-8.95204	-15.1496	-14.7114	-7.2618	-14.0854	-8.52948	-46.3253	-2.37886
330	-12.3325	-8.88944	-15.2122	-13.4594	-7.82521	-14.461	-8.67034	-45.1358	-3.84374
331	-13.0212	-9.45286	-15.9634	-16.2138	-7.70001	-13.8976	-8.57643	-45.6366	-4.80781
332	-13.1464	-9.13985	-15.6504	-16.2138	-7.4496	-14.148	-8.32603	-45.5114	-4.55114
333	-13.6472	-9.13985	-16.1512	-17.7163	-7.63741	-14.2732	-8.32603	-45.9496	-1.87179
334	-13.3968	-9.07725	-16.1512	-23.1	-8.13822	-14.2106	-8.20082	-45.5114	-1.89057
335	-13.0212	-8.57643	-16.4016	-16.0886	-8.07562	-14.5236	-8.38863	-45.7618	-2.09716
336	-13.209	-8.57643	-16.1512	-14.3358	-8.01302	-15.0244	-8.57643	-45.887	-1.92187
337	-12.896	-8.51383	-15.6504	-15.0244	-8.13822	-14.2106	-8.70164	-44.8228	-1.93439
338	-12.6455	-8.26342	-16.5895	-15.713	-8.70164	-14.461	-8.88944	-45.574	-2.10968
339	-13.1464	-8.51383	-15.6504	-15.4	-8.45123	-14.148	-9.2807	-45.7618	-2.07212
340	-13.7724	-8.13822	-16.1512	-15.3374	-8.88944	-14.461	-8.81119	-44.948	-2.30374
341	-13.4594	-8.20082	-16.2764	-15.2122	-9.76586	-14.8366	-8.12257	-45.4488	-3.38049
342	-13.1464	-8.57643	-16.026	-14.5862	-8.26342	-14.5862	-8.68599	-45.7618	-5.19594
343	-13.1464	-8.38863	-15.2122	-14.2732	-9.32765	-14.0854	-8.87379	-45.9496	-7.33692
344	-12.896	-8.32603	-15.0244	-14.0854	-8.70164	-14.3984	-9.07725	-46.0122	-4.71391
345	-12.6455	-8.20082	-15.087	-14.8366	-9.20245	-14.7114	-9.10855	-46.0748	-5.18342
346	-12.9585	-8.32603	-15.1496	-14.148	-9.51546	-13.7724	-9.03029	-47.1391	-4.69513
347	-13.0212	-8.76424	-15.087	-15.087	-9.13985	-14.461	-9.20245	-47.0765	-4.26944
348	-13.3342	-8.76424	-14.2106	-14.3358	-8.76424	-15.087	-8.98334	-46.7635	-4.17553
349	-13.209	-9.20245	-14.5236	-14.774	-8.88944	-14.7114	-8.10692	-45.574	-3.89383
350	-13.8976	-9.39025	-14.3984	-14.8366	-8.20082	-15.0244	-8.51383	-47.1391	-3.09252
351	-13.0212	-9.39025	-14.2106	-15.4626	-8.26342	-15.1496	-8.95204	-46.7009	-2.20984
352	-14.0854	-8.70164	-14.774	-14.774	-8.26342	-14.2732	-9.17115	-46.6383	-4.11919
353	-13.7724	-9.01464	-14.3358	-15.8382	-8.26342	-14.6488	-9.0929	-46.6383	-1.98447
354	-13.7724	-9.07725	-14.774	-14.8992	-8.20082	-14.2732	-9.3746	-47.5147	-1.94691
355	-14.461	-9.26505	-15.3374	-15.2748	-8.63903	-14.774	-9.0929	-46.7009	-2.40391
356	-13.9602	-9.20245	-15.0244	-14.7114	-9.20245	-14.3984	-9.73456	-46.4505	-2.04082
357	-13.7098	-9.20245	-15.3374	-15.4	-8.70164	-15.4626	-9.51546	-45.0732	-2.76699
358	-14.2106	-9.39025	-16.2764	-14.461	-8.63903	-15.4	-9.70326	-45.3236	-2.47903
359	-13.7098	-8.88944	-16.026	-14.3358	-7.82521	-15.087	-9.48416	-44.948	-2.76699
360	-13.7724	-8.32603	-15.4626	-15.1496	-8.57643	-14.7114	-9.1242	-44.948	-2.14098
361	-13.5846	-9.07725	-15.9008	-15.2122	-9.20245	-14.7114	-8.76424	-44.6976	-3.17391
362	-13.3968	-9.32765	-16.026	-14.9618	-8.45123	-15.4	-8.79554	-45.9496	-4.75773
363	-13.3342	-8.57643	-16.5268	-15.7756	-9.13985	-15.4	-9.13985	-45.5114	-2.35382
364	-13.4594	-8.70164	-16.1512	-14.774	-9.01464	-15.7756	-8.99899	-46.0122	-2.03456
365	-13.9602	-9.20245	-15.7756	-15.4626	-9.01464	-15.5878	-9.10855	-46.7009	-2.06586
366	-13.7724	-9.45286	-14.9618	-14.8366	-8.45123	-15.2122	-10.1728	-45.574	-2.0596
367	-14.148	-9.32765	-15.6504	-15.1496	-8.70164	-15.7756	-10.0163	-46.3253	-2.0596
368	-14.148	-9.45286	-16.2138	-14.9618	-8.88944	-15.2122	-9.40591	-46.1375	-2.20358
369	-14.148	-10.0163	-15.9008	-15.087	-9.32765	-16.0886	-9.89107	-46.8261	-2.1535
370	-14.5236	-10.2041	-15.4	-14.6488	-9.39025	-15.9008	-10.1728	-45.4488	-2.1535
371	-14.2732	-9.82847	-16.026	-15.1496	-9.39025	-15.6504	-10.6423	-45.261	-2.09716
372	-14.5862	-9.45286	-16.026	-14.8992	-9.57806	-15.5252	-10.6736	-45.1984	-2.14724
373	-14.5862	-9.32765	-16.6521	-15.713	-8.57643	-15.713	-11.0335	-45.6992	-2.12846
374	-14.3358	-9.95367	-17.5285	-16.0886	-8.57643	-16.0886	-11.0179	-46.1375	-2.14098
375	-13.7724	-9.39025	-16.7773	-16.1512	-8.38863	-15.9634	-10.8457	-45.1984	-2.19106
376	-13.7098	-9.64066	-16.8399	-16.339	-8.95204	-15.713	-10.5327	-45.9496	-2.17854
377	-14.0228	-9.51546	-17.1529	-16.4642	-8.63903	-15.6504	-10.8614	-47.0765	-2.1222
378	-14.3984	-9.32765	-17.2155	-17.7789	-9.26505	-15.9008	-10.5797	-45.9496	-2.2161
379	-13.6472	-9.32765	-17.5285	-16.2764	-8.82684	-15.6504	-10.877	-45.261	-2.31626
380	-13.0838	-9.20245	-17.6537	-16.4642	-9.26505	-15.1496	-10.3293	-46.3253	-2.17228
381	-13.8976	-9.13985	-17.7789	-16.9025	-9.13985	-15.0244	-10.3919	-45.4488	-2.13472
382	-13.3968	-9.32765	-18.4049	-23.3504	-8.57643	-15.0244	-10.6579	-46.8261	-2.31626
383	-13.3968	-9.70326	-17.9667	-19.4065	-9.32765	-15.6504	-9.92237	-46.2001	-2.40391
384	-13.209	-9.20245	-17.5285	-16.5895	-10.0163	-15.3374	-9.92237	-45.6992	-2.58545
385	-12.7081	-9.07725	-17.1529	-17.1529	-9.20245	-15.4	-9.85977	-44.0716	-3.26155
386	-12.6455	-9.26505	-17.1529	-20.7838	-9.20245	-15.2122	-10.1571	-44.5724	-2.45399
387	-13.0212	-9.45286	-18.2171	-19.5943	-9.01464	-15.087	-10.8614	-46.7635	-2.34756
388	-13.2716	-9.07725	-17.6537	-23.413	-8.70164	-15.6504	-10.6892	-44.6976	-2.41643
389	-13.7098	-9.82847	-17.1529	-20.596	-9.45286	-15.7756	-11.4092	-45.6366	-2.28496
390	-13.5846	-9.20245	-16.9025	-18.0293	-8.57643	-15.8382	-10.6892	-45.3236	-2.50407
391	-13.8976	-9.57806	-17.0277	-17.2155	-9.20245	-15.713	-10.7518	-46.4505	-2.42895
392	-13.4594	-9.32765	-16.8399	-18.3423	-8.82684	-16.1512	-10.7518	-45.3862	-2.43521
393	-13.3342	-9.32765	-17.7163	-18.4049	-9.26505	-16.9025	-10.5327	-45.1984	-2.44147
394	-13.6472	-9.57806	-16.6521	-18.3423	-8.82684	-16.9651	-10.4075	-47.3895	-2.46025
395	-13.522	-9.89107	-16.5268	-18.4049	-9.13985	-16.9025	-10.2823	-45.4488	-2.36634
396	-13.3968	-9.89107	-16.5268	-18.5927	-9.20245	-16.5268	-10.3919	-44.635	-2.3726
397	-13.4594	-9.70326	-16.0886	-18.0293	-9.89107	-17.5911	-9.95367	-46.4505	-2.41017
398	-12.7081	-9.13985	-16.9025	-18.5301	-9.70326	-17.2781	-10.2823	-45.887	-2.46025
399	-13.209	-9.57806	-17.2155	-18.7805	-9.82847	-17.2155	-10.1258	-45.9496	-2.46025
400	-13.3968	-9.13985	-17.0903	-18.3423	-10.7675	-17.4659	-10.5327	-44.5098	-2.36008
401	-12.7707	-9.57806	-17.3407	-18.3423	-10.2667	-16.6521	-10.6266	-45.3236	-2.55415
402	-13.209	-9.76586	-18.2171	-18.0919	-11.0805	-16.7773	-11.2214	-44.4472	-2.44773
403	-13.835	-9.32765	-18.2171	-19.0935	-10.9553	-18.0293	-11.3309	-44.948	-2.57293
404	-13.7098	-9.39025	-17.5285	-19.1561	-10.8927	-17.5285	-11.0648	-44.5724	-2.51033
405	-13.6472	-9.20245	-17.7789	-21.1594	-10.1415	-17.2781	-10.7362	-46.2001	-2.50407
406	-13.5846	-9.70326	-17.6537	-24.6025	-9.64066	-17.7163	-11.3153	-45.0732	-2.56041
407	-14.2732	-9.32765	-17.2155	-19.4065	-10.5171	-17.9667	-11.1901	-45.0106	-2.63553
408	-13.835	-9.64066	-16.7773	-22.5992	-10.4545	-18.2171	-10.7675	-44.4472	-2.57293
409	-13.7098	-9.82847	-17.2781	-28.7342	-10.1415	-18.5927	-11.3935	-45.9496	-2.67309
410	-14.3984	-10.0163	-17.4659	-21.7228	-9.32765	-18.3423	-11.8317	-44.7602	-2.65431
411	-14.0854	-10.6423	-17.2155	-21.222	-9.70326	-18.7179	-10.9709	-46.3253	-2.57919
412	-13.3968	-10.2667	-17.2781	-23.6008	-10.0789	-19.1561	-11.1744	-45.9496	-2.73569
413	-14.2106	-10.7049	-17.5285	-23.8512	-9.64066	-19.2187	-11.2214	-45.7618	-2.8296
414	-14.0854	-10.8301	-17.3407	-24.8529	-10.3919	-19.2187	-11.1118	-44.8854	-2.93602
415	-13.8976	-10.2667	-17.4659	-26.8561	-10.0789	-18.7179	-11.3622	-44.948	-2.73569
416	-13.3968	-10.8927	-17.2781	-25.2911	-10.0789	-19.1561	-11.8317	-46.1375	-2.82334
417	-14.0854	-10.5797	-16.8399	-25.2285	-10.3919	-18.8431	-11.6909	-45.4488	-2.82334
418	-13.7098	-10.7675	-17.3407	-23.1626	-10.0163	-19.2187	-11.6752	-46.7635	-2.71065
419	-13.6472	-10.1415	-17.4033	-22.6618	-11.0179	-18.9057	-11.5344	-45.261	-2.86716
420	-13.835	-10.2041	-17.5911	-22.2236	-10.6423	-18.2797	-11.3935	-45.6366	-2.77326
421	-13.522	-10.0789	-17.3407	-22.3488	-9.76586	-19.5317	-11.7848	-46.1375	-2.82334
422	-14.3984	-10.5171	-17.4659	-22.6618	-10.2041	-18.7805	-11.91	-45.0732	-2.79204
423	-14.6488	-10.8301	-17.9041	-22.161	-10.4545	-19.4691	-12.0352	-45.574	-2.76073
424	-14.3984	-10.3919	-18.5927	-22.2236	-9.89107	-19.4065	-11.9256	-46.5757	-2.80456
425	-14.3984	-10.5797	-18.2797	-22.4114	-11.1431	-19.0935	-12.0195	-46.7635	-2.82334
426	-14.461	-10.5797	-18.7179	-21.9106	-10.2667	-19.0935	-12.1447	-46.7009	-2.77952
427	-14.2732	-10.2667	-18.4049	-21.5976	-9.82847	-18.7805	-11.8317	-45.6366	-2.8922
428	-14.2106	-10.1415	-17.7163	-22.8496	-10.0163	-18.5301	-11.8943	-46.0748	-2.81082
429	-14.8366	-10.2041	-18.0293	-22.5366	-10.2041	-19.0935	-12.3482	-45.6366	-2.79204
430	-15.4	-11.0179	-17.4033	-23.5382	-10.3293	-19.4065	-11.9882	-46.0122	-2.97358
431	-14.7114	-10.5797	-18.2171	-22.2236	-9.82847	-18.9057	-11.6283	-46.6383	-2.88594
432	-14.8366	-11.0179	-18.1545	-21.9732	-10.8301	-18.9683	-12.176	-44.8228	-2.93602
433	-14.7114	-10.5171	-17.8415	-23.0374	-11.2683	-19.2813	-12.1134	-46.0748	-2.90472
434	-15.2122	-10.5797	-17.4659	-23.2878	-10.3919	-19.4065	-11.8317	-46.5131	-3.00488
435	-15.4626	-9.89107	-16.9651	-22.9122	-9.76586	-19.1561	-11.5187	-45.574	-2.96732
436	-15.1496	-10.3293	-17.2155	-23.6634	-10.5171	-19.0935	-11.5344	-46.0748	-2.8609
437	-15.8382	-10.0163	-17.4659	-23.1626	-10.8301	-18.7179	-11.3779	-45.3236	-2.92976
438	-15.1496	-10.1415	-17.5911	-23.413	-10.1415	-18.8431	-12.176	-45.6366	-2.91098
439	-14.9618	-9.76586	-18.7805	-23.1	-10.8301	-18.4049	-11.3153	-46.8887	-2.8922
440	-14.6488	-9.39025	-18.1545	-24.0391	-10.6423	-19.0935	-11.9413	-45.261	-3.03618
441	-14.2732	-9.70326	-18.2171	-25.4789	-10.9553	-18.4675	-11.8317	-46.2627	-2.96106
442	-15.2122	-9.26505	-18.5927	-25.7919	-10.5797	-18.7179	-12.0195	-46.1375	-2.87342
443	-15.087	-9.45286	-18.9683	-24.7277	-9.76586	-18.2797	-11.5657	-45.1358	-2.81082
444	-15.4626	-10.0163	-17.7789	-26.4805	-9.45286	-18.4049	-12.1917	-45.261	-2.8296
445	-15.4	-9.51546	-18.9057	-26.9187	-10.7049	-19.4065	-11.5344	-45.887	-2.94228
446	-15.5878	-8.95204	-18.4049	-25.1659	-10.1415	-18.6553	-11.6439	-46.7635	-3.38049
447	-15.4626	-9.76586	-18.5927	-28.1708	-10.0789	-18.5927	-11.7691	-46.6383	-3.16765
448	-15.087	-10.1415	-18.4049	-28.8594	-10.0789	-18.8431	-11.8317	-45.6992	-3.21773
449	-15.3374	-10.1415	-18.4049	-24.0391	-10.2041	-18.9683	-11.8943	-45.1358	-4.18179
450	-15.2748	-10.0789	-17.9667	-26.3553	-10.2041	-19.0309	-12.3325	-46.6383	-3.76862
451	-15.087	-10.3293	-17.5911	-25.6667	-10.5797	-18.9683	-11.9569	-47.5773	-3.63716
452	-14.7114	-10.1415	-18.0293	-27.9204	-10.0163	-19.6569	-12.4264	-45.887	-3.27407
453	-14.7114	-10.2667	-18.5927	-26.4179	-9.57806	-18.9057	-12.7551	-46.4505	-3.23651
454	-14.7114	-10.2041	-18.8431	-24.4773	-10.5797	-19.9073	-12.6768	-46.3253	-3.91261
455	-15.3374	-10.2667	-18.2797	-23.7886	-10.2041	-19.0935	-12.5047	-47.3269	-3.47439
456	-15.1496	-10.1415	-19.2813	-32.6155	-9.76586	-19.0309	-12.3325	-46.2627	-3.32415
457	-15.4	-10.3919	-18.4675	-28.7342	-10.1415	-18.7805	-12.1291	-46.2627	-4.32578
458	-15.1496	-10.2041	-18.5301	-28.7968	-10.0789	-18.9057	-12.1291	-46.7009	-3.16765
459	-15.3374	-10.0163	-18.0919	-32.3651	-9.95367	-19.7195	-11.6439	-45.3862	-3.21773
460	-15.8382	-9.64066	-19.1561	-25.7919	-10.2667	-19.3439	-12.1447	-46.3879	-3.14261
461	-15.4	-10.0789	-19.2813	-27.983	-11.2683	-20.1577	-11.6909	-46.6383	-3.1113
462	-15.2122	-10.0163	-20.0325	-29.861	-10.6423	-19.7195	-11.7378	-46.3253	-3.17391
463	-15.2122	-10.9553	-20.4708	-25.9797	-11.2683	-19.7195	-12.0665	-46.5757	-3.20521
464	-15.0244	-10.4545	-20.4082	-24.7903	-10.8301	-19.2187	-12.1447	-46.3879	-3.41179
465	-16.0886	-9.95367	-20.4082	-25.5415	-11.4561	-20.283	-12.5516	-45.9496	-3.23651
466	-15.713	-10.6423	-21.4098	-25.1659	-10.8301	-20.5334	-12.3638	-45.6992	-3.26155
467	-15.3374	-10.2041	-20.8464	-25.6041	-10.0163	-19.9699	-12.3951	-45.887	-3.6622
468	-15.4626	-10.3919	-21.1594	-23.5382	-9.70326	-20.0325	-12.5516	-46.6383	-3.17391
469	-15.6504	-10.4545	-19.6569	-24.5399	-10.8301	-20.2203	-12.9429	-46.2627	-3.26781
470	-15.8382	-11.2683	-19.8447	-23.726	-11.0179	-20.283	-12.8646	-47.2643	-3.11756
471	-16.7147	-10.8927	-20.2203	-22.7244	-10.6423	-20.2203	-13.3811	-46.8261	-3.24277
472	-16.4016	-10.7049	-21.222	-23.0374	-11.0805	-20.1577	-12.4577	-45.7618	-3.23025
473	-15.8382	-10.5797	-21.1594	-23.3504	-11.5813	-20.2203	-12.7707	-46.3253	-3.18643
474	-15.9008	-10.4545	-21.0342	-25.2911	-11.5187	-19.9699	-12.3169	-46.3253	-3.19269
475	-16.1512	-10.0789	-21.3472	-27.2317	-11.3935	-20.2203	-12.5203	-46.7635	-3.21147
476	-15.8382	-10.1415	-21.3472	-26.4179	-11.8317	-20.596	-12.2699	-45.574	-3.27407
477	-16.339	-10.2041	-20.6586	-32.6155	-11.7065	-20.4708	-12.223	-47.3269	-3.32415
478	-16.2764	-9.89107	-21.848	-32.8033	-11.8317	-20.7212	-11.3779	-45.7618	-3.36171
479	-16.5895	-9.89107	-21.535	-28.6716	-12.3325	-20.7212	-11.8004	-47.6399	-3.21773
480	-16.7773	-10.0789	-21.4724	-29.9236	-11.4561	-20.7838	-11.9882	-46.4505	-3.18643
481	-16.7147	-9.76586	-22.161	-34.4309	-11.9569	-20.7838	-11.9413	-46.8261	-3.33667
482	-17.0277	-9.95367	-21.4724	-28.609	-11.8943	-20.7838	-12.0665	-46.0748	-3.31163
483	-17.0903	-10.0163	-21.4724	-31.113	-12.2073	-21.0342	-12.0508	-46.0748	-3.61838
484	-16.4016	-9.51546	-21.0342	-26.7309	-12.3951	-20.596	-12.1604	-46.5757	-3.38049
485	-15.9634	-10.0789	-21.2846	-25.6667	-12.7707	-21.0342	-13.0525	-47.1391	-3.31163
486	-16.7147	-10.3293	-21.4724	-27.1065	-12.3325	-20.4082	-13.1307	-47.7025	-3.56204
487	-16.8399	-10.7049	-22.0358	-25.4163	-11.7065	-20.3456	-13.4907	-46.8261	-3.36797
488	-17.5285	-10.7675	-22.787	-30.6748	-11.8317	-20.3456	-13.2246	-46.8887	-3.36171
489	-17.7163	-10.6423	-23.1626	-27.1065	-11.2683	-21.4098	-13.475	-48.3911	-3.6935
490	-17.5911	-10.3919	-23.1	-29.9862	-11.3309	-20.4082	-13.8976	-47.3269	-3.81244
491	-17.4033	-10.7675	-22.474	-32.6155	-12.2073	-21.0342	-14.3514	-47.2643	-3.36797
492	-17.0903	-10.2041	-22.3488	-31.7391	-12.3325	-21.535	-14.4766	-48.0781	-3.43683
493	-17.4659	-10.5171	-21.848	-30.8	-12.0821	-21.0968	-14.4923	-47.7025	-3.38049
494	-17.4659	-10.3919	-23.6634	-32.3025	-11.7065	-21.2846	-14.6488	-47.2643	-3.48065
495	-17.7789	-10.2041	-23.1626	-26.6057	-12.2073	-21.0968	-14.148	-47.1391	-3.23651
496	-16.9651	-11.2683	-23.2878	-25.6667	-12.5829	-20.8464	-13.9602	-46.2627	-3.48691
497	-17.3407	-10.8301	-23.1	-27.0439	-12.0195	-21.222	-14.0384	-47.0765	-3.48691
498	-17.0903	-10.8927	-23.9138	-26.6057	-12.3951	-21.0342	-14.1793	-46.4505	-3.41179
499	-17.3407	-10.6423	-22.3488	-25.8545	-12.0821	-20.7838	-14.1949	-47.0765	-3.38049
500	-16.8399	-10.3293	-22.787	-26.8561	-12.2073	-21.535	-14.5549	-45.6366	-3.41179
501	-16.5895	-10.2667	-23.1626	-27.9204	-12.0821	-21.4724	-14.3201	-48.0781	-3.31163
502	-16.7773	-10.2041	-22.4114	-26.4179	-11.9569	-21.4098	-13.6002	-46.1375	-3.42431
503	-16.5268	-10.4545	-22.5992	-26.8561	-11.2683	-20.596	-14.0697	-47.3269	-3.52448
504	-17.1529	-10.2667	-22.8496	-27.3569	-11.3309	-20.6586	-14.3358	-47.9529	-3.54952
505	-16.4642	-10.3919	-24.2269	-26.7309	-11.5187	-20.8464	-14.0228	-46.8261	-4.00025
506	-15.9008	-10.2041	-21.4724	-26.7309	-11.0179	-21.0968	-13.8819	-47.0765	-6.66082
507	-15.9008	-10.3293	-24.1643	-27.4821	-10.9553	-20.7838	-14.148	-48.2659	-4.10041
508	-16.8399	-10.4545	-22.2236	-26.3553	-10.7049	-20.5334	-14.2732	-47.0765	-4.13171
509	-16.9651	-9.70326	-22.6618	-26.1049	-10.7049	-21.1594	-13.8663	-47.1391	-3.65594
510	-16.8399	-10.3919	-21.5976	-26.1049	-11.3309	-21.7228	-13.6315	-47.9529	-6.16627
511	-16.7773	-10.0789	-20.6586	-27.3569	-11.2057	-21.5976	-14.1793	-47.8277	-3.74358
512	-17.4659	-10.6423	-21.1594	-27.0439	-11.5813	-21.848	-13.8506	-46.2627	-3.58708
513	-17.2155	-10.3293	-21.1594	-27.2317	-11.2683	-22.5366	-14.3201	-47.6399	-5.86578
514	-16.5895	-10.8301	-20.909	-28.0456	-11.8943	-22.161	-13.8037	-46.6383	-4.26944
515	-16.5895	-11.0805	-20.909	-27.2943	-11.7691	-23.3504	-14.5236	-46.1375	-4.14423
516	-16.7773	-10.3919	-20.2203	-28.609	-10.8301	-22.6618	-14.1323	-46.7009	-3.64968
517	-17.3407	-10.5797	-20.0325	-27.9204	-11.2683	-22.7244	-14.6018	-46.6383	-3.51196
518	-16.5895	-11.0179	-19.5943	-28.3586	-11.0179	-22.474	-14.3984	-46.3253	-3.6309
519	-16.5268	-10.7675	-19.3439	-27.8578	-11.3935	-23.3504	-14.6331	-47.2017	-5.03944
520	-16.5268	-10.2667	-21.535	-27.6073	-11.2057	-23.6008	-15.4	-47.0765	-3.53074
521	-16.6521	-10.7049	-19.7821	-27.7326	-11.5813	-23.9138	-15.2122	-46.6383	-3.58708
522	-16.2764	-10.5171	-22.0984	-27.6073	-11.7065	-23.9138	-15.1027	-47.1391	-3.57456
523	-16.2138	-10.5797	-21.0342	-28.296	-12.6455	-23.7886	-15.0714	-47.2643	-3.41179
524	-16.339	-10.8927	-20.6586	-28.922	-12.5203	-24.4147	-15.3374	-46.5757	-4.06285
525	-16.4642	-10.7049	-21.222	-28.2334	-12.896	-23.5382	-15.6348	-47.8277	-3.66846
526	-15.8382	-10.7049	-20.283	-27.5447	-12.8333	-24.4147	-15.0244	-46.8261	-3.74358
527	-16.7773	-10.5797	-20.7212	-28.296	-12.7707	-23.413	-15.3218	-48.0781	-3.77488
528	-16.8399	-10.8301	-21.4098	-28.4212	-12.896	-24.1643	-14.8053	-47.5773	-3.68098
529	-17.8415	-10.8301	-21.9732	-28.7968	-12.6455	-23.6634	-14.3827	-47.2643	-3.56204
530	-17.2155	-11.2683	-21.3472	-29.0472	-12.7081	-23.6634	-13.8663	-47.4521	-3.56204
531	-17.7163	-11.2057	-22.5366	-29.0472	-12.5203	-24.7277	-14.3984	-47.6399	-3.537
532	-17.4033	-11.7065	-22.7244	-29.235	-12.7081	-24.5399	-13.8663	-48.1407	-4.09415
533	-18.0919	-11.4561	-22.7244	-30.174	-12.9585	-24.1017	-13.2716	-48.4537	-3.6309
534	-17.8415	-11.5813	-23.0374	-29.6732	-12.896	-24.7903	-13.3968	-47.8277	-3.52448
535	-17.5285	-11.4561	-22.2236	-29.9236	-12.9585	-25.6041	-13.6941	-48.2659	-3.54326
536	-17.2781	-11.4561	-21.4098	-29.1724	-12.7707	-24.7277	-13.5376	-46.5757	-3.51196
537	-17.2155	-10.6423	-21.222	-31.4887	-11.6439	-24.5399	-13.5063	-47.7025	-4.18805
538	-16.7773	-11.5187	-22.2862	-30.174	-12.3325	-25.1659	-13.5846	-48.9545	-3.65594
539	-17.7789	-11.3935	-22.2862	-29.235	-12.7707	-24.8529	-13.5376	-48.3911	-3.61212
540	-17.5911	-10.8301	-22.5992	-29.3602	-11.9569	-25.1033	-13.8037	-48.0155	-3.54326
541	-16.5895	-11.4561	-23.413	-29.1724	-12.1447	-24.1017	-13.788	-48.7041	-3.41805
542	-17.4659	-11.7691	-25.4789	-29.4228	-12.5829	-24.1643	-13.6472	-48.5163	-3.44935
543	-16.6521	-11.5187	-23.1626	-30.5496	-12.8333	-25.0407	-14.0697	-48.0781	-3.537
544	-17.7163	-11.5813	-24.0391	-30.8	-12.9585	-24.4773	-13.5846	-47.6399	-3.48691
545	-17.6537	-11.5813	-23.0374	-29.6106	-13.4594	-24.6651	-14.0541	-48.6415	-4.08789
546	-17.4033	-12.0821	-23.1	-30.3618	-12.7081	-25.1033	-14.5236	-47.6399	-6.0348
547	-18.0919	-12.0821	-23.9764	-30.7374	-12.5203	-25.1659	-14.8053	-49.2049	-4.43846
548	-17.8415	-11.8943	-23.6008	-30.3618	-12.4577	-25.1659	-14.8836	-50.2692	-5.18968
549	-17.1529	-11.8317	-23.4756	-29.4854	-12.5829	-25.2911	-14.2419	-49.5179	-6.82985
550	-17.8415	-11.7691	-22.787	-29.4228	-12.2699	-25.1033	-14.6801	-48.7041	-7.07399
551	-17.7789	-12.1447	-23.1626	-29.1724	-11.8943	-25.6667	-14.0854	-49.7057	-4.87041
552	-17.7163	-12.3325	-23.7886	-30.4244	-12.8333	-26.2301	-14.4766	-49.6431	-4.59496
553	-17.5285	-11.5813	-24.1643	-30.4244	-13.1464	-25.6667	-14.0071	-49.6431	-3.7561
554	-17.2781	-12.0821	-24.1017	-30.2992	-13.3968	-25.9171	-14.0228	-48.8919	-3.6935
555	-17.4033	-11.3935	-24.0391	-30.9252	-13.5846	-25.7919	-13.7724	-48.7041	-3.67472
556	-17.0903	-11.7691	-23.413	-31.1756	-14.3984	-25.7293	-14.3827	-49.1423	-3.74984
557	-17.0277	-12.0195	-23.726	-31.0504	-13.835	-26.6683	-13.7724	-49.831	-3.76862
558	-17.4033	-11.5187	-22.8496	-32.3025	-13.8976	-25.7293	-14.7896	-48.8919	-3.7874
559	-17.1529	-11.5813	-22.2236	-30.6122	-13.0838	-26.2927	-14.2888	-49.1423	-3.79366
560	-17.6537	-12.2073	-23.0374	-31.6765	-14.148	-26.3553	-14.3984	-47.8277	-3.73106
561	-17.7163	-12.0821	-22.8496	-31.8017	-13.522	-26.7309	-14.8992	-48.5789	-3.84374
562	-17.9041	-11.8317	-23.2878	-31.9269	-13.3342	-26.0423	-14.1636	-48.6415	-3.90009
563	-17.5911	-11.7065	-24.2269	-32.4277	-13.209	-26.6057	-14.3827	-48.7041	-3.74984
564	-17.9041	-12.3325	-23.726	-31.8017	-12.896	-27.2943	-14.6801	-49.3927	-3.73106
565	-17.9667	-11.9569	-24.3521	-31.7391	-13.209	-27.2317	-14.821	-47.5147	-3.95643
566	-18.7179	-11.7691	-24.6651	-32.4903	-13.0838	-26.4805	-14.3358	-49.0797	-3.95017
567	-18.3423	-12.0195	-24.3521	-32.4903	-13.522	-26.6683	-14.2106	-48.4537	-3.87505
568	-19.0309	-12.5203	-24.1017	-31.5513	-13.5846	-26.6057	-14.6488	-48.4537	-3.86878
569	-18.7179	-12.3325	-23.6634	-31.9269	-12.6455	-27.4195	-14.1167	-48.7667	-3.95017
570	-19.0935	-12.4577	-25.5415	-32.6155	-13.835	-27.4195	-13.6941	-48.1407	-3.7561
571	-19.0309	-13.209	-23.2878	-33.1789	-12.8333	-27.1691	-14.0071	-48.8919	-3.86252
572	-18.2797	-12.7707	-23.9764	-33.0537	-13.4594	-27.4821	-14.2106	-48.2033	-3.89383
573	-18.7805	-12.5203	-24.7277	-32.4903	-13.522	-26.7935	-14.1323	-48.7041	-3.91887
574	-18.9683	-12.7707	-24.1643	-32.6781	-14.3984	-26.7935	-13.6159	-49.2675	-3.80618
575	-18.4049	-12.7707	-24.2895	-32.1773	-13.7724	-28.0456	-13.5533	-48.8293	-3.78114
576	-18.7805	-12.4577	-24.4773	-32.5529	-13.7098	-26.8561	-12.9742	-49.5179	-3.79366
577	-18.1545	-12.7081	-24.1017	-31.9269	-14.5862	-28.0456	-13.2716	-48.5789	-3.88757
578	-18.5927	-12.5829	-24.6025	-33.1163	-14.7114	-27.7952	-13.6941	-49.831	-3.88131
579	-18.4675	-11.7065	-25.2285	-34.1179	-14.8366	-28.0456	-14.2106	-48.8919	-3.88131
580	-18.3423	-12.1447	-25.1659	-34.0553	-14.7114	-28.296	-14.0228	-48.2033	-3.91261
581	-17.6537	-12.2073	-26.1675	-33.8675	-19.9073	-27.6073	-13.9289	-48.5163	-4.98936
582	-17.8415	-11.9569	-25.4789	-33.9301	-20.3456	-27.6699	-13.7098	-47.7025	-4.47602
583	-18.3423	-12.2073	-25.6041	-33.9301	-14.2106	-27.4821	-14.3358	-48.2033	-3.87505
584	-18.4049	-11.6439	-25.3537	-34.1179	-15.1496	-27.983	-13.6472	-47.0765	-4.37586
585	-19.0309	-12.1447	-25.8545	-33.9301	-15.713	-27.7326	-13.3029	-47.5773	-5.7844
586	-18.9057	-12.0195	-25.6041	-34.3683	-16.339	-27.6699	-14.0071	-47.7651	-4.5887
587	-18.4675	-11.8943	-26.2927	-33.5545	-17.9041	-27.7326	-13.6785	-49.3301	-4.05659
588	-18.4675	-12.0821	-25.5415	-33.8049	-18.3423	-27.9204	-14.3358	-48.3285	-5.02692
589	-19.0309	-12.3951	-26.1675	-33.6797	-24.5399	-28.0456	-14.148	-48.6415	-4.31326
590	-18.4675	-12.5203	-26.3553	-32.9285	-15.7756	-27.4195	-13.6941	-49.0797	-3.95643
591	-18.4675	-12.3325	-26.1675	-32.7407	-14.5862	-28.4212	-13.6941	-48.7041	-4.23813
592	-18.9057	-12.3325	-27.4821	-34.0553	-15.6504	-28.296	-13.5846	-49.5805	-4.61375
593	-18.6553	-12.0195	-27.4821	-33.4919	-14.5862	-27.983	-14.2575	-48.9545	-4.16301
594	-18.4675	-12.3951	-27.6073	-33.4919	-14.5236	-28.5464	-13.6002	-49.3301	-4.25066
595	-17.8415	-12.5829	-26.9813	-33.6171	-15.2122	-28.8594	-14.1167	-48.3911	-4.07537
596	-17.9041	-12.7081	-27.7326	-34.3057	-14.5236	-28.4838	-14.0541	-48.7667	-4.13797
597	-18.4675	-12.5203	-27.4821	-34.6187	-14.774	-28.609	-13.9602	-46.7635	-4.31326
598	-17.7789	-12.5829	-26.9813	-33.6797	-14.5236	-28.3586	-13.7254	-48.7041	-4.74521
599	-18.4049	-12.2699	-27.5447	-33.8675	-15.1496	-28.1082	-14.3358	-47.3269	-5.7844
600	-18.2797	-12.6455	-27.983	-33.8049	-19.2187	-28.296	-14.4297	-48.8919	-4.16301
601	-18.4049	-12.7081	-27.4821	-33.6797	-17.0903	-28.6716	-14.8053	-48.3285	-4.11293
602	-18.8431	-12.6455	-28.0456	-33.9301	-17.7789	-28.609	-14.5392	-48.0781	-4.13171
603	-18.9057	-12.5829	-28.4212	-34.0553	-14.8992	-27.6073	-15.0088	-47.4521	-4.25066
604	-19.0935	-12.5203	-28.1708	-33.6797	-18.8431	-27.7952	-15.5565	-47.8277	-4.30074
605	-19.4691	-13.0838	-29.0472	-33.7423	-22.4114	-28.3586	-15.1653	-48.3285	-5.03944
606	-19.4065	-12.7707	-29.1098	-33.8049	-21.4098	-28.0456	-15.1027	-48.8919	-4.45724
607	-19.0935	-12.6455	-29.1724	-34.0553	-16.9025	-28.4212	-15.2122	-50.457	-4.2757
608	-19.3439	-13.0212	-28.296	-34.4935	-15.5878	-28.3586	-15.3531	-49.2675	-4.3383
609	-19.0309	-13.0838	-28.2334	-34.4935	-18.9683	-28.9846	-15.0244	-48.3285	-4.25692
610	-19.9699	-13.1464	-27.7952	-34.1805	-17.4659	-28.922	-15.3374	-48.4537	-4.29448
611	-18.7805	-13.209	-28.0456	-33.8675	-16.4642	-29.235	-15.4626	-51.3334	-5.37123
612	-19.6569	-13.2716	-27.6699	-34.4309	-15.8382	-29.3602	-14.7584	-49.5179	-4.307
613	-19.0309	-13.4594	-27.6699	-34.1179	-15.7756	-29.235	-14.8366	-49.7057	-4.51358
614	-18.8431	-13.0212	-27.3569	-34.2431	-16.2138	-28.8594	-14.8366	-49.3927	-4.34456
615	-19.0309	-12.6455	-27.0439	-34.4309	-16.4016	-29.235	-15.3844	-49.2675	-5.17716
616	-19.8447	-13.1464	-27.2317	-34.6813	-15.6504	-29.4228	-15.2905	-49.7057	-4.72017
617	-19.7821	-13.2716	-27.3569	-34.9943	-15.1496	-29.7358	-15.1027	-50.0188	-5.18968
618	-20.0325	-12.7707	-27.6073	-34.3057	-16.7773	-29.548	-14.9305	-50.5822	-6.6483
619	-19.3439	-12.5829	-28.4212	-35.4952	-17.4033	-29.7984	-15.3687	-49.7057	-4.80781
620	-19.2187	-13.0212	-28.0456	-34.8691	-17.5285	-29.9236	-15.4157	-49.0797	-5.8157
621	-19.4065	-13.1464	-28.0456	-35.5578	-16.6521	-30.2366	-15.5096	-50.5822	-5.56529
622	-19.7821	-12.7081	-27.0439	-35.4952	-17.1529	-29.7984	-15.1496	-49.5179	-4.45098
623	-19.7195	-13.5846	-27.2943	-34.8065	-20.0325	-29.7358	-15.6191	-49.5805	-4.54488
624	-19.9073	-13.2716	-27.5447	-35.1822	-17.0903	-30.1114	-16.0417	-50.0814	-4.39464
625	-20.0951	-13.5846	-27.9204	-35.37	-17.5285	-29.7358	-15.6817	-49.2675	-4.72643
626	-20.596	-13.6472	-28.3586	-35.1196	-18.1545	-29.7984	-15.5565	-48.8919	-4.51358
627	-20.3456	-13.2716	-27.3569	-34.5561	-18.0293	-29.861	-15.8695	-49.8936	-4.44472
628	-19.8447	-13.8976	-28.0456	-35.057	-17.3407	-29.861	-16.1982	-51.2082	-4.30074
629	-19.5943	-13.209	-27.5447	-34.4309	-16.6521	-30.4244	-15.7756	-51.2708	-4.42594
630	-20.283	-14.0854	-27.5447	-34.4935	-16.5268	-30.0488	-16.0417	-51.2708	-4.54488
631	-20.4082	-13.5846	-27.2317	-35.5578	-18.4675	-30.8626	-16.073	-51.1456	-4.47602
632	-20.5334	-13.8976	-27.7952	-35.4952	-17.4033	-30.7374	-15.9947	-50.8952	-4.48228
633	-19.5317	-13.7724	-27.4195	-35.683	-17.4033	-30.8	-15.9321	-50.457	-5.03318
634	-20.2203	-14.461	-28.2334	-34.8691	-17.6537	-30.8	-16.4329	-49.3927	-4.70765
635	-21.222	-14.3984	-28.2334	-35.1196	-16.7773	-31.113	-15.9478	-50.5196	-4.48854
636	-20.7212	-13.835	-28.8594	-35.8082	-17.2155	-31.3008	-15.9791	-49.1423	-4.62001
637	-19.8447	-13.7724	-27.9204	-35.4952	-16.7147	-31.3635	-15.447	-48.8919	-4.45724
638	-20.283	-13.2716	-28.4212	-36.0586	-17.2155	-30.4244	-16.2608	-49.4553	-4.3696
639	-20.596	-13.2716	-28.8594	-35.5578	-16.8399	-30.6748	-16.339	-48.7667	-4.38838
640	-20.909	-13.0212	-29.1098	-35.7456	-17.2781	-30.6122	-16.6521	-49.6431	-4.80781
641	-20.8464	-13.522	-29.861	-36.0586	-17.5911	-30.4244	-16.4329	-48.7041	-4.5261
642	-20.7212	-13.1464	-29.235	-35.3074	-17.0277	-30.9252	-17.1998	-48.4537	-4.54488
643	-21.4098	-12.8333	-28.5464	-35.2448	-17.7789	-31.1756	-16.2608	-48.2659	-5.0457
644	-21.4724	-13.3968	-28.2334	-35.3074	-17.2781	-31.113	-16.2295	-50.2692	-5.12708
645	-21.222	-13.7724	-28.1708	-35.996	-16.9651	-30.4244	-16.339	-49.2675	-4.77025
646	-21.222	-13.4594	-27.7952	-36.0586	-16.9651	-30.9252	-16.3703	-49.5179	-4.72017
647	-21.4098	-14.0228	-28.0456	-35.3074	-17.5285	-30.7374	-15.9478	-50.6448	-4.87041
648	-21.3472	-13.835	-27.1065	-35.8708	-18.2171	-30.3618	-16.0886	-49.5179	-5.27106
649	-20.596	-13.8976	-26.6057	-35.7456	-17.7789	-30.7374	-16.5895	-49.6431	-5.1709
650	-21.222	-13.3968	-27.2317	-35.8708	-18.7179	-30.2992	-15.3531	-49.5179	-5.67171
651	-19.9073	-13.8976	-26.8561	-35.5578	-17.4033	-30.9878	-16.1982	-49.8936	-4.67009
652	-20.7212	-13.209	-27.6073	-36.1212	-19.8447	-30.5496	-16.4329	-49.6431	-4.87041
653	-20.2203	-13.4594	-27.4195	-36.4968	-17.5285	-30.6748	-16.2295	-49.1423	-4.72017
654	-21.2846	-13.3968	-27.7326	-36.3716	-19.6569	-30.8	-16.2608	-48.5789	-4.64505
655	-21.2846	-13.209	-28.2334	-36.9976	-20.0325	-30.3618	-16.2764	-49.7057	-4.9831
656	-20.7212	-13.0838	-28.4838	-37.561	-17.8415	-30.6122	-15.8695	-49.9562	-6.09115
657	-21.0342	-13.209	-28.1708	-38.187	-23.726	-31.2382	-16.0104	-48.1407	-4.96431
658	-21.0342	-13.3968	-28.0456	-36.935	-18.7179	-30.9878	-15.9947	-49.0797	-4.77651
659	-21.222	-13.3968	-29.3602	-36.622	-18.0293	-30.8	-16.4329	-48.8919	-4.73269
660	-20.283	-13.209	-28.609	-37.6236	-19.3439	-30.9878	-16.026	-48.4537	-4.79529
661	-20.7838	-13.3342	-29.2976	-36.6846	-20.4708	-31.113	-16.5425	-48.3911	-4.81407
662	-20.2203	-13.2716	-28.1708	-36.8098	-19.9073	-31.1756	-15.6661	-47.5773	-5.28984
663	-19.4691	-13.2716	-28.5464	-36.6846	-19.9699	-30.2366	-16.073	-47.8277	-4.83911
664	-19.4065	-12.7707	-28.2334	-36.1212	-19.0309	-31.113	-16.6051	-49.2675	-4.88919
665	-19.9073	-13.2716	-28.4212	-37.4984	-18.6553	-31.7391	-15.8069	-48.2033	-4.75147
666	-19.9073	-13.3968	-29.235	-38.1244	-18.3423	-30.9252	-16.4016	-48.8919	-4.77651
667	-20.2203	-13.7724	-29.3602	-37.0602	-19.0935	-31.3635	-16.386	-50.5822	-4.80155
668	-20.1577	-13.5846	-28.4212	-36.7472	-20.3456	-31.1756	-17.0277	-50.3318	-4.78903
669	-20.2203	-13.7098	-27.5447	-36.3716	-23.9138	-31.8017	-16.6677	-48.9545	-4.87667
670	-21.0342	-13.4594	-28.609	-36.3716	-19.2813	-31.3635	-16.6364	-47.8277	-5.05196
671	-20.283	-13.6472	-28.0456	-38.187	-19.6569	-31.6139	-17.3094	-48.8919	-5.0144
672	-20.3456	-13.7098	-28.2334	-37.561	-20.5334	-31.8643	-16.9025	-48.0155	-4.84537
673	-20.8464	-13.8976	-29.6732	-37.7488	-20.0951	-31.8643	-16.4016	-50.144	-5.07074
674	-20.4082	-13.7724	-29.235	-37.6236	-25.1659	-32.4277	-16.5738	-49.2675	-4.95179
675	-19.7821	-13.7098	-28.1708	-36.8724	-17.6537	-32.3025	-20.0795	-49.5805	-5.05822
676	-20.596	-13.7724	-28.5464	-38.1244	-24.2269	-32.0521	-17.2155	-49.3927	-6.19757
677	-20.4082	-13.3968	-26.9187	-38.9383	-18.9683	-33.2415	-16.5581	-48.3911	-5.2961
678	-20.0951	-13.4594	-27.983	-38.5626	-20.4082	-32.8033	-17.1216	-48.8919	-5.2961
679	-20.283	-13.522	-28.5464	-38.8131	-24.2895	-33.0537	-16.4173	-48.8293	-5.7844
680	-19.9073	-13.0838	-27.983	-38.8131	-20.596	-33.4293	-16.9181	-48.7667	-6.94253
681	-20.6586	-13.0838	-27.6073	-39.8147	-18.2797	-33.4919	-16.6207	-48.4537	-6.28521
682	-19.9699	-13.7724	-27.2943	-39.5017	-17.7163	-33.3667	-16.7773	-47.8903	-6.43545
683	-20.4082	-13.522	-28.5464	-39.6269	-19.4691	-33.3041	-16.6364	-49.2049	-6.37285
684	-20.1577	-13.7098	-27.7326	-40.9415	-18.2797	-33.8049	-16.2451	-48.1407	-5.55277
685	-20.5334	-13.4594	-28.4838	-39.5643	-19.0309	-33.8049	-17.4972	-48.9545	-5.55277
686	-20.2203	-13.835	-28.1708	-40.5659	-19.7821	-33.0537	-16.7616	-49.8936	-4.90797
687	-20.283	-13.522	-28.0456	-39.8773	-19.5317	-33.4293	-16.4642	-48.6415	-5.7844
688	-20.4082	-14.0228	-29.1724	-39.0635	-19.0935	-33.3041	-17.0903	-49.0171	-5.14586
689	-20.4082	-13.835	-28.8594	-39.2513	-19.1561	-32.9285	-16.9338	-48.4537	-5.31488
690	-20.8464	-13.835	-29.0472	-40.1903	-19.2187	-32.4903	-16.9338	-48.7667	-5.28984
691	-20.4708	-13.7724	-28.922	-39.8147	-19.1561	-32.6781	-16.9025	-48.1407	-4.9831
692	-20.7212	-14.461	-29.235	-39.3765	-20.0951	-33.3667	-16.4642	-48.8919	-4.92049
693	-20.283	-13.7098	-29.4228	-38.7505	-17.4033	-34.7439	-16.7929	-49.3301	-4.98936
694	-21.222	-14.2106	-29.548	-38.8131	-18.0919	-33.0537	-17.1216	-48.8293	-4.82659
695	-21.4098	-14.148	-29.861	-39.5643	-18.2171	-34.4309	-16.8712	-49.0797	-4.83911
696	-22.0984	-13.9602	-30.174	-37.3732	-19.0309	-34.4309	-16.1512	-49.2675	-5.27106
697	-21.4724	-13.3342	-30.9252	-39.4391	-18.6553	-34.1805	-16.2921	-48.1407	-4.92675
698	-21.7228	-14.0854	-31.113	-38.6252	-18.9683	-34.0553	-16.8555	-49.4553	-4.99562
699	-21.9106	-14.2732	-31.1756	-39.0635	-20.3456	-33.4919	-16.9494	-49.0171	-5.1083
700	-22.0358	-14.3984	-30.487	-39.1261	-19.2187	-33.5545	-16.746	-48.3911	-5.52147
701	-21.1594	-13.522	-30.7374	-39.2513	-18.7805	-33.6171	-16.9807	-48.7041	-5.1083
702	-20.8464	-13.8976	-30.6122	-37.9366	-19.4065	-33.2415	-16.8399	-49.7057	-5.89082
703	-21.848	-13.835	-30.8	-37.9992	-19.3439	-33.4293	-17.1372	-49.8936	-5.11456
704	-21.3472	-13.835	-31.1756	-39.4391	-19.2813	-32.4903	-17.1372	-49.5179	-5.3274
705	-21.3472	-13.835	-31.0504	-39.0635	-19.5943	-32.9285	-16.8712	-49.8936	-5.14586
706	-21.7228	-14.0854	-32.0521	-39.0635	-19.4691	-32.9285	-16.386	-50.0814	-4.93927
707	-21.4098	-13.8976	-31.4887	-39.6895	-20.4082	-33.3041	-17.1059	-49.5805	-5.31488
708	-20.6586	-14.2732	-32.2399	-38.7505	-20.596	-32.8659	-17.4189	-49.4553	-5.1083
709	-21.4724	-13.835	-31.7391	-39.9399	-19.1561	-33.6797	-16.6364	-49.3927	-5.02692
710	-21.7228	-14.2732	-32.0521	-40.0025	-19.7821	-33.1789	-16.8555	-50.0814	-5.07074
711	-21.7228	-14.0854	-32.4277	-40.0651	-19.5317	-33.4919	-17.1372	-50.9578	-5.21472
712	-21.3472	-14.0854	-32.3651	-39.3139	-20.0951	-32.8033	-16.9338	-51.2708	-5.17716
713	-22.161	-14.0228	-32.1773	-39.8773	-20.6586	-33.4293	-17.1059	-50.2066	-5.24602
714	-21.4724	-13.5846	-32.3025	-39.3139	-18.7805	-32.6155	-16.9025	-50.5822	-5.3274
715	-22.2236	-13.835	-31.8017	-38.7505	-19.8447	-33.6797	-17.4502	-49.5179	-5.27106
716	-22.161	-14.148	-32.1773	-39.3765	-23.413	-33.7423	-16.8555	-50.5822	-5.1709
717	-22.2236	-14.2106	-33.1789	-40.2529	-20.596	-33.1789	-16.7773	-49.8936	-5.39001
718	-21.5976	-13.6472	-33.6797	-39.5017	-20.0325	-33.4293	-17.1529	-49.9562	-5.2961
719	-21.5976	-14.2106	-33.5545	-39.3139	-21.222	-34.8065	-16.6521	-49.3301	-5.10204
720	-21.535	-14.774	-34.2431	-40.3155	-20.2203	-34.4309	-16.4799	-49.3301	-5.2022
721	-21.6602	-15.087	-33.4919	-39.8773	-19.6569	-34.4309	-16.9181	-48.5163	-5.32114
722	-21.7854	-14.148	-33.5545	-40.5659	-20.1577	-34.6187	-16.4329	-50.2066	-5.30862
723	-21.535	-13.8976	-32.4903	-40.0651	-20.4708	-34.4935	-16.6677	-50.3944	-5.68423
724	-22.2236	-14.0854	-31.8017	-39.7521	-20.283	-35.057	-16.4486	-49.5805	-5.3274
725	-22.0358	-13.8976	-32.3025	-40.0651	-19.5943	-34.6813	-16.699	-51.5838	-5.33366
726	-21.848	-14.148	-31.3008	-39.5017	-20.4082	-34.5561	-16.4016	-49.831	-5.16464
727	-21.535	-14.2106	-31.2382	-40.3781	-20.1577	-34.6813	-16.7929	-50.5196	-5.45261
728	-21.4098	-14.774	-31.4261	-40.0651	-19.4065	-34.8065	-16.6207	-49.5179	-5.22724
729	-21.9732	-14.774	-32.2399	-40.0651	-19.0309	-34.9943	-16.9338	-50.5196	-5.42757
730	-22.4114	-14.774	-32.1773	-39.8773	-20.1577	-35.7456	-16.9807	-50.144	-5.43383
731	-22.787	-15.0244	-31.6765	-40.0651	-21.6602	-35.683	-16.6834	-49.7057	-5.36497
732	-22.6618	-14.3358	-32.6155	-39.3765	-23.3504	-36.2464	-16.9807	-49.4553	-5.47139
733	-22.7244	-14.0854	-31.8643	-39.8147	-21.6602	-36.309	-17.2937	-48.5789	-5.33366
734	-22.5366	-14.148	-31.8643	-40.6285	-24.9781	-36.3716	-16.8868	-49.3927	-5.35871
735	-23.1626	-14.3358	-31.9269	-40.0651	-19.9073	-35.7456	-16.8555	-49.2049	-5.49643
736	-23.1	-14.3358	-32.2399	-41.1919	-19.4065	-36.3716	-17.0433	-49.5179	-5.45887
737	-22.6618	-14.148	-31.8643	-41.0667	-19.7821	-37.0602	-16.5895	-50.0814	-5.36497
738	-23.1626	-14.0228	-31.3635	-41.2545	-19.4065	-35.996	-16.9964	-49.831	-5.33366
739	-22.9122	-14.3984	-31.3635	-42.0057	-19.7821	-37.248	-16.9807	-49.8936	-5.33366
740	-23.1626	-14.5862	-30.8626	-41.6927	-19.5943	-36.622	-16.7303	-50.3944	-5.70301
741	-22.5992	-14.7114	-31.113	-41.1919	-19.7821	-36.622	-17.5598	-49.0797	-5.33992
742	-23.3504	-14.461	-31.3635	-42.1935	-19.2813	-36.4968	-17.8415	-50.3944	-5.61537
743	-22.9122	-14.3984	-31.2382	-41.3171	-19.4691	-37.3106	-17.325	-48.4537	-5.34619
744	-22.9122	-14.9618	-32.9911	-42.1309	-20.2203	-36.6846	-17.685	-49.7683	-5.51521
745	-23.2878	-14.774	-32.0521	-42.444	-19.4065	-36.309	-17.4189	-49.831	-5.42131
746	-22.7244	-15.2748	-32.7407	-41.8179	-19.5943	-37.3106	-17.2781	-46.8261	-5.47139
747	-22.474	-15.0244	-32.1773	-41.7553	-19.8447	-37.3106	-17.5911	-49.4553	-5.44009
748	-22.7244	-14.7114	-32.4277	-41.6301	-20.3456	-37.1228	-17.1216	-49.8936	-5.55277
749	-22.3488	-15.2748	-33.1789	-42.3813	-20.3456	-37.8114	-17.0746	-50.5196	-5.65293
750	-23.413	-15.4	-32.7407	-41.8179	-20.4708	-37.874	-17.1998	-50.2066	-5.53399
751	-22.7244	-14.6488	-32.4903	-42.444	-19.6569	-37.4984	-17.7319	-49.5179	-5.59659
752	-23.2252	-14.5862	-32.6155	-42.1309	-20.7212	-37.4984	-17.4033	-47.1391	-5.62789
753	-23.0374	-14.774	-33.4919	-40.9415	-20.4082	-38.3748	-17.638	-49.1423	-5.59659
754	-23.6634	-14.0228	-31.5513	-42.5066	-20.1577	-37.6862	-18.2014	-50.3318	-5.66545
755	-23.1626	-14.774	-32.4277	-42.9448	-20.2203	-38.2496	-18.0449	-49.831	-5.68423
756	-24.1017	-15.087	-32.5529	-42.3813	-19.6569	-38.5626	-17.4972	-47.5773	-5.52773
757	-23.1626	-14.5236	-32.4277	-42.444	-21.3472	-38.5626	-17.6693	-48.8919	-5.61537
758	-23.6008	-15.3374	-31.7391	-43.1326	-21.4724	-39.0635	-17.2155	-48.8293	-5.72806
759	-22.7244	-14.774	-32.5529	-42.8822	-20.7212	-38.5	-17.9041	-49.7057	-5.49643
760	-22.7244	-14.774	-32.4277	-42.8822	-21.9106	-39.1261	-17.5441	-48.7667	-5.65919
761	-23.6634	-14.0854	-31.9269	-43.2578	-20.283	-38.4374	-17.5285	-49.831	-5.58407
762	-23.6008	-14.461	-32.8659	-42.5066	-23.5382	-38.2496	-17.5128	-49.5179	-5.59033
763	-23.1	-15.0244	-32.1147	-42.444	-23.2252	-38.0618	-17.8102	-48.3285	-5.60911
764	-23.2252	-14.6488	-31.9895	-42.8196	-19.9073	-37.6862	-17.7789	-48.3285	-6.05358
765	-23.5382	-14.461	-31.7391	-43.2578	-19.8447	-36.7472	-18.0293	-49.2675	-7.08651
766	-23.3504	-14.0854	-32.1773	-42.1309	-19.4065	-38.1244	-18.1388	-50.3318	-6.29773
767	-23.7886	-14.5862	-31.9269	-42.757	-21.222	-38.4374	-18.3423	-48.9545	-6.09741
768	-24.2895	-15.087	-32.6155	-43.1952	-21.0968	-38.8757	-18.8431	-48.6415	-5.74684
769	-23.9138	-14.5862	-32.5529	-43.7586	-20.9716	-38.187	-18.3266	-49.0797	-5.80944
770	-23.8512	-14.3358	-32.3025	-43.3204	-21.0968	-38.1244	-18.0762	-49.5805	-5.87204
771	-24.6651	-14.774	-32.4903	-43.07	-20.6586	-38.0618	-17.7789	-50.3318	-5.89082
772	-25.0407	-14.5862	-31.6765	-43.383	-20.283	-38.6878	-18.0762	-49.1423	-5.97846
773	-24.4147	-14.774	-31.5513	-43.4456	-19.9699	-39.3139	-18.8744	-49.0797	-6.67334
774	-24.7277	-14.9618	-32.3651	-43.8838	-19.9699	-39.0009	-18.3736	-48.5163	-6.22261
775	-24.4773	-14.774	-32.4903	-43.8212	-20.4708	-39.4391	-17.8728	-49.7057	-6.05358
776	-24.1643	-14.774	-31.5513	-43.8838	-22.5992	-39.4391	-17.8571	-49.5179	-6.57944
777	-24.1017	-14.5236	-32.1773	-44.3846	-22.9122	-39.5017	-17.8415	-48.9545	-7.01139
778	-23.5382	-14.9618	-33.2415	-44.948	-21.4724	-39.6269	-18.4519	-50.0188	-7.62489
779	-23.5382	-14.2732	-33.2415	-44.4472	-20.1577	-39.3765	-17.8258	-49.7057	-5.96594
780	-23.6008	-14.2106	-34.3057	-44.1342	-19.7195	-39.7521	-17.5285	-50.144	-6.617
781	-23.5382	-14.3984	-33.7423	-43.7586	-23.5382	-39.5017	-17.372	-49.8936	-6.81732
782	-23.2878	-14.0228	-34.0553	-43.696	-19.7195	-39.6269	-17.2155	-49.5805	-8.0005
783	-23.726	-14.774	-34.0553	-44.5098	-20.4082	-40.3155	-17.5911	-50.0814	-5.93464
784	-23.0374	-14.3984	-34.1179	-44.1968	-19.5943	-39.3765	-17.4033	-49.831	-5.9096
785	-22.787	-14.774	-32.8659	-44.948	-21.9732	-39.1261	-17.3563	-49.8936	-5.7218
786	-22.5366	-14.9618	-32.5529	-43.5082	-21.4098	-39.2513	-17.3094	-48.8919	-6.26643
787	-22.6618	-14.0854	-33.0537	-43.8838	-20.909	-40.1903	-17.1372	-49.5179	-6.02854
788	-22.787	-14.2106	-33.2415	-44.322	-21.0968	-39.7521	-17.2937	-49.8936	-6.20383
789	-23.1626	-14.3984	-32.8659	-44.4472	-22.9748	-39.3765	-17.5754	-49.1423	-5.90334
790	-22.9748	-14.3984	-33.0537	-45.0106	-19.9073	-38.6878	-17.7789	-50.2692	-5.96594
791	-22.787	-14.2732	-31.9269	-44.2594	-23.0374	-39.8773	-17.6693	-50.3318	-5.94716
792	-23.0374	-14.8366	-32.4903	-44.635	-21.0342	-40.5033	-18.1858	-50.77	-5.88456
793	-23.1	-14.5236	-32.7407	-44.5724	-19.5317	-39.6895	-17.9823	-50.2692	-7.96294
794	-23.6008	-14.774	-32.8033	-45.574	-20.1577	-40.3781	-18.0136	-48.6415	-5.97846
795	-23.6008	-14.461	-31.8017	-44.8228	-20.3456	-39.8773	-17.4659	-50.77	-6.05358
796	-23.8512	-14.8366	-32.3651	-45.9496	-20.4082	-39.6269	-18.1545	-50.5822	-6.17879
797	-23.9138	-13.3968	-32.3025	-45.7618	-21.4724	-40.7537	-18.4049	-49.3927	-6.44171
798	-23.6634	-14.6488	-33.1789	-46.5757	-21.0342	-40.7537	-18.1545	-49.5805	-6.41667
799	-23.6634	-14.5236	-33.1163	-45.1358	-20.596	-41.4423	-18.1075	-49.0797	-7.92537
800	-23.6008	-14.0854	-32.6155	-46.1375	-20.8464	-41.1293	-17.6067	-50.2066	-9.07725
801	-23.9764	-14.3358	-32.4277	-45.3236	-21.3472	-40.7537	-17.7476	-49.3927	-7.36196
802	-23.7886	-13.7724	-33.3667	-45.8244	-21.222	-41.8805	-17.3094	-49.3301	-7.61863
803	-24.2269	-13.6472	-32.1773	-44.6976	-20.909	-41.1293	-18.1701	-49.8936	-8.63903
804	-23.6634	-14.3984	-32.8659	-45.4488	-20.6586	-41.5675	-17.951	-49.5179	-8.0631
805	-24.2895	-14.148	-33.0537	-46.3879	-20.6586	-41.6927	-18.3423	-50.3944	-7.75009
806	-24.2895	-14.5236	-32.3651	-44.009	-20.4708	-41.5049	-17.8415	-50.8326	-8.8018
807	-24.8529	-14.461	-31.6765	-45.1358	-20.1577	-41.7553	-17.638	-50.3318	-10.1853
808	-24.9155	-14.774	-31.8643	-45.0732	-20.0325	-42.2561	-18.311	-50.0188	-8.23838
809	-25.0407	-14.8992	-32.2399	-44.5724	-20.7838	-42.1935	-18.624	-49.7683	-8.55139
810	-24.7903	-14.6488	-32.9911	-45.1358	-20.7212	-41.7553	-18.937	-49.3301	-7.88155
811	-24.5399	-14.8366	-31.5513	-45.1984	-20.2203	-41.7553	-18.8431	-49.7683	-7.53724
812	-24.2895	-15.2122	-31.9269	-44.4472	-20.6586	-42.6318	-18.2014	-50.144	-7.66245
813	-24.4773	-14.7114	-32.6781	-44.8228	-20.0325	-41.8179	-18.6397	-49.4553	-7.47464
814	-25.1659	-15.2748	-32.7407	-45.5114	-20.4082	-42.6318	-18.6397	-50.457	-7.08651
815	-25.2911	-15.1496	-33.1163	-45.3236	-20.7212	-42.757	-18.0449	-50.457	-7.4809
816	-26.0423	-15.087	-32.7407	-45.3236	-21.3472	-42.5692	-18.2171	-50.3318	-6.33529
817	-25.7919	-15.0244	-33.1789	-44.2594	-21.848	-42.1309	-17.5598	-50.5822	-6.59822
818	-25.6041	-14.8366	-32.9285	-45.0732	-21.3472	-41.3171	-17.1842	-49.6431	-6.05984
819	-26.4179	-14.5862	-32.9285	-45.574	-22.2236	-42.8196	-17.9354	-48.3911	-5.94716
820	-26.1675	-14.3984	-32.4903	-46.2001	-22.5992	-44.8854	-17.5911	-47.8277	-6.17879
821	-26.2301	-14.3358	-33.0537	-45.6992	-23.1	-43.8838	-17.685	-48.4537	-6.0348
822	-26.2301	-14.8992	-33.4293	-44.948	-20.6586	-43.8838	-17.9041	-49.831	-6.05358
823	-25.9797	-14.774	-33.6797	-46.8261	-21.7854	-42.444	-18.2014	-49.0797	-5.95342
824	-26.4179	-15.4	-34.2431	-46.0748	-21.5976	-42.5692	-17.4815	-48.3911	-6.14749
825	-26.2927	-14.3984	-34.1805	-46.0748	-22.3488	-42.9448	-17.9354	-49.1423	-5.98472
826	-26.4805	-15.087	-34.1179	-46.2627	-21.7854	-42.5066	-17.9667	-50.0814	-7.3557
827	-25.7293	-15.4626	-33.6171	-47.0765	-22.2236	-43.0074	-17.9041	-48.2659	-7.33692
828	-26.1675	-15.713	-33.4919	-46.2001	-23.8512	-42.9448	-17.7945	-48.8293	-6.6483
829	-26.2927	-15.6504	-32.6781	-46.7635	-22.474	-43.6334	-17.6067	-48.7667	-7.47464
830	-25.3537	-15.4	-33.4919	-46.0748	-23.3504	-43.2578	-17.9667	-50.77	-6.16627
831	-25.8545	-15.4	-32.4277	-45.5114	-25.3537	-43.1952	-17.7789	-48.7667	-6.09115
832	-26.7935	-15.7756	-33.3041	-47.0765	-23.4756	-42.6318	-17.4189	-49.6431	-6.08488
833	-26.4805	-15.5878	-33.1789	-48.0155	-22.4114	-43.07	-17.5285	-49.0171	-8.78928
834	-26.6057	-15.9634	-33.6171	-47.2643	-22.161	-42.9448	-17.9197	-50.7074	-6.13497
835	-26.7935	-15.7756	-33.1163	-47.7025	-24.3521	-43.1326	-17.7945	-49.8936	-6.05984
836	-26.4179	-15.9634	-32.1773	-46.4505	-22.161	-42.6944	-17.4346	-49.5179	-6.21635
837	-26.5431	-15.7756	-32.3651	-47.9529	-21.535	-43.3204	-17.3094	-48.6415	-6.29773
838	-27.1065	-16.2764	-32.7407	-47.7025	-21.6602	-43.5708	-17.059	-50.0814	-6.27269
839	-26.7309	-15.713	-32.1773	-47.5773	-21.4724	-43.2578	-17.3094	-49.2049	-6.24765
840	-26.1049	-15.4	-32.3651	-47.3895	-25.8545	-44.4472	-17.7006	-50.3318	-6.26643
841	-26.0423	-15.087	-34.1179	-46.9513	-26.2301	-42.8196	-17.3094	-49.8936	-6.04106
842	-26.2927	-15.8382	-33.1163	-47.1391	-20.6586	-44.1968	-17.4502	-49.7057	-6.21635
843	-26.3553	-15.7756	-32.6155	-47.8903	-21.7228	-43.5082	-17.4972	-50.0188	-6.19757
844	-26.7309	-15.8382	-31.7391	-48.3911	-23.5382	-43.383	-17.7632	-48.9545	-6.34155
845	-26.3553	-16.339	-31.8643	-46.8261	-24.7903	-43.5708	-17.7789	-50.144	-6.16627
846	-26.2927	-15.5878	-32.1773	-47.6399	-21.535	-43.1952	-17.6537	-49.7683	-6.42293
847	-26.2927	-15.9008	-32.1773	-47.5773	-26.7935	-43.07	-17.325	-49.6431	-6.12871
848	-26.6057	-16.0886	-31.3635	-47.2643	-27.0439	-43.7586	-17.8258	-50.7074	-6.14123
849	-27.1065	-15.8382	-31.113	-47.7651	-22.4114	-43.8838	-18.3266	-48.4537	-6.10367
850	-25.6667	-15.9008	-32.5529	-47.0765	-22.2862	-44.7602	-18.2953	-48.8919	-7.09903
851	-26.2301	-16.2138	-33.1789	-47.8277	-21.4724	-43.8838	-18.4519	-48.7041	-7.56854
852	-26.3553	-16.2138	-32.7407	-47.2017	-34.3057	-43.383	-17.8571	-49.831	-7.49342
853	-26.4179	-15.7756	-33.1163	-47.2643	-25.4789	-43.8212	-18.7023	-49.8936	-7.70001
854	-26.6057	-16.026	-33.5545	-47.6399	-26.4179	-43.3204	-18.4832	-48.8293	-8.72668
855	-26.2927	-15.9634	-32.6155	-48.0781	-29.9236	-44.009	-18.4988	-49.831	-8.33229
856	-26.4805	-16.339	-33.1163	-47.3269	-23.7886	-44.009	-17.8415	-49.4553	-6.32277
857	-25.9171	-15.7756	-32.8659	-48.3911	-22.161	-43.8212	-18.3266	-50.5822	-6.18505
858	-26.2927	-15.8382	-32.8659	-48.2033	-29.235	-44.4472	-17.9041	-49.4553	-6.39789
859	-25.9797	-15.5878	-33.1163	-48.1407	-21.848	-44.1342	-18.1232	-49.4553	-6.12871
860	-25.8545	-16.026	-33.1789	-48.7041	-24.0391	-44.1342	-17.7006	-48.0155	-6.42293
861	-25.6667	-15.4626	-33.6171	-47.1391	-23.3504	-44.5098	-18.2327	-51.4586	-6.41041
862	-26.2301	-15.6504	-33.3667	-48.2033	-22.0358	-43.5082	-18.6553	-50.3318	-6.59822
863	-25.3537	-15.4626	-32.8659	-47.5773	-22.2862	-44.322	-18.7336	-50.144	-6.76724
864	-25.7919	-15.4626	-32.8033	-48.3911	-21.9106	-44.7602	-17.6067	-50.6448	-6.49806
865	-25.3537	-15.7756	-33.9301	-48.3285	-25.4163	-44.4472	-18.671	-49.9562	-6.24139
866	-26.2301	-15.713	-34.2431	-48.3911	-23.3504	-43.8838	-18.1701	-50.144	-6.19131
867	-26.0423	-16.6521	-34.1805	-48.2033	-33.3667	-44.5098	-18.4988	-50.3944	-6.22887
868	-25.6667	-16.4642	-33.3667	-47.3895	-22.8496	-45.261	-18.6397	-50.5822	-6.29147
869	-26.4179	-16.8399	-33.5545	-48.3285	-22.474	-44.4472	-18.4675	-50.7074	-6.32277
870	-26.0423	-17.5285	-33.2415	-47.1391	-22.2236	-44.8228	-18.7336	-49.9562	-6.23513
871	-25.9171	-17.0903	-33.3667	-47.8277	-22.474	-45.3236	-18.4362	-50.5822	-6.31651
872	-25.8545	-17.0903	-32.8659	-48.9545	-22.2862	-45.0106	-18.8744	-50.77	-6.41041
873	-26.1049	-16.6521	-33.2415	-47.5773	-22.0984	-44.5724	-18.264	-51.4586	-6.29147
874	-25.6667	-17.0277	-33.5545	-47.8903	-22.4114	-44.6976	-18.4519	-50.77	-6.31651
875	-24.8529	-17.2781	-33.6171	-48.0781	-23.4756	-45.3236	-18.0606	-51.5212	-6.28521
876	-26.0423	-17.2155	-32.9285	-48.5789	-23.1626	-44.8854	-19.0309	-50.5196	-6.31651
877	-25.8545	-17.5911	-33.3667	-49.4553	-22.787	-45.261	-18.5301	-51.2082	-6.34781
878	-25.4163	-17.1529	-33.6797	-48.7041	-23.413	-45.5114	-17.4033	-51.0204	-6.37911
879	-24.6025	-17.2781	-34.2431	-48.9545	-24.1017	-45.574	-18.3423	-49.0171	-6.31651
880	-24.7903	-16.8399	-34.4935	-48.6415	-22.9122	-46.4505	-18.5614	-49.831	-6.23513
881	-25.6667	-17.0277	-34.6187	-49.9562	-23.413	-47.0765	-18.7336	-49.8936	-6.37911
882	-26.1675	-16.2138	-34.4309	-48.7041	-23.2252	-46.8887	-19.1248	-50.2066	-6.34155
883	-25.6041	-16.7773	-35.8082	-49.2675	-23.5382	-45.9496	-18.311	-50.7074	-6.35407
884	-26.9813	-17.0277	-33.9927	-49.5179	-23.3504	-46.3253	-18.1075	-50.8326	-6.42293
885	-26.5431	-17.0277	-34.6813	-48.7667	-23.8512	-46.3253	-18.2797	-50.8952	-6.40415
886	-26.3553	-17.0277	-34.5561	-48.9545	-23.726	-47.0765	-18.4675	-50.2066	-6.39789
887	-26.4179	-17.3407	-33.6171	-49.0797	-24.7903	-46.7009	-18.7962	-51.1456	-6.44797
888	-25.3537	-17.1529	-32.8033	-49.831	-24.8529	-46.2627	-18.2797	-51.083	-6.44797
889	-25.6667	-17.3407	-32.4277	-49.831	-23.6634	-47.7651	-18.8744	-51.396	-6.47928
890	-26.1049	-17.2781	-33.8675	-50.0814	-25.4163	-46.7009	-19.1248	-52.8358	-6.44797
891	-26.3553	-17.3407	-31.9895	-49.8936	-24.2895	-46.8261	-18.8588	-51.083	-6.51058
892	-25.7919	-17.2155	-32.9285	-51.5838	-24.1017	-46.7009	-19.3439	-51.7716	-6.82358
893	-26.2301	-17.0277	-32.4903	-50.77	-24.4773	-47.4521	-19.0779	-51.5838	-6.33529
894	-26.2927	-17.2155	-32.4903	-51.5212	-25.0407	-47.5147	-18.937	-50.457	-6.37285
895	-25.8545	-16.7773	-32.8033	-51.8968	-25.1659	-47.2643	-18.937	-50.3318	-6.29773
896	-26.4179	-17.7789	-32.6781	-51.9594	-28.4212	-46.9513	-19.2344	-50.8952	-6.32903
897	-26.7935	-17.2781	-33.8675	-51.083	-24.9781	-46.5131	-19.3126	-50.457	-6.42293
898	-27.0439	-16.9025	-33.5545	-51.709	-23.9764	-46.8887	-19.3752	-49.9562	-6.42919
899	-27.1691	-17.7163	-33.9927	-50.8326	-24.1643	-47.0765	-19.5317	-50.144	-6.46676
900	-26.7935	-16.7147	-35.1822	-50.0814	-24.2895	-46.2001	-19.7821	-51.6464	-6.45424
901	-26.7309	-17.0277	-34.3683	-50.8326	-24.4773	-47.0765	-19.0622	-50.3318	-6.47928
902	-26.6057	-17.2155	-34.2431	-50.8326	-28.2334	-47.2017	-19.1874	-49.8936	-6.47928
903	-26.2301	-16.4642	-34.8691	-50.6448	-37.1854	-47.3269	-19.0466	-51.9594	-6.34155
904	-26.4805	-16.6521	-34.1805	-50.7074	-36.0586	-46.8261	-18.8744	-49.7057	-6.42293
905	-26.4805	-17.0903	-34.1179	-51.4586	-23.7886	-47.1391	-19.1248	-50.5196	-6.4605
906	-27.0439	-17.0277	-34.7439	-51.3334	-23.9138	-46.0748	-19.6256	-49.5805	-6.54188
907	-27.2943	-17.0277	-34.8065	-51.3334	-24.4773	-47.0765	-19.6256	-49.0171	-6.37911
908	-27.1691	-16.7773	-34.4935	-50.7074	-23.9138	-46.4505	-19.4535	-51.083	-6.37911
909	-27.2317	-16.4642	-34.9317	-52.5854	-24.2269	-46.7009	-19.5474	-48.3911	-6.5857
910	-27.5447	-16.9651	-34.2431	-51.709	-27.2943	-47.1391	-19.5004	-51.5838	-6.50432
911	-27.6073	-17.1529	-34.3683	-52.0846	-29.235	-47.3269	-19.4535	-51.5212	-6.37285
912	-27.1065	-16.5268	-34.6813	-51.709	-24.9155	-46.2001	-19.7978	-51.0204	-6.51684
913	-27.1691	-16.4642	-34.1805	-51.2708	-24.7903	-47.8903	-19.6256	-50.0814	-6.49806
914	-26.9187	-16.4016	-34.0553	-51.5212	-24.7277	-46.5757	-19.25	-50.9578	-6.42919
915	-27.6073	-16.9651	-34.9943	-52.2098	-24.7903	-47.2017	-19.9073	-51.5212	-6.48554
916	-28.0456	-16.2138	-34.9317	-51.6464	-24.5399	-47.7025	-19.5004	-51.8968	-6.44797
917	-27.6699	-16.339	-35.5578	-51.396	-23.726	-47.1391	-19.5317	-52.4602	-6.56066
918	-27.4821	-16.2138	-35.9334	-52.8358	-24.1017	-47.8277	-19.2344	-51.2082	-6.64204
919	-27.1065	-16.6521	-35.8708	-51.8968	-23.9764	-47.2643	-19.1092	-50.8326	-6.5231
920	-27.8578	-16.5895	-34.9317	-52.5228	-23.6008	-48.4537	-19.1874	-50.6448	-6.57318
921	-26.9187	-16.8399	-35.996	-53.0236	-24.1643	-47.5147	-19.2031	-51.2082	-6.57318
922	-26.2301	-16.8399	-35.683	-52.1472	-23.2252	-48.3285	-19.61	-50.457	-6.74846
923	-26.5431	-16.5895	-35.8082	-52.022	-23.7886	-49.0797	-19.2187	-51.1456	-6.6796
924	-27.2943	-16.1512	-35.9334	-51.709	-24.4147	-48.5163	-20.0325	-49.5805	-6.50432
925	-27.1065	-16.5895	-35.37	-52.0846	-25.8545	-48.3911	-19.876	-50.3944	-6.40415
926	-27.6073	-15.9008	-35.1196	-52.2724	-23.8512	-48.3911	-19.5943	-53.0862	-6.46676
927	-27.2317	-16.4016	-34.9317	-52.5228	-30.6122	-47.6399	-19.563	-51.709	-6.54814
928	-27.4195	-16.4642	-34.8691	-52.335	-28.2334	-48.0781	-19.7352	-51.2082	-6.47928
929	-27.8578	-16.9025	-34.3057	-51.396	-26.2301	-48.0781	-19.9856	-51.3334	-6.54814
930	-27.1691	-16.4642	-35.6204	-52.2724	-24.7277	-48.7667	-20.3612	-51.6464	-6.50432
931	-27.7952	-16.6521	-35.4326	-52.022	-28.8594	-48.8293	-20.4395	-51.9594	-7.09277
932	-27.5447	-16.5268	-35.683	-52.2098	-25.5415	-48.7667	-20.5177	-51.6464	-7.05521
933	-27.8578	-16.5268	-35.7456	-52.5228	-26.7309	-48.5789	-20.7055	-51.083	-7.09277
934	-28.4838	-16.2764	-35.4326	-53.3992	-24.7903	-49.7683	-20.909	-51.8968	-6.6483
935	-27.7952	-16.4016	-36.2464	-52.2724	-40.5033	-49.0797	-20.7055	-51.8342	-6.87993
936	-27.8578	-16.5268	-35.8708	-53.0862	-32.8659	-49.7683	-19.8291	-51.5838	-6.68586
937	-28.0456	-16.339	-35.7456	-53.0236	-28.1708	-49.2049	-20.4708	-51.2708	-6.69212
938	-28.0456	-15.7756	-34.7439	-53.8375	-27.4821	-49.1423	-20.7994	-51.8968	-6.69212
939	-28.4838	-16.339	-36.2464	-53.274	-27.6699	-49.3927	-21.0968	-52.0846	-6.62952
940	-29.2976	-15.8382	-35.37	-53.2114	-26.0423	-50.0814	-20.1421	-51.9594	-7.11781
941	-28.296	-16.9651	-35.1822	-53.2114	-28.4212	-49.7057	-20.909	-51.5212	-6.67334
942	-28.2334	-16.2764	-35.4326	-53.274	-24.6025	-49.831	-20.4238	-51.709	-6.84237
943	-27.7952	-16.8399	-34.8691	-53.9001	-24.2895	-48.6415	-20.1108	-51.5212	-6.79228
944	-27.7952	-16.6521	-34.4309	-53.4618	-27.4195	-49.5179	-19.9543	-50.8326	-6.7109
945	-28.609	-16.6521	-34.6813	-54.2131	-27.1691	-49.8936	-20.2203	-51.8342	-6.82985
946	-28.3586	-16.4642	-34.1805	-53.9001	-24.8529	-49.5805	-19.8291	-52.0846	-6.69838
947	-28.1708	-16.9025	-34.1805	-53.0862	-24.5399	-49.831	-20.3769	-51.8342	-6.71716
948	-28.296	-16.5895	-34.4309	-53.7749	-24.4773	-48.8919	-20.1577	-52.3976	-6.69838
949	-28.296	-16.339	-34.8691	-53.9627	-24.3521	-50.0814	-20.9246	-51.2708	-6.81107
950	-28.7342	-17.4033	-34.8065	-54.4009	-35.057	-49.7683	-20.5647	-51.5212	-6.76098
951	-28.7968	-17.2155	-35.6204	-54.1505	-27.2943	-49.831	-20.2047	-51.4586	-6.76098
952	-29.0472	-17.1529	-34.4935	-53.9627	-25.7919	-49.5179	-20.5647	-52.1472	-6.70464
953	-28.296	-17.1529	-34.1179	-53.9627	-25.2285	-50.0814	-20.4082	-51.5838	-6.98635
954	-28.4838	-17.5285	-34.5561	-53.9001	-24.2269	-50.77	-20.8151	-50.8952	-6.96131
955	-28.8594	-17.1529	-34.8691	-55.5903	-25.0407	-50.0814	-20.8933	-51.2708	-7.24302
956	-28.3586	-16.8399	-35.6204	-54.7765	-24.7903	-50.5822	-20.9403	-51.8968	-6.96757
957	-28.609	-16.5268	-35.2448	-54.9643	-25.9171	-50.8326	-20.1264	-52.5228	-7.04269
958	-28.609	-16.7147	-35.8082	-54.4009	-24.4147	-51.5838	-20.5021	-51.2082	-8.28846
959	-27.7326	-16.5895	-35.1196	-54.5261	-23.5382	-50.5822	-20.4082	-51.0204	-9.28383
960	-28.0456	-16.9025	-35.4326	-54.2131	-24.6025	-51.0204	-20.5334	-50.5822	-7.73757
961	-27.4821	-16.6521	-35.6204	-54.7139	-24.0391	-50.77	-20.4708	-50.5196	-9.49042
962	-28.3586	-16.7773	-35.7456	-54.6513	-24.6025	-51.396	-20.2047	-50.7074	-9.26505
963	-27.8578	-16.8399	-36.622	-54.1505	-26.4805	-51.2082	-20.4708	-51.2708	-8.70164
964	-27.4821	-17.2155	-35.6204	-54.6513	-25.8545	-50.77	-20.4082	-52.1472	-7.46838
965	-28.0456	-17.3407	-34.3683	-54.3383	-24.2269	-49.8936	-20.9716	-51.709	-7.56228
966	-27.7326	-17.1529	-35.6204	-54.4635	-26.1049	-49.7683	-20.8307	-51.5838	-7.43082
967	-27.6699	-17.7163	-35.2448	-54.4009	-24.8529	-50.457	-20.189	-52.5228	-7.387
968	-28.1082	-17.7789	-34.4935	-53.1488	-24.2895	-50.3318	-20.6429	-52.3976	-7.92537
969	-28.3586	-17.3407	-35.7456	-54.1505	-24.9155	-49.7057	-20.6429	-52.5854	-8.35107
970	-28.4838	-17.3407	-35.4326	-54.0879	-24.2895	-51.8342	-20.5803	-52.335	-8.64529
971	-28.8594	-17.5285	-35.2448	-54.2757	-25.5415	-49.6431	-21.4098	-52.7732	-6.98009
972	-28.4838	-17.0903	-35.2448	-55.3399	-24.6025	-49.7057	-21.1281	-52.8358	-7.57481
973	-28.4838	-17.2781	-34.9943	-54.9017	-25.4789	-50.6448	-20.7525	-51.709	-7.68123
974	-29.235	-17.0903	-35.057	-54.6513	-25.2285	-51.1456	-20.189	-51.5838	-7.75009
975	-28.4838	-16.7147	-34.2431	-54.5887	-26.0423	-51.083	-20.0482	-51.709	-7.73131
976	-28.8594	-17.2155	-34.8065	-54.8391	-24.8529	-50.8326	-20.549	-51.8968	-7.76887
977	-28.609	-16.4642	-35.683	-54.4635	-25.3537	-50.8952	-20.0951	-52.648	-7.3244
978	-28.8594	-17.1529	-36.1212	-54.7765	-25.9797	-50.5196	-20.4082	-51.709	-8.28846
979	-27.983	-17.2781	-36.6846	-55.6529	-27.6073	-51.396	-19.5317	-51.8342	-7.64993
980	-28.6716	-17.2781	-35.996	-55.5277	-25.4789	-50.5822	-19.5787	-52.7732	-8.13196
981	-28.6716	-17.7789	-37.7488	-56.0911	-26.5431	-50.8326	-19.5474	-51.6464	-8.01928
982	-29.0472	-16.6521	-37.3106	-55.5277	-25.7919	-51.1456	-19.4848	-51.3334	-11.5751
983	-29.0472	-16.7147	-36.2464	-55.8407	-26.5431	-51.083	-19.3283	-51.9594	-9.17115
984	-29.6106	-17.0903	-36.4342	-56.3415	-25.9171	-51.8968	-19.6882	-50.77	-10.2604
985	-29.7984	-17.2155	-36.8098	-55.7155	-26.7935	-52.4602	-18.7336	-52.1472	-7.21798
986	-29.235	-17.0903	-37.6862	-54.3383	-25.2285	-52.5228	-19.876	-52.2724	-7.16789
987	-29.6106	-17.0277	-37.7488	-54.6513	-25.6041	-51.083	-19.0779	-52.8984	-7.53724
988	-29.6106	-17.2781	-37.248	-56.2789	-25.6667	-51.8968	-19.7508	-51.9594	-8.48253
989	-29.9236	-16.8399	-37.1228	-56.7797	-25.9797	-51.4586	-19.4691	-52.7106	-10.9052
990	-29.548	-17.4033	-37.0602	-56.1537	-24.7903	-51.7716	-19.3596	-52.3976	-12.2261
991	-29.6732	-18.2171	-36.8724	-55.6529	-25.7919	-52.0846	-19.6882	-52.335	-11.6564
992	-29.7984	-17.7789	-37.3106	-55.6529	-25.4163	-51.8342	-19.923	-52.3976	-12.3325
993	-29.548	-17.7789	-37.1228	-56.5293	-29.235	-52.5854	-19.5004	-52.0846	-11.6815
994	-29.1724	-17.7789	-36.2464	-56.9049	-25.7919	-52.3976	-19.7039	-51.709	-11.694
995	-29.9236	-17.5285	-36.2464	-57.0928	-25.6667	-50.8326	-19.4378	-50.3944	-12.5329
996	-30.2992	-17.2781	-36.622	-56.1537	-25.9171	-52.3976	-19.7352	-51.083	-12.0633
997	-29.3602	-17.5911	-36.622	-56.8423	-25.9797	-51.8342	-20.0951	-51.4586	-11.0304
998	-29.4854	-17.3407	-37.1854	-57.4058	-27.0439	-53.3366	-20.3456	-51.8968	-11.4812
999	-29.6106	-17.6537	-36.5594	-57.531	-26.5431	-52.2724	-20.0638	-52.2098	-10.0789
1000	-30.6122	-17.7789	-36.309	-57.2179	-25.3537	-53.7123	-20.2047	-51.4586	-10.4294
1001	-30.174	-17.4659	-36.4968	-56.0285	-27.0439	-53.6497	-20.596	-50.7074	-11.838
1002	-30.2366	-17.7789	-37.6236	-57.531	-25.6041	-53.3366	-20.236	-50.8952	-12.2199
1003	-30.2366	-17.4659	-37.6862	-57.1554	-26.1049	-52.5854	-19.9386	-51.8342	-12.4828
1004	-29.9236	-17.0277	-37.6236	-56.4041	-26.5431	-53.0862	-20.3143	-50.7074	-9.87855
1005	-30.2992	-17.6537	-37.561	-57.1554	-26.6683	-52.7732	-19.8447	-51.7716	-9.87229
1006	-29.7984	-17.7789	-37.6862	-56.4041	-25.6667	-53.4618	-20.0951	-51.2708	-9.52172
1007	-29.861	-17.5911	-37.8114	-57.4058	-27.0439	-52.8984	-20.0482	-51.1456	-8.38863
1008	-29.6732	-17.4659	-38.8757	-56.4041	-27.2317	-53.587	-20.0638	-50.8326	-11.1744
1009	-30.487	-17.9041	-37.3732	-57.0928	-26.1675	-53.8375	-20.1264	-51.6464	-8.57643
1010	-30.2366	-17.9041	-38.3748	-57.4058	-26.9187	-53.3992	-20.4708	-51.396	-9.32139
1011	-30.0488	-18.0293	-38.3122	-57.7814	-25.0407	-53.3992	-20.8777	-50.6448	-9.30261
1012	-29.9862	-17.7789	-38.8131	-57.7814	-26.0423	-53.274	-20.7681	-52.1472	-7.53098
1013	-29.9236	-18.4049	-38.2496	-58.0944	-24.6651	-53.0862	-20.6899	-52.0846	-7.33066
1014	-30.174	-18.0293	-37.3732	-57.9066	-25.4789	-54.3383	-20.7525	-52.3976	-7.47464
1015	-30.4244	-18.3423	-37.8114	-57.9066	-25.5415	-53.587	-20.3769	-51.8342	-9.29635
1016	-31.113	-18.2171	-37.3732	-57.7188	-26.1049	-53.2114	-20.2516	-50.5822	-8.78928
1017	-31.2382	-18.0919	-39.3765	-57.2806	-27.4821	-53.4618	-20.596	-51.396	-7.92537
1018	-31.1756	-19.2187	-39.3139	-58.2196	-28.1082	-53.6497	-20.9559	-49.6431	-7.98798
1019	-31.4887	-18.5301	-37.8114	-58.6578	-26.4805	-54.0879	-21.2376	-52.648	-7.31814
1020	-31.1756	-17.5911	-38.6878	-58.2822	-26.4805	-53.274	-21.0655	-51.2708	-7.47464
1021	-31.113	-18.0293	-39.3139	-57.3432	-25.7293	-53.9627	-21.1124	-51.396	-7.16789
1022	-31.1756	-17.5285	-37.7488	-59.1586	-25.9171	-54.3383	-20.8777	-52.2098	-7.16163
1023	-30.8626	-17.5285	-38.9383	-57.9066	-27.4821	-54.9017	-21.3785	-53.0862	-7.21172
1024	-30.2366	-18.2171	-41.8805	-57.5936	-26.4805	-54.2757	-21.5506	-51.2082	-7.27432
1025	-30.8626	-17.5285	-38.2496	-57.2179	-26.9813	-54.3383	-21.7071	-51.709	-8.05058
1026	-31.2382	-17.7163	-38.7505	-58.157	-27.4821	-54.4635	-21.2063	-52.961	-7.25554
1027	-30.9878	-18.2797	-37.8114	-57.9692	-27.3569	-53.5245	-21.2376	-51.1456	-7.52472
1028	-31.3008	-18.1545	-38.6252	-58.783	-26.6683	-54.2131	-21.4098	-53.587	-7.13033
1029	-31.3635	-18.2171	-38.1244	-57.9692	-26.4179	-54.1505	-21.9575	-50.9578	-7.16789
1030	-31.5513	-18.6553	-37.561	-58.9708	-26.1049	-54.2757	-21.5819	-52.648	-7.09903
1031	-31.1756	-18.4049	-37.3732	-58.2822	-25.7293	-54.4009	-21.535	-51.709	-7.13033
1032	-30.6122	-18.2797	-38.1244	-57.9066	-25.7919	-54.2757	-21.0655	-52.2098	-7.17415
1033	-30.2366	-18.3423	-37.9992	-58.5952	-26.0423	-54.8391	-21.5976	-52.5854	-7.2305
1034	-30.4244	-17.8415	-38.8131	-57.844	-25.8545	-54.7139	-21.6132	-51.5838	-7.14911
1035	-30.4244	-18.2797	-37.561	-57.7188	-24.8529	-54.6513	-21.7228	-52.648	-7.31188
1036	-29.7984	-18.0293	-37.874	-58.9708	-25.7919	-54.7765	-20.6899	-52.335	-7.14911
1037	-29.9236	-18.6553	-37.6236	-58.9082	-27.3569	-52.961	-21.488	-53.2114	-7.18041
1038	-30.3618	-17.7163	-37.0602	-58.157	-27.7952	-54.3383	-21.1437	-51.7716	-7.21172
1039	-30.3618	-17.4033	-37.0602	-58.9082	-29.3602	-54.2757	-21.6289	-51.5212	-7.14911
1040	-30.3618	-17.6537	-37.9366	-58.4074	-28.0456	-54.4009	-22.0671	-51.1456	-7.1992
1041	-30.2992	-17.5911	-38.0618	-59.096	-35.1822	-54.1505	-22.0984	-53.1488	-7.21798
1042	-30.9878	-17.1529	-37.3106	-59.1586	-25.6041	-54.0879	-21.6915	-50.6448	-7.12407
1043	-30.4244	-18.0293	-38.0618	-59.7846	-25.6667	-55.5903	-21.6758	-53.5245	-7.18668
1044	-30.2992	-17.9667	-37.7488	-60.035	-26.1675	-55.1521	-21.3472	-53.8375	-7.23676
1045	-30.6748	-17.5285	-37.7488	-59.3464	-25.2911	-55.7155	-21.2063	-52.7732	-7.14285
1046	-30.9252	-17.4033	-38.2496	-59.3464	-25.0407	-55.0895	-21.801	-53.0236	-7.21172
1047	-31.2382	-17.4033	-38.2496	-60.4732	-29.2976	-55.7155	-21.3472	-54.4635	-7.06147
1048	-30.2992	-17.7789	-37.4984	-59.1586	-25.2911	-55.7155	-21.7541	-52.4602	-7.14285
1049	-30.8	-17.3407	-37.7488	-58.5326	-26.7935	-55.7781	-21.6602	-53.4618	-7.26806
1050	-31.4261	-17.3407	-37.7488	-58.8456	-24.9781	-55.4025	-21.0498	-53.1488	-7.37448
1051	-31.3008	-18.0919	-37.248	-58.7204	-25.6667	-55.7781	-21.848	-53.3992	-7.17415
1052	-31.2382	-17.9041	-41.6301	-59.2212	-25.9797	-55.4651	-21.6445	-53.1488	-7.31814
1053	-30.9252	-18.2797	-41.4423	-60.661	-25.6041	-55.6529	-22.0045	-52.8984	-7.14285
1054	-30.2992	-18.2797	-41.3171	-59.0334	-27.1691	-55.5903	-21.5976	-53.0862	-7.15537
1055	-30.4244	-18.2171	-37.8114	-59.6594	-27.1065	-55.9033	-21.8167	-51.8968	-7.22424
1056	-30.5496	-18.2171	-41.8179	-59.8472	-26.1049	-56.4041	-21.8793	-54.9643	-7.14285
1057	-31.1756	-17.7163	-39.1887	-60.9114	-26.2927	-55.8407	-20.9872	-53.587	-7.16789
1058	-31.0504	-17.7789	-39.1887	-60.2854	-25.7919	-56.3415	-20.8464	-51.5212	-7.18041
1059	-30.6122	-17.6537	-39.2513	-60.7236	-25.4163	-56.2789	-20.909	-53.2114	-7.24928
1060	-30.6122	-17.5285	-40.5033	-59.6594	-26.4805	-55.5903	-21.1594	-52.3976	-7.2931
1061	-30.487	-17.6537	-40.1903	-58.9082	-25.2285	-55.7781	-20.7994	-52.8984	-7.24302
1062	-29.861	-17.6537	-39.8773	-60.5984	-29.9236	-55.2773	-21.3159	-52.335	-7.4809
1063	-30.3618	-18.1545	-40.3155	-60.0976	-33.2415	-55.2773	-20.9716	-51.4586	-7.38074
1064	-30.6122	-18.2171	-39.0635	-59.4716	-30.6122	-55.4025	-20.7368	-52.7732	-7.33066
1065	-30.6122	-18.0919	-38.8131	-58.5952	-33.9301	-55.6529	-21.1437	-52.0846	-7.23676
1066	-30.2992	-17.6537	-39.1887	-59.7846	-26.4179	-55.5277	-21.4567	-52.961	-7.22424
1067	-30.0488	-18.5927	-39.8773	-59.3464	-26.1675	-56.2163	-20.8777	-53.2114	-7.18668
1068	-29.6732	-18.2171	-40.2529	-60.661	-26.8561	-56.2789	-21.0029	-53.3366	-7.2305
1069	-30.2992	-19.0309	-39.9399	-60.7863	-25.7293	-55.9659	-20.8464	-52.7106	-7.21798
1070	-29.7358	-18.7805	-39.6269	-61.3497	-26.4805	-55.2773	-20.549	-55.2773	-7.64993
1071	-30.2992	-18.8431	-38.5	-60.7236	-26.2927	-55.7781	-21.222	-52.5228	-7.85651
1072	-29.861	-18.9057	-38.8131	-61.4749	-27.1691	-55.8407	-21.4411	-53.8375	-7.68749
1073	-29.6106	-18.5927	-39.3765	-61.9131	-27.9204	-56.3415	-20.9559	-51.2708	-8.38237
1074	-29.9236	-18.7179	-39.3765	-61.4749	-28.296	-56.2789	-23.8982	-52.2724	-7.66245
1075	-29.7358	-18.4675	-39.1261	-60.661	-27.1065	-56.3415	-20.5021	-52.4602	-7.75009
1076	-30.1114	-18.2171	-38.5	-62.1635	-26.4805	-56.4667	-20.9246	-52.2098	-7.4809
1077	-29.548	-18.2171	-39.5017	-61.5375	-26.3553	-56.6545	-20.8307	-52.2724	-8.79554
1078	-29.548	-17.7789	-38.5	-61.7879	-26.6057	-55.9659	-20.9403	-51.8968	-7.75009
1079	-29.4228	-17.7789	-38.8131	-61.3497	-26.6683	-56.2163	-21.222	-52.0846	-7.71879
1080	-30.0488	-18.4049	-40.0025	-61.8505	-30.8	-56.7171	-20.8777	-52.1472	-7.63741
1081	-29.6732	-17.9041	-40.1277	-61.6627	-27.7326	-57.0928	-21.0498	-53.274	-7.5122
1082	-30.174	-18.4675	-39.6895	-61.4123	-29.1098	-56.5293	-21.0498	-52.5228	-7.44334
1083	-29.6732	-17.9041	-40.0025	-62.1635	-33.6797	-56.0285	-21.1594	-53.5245	-7.53724
1084	-30.6748	-18.2171	-39.9399	-60.7863	-28.4838	-57.4058	-21.5037	-53.2114	-7.54976
1085	-29.6732	-18.1545	-39.1887	-61.9757	-26.6683	-56.5293	-21.2063	-53.1488	-7.43708
1086	-31.0504	-18.5301	-38.6878	-61.1619	-27.4821	-56.8423	-20.5803	-51.396	-7.34944
1087	-30.9252	-18.5301	-38.9383	-61.7879	-25.7919	-57.0301	-21.0811	-51.8342	-7.44334
1088	-31.1756	-18.5927	-39.5017	-60.1602	-28.5464	-56.5919	-21.8793	-52.5854	-7.4183
1089	-30.4244	-18.0919	-40.1277	-60.9741	-28.0456	-56.2789	-21.5976	-52.335	-7.62489
1090	-30.487	-18.9057	-39.3139	-61.8505	-28.609	-55.9659	-20.6742	-51.709	-7.59359
1091	-30.9878	-18.4675	-39.3139	-62.4139	-25.9171	-56.4667	-21.175	-52.0846	-7.53098
1092	-31.7391	-19.4065	-38.8757	-62.9147	-27.2317	-57.4684	-21.3002	-52.648	-7.4809
1093	-31.4261	-18.7805	-39.7521	-62.8521	-26.1049	-57.4684	-21.1281	-51.8968	-7.46838
1094	-31.4261	-19.3439	-39.9399	-62.6643	-26.5431	-56.7797	-20.9403	-51.1456	-7.46838
1095	-31.0504	-19.2187	-39.1261	-62.9773	-27.1691	-56.7797	-21.222	-51.7716	-7.3557
1096	-31.1756	-18.9683	-40.0651	-62.1635	-27.0439	-56.6545	-21.2689	-51.1456	-7.38074
1097	-31.4261	-19.6569	-39.3139	-61.7253	-26.8561	-56.5919	-22.0827	-52.7106	-7.52472
1098	-31.2382	-19.3439	-40.0025	-62.4139	-26.7935	-57.2806	-21.0342	-53.9627	-7.56854
1099	-31.1756	-19.2813	-39.4391	-62.2887	-25.7919	-56.7171	-21.6445	-52.5854	-7.39326
1100	-31.3635	-18.8431	-39.8147	-61.7879	-27.2317	-56.7797	-21.1124	-52.4602	-7.55602
1101	-31.2382	-18.7179	-38.8757	-62.3513	-29.548	-57.7814	-20.8151	-52.648	-7.33692
1102	-31.1756	-18.7179	-40.3155	-62.7895	-27.9204	-56.7171	-20.7838	-52.8984	-7.34318
1103	-31.8017	-18.9683	-40.8789	-63.1651	-30.6748	-57.0928	-21.7384	-51.8342	-7.44334
1104	-31.4887	-19.0935	-40.8163	-63.5407	-28.296	-57.7814	-21.3628	-52.2724	-7.53724
1105	-31.3008	-19.5317	-40.7537	-62.7895	-30.2366	-57.844	-21.4254	-53.1488	-7.4496
1106	-31.1756	-18.6553	-41.0667	-63.2903	-27.9204	-57.2806	-21.6132	-53.0236	-7.45586
1107	-31.7391	-18.7805	-40.6285	-62.1009	-27.3569	-58.2822	-21.4411	-52.4602	-7.62489
1108	-31.3008	-19.1561	-41.5049	-62.9773	-28.6716	-58.2822	-22.1297	-53.2114	-7.53724
1109	-31.1756	-18.4675	-41.6927	-63.8537	-33.9301	-58.2196	-21.5193	-54.2131	-7.59985
1110	-30.9878	-19.4065	-40.9415	-63.2903	-27.2943	-58.8456	-21.6445	-52.022	-7.52472
1111	-31.1756	-18.9057	-41.0667	-63.7911	-27.6073	-58.157	-21.3941	-52.7732	-7.57481
1112	-31.8643	-19.2813	-40.5033	-63.9163	-29.4228	-59.1586	-21.2689	-53.0862	-7.53098
1113	-31.1756	-19.2813	-40.5659	-63.4155	-26.7309	-59.2212	-21.5037	-51.709	-7.62489
1114	-31.2382	-19.2187	-41.6301	-63.6033	-27.6699	-59.2838	-21.2063	-53.5245	-7.4809
1115	-30.9252	-18.5927	-40.5659	-63.1651	-28.3586	-59.409	-21.5663	-52.8984	-7.68123
1116	-31.4261	-18.5927	-41.5049	-63.4781	-32.2399	-61.4749	-21.3159	-53.8375	-7.61237
1117	-31.3008	-18.8431	-41.3797	-63.3529	-27.6699	-59.0334	-21.848	-53.2114	-7.63115
1118	-31.6765	-19.0935	-41.1293	-63.4781	-27.7952	-59.5342	-21.9262	-52.2098	-7.55602
1119	-31.2382	-18.8431	-41.1919	-63.2903	-29.4854	-59.6594	-22.161	-52.8984	-7.62489
1120	-31.5513	-18.5927	-41.5049	-65.3562	-27.4821	-59.8472	-22.4897	-52.0846	-7.50594
1121	-31.7391	-18.6553	-41.3797	-63.9789	-26.8561	-60.1602	-21.9888	-52.335	-7.47464
1122	-31.7391	-18.7805	-41.7553	-64.8554	-27.6699	-60.661	-22.114	-52.5228	-7.46838
1123	-31.6765	-19.1561	-40.8789	-65.1058	-28.1708	-60.035	-22.1767	-52.648	-7.53098
1124	-31.2382	-18.4049	-40.5033	-64.605	-27.4821	-60.035	-22.2862	-51.396	-7.64993
1125	-31.4887	-19.1561	-41.0667	-65.2936	-28.0456	-60.7236	-21.3472	-51.7716	-7.64367
1126	-31.0504	-17.9041	-41.6301	-64.7928	-27.6073	-60.2854	-22.3175	-51.8968	-7.56228
1127	-31.3635	-18.5301	-41.7553	-64.605	-27.6699	-60.9741	-21.848	-52.8358	-7.81269
1128	-31.7391	-18.9057	-41.6301	-65.6066	-27.5447	-59.9724	-21.9575	-52.3976	-7.73131
1129	-30.487	-19.2813	-42.0057	-64.4797	-27.7326	-60.0976	-21.9262	-53.7749	-7.70627
1130	-30.8626	-18.6553	-41.5675	-64.6676	-26.2927	-61.0367	-21.7071	-53.3366	-7.73131
1131	-30.6748	-18.9683	-41.5675	-64.3545	-27.2317	-61.2245	-21.9732	-52.648	-8.43245
1132	-31.2382	-19.0935	-42.757	-64.3545	-27.4195	-61.9131	-22.5366	-54.0253	-7.72505
1133	-30.6122	-19.2813	-42.0683	-65.6692	-30.5496	-61.6627	-22.3645	-53.9627	-7.61863
1134	-30.8	-19.6569	-41.8179	-65.7944	-27.9204	-61.6001	-22.3019	-52.961	-7.85025
1135	-30.7374	-19.2813	-41.6927	-65.544	-28.6716	-61.7879	-21.8323	-52.5228	-7.68123
1136	-31.0504	-19.5317	-41.5049	-64.918	-27.6073	-61.0367	-22.0984	-53.3992	-7.72505
1137	-31.1756	-19.4691	-41.8179	-66.1074	-28.5464	-61.2245	-21.9106	-52.8984	-7.55602
1138	-31.3008	-18.9057	-42.0683	-65.857	-28.1082	-61.0993	-21.7854	-53.587	-7.61863
1139	-30.9252	-18.8431	-42.1935	-65.544	-28.4838	-60.5984	-21.5506	-53.0862	-7.387
1140	-31.3635	-19.6569	-42.0683	-64.9806	-28.3586	-60.5984	-21.6758	-53.4618	-7.54351
1141	-31.7391	-19.2187	-41.6927	-64.918	-27.6073	-60.4732	-21.5193	-53.9001	-7.5122
1142	-31.8643	-19.3439	-41.6301	-65.1058	-27.5447	-60.9114	-21.5506	-53.3992	-7.64367
1143	-31.9269	-19.7195	-41.5675	-65.6066	-27.7326	-61.2871	-21.0811	-53.8375	-7.74383
1144	-31.4261	-20.0951	-41.1919	-65.6692	-27.5447	-60.9741	-21.7854	-53.5245	-7.66871
1145	-31.7391	-19.6569	-41.2545	-65.6066	-27.7326	-61.2871	-22.2862	-52.7732	-7.73757
1146	-31.8017	-19.4691	-41.2545	-65.6692	-28.5464	-61.2871	-21.0811	-53.2114	-7.73131
1147	-30.9878	-20.0951	-41.8805	-65.6066	-28.6716	-60.8488	-22.2706	-53.3992	-7.75635
1148	-31.4261	-20.1577	-41.4423	-65.3562	-28.4212	-61.6627	-22.0671	-54.9643	-7.69375
1149	-31.4887	-19.7195	-42.6318	-65.9822	-27.983	-60.9114	-21.5663	-54.0253	-7.83147
1150	-31.4261	-19.7821	-41.6927	-65.544	-28.609	-61.4123	-22.1297	-53.8375	-7.66245
1151	-31.3008	-19.8447	-42.3813	-65.7318	-28.2334	-61.4123	-22.0358	-53.8375	-7.78139
1152	-31.5513	-20.1577	-42.2561	-66.9212	-28.2334	-61.7253	-21.8949	-52.7732	-7.79391
1153	-31.5513	-19.6569	-41.8805	-66.483	-27.4195	-62.1009	-21.9732	-51.9594	-7.79391
1154	-32.0521	-19.8447	-41.0041	-67.0464	-27.6073	-62.2261	-22.7401	-53.7749	-7.80017
1155	-31.6765	-19.4065	-42.0683	-66.8586	-28.4838	-61.2871	-21.9419	-52.5854	-7.73757
1156	-31.3635	-19.7195	-41.8179	-66.9212	-28.7342	-61.8505	-22.208	-52.3976	-7.73131
1157	-31.3008	-19.5317	-41.6301	-67.4846	-28.609	-60.7863	-22.787	-53.7123	-7.68749
1158	-31.3635	-19.7195	-42.0057	-67.422	-27.7952	-62.5391	-22.5053	-54.0879	-7.74383
1159	-31.5513	-19.4065	-42.3187	-66.8586	-28.3586	-60.9741	-22.6305	-54.7139	-7.75009
1160	-31.5513	-19.0309	-41.1919	-66.2326	-28.5464	-61.2871	-22.208	-54.8391	-7.64993
1161	-31.3635	-19.3439	-41.8179	-66.483	-27.8578	-61.4123	-22.0671	-54.2131	-7.77513
1162	-31.2382	-19.4691	-42.0057	-67.109	-28.7342	-60.9114	-22.7088	-54.2131	-7.67497
1163	-31.3008	-19.6569	-41.5675	-67.5472	-27.6073	-60.7863	-22.9748	-54.5261	-7.62489
1164	-31.7391	-19.5943	-41.5049	-66.7334	-27.4195	-61.3497	-22.9592	-55.2147	-7.78139
1165	-31.8643	-19.0309	-42.444	-65.4814	-28.3586	-61.4749	-23.4913	-54.0253	-7.69375
1166	-31.5513	-20.0951	-41.3171	-66.2952	-28.6716	-61.4123	-23.1313	-53.2114	-7.76261
1167	-31.2382	-19.5317	-42.1935	-66.7334	-28.5464	-61.3497	-23.46	-53.7749	-7.71879
1168	-31.8643	-20.1577	-40.7537	-65.7944	-29.4854	-60.8488	-23.4443	-53.587	-7.78765
1169	-31.9269	-19.1561	-40.5033	-67.5472	-28.1082	-62.1009	-23.3191	-53.587	-7.71253
1170	-31.6139	-19.7821	-40.1277	-66.6082	-27.7326	-61.7253	-23.1626	-53.9627	-7.68749
1171	-32.4277	-19.6569	-40.1903	-66.6708	-26.8561	-61.1619	-23.6165	-54.4635	-7.83147
1172	-32.0521	-19.5943	-39.9399	-66.796	-28.5464	-61.7879	-23.1157	-53.2114	-7.98798
1173	-32.2399	-19.7195	-40.2529	-68.2358	-27.6699	-62.1009	-23.8982	-54.2757	-7.91911
1174	-31.113	-19.9699	-41.1293	-68.048	-28.6716	-61.2245	-23.3035	-53.4618	-7.71879
1175	-31.9895	-20.0325	-42.6944	-68.6115	-28.3586	-62.2261	-24.2269	-53.6497	-7.85651
1176	-32.3025	-19.5317	-40.8789	-68.7993	-27.7326	-61.1619	-23.3974	-53.5245	-7.75009
1177	-31.5513	-19.9073	-40.4407	-69.0497	-26.8561	-61.4749	-23.3661	-55.7155	-7.73131
1178	-32.4277	-19.9699	-42.0683	-67.3594	-28.0456	-61.9131	-23.3504	-54.1505	-7.71253
1179	-30.9252	-19.6569	-40.9415	-68.5489	-27.7952	-62.2887	-22.7557	-53.8375	-7.76261
1180	-32.0521	-19.0935	-41.2545	-68.7367	-27.9204	-62.3513	-23.0687	-53.2114	-7.82521
1181	-31.6765	-19.4691	-41.0041	-68.4863	-27.4821	-62.1009	-23.7886	-54.5887	-7.74383
1182	-31.8643	-19.8447	-41.5049	-67.109	-26.7935	-61.7253	-23.3974	-53.0862	-7.81895
1183	-32.1147	-20.0325	-42.3813	-67.3594	-27.1065	-62.7895	-23.726	-53.9001	-7.76261
1184	-30.9878	-19.5943	-41.8805	-67.1716	-27.2317	-62.8521	-24.3677	-52.8358	-7.78139
1185	-31.1756	-19.4065	-42.757	-66.6082	-27.8578	-63.2277	-23.3504	-54.3383	-7.80017
1186	-30.8626	-19.9073	-42.6318	-66.483	-28.4212	-62.3513	-23.5852	-53.8375	-8.21334
1187	-31.3635	-19.7195	-42.3813	-66.9838	-27.1691	-62.1635	-23.773	-53.2114	-7.85651
1188	-32.0521	-19.5943	-42.5066	-66.5456	-27.2943	-62.3513	-23.7417	-54.8391	-7.86903
1189	-31.4261	-20.5334	-42.3813	-66.7334	-26.9187	-62.6017	-24.0547	-54.3383	-7.91911
1190	-31.113	-20.2203	-42.757	-66.8586	-27.4821	-62.6643	-23.9608	-54.9017	-8.01302
1191	-31.3635	-19.8447	-41.5049	-68.2985	-27.1065	-62.7269	-23.6478	-55.0895	-7.93164
1192	-31.4887	-19.9073	-41.2545	-68.2358	-26.8561	-62.1635	-23.9138	-56.1537	-8.0631
1193	-31.4887	-20.0951	-41.1919	-68.1732	-27.6699	-62.7895	-23.6791	-55.0895	-8.0005
1194	-31.9269	-19.3439	-41.5675	-68.2985	-26.7309	-62.6017	-23.6947	-54.7139	-7.90033
1195	-31.4887	-19.8447	-41.5049	-68.4237	-27.7326	-62.5391	-24.0704	-54.0879	-7.99424
1196	-31.3008	-20.0951	-43.9464	-68.7367	-28.3586	-62.7269	-23.3035	-55.3399	-8.05684
1197	-31.7391	-19.5943	-42.3813	-68.2985	-27.1065	-63.1025	-23.9764	-54.9017	-8.00676
1198	-31.6765	-19.0935	-41.8179	-67.2968	-26.7309	-62.9147	-23.3661	-54.0879	-8.02554
1199	-31.9895	-20.2203	-42.757	-67.735	-27.7952	-62.3513	-23.9921	-55.0895	-8.01928
1200	-31.5513	-18.7179	-43.1952	-66.6082	-27.7326	-63.4781	-23.2722	-55.2773	-8.04432
1201	-31.5513	-19.7195	-43.7586	-66.8586	-27.6699	-62.5391	-23.1783	-53.8375	-7.96294
1202	-32.1147	-19.5317	-42.5692	-67.6724	-27.6073	-62.7269	-22.8183	-54.9643	-7.9692
1203	-31.9895	-19.3439	-42.8196	-66.2952	-27.3569	-62.7269	-23.3035	-55.1521	-7.96294
1204	-31.3635	-19.3439	-42.757	-66.483	-27.7326	-62.4765	-23.6791	-55.2147	-7.9692
1205	-30.9878	-19.0935	-42.757	-68.2985	-28.296	-62.7895	-23.5695	-55.0895	-7.9379
1206	-31.4261	-19.4065	-42.444	-68.1107	-28.6716	-62.5391	-23.4443	-54.5887	-8.03806
1207	-31.9269	-19.5317	-42.0683	-68.2358	-28.1708	-62.4765	-23.46	-54.4009	-8.08188
1208	-31.4261	-19.9073	-42.0057	-68.1732	-28.1708	-63.3529	-23.6478	-54.9017	-8.22586
1209	-31.3635	-19.3439	-43.1326	-67.422	-28.6716	-63.4155	-23.5539	-54.9017	-7.98172
1210	-32.1773	-19.7195	-42.6318	-68.6115	-28.6716	-63.1025	-23.9608	-54.2131	-8.05058
1211	-31.5513	-20.0325	-42.444	-68.048	-31.4261	-64.1667	-23.6947	-53.274	-7.96294
1212	-31.6765	-20.2203	-42.5692	-67.735	-31.0504	-63.6033	-23.5069	-55.7781	-8.0005
1213	-32.0521	-20.2203	-42.1309	-67.9228	-34.3057	-63.8537	-24.1017	-53.7749	-7.96294
1214	-32.0521	-19.9073	-43.5708	-68.6741	-32.6781	-63.7911	-24.3834	-55.4025	-8.36985
1215	-32.4903	-19.9699	-42.8822	-68.9245	-27.6699	-64.1667	-23.773	-55.3399	-8.38863
1216	-32.8033	-19.9699	-43.8212	-69.4253	-27.983	-64.1041	-23.7104	-53.9001	-8.01928
1217	-32.1773	-19.5943	-43.1326	-69.5505	-28.4838	-63.8537	-24.1799	-53.5245	-8.04432
1218	-32.3651	-19.2187	-43.5082	-69.8635	-32.2399	-64.4171	-23.8356	-55.0895	-8.11944
1219	-31.8017	-19.8447	-44.7602	-69.4253	-34.6813	-65.1058	-24.0391	-54.9017	-8.05684
1220	-32.6155	-19.1561	-44.4472	-68.8619	-34.2431	-63.9163	-23.5226	-54.8391	-7.91285
1221	-32.3025	-19.8447	-44.1342	-69.1123	-30.8	-64.7928	-23.6478	-54.2131	-8.11318
1222	-32.1147	-19.7195	-44.6976	-69.6131	-30.5496	-64.5424	-23.9295	-53.9001	-8.0631
1223	-32.2399	-19.6569	-44.8228	-68.5489	-36.2464	-65.1058	-23.8825	-53.274	-8.10692
1224	-32.1773	-20.3456	-44.0716	-68.9871	-35.996	-64.5424	-24.1486	-52.648	-8.11318
1225	-32.8659	-20.283	-45.574	-69.7383	-32.2399	-64.9806	-23.2252	-54.5261	-8.00676
1226	-32.5529	-19.7821	-44.8854	-69.3627	-34.3683	-65.6692	-23.8043	-52.5854	-8.15074
1227	-32.8659	-19.9699	-45.0106	-69.1749	-32.5529	-66.2326	-24.2582	-55.0269	-8.15074
1228	-33.1163	-20.2203	-45.1984	-69.6131	-32.8033	-65.9822	-23.9138	-54.5887	-8.157
1229	-33.0537	-20.3456	-46.4505	-69.9887	-35.7456	-65.1684	-24.4616	-53.8375	-8.2196
1230	-33.5545	-20.6586	-49.1423	-69.6131	-33.3667	-66.9212	-23.9452	-53.9627	-8.22586
1231	-33.1789	-20.5334	-44.6976	-69.4253	-30.3618	-65.9822	-24.2895	-53.8375	-8.27594
1232	-33.4919	-20.6586	-44.6976	-69.6757	-29.6106	-64.7301	-24.1486	-53.3992	-8.23838
1233	-32.9911	-20.3456	-44.322	-69.5505	-28.7342	-65.7944	-24.1173	-53.7123	-8.21334
1234	-32.8659	-20.4708	-45.1984	-69.5505	-31.9895	-66.17	-23.6478	-53.0862	-8.11318
1235	-32.6781	-20.4082	-44.8854	-70.6147	-32.5529	-65.4188	-23.8982	-54.0879	-8.23212
1236	-32.6155	-20.7838	-45.3236	-70.8025	-31.113	-65.3562	-23.3661	-53.0862	-8.26968
1237	-32.9911	-19.7195	-45.0106	-70.6773	-29.6106	-65.4814	-24.133	-53.8375	-8.52009
1238	-31.6765	-20.283	-45.6992	-69.8009	-34.4309	-65.857	-23.5852	-53.6497	-8.26342
1239	-32.1773	-20.3456	-44.635	-70.4895	-36.1212	-65.6066	-23.8982	-54.2757	-8.29472
1240	-32.1773	-20.4082	-45.3236	-69.5505	-34.4309	-65.6692	-24.1017	-53.0862	-8.21334
1241	-32.1147	-20.0325	-45.6992	-69.2375	-29.7984	-65.7318	-24.133	-53.2114	-8.06936
1242	-31.8017	-20.1577	-44.1968	-70.2391	-30.7374	-65.544	-24.0078	-53.2114	-8.14448
1243	-32.7407	-19.8447	-43.9464	-69.4253	-30.4244	-65.2936	-24.0391	-52.5854	-8.13822
1244	-32.6781	-20.0951	-43.8212	-69.1123	-28.7342	-66.1074	-24.086	-52.7732	-8.16326
1245	-32.8033	-20.5334	-43.8838	-69.3001	-34.4935	-65.2936	-25.6823	-53.2114	-8.14448
1246	-32.5529	-22.5366	-43.9464	-69.1749	-29.4228	-65.2936	-23.9452	-53.0236	-8.14448
1247	-32.4903	-21.0342	-44.5098	-69.4253	-29.1098	-65.857	-24.2738	-53.2114	-8.2509
1248	-33.3041	-20.4082	-43.9464	-69.3627	-31.5513	-65.1058	-24.399	-54.0253	-8.2509
1249	-33.6171	-20.283	-45.5114	-69.2375	-30.0488	-67.8602	-24.6338	-53.4618	-8.22586
1250	-33.2415	-21.0342	-46.0122	-69.6131	-29.1724	-65.4188	-24.3208	-53.3366	-8.8331
1251	-33.8049	-20.596	-45.0732	-69.6131	-29.6732	-65.4188	-24.2738	-53.7749	-8.31351
1252	-33.8675	-21.1594	-45.1358	-70.0513	-28.922	-65.3562	-24.399	-53.4618	-8.11944
1253	-33.7423	-20.0325	-45.0732	-70.8025	-29.235	-65.7318	-23.9452	-54.5261	-8.68912
1254	-33.6797	-20.909	-45.5114	-69.9261	-28.8594	-65.4188	-25.1346	-54.5261	-8.69538
1255	-34.0553	-19.7821	-43.696	-70.1765	-28.296	-65.0432	-24.6181	-56.5293	-8.7392
1256	-33.3667	-20.4708	-42.8196	-69.8009	-30.3618	-65.1058	-24.3834	-54.2131	-8.64529
1257	-33.0537	-20.3456	-43.3204	-69.8009	-28.4838	-64.6676	-24.5868	-54.4635	-8.2822
1258	-32.9285	-20.4708	-43.8212	-70.9277	-30.8	-65.4814	-24.2425	-54.4635	-8.23212
1259	-32.8659	-20.0325	-44.1342	-70.6773	-34.4309	-65.9196	-24.2582	-54.4635	-8.26968
1260	-33.2415	-19.7195	-44.0716	-71.9294	-28.3586	-64.7301	-23.9295	-53.7749	-8.38863
1261	-32.6781	-20.1577	-44.2594	-72.3676	-28.2334	-65.1058	-24.4147	-53.9001	-8.38863
1262	-33.1789	-19.8447	-45.0732	-71.5537	-29.7358	-65.1684	-24.1643	-52.961	-8.35733
1263	-32.8659	-20.283	-44.8854	-70.7399	-29.7984	-65.6692	-22.9122	-53.7123	-8.28846
1264	-32.8033	-19.9699	-44.1342	-70.5521	-29.9862	-65.0432	-23.6478	-53.9001	-8.34481
1265	-31.7391	-20.7212	-44.322	-70.5521	-40.8163	-65.6066	-23.9138	-53.3992	-8.30098
1266	-32.2399	-19.6569	-44.7602	-70.1139	-31.2382	-65.7944	-24.0391	-53.8375	-8.34481
1267	-32.6781	-20.283	-45.1358	-69.6131	-28.7968	-65.6066	-24.1799	-53.7749	-8.31351
1268	-33.0537	-20.6586	-45.1358	-69.6131	-29.1724	-65.7944	-24.7277	-53.4618	-8.40741
1269	-33.1789	-20.5334	-44.948	-68.9245	-28.6716	-66.1074	-24.0078	-54.0879	-8.33855
1270	-33.8049	-21.0968	-44.2594	-69.8009	-32.2399	-66.483	-24.2425	-54.6513	-8.34481
1271	-33.5545	-21.3472	-44.4472	-69.8009	-30.7374	-66.5456	-24.5242	-54.4009	-8.18204
1272	-33.9301	-20.8464	-44.322	-70.1139	-31.7391	-66.483	-24.399	-53.6497	-8.36359
1273	-33.8049	-21.222	-44.948	-69.7383	-30.6748	-66.3578	-24.9781	-53.274	-8.36985
1274	-34.4935	-21.9106	-44.2594	-71.1781	-29.7358	-66.7334	-24.5555	-54.1505	-8.33229
1275	-34.6187	-21.535	-45.5114	-71.0529	-29.7358	-67.1716	-25.0094	-53.7749	-8.42619
1276	-33.6171	-21.7228	-45.1984	-71.3659	-29.235	-66.796	-24.5868	-54.7139	-8.48253
1277	-33.9927	-20.909	-44.7602	-70.2391	-29.9236	-66.483	-24.5712	-52.8358	-8.50757
1278	-33.9927	-20.9716	-44.5724	-70.6773	-30.2366	-67.3594	-24.4303	-52.961	-8.43245
1279	-33.3667	-21.2846	-45.0732	-70.9903	-29.861	-67.5472	-24.4147	-54.2757	-8.35733
1280	-33.7423	-20.6586	-44.8854	-71.0529	-29.861	-67.6098	-24.0078	-54.1505	-8.28846
1281	-33.1163	-20.7212	-45.1358	-70.8025	-29.7984	-67.3594	-23.9138	-54.4635	-8.38237
1282	-33.0537	-20.6586	-45.887	-70.1139	-30.0488	-66.4204	-24.0704	-51.709	-8.35107
1283	-33.3041	-20.7838	-47.2017	-71.6789	-29.6732	-67.2342	-24.5399	-53.8375	-8.33855
1284	-33.6171	-20.4708	-45.5114	-71.0529	-29.1724	-67.2968	-24.9781	-53.5245	-8.33855
1285	-33.7423	-20.8464	-45.1358	-71.2407	-30.174	-67.422	-24.712	-54.1505	-8.38237
1286	-33.6171	-21.0342	-45.1984	-71.5537	-29.6106	-67.2968	-24.2269	-54.0879	-8.33855
1287	-33.3667	-20.6586	-45.574	-70.6773	-30.1114	-67.6098	-24.0704	-54.4635	-8.36359
1288	-34.8065	-20.8464	-46.8887	-70.8651	-29.548	-67.422	-24.8372	-53.0862	-8.40741
1289	-33.6171	-20.7838	-46.8261	-70.8025	-29.0472	-67.6098	-25.0876	-53.2114	-8.45749
1290	-34.1805	-21.3472	-46.5757	-71.1781	-29.6106	-67.3594	-25.0407	-53.7123	-8.57017
1291	-33.8049	-20.6586	-45.7618	-70.6773	-28.7968	-67.2968	-25.2128	-54.3383	-8.48879
1292	-33.9927	-20.5334	-46.1375	-71.8668	-29.6732	-67.422	-25.0407	-53.9627	-8.49505
1293	-34.2431	-20.7212	-45.9496	-72.2424	-29.861	-68.4863	-24.7277	-54.4009	-8.50757
1294	-33.8675	-21.0968	-46.3879	-71.3659	-29.7984	-66.8586	-25.3693	-54.7765	-8.45123
1295	-33.1163	-21.0342	-46.1375	-71.7415	-29.861	-67.4846	-25.1659	-54.4009	-8.65155
1296	-33.9301	-21.222	-45.6992	-72.0546	-30.1114	-67.9228	-25.7449	-53.274	-8.53887
1297	-34.1179	-20.8464	-45.887	-71.5537	-30.8	-68.8619	-25.2441	-53.9627	-8.48879
1298	-33.5545	-21.1594	-45.6992	-71.4285	-29.7984	-68.1732	-25.2598	-53.7123	-8.35733
1299	-33.7423	-20.7838	-45.574	-72.1171	-29.861	-67.8602	-25.2441	-54.5887	-8.41993
1300	-32.9911	-20.7838	-45.574	-71.6789	-30.0488	-67.7976	-25.4006	-54.5887	-8.48879
1301	-32.8033	-21.0968	-45.5114	-70.3643	-29.9862	-68.9871	-25.1815	-54.2757	-8.52009
1302	-32.7407	-21.3472	-45.8244	-70.9277	-30.0488	-68.6741	-25.2911	-53.6497	-8.47001
1303	-33.2415	-21.0342	-46.5757	-70.8651	-30.174	-67.422	-25.5884	-54.8391	-8.52635
1304	-33.3667	-20.7212	-46.0748	-72.1171	-29.7984	-68.2358	-25.4476	-55.9033	-8.49505
1305	-32.2399	-20.9716	-46.6383	-70.9277	-29.6106	-70.3017	-25.2285	-55.7781	-8.50757
1306	-32.6781	-21.3472	-46.5757	-70.4269	-29.6106	-72.8058	-24.712	-54.9017	-8.49505
1307	-33.1163	-21.6602	-46.6383	-72.305	-30.1114	-68.9871	-24.4616	-54.6513	-8.49505
1308	-32.6781	-21.848	-46.5131	-71.3033	-30.2992	-68.2985	-24.5868	-55.9659	-8.43245
1309	-32.4277	-21.848	-46.1375	-70.5521	-30.2366	-68.8619	-24.7903	-54.0879	-8.65155
1310	-32.6155	-21.2846	-47.2017	-70.4269	-30.8	-68.1107	-24.8372	-55.4025	-8.78928
1311	-32.9285	-20.7212	-46.5131	-72.3676	-31.113	-68.1732	-25.0407	-53.8375	-8.58895
1312	-33.6797	-21.9732	-46.6383	-71.9294	-30.3618	-67.8602	-25.5571	-54.5261	-8.60773
1313	-33.6171	-22.2236	-46.3879	-71.6163	-29.6106	-68.6115	-24.6025	-55.2773	-8.59521
1314	-34.4309	-21.2846	-46.8261	-72.4302	-30.6748	-67.6724	-24.8685	-55.1521	-8.58895
1315	-33.4919	-22.161	-46.8887	-72.1798	-31.0504	-68.6741	-24.8842	-54.9017	-8.60773
1316	-33.5545	-21.7854	-46.5757	-71.4285	-31.5513	-68.4863	-25.1659	-53.587	-8.54513
1317	-34.1179	-21.6602	-46.8261	-72.4928	-30.8	-69.6131	-24.9468	-54.5261	-8.55139
1318	-34.4935	-22.0984	-46.8261	-72.2424	-30.8626	-68.8619	-24.4303	-52.8358	-8.62025
1319	-33.6797	-21.9106	-46.7635	-73.4318	-30.9878	-68.9871	-24.7433	-53.1488	-8.54513
1320	-33.8049	-21.7228	-46.1375	-71.9294	-30.8	-68.7367	-24.6494	-53.587	-8.57017
1321	-33.4919	-21.535	-46.6383	-72.305	-31.4261	-68.7367	-25.4319	-53.3366	-8.49505
1322	-33.7423	-21.3472	-46.3879	-71.8041	-31.7391	-69.3001	-24.9468	-53.7123	-8.45749
1323	-32.9285	-21.0968	-46.9513	-71.5537	-30.9252	-72.4302	-25.3224	-54.7139	-8.58895
1324	-32.9285	-20.7838	-47.3895	-70.8651	-32.1773	-68.6115	-25.5102	-54.9643	-8.63277
1325	-33.8675	-21.4724	-46.9513	-71.4911	-30.6122	-69.1123	-26.1675	-53.2114	-8.70164
1326	-33.2415	-20.8464	-46.2627	-71.3033	-31.3008	-70.1139	-26.0893	-55.0895	-8.54513
1327	-33.3041	-21.535	-46.5131	-73.3692	-31.4261	-69.8635	-25.8388	-55.4025	-8.56391
1328	-33.4293	-21.7854	-46.2001	-72.618	-31.3635	-68.7367	-25.8701	-54.3383	-8.68912
1329	-33.7423	-21.9732	-46.9513	-72.0546	-32.6781	-69.2375	-25.4163	-53.9001	-8.63903
1330	-34.5561	-21.7854	-46.9513	-73.1814	-32.1773	-69.5505	-25.8545	-54.3383	-8.62025
1331	-33.8049	-21.4098	-46.6383	-72.8684	-31.4261	-69.1749	-25.698	-54.6513	-8.61399
1332	-33.6171	-21.848	-46.3879	-72.4302	-30.8	-69.5505	-26.1988	-54.7765	-8.61399
1333	-34.1179	-21.6602	-46.3879	-72.3676	-30.8	-70.1139	-25.698	-54.5887	-8.71416
1334	-34.6187	-22.161	-47.7025	-72.9936	-31.6139	-70.1139	-25.5102	-54.0879	-8.7079
1335	-34.2431	-21.535	-47.6399	-73.4318	-32.2399	-70.3643	-25.8701	-54.4635	-8.72042
1336	-33.9927	-21.9106	-48.8293	-72.618	-31.5513	-70.1139	-25.6823	-54.9643	-8.75172
1337	-34.6813	-21.9106	-49.3301	-73.557	-31.9269	-69.6757	-25.1815	-53.9001	-8.78928
1338	-34.1179	-21.9106	-49.3301	-73.9326	-31.3008	-71.6163	-25.4476	-54.8391	-8.62651
1339	-34.8065	-21.7854	-48.6415	-72.931	-32.0521	-70.4895	-25.5415	-55.2773	-8.62651
1340	-34.2431	-21.4724	-48.4537	-73.244	-31.2382	-69.3627	-25.3537	-54.9017	-8.58269
1341	-34.0553	-21.4724	-49.0797	-73.1814	-31.6139	-69.9887	-25.5884	-54.5887	-8.65781
1342	-34.1179	-21.4098	-48.4537	-72.8058	-31.8017	-69.6757	-25.1502	-55.4651	-8.67034
1343	-34.0553	-21.2846	-48.2033	-74.496	-30.8	-70.3643	-25.0876	-54.0879	-8.72668
1344	-33.4919	-22.2862	-48.8919	-71.992	-32.3651	-69.4253	-24.6025	-54.7765	-8.63277
1345	-33.8049	-21.535	-48.3285	-72.8684	-30.6748	-70.3643	-24.6025	-55.5903	-8.55765
1346	-34.3683	-21.2846	-48.5163	-73.244	-31.3635	-69.7383	-24.4929	-55.2147	-8.61399
1347	-34.1179	-21.535	-49.1423	-73.3066	-31.113	-69.3627	-25.1659	-54.2757	-8.70164
1348	-33.9301	-21.5976	-48.6415	-72.9936	-30.9252	-68.7367	-24.5712	-55.2773	-8.75172
1349	-34.8691	-22.161	-48.8293	-71.9294	-31.113	-69.9261	-24.9781	-54.9643	-8.78928
1350	-34.4309	-21.7854	-49.6431	-72.6806	-31.4887	-69.3627	-25.0876	-54.7139	-8.82684
1351	-34.3683	-21.9106	-50.5822	-72.6806	-30.8	-69.2375	-24.4303	-55.5903	-8.80806
1352	-33.9301	-22.0984	-49.3301	-71.8668	-32.7407	-69.9887	-24.4303	-55.4025	-8.73294
1353	-34.0553	-22.2236	-50.0814	-71.992	-30.9878	-70.2391	-24.4147	-54.5887	-8.85814
1354	-33.9301	-21.9106	-49.3927	-72.3676	-30.6122	-70.6147	-24.8216	-56.2789	-8.8018
1355	-34.3057	-21.6602	-49.2049	-72.4928	-30.487	-71.0529	-24.2112	-55.0269	-8.82058
1356	-33.5545	-22.4114	-49.5805	-72.8058	-30.8	-70.6147	-23.8982	-54.8391	-8.71416
1357	-33.9301	-21.848	-49.3301	-72.618	-31.3635	-70.6773	-24.6807	-55.9033	-8.8018
1358	-33.1163	-21.6602	-48.6415	-72.618	-31.113	-70.4895	-24.399	-55.7155	-8.75172
1359	-33.4293	-21.7854	-49.0171	-72.4302	-31.3635	-70.3017	-24.2895	-54.5887	-8.83936
1360	-33.5545	-22.2236	-49.0797	-73.1814	-31.7391	-70.6147	-24.2738	-54.2757	-8.78928
1361	-34.3683	-21.7854	-48.5163	-72.8058	-31.8017	-70.9903	-24.5555	-54.1505	-8.72042
1362	-33.7423	-21.7228	-49.0171	-72.1171	-32.3025	-70.4269	-24.6651	-53.3366	-8.78928
1363	-33.6797	-21.848	-49.0797	-72.8684	-31.113	-70.3017	-24.8216	-55.4025	-8.77676
1364	-33.7423	-21.848	-48.9545	-73.87	-30.9252	-70.6773	-24.446	-53.3366	-8.83936
1365	-33.3667	-21.7228	-48.7667	-73.557	-31.9895	-70.1139	-25.1189	-53.587	-8.78302
1366	-33.0537	-21.222	-48.6415	-74.2456	-31.4261	-70.6147	-24.6494	-54.7139	-8.83936
1367	-34.2431	-21.6602	-48.8293	-73.9952	-31.113	-70.1139	-24.6025	-55.1521	-8.93952
1368	-34.0553	-21.7228	-48.4537	-73.557	-30.6122	-70.8025	-24.399	-54.6513	-8.90822
1369	-33.9301	-21.535	-47.5773	-72.5554	-31.3635	-71.2407	-24.9937	-54.2131	-8.91448
1370	-33.3041	-22.2236	-47.5147	-73.3066	-31.6765	-71.3659	-24.8059	-54.5261	-8.96456
1371	-33.8049	-22.2862	-47.4521	-72.8684	-31.0504	-72.5554	-24.8998	-54.1505	-8.97082
1372	-33.9301	-22.161	-47.0765	-73.7448	-31.9895	-71.7415	-24.9937	-54.2757	-8.93326
1373	-33.8049	-22.0358	-47.5773	-72.9936	-31.0504	-70.7399	-24.8216	-55.5903	-9.01464
1374	-34.3683	-21.6602	-47.9529	-73.1188	-31.4887	-71.8041	-24.1799	-53.5245	-9.01464
1375	-34.1805	-21.5976	-48.3285	-73.6196	-30.4244	-72.1798	-24.712	-55.1521	-9.00838
1376	-33.6797	-21.848	-48.3285	-73.3066	-31.3008	-71.7415	-24.399	-54.0879	-8.96456
1377	-34.3057	-22.0358	-47.9529	-74.183	-31.4887	-71.1781	-24.0078	-53.4618	-8.88944
1378	-34.3683	-21.535	-48.5789	-74.496	-31.6765	-71.3033	-24.6651	-54.5887	-8.94578
1379	-33.5545	-21.7228	-48.2659	-73.9326	-31.2382	-71.5537	-24.5868	-54.4009	-8.8644
1380	-34.1805	-21.2846	-48.5789	-74.6212	-33.6797	-70.4269	-24.1173	-54.6513	-8.93326
1381	-33.8049	-21.0968	-48.1407	-75.8733	-31.5513	-70.9903	-24.8059	-54.2757	-9.01464
1382	-33.8049	-21.5976	-49.5805	-73.9952	-31.5513	-70.5521	-24.1956	-54.6513	-9.02091
1383	-34.1179	-21.6602	-49.0171	-75.1846	-31.6139	-70.8025	-24.5868	-54.8391	-8.927
1384	-34.3683	-21.535	-48.8293	-74.8716	-31.6139	-70.8025	-25.0407	-54.0253	-9.01464
1385	-33.9927	-21.6602	-49.1423	-74.3082	-31.7391	-70.8651	-24.399	-53.2114	-8.97708
1386	-34.3057	-21.4098	-49.0797	-75.1846	-32.5529	-70.4895	-24.446	-54.8391	-8.8644
1387	-34.3683	-22.2236	-48.5789	-76.1863	-33.5545	-70.9277	-24.4147	-54.9643	-8.93326
1388	-35.057	-21.9106	-49.2675	-75.435	-32.2399	-70.9903	-25.1189	-54.0879	-8.98334
1389	-34.2431	-22.161	-49.5805	-74.8716	-31.4261	-71.4911	-24.5399	-55.3399	-9.14611
1390	-34.8065	-22.474	-48.5163	-75.3724	-31.7391	-72.1798	-25.5415	-54.7139	-9.07725
1391	-34.4309	-21.4098	-48.7041	-75.8107	-31.5513	-72.1171	-25.1502	-54.9017	-9.10855
1392	-34.2431	-21.3472	-49.0171	-76.1863	-32.1147	-71.1781	-25.3537	-54.1505	-9.05847
1393	-33.5545	-22.2236	-49.5179	-75.1846	-32.4277	-72.3676	-25.0407	-54.9017	-8.88944
1394	-34.2431	-21.4724	-49.8936	-75.1846	-33.2415	-72.3676	-25.4789	-53.8375	-8.91448
1395	-33.6171	-22.0358	-48.7667	-75.435	-31.6139	-71.8668	-25.5102	-54.9643	-8.9896
1396	-34.0553	-22.161	-48.7667	-75.8107	-31.1756	-71.9294	-25.7136	-54.6513	-9.04595
1397	-34.5561	-21.7228	-48.3285	-75.8107	-32.5529	-71.5537	-26.0423	-54.7139	-9.07725
1398	-34.3057	-21.3472	-49.5179	-75.7481	-31.8017	-71.992	-26.1675	-54.1505	-9.16489
1399	-34.3057	-22.5992	-48.6415	-76.4993	-32.4277	-71.0529	-26.324	-56.2789	-8.93952
1400	-33.8049	-21.9732	-48.6415	-76.3115	-33.4293	-72.1798	-26.1049	-55.5903	-9.00212
1401	-34.5561	-22.0358	-49.2675	-75.9359	-32.3651	-71.4911	-26.5431	-54.6513	-9.07099
1402	-33.9301	-22.161	-49.5805	-76.8123	-32.7407	-71.6163	-25.8076	-56.1537	-9.03969
1403	-34.0553	-22.474	-50.6448	-75.9985	-32.3651	-71.8668	-26.3866	-53.9001	-8.9583
1404	-34.4935	-22.5366	-49.8936	-75.9359	-31.8017	-71.5537	-26.324	-55.5277	-8.99586
1405	-34.0553	-22.474	-49.7057	-76.4367	-32.8033	-72.0546	-25.9328	-56.7171	-8.96456
1406	-34.0553	-21.7228	-49.7057	-76.9375	-33.3667	-71.8668	-25.8545	-55.2147	-9.24001
1407	-33.8675	-22.8496	-49.7057	-77.1253	-32.1773	-71.7415	-25.8701	-56.5293	-9.11481
1408	-34.3683	-22.4114	-50.3318	-76.2489	-32.7407	-71.4911	-26.4023	-55.4651	-8.9583
1409	-34.4309	-22.0984	-49.3927	-76.5619	-33.1163	-71.6163	-26.2301	-55.9033	-8.8957
1410	-34.4309	-22.0984	-49.7057	-77.4383	-32.3025	-71.9294	-26.0736	-55.7781	-8.99586
1411	-34.6187	-22.5366	-49.7683	-76.8749	-32.4277	-72.618	-26.371	-56.1537	-9.08977
1412	-35.057	-22.7244	-49.6431	-76.8123	-32.0521	-72.3676	-26.0893	-56.0285	-9.26505
1413	-35.4326	-23.0374	-48.8919	-76.6245	-31.7391	-72.2424	-25.6197	-54.9017	-9.10229
1414	-35.2448	-22.7244	-49.7683	-77.3131	-32.6781	-73.1188	-25.8388	-55.7781	-9.21497
1415	-35.6204	-21.9732	-48.8919	-77.2505	-32.9285	-72.8684	-25.2754	-56.2789	-9.21497
1416	-35.8708	-22.2862	-49.8936	-77.8139	-32.9285	-72.1171	-26.0423	-55.5277	-9.25253
1417	-35.1822	-22.787	-48.7667	-78.0643	-31.4887	-72.1798	-25.8701	-54.7765	-9.11481
1418	-36.2464	-22.5366	-49.6431	-78.6903	-32.3025	-73.8074	-26.1519	-54.4009	-9.15863
1419	-35.683	-22.787	-50.0814	-78.3147	-31.8017	-73.1188	-25.9484	-55.7781	-8.91448
1420	-34.8691	-22.787	-50.8952	-78.1269	-32.6781	-72.6806	-25.7919	-55.2773	-9.12107
1421	-34.9317	-22.6618	-50.5196	-77.8765	-33.2415	-72.0546	-25.5258	-54.8391	-8.94578
1422	-34.6813	-22.9122	-51.2708	-77.2505	-31.6139	-72.931	-25.5728	-55.2773	-8.97082
1423	-35.3074	-22.9748	-51.6464	-77.8765	-32.5529	-71.992	-25.8858	-55.9033	-9.01464
1424	-34.5561	-22.7244	-49.8936	-77.3757	-32.0521	-72.5554	-25.4789	-54.7139	-9.07099
1425	-35.2448	-22.8496	-50.3318	-76.6245	-31.6139	-72.3676	-26.1519	-55.8407	-9.07725
1426	-35.683	-23.1	-50.0814	-77.0627	-31.4261	-72.305	-26.324	-55.8407	-9.43408
1427	-35.1822	-23.1626	-50.8326	-76.7497	-30.9878	-72.8684	-25.4476	-55.4651	-9.5718
1428	-34.4935	-24.0391	-51.396	-76.8123	-31.113	-72.305	-26.011	-57.0928	-9.04595
1429	-34.6187	-23.9138	-51.2708	-76.3115	-30.9878	-72.5554	-25.5415	-56.2163	-9.27757
1430	-34.5561	-23.9138	-51.2708	-76.8123	-31.113	-72.6806	-26.4492	-56.2163	-9.09603
1431	-34.9317	-23.6008	-49.2675	-78.2521	-31.3635	-72.4302	-26.0267	-55.4651	-9.07099
1432	-34.9943	-24.2269	-50.5822	-77.9391	-30.9878	-73.0562	-26.7153	-56.1537	-9.24001
1433	-35.2448	-23.726	-50.0188	-75.8733	-31.2382	-72.9936	-26.6527	-55.1521	-9.30887
1434	-34.8691	-23.413	-50.7074	-78.5651	-30.8	-72.6806	-26.8561	-55.5903	-9.27757
1435	-35.3074	-23.726	-50.5196	-77.6887	-31.8643	-72.8058	-26.9657	-54.4009	-9.29009
1436	-35.4326	-23.2252	-49.7683	-78.2521	-32.3651	-72.8684	-26.0893	-54.9643	-9.20245
1437	-34.7439	-23.5382	-52.335	-77.4383	-32.0521	-73.244	-26.1049	-55.0895	-9.20245
1438	-34.9317	-23.6634	-49.8936	-77.5635	-32.2399	-73.6196	-26.1832	-54.9643	-9.25253
1439	-34.4309	-23.7886	-50.77	-76.7497	-32.7407	-72.9936	-26.2458	-55.5277	-9.15863
1440	-34.8065	-23.3504	-50.7074	-77.0001	-31.9895	-72.8684	-25.9015	-54.1505	-9.10229
1441	-34.5561	-23.3504	-50.3944	-76.7497	-31.4887	-73.1814	-26.8092	-54.7765	-9.18993
1442	-34.0553	-23.2878	-51.2708	-77.1253	-31.113	-74.3082	-26.4649	-55.2147	-9.20871
1443	-33.8049	-23.1626	-50.8952	-77.6887	-31.8643	-73.8074	-26.7466	-55.7155	-9.12107
1444	-34.6813	-23.1	-51.2082	-77.5009	-32.4277	-73.6822	-27.2474	-55.9033	-9.22123
1445	-35.4952	-23.6634	-51.4586	-78.8155	-32.3651	-73.4318	-27.576	-56.7797	-9.05847
1446	-34.8065	-23.413	-51.1456	-78.1269	-32.6155	-72.931	-26.997	-56.1537	-9.30887
1447	-34.6187	-23.7886	-50.9578	-78.3773	-32.3025	-73.557	-27.2943	-56.7171	-9.21497
1448	-34.6187	-24.1017	-50.144	-79.379	-31.4261	-73.6196	-26.9031	-56.5293	-9.19619
1449	-35.3074	-24.2269	-50.7074	-79.1911	-31.5513	-74.0578	-26.9813	-56.9049	-9.22123
1450	-34.9943	-24.5399	-49.9562	-77.6261	-31.9269	-73.8074	-27.576	-57.5936	-9.24001
1451	-35.057	-24.1017	-51.4586	-79.6294	-31.4887	-73.9952	-27.2004	-57.3432	-9.15237
1452	-35.3074	-23.7886	-51.4586	-80.1302	-32.6781	-73.244	-26.8561	-56.9049	-9.24627
1453	-34.5561	-24.0391	-50.2066	-79.9424	-31.8017	-74.3082	-27.8265	-56.6545	-9.34643
1454	-34.6813	-23.9138	-50.6448	-80.4432	-31.4887	-73.3066	-27.2474	-57.7188	-9.25879
1455	-34.6813	-23.8512	-51.083	-79.8798	-32.3025	-73.7448	-27.5604	-56.8423	-9.24001
1456	-33.7423	-23.6634	-51.3334	-80.944	-32.3651	-74.1204	-26.9187	-57.0301	-9.38399
1457	-33.3041	-23.9764	-50.7074	-80.318	-31.0504	-73.87	-27.31	-57.9066	-9.18993
1458	-34.1179	-23.9138	-52.0846	-80.8814	-32.0521	-74.2456	-27.1535	-56.4041	-9.19619
1459	-33.9301	-24.2269	-52.1472	-80.4432	-31.3008	-74.4334	-27.0439	-55.8407	-9.24627
1460	-34.6187	-24.2269	-52.8358	-80.7562	-32.2399	-74.0578	-26.3866	-55.7781	-9.13359
1461	-34.8691	-24.2895	-52.3976	-80.7562	-31.6765	-73.4944	-27.1848	-55.5903	-9.29009
1462	-34.8691	-23.3504	-51.4586	-81.5074	-31.3635	-74.183	-27.263	-55.5277	-9.22123
1463	-34.4935	-24.0391	-52.4602	-80.8188	-31.8017	-73.7448	-27.6543	-56.8423	-9.13359
1464	-34.0553	-24.1017	-52.335	-80.3806	-31.3008	-74.5586	-27.2004	-56.4041	-9.15237
1465	-34.7439	-23.726	-52.335	-81.1944	-31.7391	-73.8074	-27.0439	-56.2789	-9.06473
1466	-34.4309	-23.4756	-52.4602	-78.6277	-31.113	-73.1188	-27.0596	-56.5919	-9.31513
1467	-34.3057	-23.3504	-52.7106	-80.3806	-31.6139	-74.7464	-26.8405	-57.844	-9.18367
1468	-34.2431	-24.0391	-52.648	-80.6936	-31.6139	-74.809	-27.5917	-56.8423	-9.32139
1469	-35.2448	-23.9138	-52.5854	-79.1911	-31.1756	-74.809	-27.1535	-57.0928	-9.25253
1470	-34.7439	-24.6025	-52.648	-79.7546	-31.6139	-75.6855	-27.6699	-56.9049	-9.25879
1471	-35.37	-23.7886	-52.2724	-80.631	-31.8643	-75.8107	-27.2943	-56.3415	-9.27757
1472	-35.996	-27.2317	-52.335	-80.5684	-31.9895	-75.6855	-27.0596	-55.5903	-9.42155
1473	-36.2464	-23.9764	-52.4602	-80.8814	-31.7391	-75.5602	-27.4039	-56.1537	-9.29635
1474	-34.4935	-24.4147	-52.5228	-80.0676	-30.8626	-75.122	-26.5431	-55.5903	-9.36521
1475	-35.2448	-24.2269	-52.5854	-79.1285	-31.9895	-75.6855	-26.6214	-56.0285	-9.32139
1476	-35.6204	-23.9764	-53.6497	-79.4416	-32.0521	-75.8733	-26.95	-54.7765	-9.30261
1477	-34.6813	-24.2895	-52.4602	-80.631	-32.1147	-75.6855	-26.7153	-56.2163	-9.30261
1478	-35.37	-23.6634	-52.4602	-79.8798	-31.5513	-75.7481	-26.8248	-56.4041	-9.24001
1479	-35.7456	-23.4756	-52.335	-79.5042	-31.8017	-76.4993	-27.4508	-55.3399	-9.34017
1480	-35.2448	-24.2269	-52.648	-79.9424	-32.8659	-76.8749	-28.0299	-56.4041	-9.30887
1481	-35.37	-23.9764	-51.5838	-80.8188	-31.3635	-76.5619	-27.3726	-55.4651	-9.31513
1482	-35.2448	-23.7886	-51.8968	-81.7578	-31.9269	-76.0611	-27.1691	-56.0911	-9.24627
1483	-36.1212	-24.0391	-52.5228	-80.318	-32.1773	-75.6855	-27.2161	-56.0911	-9.30887
1484	-35.8082	-24.2895	-51.8342	-81.0066	-32.0521	-75.6855	-26.7622	-55.6529	-9.35895
1485	-35.8708	-24.2895	-51.709	-81.4448	-32.3025	-75.7481	-27.1848	-54.2757	-9.39651
1486	-35.1196	-24.1643	-51.9594	-81.57	-32.3651	-76.2489	-27.1848	-56.2789	-9.38399
1487	-35.4952	-23.7886	-51.8968	-79.8798	-31.5513	-75.8733	-27.31	-55.4025	-9.24001
1488	-35.8708	-23.9764	-51.4586	-80.0676	-32.3651	-76.4993	-26.997	-57.2179	-9.26505
1489	-36.1838	-23.7886	-52.0846	-80.318	-32.6781	-76.3741	-27.2474	-56.7797	-9.55928
1490	-35.4952	-23.8512	-51.3334	-80.0676	-32.2399	-77.4383	-27.4978	-55.4651	-9.36521
1491	-36.1212	-24.4147	-51.2082	-80.5684	-32.6781	-76.9375	-26.6527	-55.5277	-9.36521
1492	-36.8724	-24.5399	-51.396	-80.8814	-31.6765	-76.8123	-27.2161	-56.0911	-9.27757
1493	-36.8098	-24.2895	-51.3334	-81.7578	-31.8643	-77.0627	-27.3569	-56.0911	-9.35895
1494	-36.0586	-24.6025	-52.2724	-81.4448	-32.6781	-77.2505	-26.9031	-56.4667	-9.4779
1495	-35.683	-23.726	-51.3334	-81.0692	-32.3025	-77.1879	-27.0909	-56.1537	-9.40278
1496	-35.4326	-24.6025	-51.9594	-81.3196	-32.4903	-76.5619	-26.6057	-56.1537	-9.35895
1497	-35.4952	-24.1643	-52.1472	-82.1334	-32.0521	-77.3757	-26.6527	-56.0911	-9.45286
1498	-34.8065	-24.9781	-53.0236	-82.4464	-32.8659	-77.1253	-26.3866	-55.5903	-9.33391
1499	-34.6187	-24.6651	-53.7123	-81.4448	-32.6781	-78.5025	-26.9344	-56.5919	-9.45912
1500	-34.8691	-23.8512	-52.4602	-80.8814	-32.8659	-78.3773	-26.5588	-55.6529	-9.39651
1501	-34.4935	-24.1643	-52.8984	-81.4448	-32.9285	-78.5025	-26.6527	-56.2789	-9.4779
1502	-34.6187	-24.2269	-53.0236	-81.9456	-32.5529	-77.6887	-26.8092	-55.5277	-9.37773
1503	-35.2448	-24.1017	-53.1488	-81.1318	-33.0537	-76.6871	-27.3569	-56.5293	-9.37773
1504	-34.9943	-23.9764	-53.2114	-81.0066	-32.1147	-77.5009	-27.1535	-56.5919	-9.49042
1505	-35.2448	-24.1643	-52.961	-82.822	-31.8643	-77.8765	-27.7012	-55.4025	-9.34643
1506	-34.2431	-23.8512	-52.7732	-81.4448	-32.6781	-78.7529	-27.2161	-56.4667	-9.29009
1507	-35.8082	-24.0391	-53.3992	-80.7562	-32.6781	-78.5025	-27.3882	-56.5919	-9.28383
1508	-35.9334	-24.2269	-53.1488	-81.3196	-32.8659	-78.7529	-27.0752	-56.2163	-9.36521
1509	-36.2464	-23.5382	-53.0236	-81.1944	-32.3025	-79.1911	-26.9813	-56.3415	-9.46538
1510	-35.7456	-23.9138	-52.0846	-81.6952	-33.1789	-79.5042	-27.7169	-56.3415	-9.4153
1511	-36.1212	-23.7886	-52.2098	-81.4448	-32.6781	-79.0033	-27.3256	-56.2163	-9.27757
1512	-36.309	-24.1017	-51.5838	-81.257	-32.6781	-78.8155	-26.2771	-56.2163	-9.40904
1513	-36.7472	-23.9138	-52.5854	-82.0082	-32.0521	-78.5025	-26.6057	-55.7781	-9.46538
1514	-37.1228	-24.7277	-51.7716	-82.4464	-32.4277	-78.5651	-26.6527	-55.0269	-9.36521
1515	-36.4342	-24.2895	-52.0846	-81.7578	-32.6781	-79.1285	-27.2004	-54.2757	-9.43408
1516	-36.4968	-25.1033	-51.709	-82.0082	-32.4277	-79.0033	-26.9031	-53.9001	-9.49668
1517	-36.0586	-24.9155	-52.4602	-82.0082	-32.6155	-78.9407	-26.8092	-55.7155	-9.38399
1518	-34.6813	-24.1017	-51.8968	-82.7594	-31.6139	-79.0659	-27.1378	-56.7171	-9.82847
1519	-35.6204	-24.3521	-51.7716	-82.3212	-31.9895	-77.8765	-26.7935	-55.5903	-9.37773
1520	-36.1212	-24.3521	-51.7716	-82.5716	-32.5529	-78.5651	-27.1378	-54.5887	-9.37773
1521	-34.8065	-24.1017	-52.3976	-82.196	-32.1147	-78.3773	-27.4665	-55.4025	-9.40278
1522	-35.6204	-24.5399	-52.7106	-80.631	-32.6155	-78.1895	-26.95	-54.7139	-9.42155
1523	-35.6204	-23.7886	-52.4602	-81.9456	-32.9911	-79.1911	-26.6527	-55.5277	-9.43408
1524	-35.8708	-23.9764	-51.8342	-81.7578	-32.7407	-79.2538	-27.576	-56.6545	-9.42155
1525	-35.3074	-24.2895	-51.396	-81.4448	-33.0537	-78.7529	-27.936	-57.0928	-9.4466
1526	-35.8708	-24.2269	-51.5212	-81.257	-32.4277	-79.9424	-27.4665	-56.4667	-9.52172
1527	-35.6204	-24.2895	-51.8342	-81.6326	-32.3025	-78.7529	-27.4508	-55.7781	-9.40278
1528	-35.7456	-24.3521	-52.335	-81.8204	-32.6155	-78.5025	-27.576	-54.8391	-9.5405
1529	-36.0586	-24.6651	-51.6464	-81.57	-32.0521	-78.3147	-27.31	-55.6529	-9.46538
1530	-35.1196	-24.1017	-52.7732	-80.8188	-32.1773	-78.5025	-28.1395	-56.4041	-9.42155
1531	-35.9334	-24.5399	-52.2724	-80.5058	-32.3025	-80.1928	-27.9986	-56.0285	-9.5405
1532	-35.6204	-24.9155	-53.274	-81.1318	-32.6781	-78.2521	-27.623	-55.2147	-9.42155
1533	-35.9334	-24.5399	-52.8984	-81.7578	-32.7407	-79.1911	-27.8891	-56.7797	-9.51546
1534	-36.1212	-25.1033	-52.7106	-82.3838	-33.2415	-78.8155	-27.4978	-56.0285	-9.5092
1535	-35.4952	-25.1033	-52.5854	-81.6952	-31.8643	-79.6294	-28.4994	-57.2179	-9.37147
1536	-36.3716	-24.3521	-52.5228	-81.6326	-33.2415	-79.7546	-27.5134	-56.2789	-9.53424
1537	-36.0586	-25.1659	-52.8358	-81.883	-32.2399	-79.9424	-27.4352	-56.7171	-9.4466
1538	-36.1838	-24.7277	-54.8391	-82.196	-32.6155	-79.9424	-27.8891	-55.6529	-9.82221
1539	-36.9976	-25.1033	-53.3992	-83.3855	-33.0537	-80.1928	-27.9047	-56.7171	-9.45286
1540	-36.7472	-23.9764	-53.7749	-83.2603	-32.6155	-80.5058	-26.6683	-55.7781	-9.55928
1541	-35.4326	-24.3521	-54.3383	-82.6342	-32.6155	-79.4416	-27.3882	-56.6545	-9.67196
1542	-36.4342	-24.4147	-54.2131	-82.8847	-33.1163	-79.6294	-27.6073	-55.4651	-9.39651
1543	-36.4342	-23.9764	-52.8358	-82.0708	-33.5545	-79.0033	-27.7012	-54.5261	-9.44034
1544	-36.6846	-23.8512	-52.8984	-82.1334	-33.5545	-80.005	-27.5134	-55.0895	-9.61562
1545	-36.4342	-24.2269	-52.648	-82.0708	-32.8033	-79.5042	-27.8891	-55.3399	-9.5092
1546	-35.8708	-23.413	-52.7106	-82.5716	-33.1163	-79.9424	-27.1535	-55.5277	-9.47164
1547	-36.5594	-24.5399	-53.5245	-82.6342	-33.1163	-80.8188	-27.6699	-55.2773	-9.55928
1548	-36.0586	-24.2269	-53.7123	-82.3212	-32.7407	-79.1285	-27.263	-54.5887	-9.52798
1549	-36.1212	-24.4773	-53.4618	-83.0725	-32.5529	-80.4432	-27.9517	-54.7765	-9.4779
1550	-36.5594	-24.1643	-54.6513	-82.2586	-33.7423	-80.3806	-27.9673	-55.3399	-9.56554
1551	-36.0586	-24.2895	-53.3366	-82.8847	-34.3683	-80.1302	-28.4838	-54.4635	-9.58432
1552	-35.996	-24.7903	-54.2131	-82.7594	-41.8179	-80.1928	-27.6543	-55.2773	-9.52798
1553	-35.6204	-24.5399	-52.648	-82.2586	-35.3074	-80.7562	-27.9517	-54.7139	-9.65944
1554	-36.1212	-24.1017	-53.1488	-84.0115	-34.9943	-79.8798	-27.9204	-56.4041	-9.58432
1555	-35.6204	-23.8512	-52.961	-82.509	-34.9317	-80.6936	-27.8578	-55.5903	-9.45286
1556	-36.1212	-24.1643	-53.8375	-82.2586	-35.37	-81.0692	-28.2021	-55.4651	-9.39651
1557	-36.0586	-23.9764	-53.0862	-82.7594	-40.2529	-81.4448	-28.3899	-55.2773	-9.6657
1558	-36.1838	-23.726	-52.961	-83.0725	-36.0586	-80.5058	-28.3116	-56.0911	-9.52172
1559	-35.996	-24.2895	-54.2131	-83.3229	-35.37	-81.4448	-28.0456	-56.2163	-9.5092
1560	-36.6846	-23.6634	-53.2114	-83.2603	-33.9301	-81.0692	-27.3569	-56.3415	-9.65318
1561	-35.9334	-23.6008	-53.2114	-83.1351	-34.8065	-80.8188	-27.8108	-55.9659	-9.50294
1562	-36.622	-24.0391	-53.3366	-82.822	-35.057	-82.4464	-27.8734	-56.0911	-9.65318
1563	-36.309	-24.8529	-52.961	-83.3229	-35.057	-81.3822	-28.1551	-55.6529	-9.55928
1564	-36.4342	-23.413	-52.7106	-82.9472	-34.1179	-80.5684	-27.9986	-55.2147	-9.53424
1565	-36.309	-24.0391	-52.7732	-83.5733	-34.2431	-80.944	-28.3586	-56.7171	-9.6344
1566	-37.561	-23.7886	-52.5228	-84.1367	-34.4309	-81.257	-28.1551	-55.6529	-9.53424
1567	-36.5594	-23.6008	-52.5854	-83.0099	-34.3057	-80.8188	-27.983	-55.2147	-9.49042
1568	-37.0602	-24.5399	-52.8984	-83.2603	-34.3683	-81.0692	-28.296	-55.7781	-9.62814
1569	-36.3716	-24.7277	-52.8358	-82.7594	-33.1789	-81.5074	-28.4525	-55.6529	-9.5718
1570	-35.8082	-24.7277	-53.0862	-84.2619	-33.1163	-80.1928	-28.3273	-55.7781	-9.65944
1571	-37.248	-24.6651	-53.1488	-84.0115	-32.8033	-80.7562	-28.4994	-55.2147	-9.55928
1572	-37.3732	-24.2895	-53.274	-83.0099	-33.5545	-81.0066	-28.4525	-55.7155	-9.53424
1573	-37.874	-24.3521	-54.1505	-83.5107	-33.3041	-81.1944	-28.0925	-55.7781	-9.697
1574	-37.1228	-24.7903	-53.5245	-83.6985	-33.3041	-81.6952	-28.1864	-55.6529	-9.62188
1575	-37.3106	-24.2895	-53.0236	-83.3229	-33.6797	-81.7578	-28.1864	-55.4025	-9.51546
1576	-36.8098	-24.4773	-55.9033	-83.5733	-33.8049	-80.8188	-28.3586	-55.7781	-9.64692
1577	-36.935	-24.2269	-52.648	-84.5123	-33.9301	-82.509	-28.5777	-55.8407	-9.67822
1578	-37.4358	-25.2285	-52.7106	-84.1993	-34.2431	-81.3196	-28.562	-56.2163	-9.7596
1579	-37.1228	-24.5399	-52.335	-83.8863	-34.7439	-81.57	-28.5307	-55.7155	-9.70326
1580	-37.1854	-24.7903	-52.2724	-84.1367	-34.8065	-81.3822	-28.562	-55.7781	-9.68448
1581	-36.6846	-23.9138	-53.274	-84.4497	-34.0553	-81.883	-29.2037	-55.0895	-9.54676
1582	-37.248	-24.0391	-52.5228	-84.0741	-34.2431	-81.257	-28.6716	-54.7139	-9.6657
1583	-37.7488	-24.1017	-53.3992	-84.4497	-34.0553	-81.6326	-28.4055	-55.4025	-9.6031
1584	-37.0602	-24.1017	-53.2114	-83.6359	-34.0553	-81.257	-29.0472	-56.7171	-9.58432
1585	-36.9976	-24.4773	-52.5228	-84.3871	-33.8675	-81.3196	-28.9533	-55.0895	-9.49668
1586	-37.3106	-24.8529	-52.8358	-84.1993	-33.6171	-80.7562	-28.7968	-55.3399	-9.62188
1587	-36.7472	-24.7277	-54.3383	-84.4497	-33.5545	-81.57	-28.7185	-55.8407	-9.67196
1588	-37.248	-24.8529	-53.2114	-84.5123	-32.6155	-81.57	-29.2976	-56.2163	-9.76586
1589	-36.7472	-24.7903	-51.9594	-84.2619	-33.2415	-81.57	-28.8281	-56.2789	-9.85977
1590	-36.622	-24.6025	-51.5838	-84.2619	-33.4919	-81.57	-28.5307	-56.3415	-9.62188
1591	-36.4968	-25.1033	-52.2724	-83.6359	-33.2415	-81.3196	-29.5011	-56.2163	-10.0914
1592	-36.8724	-24.7903	-53.3366	-84.0115	-33.9301	-81.1944	-29.2506	-57.3432	-9.7283
1593	-37.4358	-24.8529	-53.587	-84.6375	-33.6171	-81.4448	-29.1254	-55.5903	-9.85977
1594	-37.1854	-24.7277	-52.4602	-84.0115	-33.7423	-81.257	-28.8907	-56.3415	-9.85977
1595	-37.0602	-25.1659	-52.7732	-83.7611	-34.3683	-81.1944	-28.9376	-55.6529	-9.85977
1596	-36.6846	-24.7277	-52.4602	-84.0115	-33.8049	-82.7594	-28.5777	-56.2163	-9.82221
1597	-37.1228	-25.3537	-52.5228	-84.0115	-34.4309	-82.0082	-29.4228	-56.9675	-9.87229
1598	-37.248	-25.6041	-53.4618	-85.0131	-33.6171	-82.0708	-27.9986	-55.7781	-9.7596
1599	-36.8098	-24.7277	-52.8984	-85.2009	-34.1805	-81.9456	-28.1395	-56.6545	-9.82221
1600	-35.996	-25.0407	-52.8358	-84.3871	-33.9301	-81.3822	-28.922	-55.2147	-9.82847
1601	-36.309	-24.6651	-53.274	-85.6391	-34.2431	-81.883	-28.8907	-56.2789	-9.77212
1602	-35.683	-25.1033	-54.0879	-85.6391	-34.0553	-81.4448	-29.1254	-55.6529	-9.83473
1603	-35.9334	-24.3521	-53.9001	-85.6391	-34.3057	-80.944	-28.9533	-56.2789	-9.82847
1604	-35.683	-25.1033	-55.2773	-85.3261	-34.3683	-81.0692	-29.2193	-55.9033	-10.5985
1605	-36.2464	-25.1033	-54.0879	-85.7643	-34.8691	-81.883	-29.7045	-55.5903	-9.79091
1606	-35.7456	-24.9155	-54.9643	-86.0147	-34.6813	-80.5058	-29.8297	-55.6529	-9.82221
1607	-36.5594	-25.1659	-53.9001	-85.1383	-34.1179	-81.4448	-29.2037	-56.0285	-9.69074
1608	-36.9976	-25.2285	-53.6497	-84.9505	-34.5561	-81.7578	-29.4071	-55.2773	-9.88481
1609	-36.5594	-24.8529	-54.0879	-84.8253	-35.4326	-82.5716	-29.5324	-55.8407	-9.82221
1610	-36.6846	-24.5399	-53.8375	-83.8237	-34.6187	-82.822	-29.5011	-55.9659	-9.89107
1611	-35.8708	-24.9155	-54.7765	-84.3871	-34.5561	-82.5716	-28.9846	-56.5919	-9.87229
1612	-36.8098	-25.1033	-53.4618	-84.7627	-34.1805	-82.0082	-28.8124	-56.4041	-10.1039
1613	-35.8708	-25.0407	-53.9627	-84.7001	-34.4935	-82.822	-29.8141	-55.5277	-9.83473
1614	-36.4342	-24.6025	-54.6513	-85.3261	-34.3683	-82.7594	-28.7968	-55.7155	-9.80969
1615	-36.1212	-25.4789	-54.4635	-85.0131	-35.057	-82.822	-29.1724	-55.8407	-9.76586
1616	-35.9334	-24.9781	-54.5261	-85.8895	-34.6813	-83.1351	-28.7342	-56.6545	-9.84099
1617	-36.3716	-25.1033	-54.6513	-85.2635	-34.8065	-82.6968	-28.4525	-55.5903	-9.85351
1618	-36.1838	-24.6025	-54.2757	-85.0131	-33.8675	-82.8847	-28.0299	-55.4025	-9.83473
1619	-35.7456	-25.4163	-53.587	-86.0773	-34.8691	-82.6342	-28.1864	-57.2806	-9.82221
1620	-35.7456	-24.4147	-53.9627	-86.5781	-35.37	-82.9472	-29.0941	-57.0928	-9.84099
1621	-35.8708	-24.6025	-54.2757	-84.1993	-34.8065	-83.0099	-28.5464	-56.2789	-9.6344
1622	-35.8082	-24.0391	-53.5245	-84.9505	-35.37	-83.1351	-28.5933	-56.4041	-9.70952
1623	-35.4326	-25.1033	-53.8375	-85.8269	-34.9943	-82.6968	-28.8907	-56.4667	-9.82221
1624	-36.2464	-24.4773	-53.9001	-85.7643	-34.9317	-82.3212	-28.7811	-56.2163	-9.80343
1625	-35.6204	-23.8512	-54.0253	-84.2619	-35.4952	-83.1351	-29.548	-56.9675	-9.79091
1626	-35.6204	-24.3521	-53.587	-85.3887	-35.4326	-82.5716	-29.6732	-56.5293	-9.69074
1627	-35.5578	-24.4773	-54.0879	-85.9521	-35.4952	-83.0099	-28.875	-55.8407	-9.79717
1628	-36.2464	-24.7277	-53.2114	-85.8895	-35.37	-82.509	-28.9533	-56.4667	-9.98497
1629	-36.3716	-24.6025	-53.0862	-85.5765	-34.7439	-82.2586	-29.1411	-56.2789	-9.84725
1630	-36.4968	-24.7903	-52.648	-86.3277	-34.6187	-83.2603	-29.2506	-56.1537	-9.99123
1631	-36.4342	-24.8529	-53.7123	-85.6391	-34.8065	-83.6985	-29.4697	-55.8407	-9.81595
1632	-37.0602	-25.0407	-53.7123	-86.3903	-35.7456	-84.2619	-29.7984	-57.3432	-9.79091
1633	-36.6846	-24.9155	-53.9001	-86.6408	-34.4309	-83.9489	-29.6419	-56.9049	-10.0288
1634	-36.6846	-25.2285	-53.4618	-87.8302	-34.3057	-84.1993	-29.5793	-56.5919	-10.1916
1635	-36.8098	-25.5415	-53.7123	-87.5798	-34.0553	-84.4497	-29.0315	-56.5919	-9.85977
1636	-37.3106	-24.7903	-53.6497	-88.5188	-35.4326	-84.5749	-30.1897	-55.9659	-9.87229
1637	-36.0586	-24.3521	-53.5245	-86.3903	-35.7456	-83.8863	-29.9393	-57.5936	-9.85351
1638	-36.622	-25.0407	-53.4618	-87.1416	-35.6204	-83.6985	-29.0002	-55.6529	-9.76586
1639	-37.248	-24.4773	-53.3992	-86.7034	-35.8708	-83.3855	-29.1724	-56.2163	-9.72204
1640	-36.7472	-24.2895	-53.6497	-86.2651	-35.4952	-85.1383	-29.0628	-56.8423	-9.99123
1641	-36.4968	-24.6651	-53.8375	-86.5155	-35.6204	-84.0741	-29.3602	-55.2773	-9.77212
1642	-36.4342	-23.6008	-53.587	-86.766	-35.3074	-84.3245	-28.875	-56.9049	-9.72204
1643	-36.8098	-23.9764	-54.5261	-85.6391	-35.1822	-84.0741	-28.9376	-54.9017	-9.72204
1644	-37.6236	-23.3504	-54.1505	-85.9521	-35.4326	-84.1367	-29.5793	-55.5903	-9.82847
1645	-37.248	-24.2895	-53.9627	-86.7034	-35.3074	-84.5123	-29.4541	-54.7139	-10.0476
1646	-36.7472	-24.2895	-53.9627	-86.3903	-35.8708	-84.1367	-29.8923	-56.4667	-9.97871
1647	-36.6846	-24.7277	-54.4635	-86.5781	-35.1822	-83.9489	-29.4384	-55.4651	-10.0789
1648	-36.8724	-24.0391	-54.2757	-87.2042	-34.8065	-83.6359	-29.3915	-56.1537	-9.89107
1649	-37.248	-24.6025	-54.4635	-86.7034	-35.6204	-84.0115	-29.6419	-55.5277	-10.7487
1650	-36.7472	-24.7903	-55.2147	-87.2042	-35.683	-84.7001	-29.908	-55.7781	-9.82847
1651	-37.9366	-24.9155	-54.7139	-86.1399	-36.2464	-84.8879	-29.7671	-56.5919	-9.80343
1652	-36.8724	-24.2269	-54.3383	-85.3887	-35.5578	-85.5139	-29.6419	-55.7781	-9.89107
1653	-37.561	-25.1033	-54.5261	-85.8269	-35.4952	-85.5139	-29.6419	-55.7155	-9.93489
1654	-37.7488	-24.7277	-54.1505	-86.3903	-34.2431	-85.5139	-28.922	-55.0269	-9.91611
1655	-37.874	-24.7277	-54.1505	-86.5781	-35.2448	-85.2635	-29.3758	-56.5919	-9.95993
1656	-37.9992	-24.6025	-54.0879	-87.1416	-36.3716	-85.3261	-29.0002	-55.9659	-10.3042
1657	-38.3748	-24.9155	-54.5887	-86.8286	-37.0602	-84.8253	-29.595	-57.3432	-9.77838
1658	-38.3748	-24.6025	-54.3383	-87.7676	-35.3074	-86.2025	-29.2193	-57.6562	-9.84725
1659	-38.0618	-24.2895	-54.0253	-87.3294	-35.4326	-85.0757	-29.3289	-58.0944	-9.81595
1660	-37.9366	-23.7886	-53.5245	-86.7034	-35.37	-84.7627	-29.2976	-57.7188	-9.79091
1661	-38.187	-24.1017	-54.5887	-88.2684	-35.8708	-84.4497	-29.6263	-55.8407	-9.95993
1662	-38.1244	-23.9138	-54.6513	-86.8912	-35.057	-84.2619	-29.0002	-56.8423	-9.92237
1663	-37.7488	-24.8529	-53.9001	-86.9538	-35.4326	-84.8253	-29.4071	-56.5919	-9.88481
1664	-37.8114	-24.1017	-53.9627	-87.8928	-35.683	-84.7627	-28.9689	-57.1554	-9.95367
1665	-37.9992	-24.4147	-54.2757	-86.4529	-34.2431	-85.4513	-29.3602	-57.531	-9.84099
1666	-38.2496	-24.2895	-54.3383	-86.3277	-35.37	-85.4513	-28.922	-57.531	-9.90985
1667	-38.3122	-24.7903	-54.2757	-87.1416	-35.5578	-84.3245	-29.2819	-56.6545	-9.89733
1668	-38.2496	-24.6651	-53.3992	-86.6408	-35.2448	-84.8879	-30.1427	-57.7188	-9.97871
1669	-38.1244	-24.3521	-54.2131	-87.4546	-35.1196	-84.7001	-29.8454	-56.4667	-10.323
1670	-37.6862	-24.7277	-55.9659	-86.4529	-35.37	-84.8879	-29.1724	-57.1554	-10.0851
1671	-38.0618	-24.7277	-54.0879	-86.766	-35.4952	-85.0131	-29.5167	-57.9692	-10.2291
1672	-38.1244	-24.6025	-53.1488	-88.2058	-35.4326	-85.1383	-30.4714	-56.6545	-10.4357
1673	-38.3122	-24.2895	-53.1488	-88.018	-34.3057	-85.5139	-29.595	-56.9675	-10.5046
1674	-37.8114	-24.4147	-53.7749	-87.0164	-35.996	-85.0131	-30.2053	-56.3415	-10.3606
1675	-38.3122	-24.3521	-53.5245	-87.4546	-35.1822	-85.3887	-29.9862	-55.9033	-10.4858
1676	-38.1244	-24.1643	-53.9627	-87.8302	-35.2448	-86.0147	-29.7202	-56.4041	-10.6047
1677	-38.1244	-24.5399	-53.8375	-87.5172	-35.4326	-85.0757	-29.8923	-54.2757	-10.4858
1678	-38.3748	-24.6651	-54.7139	-87.392	-34.9943	-84.2619	-29.188	-56.5919	-10.492
1679	-37.4358	-24.6025	-54.0879	-88.0806	-34.4935	-85.3887	-29.9393	-57.531	-10.2291
1680	-37.8114	-24.1643	-53.8375	-87.9554	-35.2448	-85.0131	-30.2523	-55.9659	-10.1978
1681	-37.874	-24.4773	-53.9001	-87.2668	-34.9943	-85.3887	-29.8141	-57.0928	-10.0225
1682	-37.8114	-27.0439	-54.0253	-87.3294	-34.7439	-85.5139	-29.6419	-55.4651	-9.97871
1683	-37.6862	-24.6025	-54.6513	-88.8318	-34.5561	-87.3294	-29.6732	-56.7797	-10.0413
1684	-37.4984	-24.3521	-55.2773	-88.018	-35.1822	-86.1399	-30.3618	-56.5919	-10.5859
1685	-38.187	-24.6025	-53.9001	-88.7066	-35.7456	-87.9554	-29.235	-56.7797	-11.1055
1686	-38.0618	-24.6651	-53.9627	-88.8944	-35.7456	-85.2635	-29.2976	-55.4025	-10.3543
1687	-37.561	-24.6651	-54.7139	-88.7692	-35.5578	-85.9521	-30.1897	-56.7797	-10.0914
1688	-37.3106	-24.6651	-53.8375	-87.2042	-35.057	-86.3277	-30.1897	-56.4667	-10.3981
1689	-37.561	-25.2911	-54.0879	-88.018	-35.683	-85.3261	-29.595	-57.7188	-10.1665
1690	-37.7488	-24.7277	-53.9627	-88.644	-34.4309	-85.5139	-29.6419	-57.6562	-10.0726
1691	-38.1244	-24.9155	-54.3383	-88.7692	-35.2448	-85.3261	-29.8454	-55.7155	-10.1978
1692	-37.561	-24.1643	-53.587	-89.3952	-35.1196	-85.3887	-29.6263	-57.844	-10.129
1693	-37.248	-24.5399	-53.5245	-88.331	-35.2448	-84.8253	-30.1271	-56.9675	-10.2542
1694	-37.561	-24.6025	-53.7123	-88.3936	-36.0586	-85.8269	-30.0488	-57.1554	-10.0851
1695	-37.3732	-24.6025	-53.4618	-89.27	-35.9334	-86.0147	-29.9862	-57.3432	-10.1039
1696	-38.1244	-24.2269	-53.8375	-87.8302	-35.9334	-85.7017	-30.3618	-56.9049	-10.0914
1697	-37.561	-24.6025	-53.7749	-88.7692	-35.4326	-85.4513	-29.3289	-56.6545	-10.0476
1698	-37.248	-24.6651	-53.7749	-89.0822	-35.7456	-86.1399	-29.6889	-56.5919	-10.1853
1699	-37.7488	-24.7277	-55.1521	-89.583	-35.683	-85.8895	-28.9846	-57.1554	-10.2166
1700	-37.1854	-24.6025	-53.5245	-88.8318	-35.6204	-86.2651	-29.4071	-55.7781	-10.2542
1701	-37.874	-24.6025	-54.6513	-89.7708	-35.6204	-86.9538	-29.3758	-55.7781	-10.4044
1702	-37.1228	-24.2269	-54.8391	-89.2074	-35.057	-86.7034	-29.548	-56.2163	-10.4357
1703	-37.3106	-24.1017	-54.4635	-89.6456	-35.4326	-85.7643	-29.595	-56.2789	-10.3856
1704	-36.6846	-24.4773	-54.6513	-89.0822	-35.057	-86.8286	-29.4071	-56.2163	-10.4733
1705	-37.1854	-24.4147	-54.7765	-88.4562	-35.8082	-86.9538	-29.3132	-57.0301	-10.4545
1706	-36.8098	-24.1643	-54.4009	-89.2074	-35.2448	-87.079	-29.861	-57.0928	-11.406
1707	-37.4984	-24.1017	-56.0911	-88.7692	-36.1212	-86.8286	-29.4228	-56.2163	-11.0617
1708	-38.6252	-24.5399	-54.7139	-88.7692	-35.9334	-86.3903	-29.3289	-56.6545	-10.9365
1709	-38.0618	-24.6025	-55.3399	-89.3952	-35.4326	-86.5781	-29.5167	-55.8407	-10.6924
1710	-37.874	-24.4147	-54.3383	-88.957	-34.7439	-87.705	-29.8141	-56.2163	-10.4357
1711	-37.4984	-24.9155	-54.0253	-88.018	-35.6204	-87.5798	-29.861	-55.5903	-11.8943
1712	-37.4358	-24.5399	-53.587	-89.9586	-35.7456	-86.8286	-29.3758	-55.8407	-12.2386
1713	-37.874	-24.3521	-53.7123	-89.7082	-35.8708	-87.2042	-28.7342	-55.5903	-11.4311
1714	-37.3106	-24.7277	-54.2131	-89.27	-36.1838	-87.705	-29.0002	-56.2789	-12.4327
1715	-37.561	-24.6025	-54.6513	-93.8399	-35.37	-87.8302	-29.5637	-57.531	-11.9319
1716	-37.7488	-24.1643	-54.2757	-96.344	-35.7456	-87.392	-28.9533	-56.7171	-12.0884
1717	-37.1228	-25.1033	-54.7139	-90.3342	-35.8082	-87.392	-29.6419	-57.5936	-11.719
1718	-37.6236	-24.1017	-54.4009	-94.9668	-36.0586	-87.7676	-29.2663	-57.7814	-11.838
1719	-36.8724	-24.7277	-54.7765	-94.5286	-35.996	-87.6424	-29.7202	-57.1554	-11.7503
1720	-37.0602	-24.4773	-55.0895	-92.4627	-36.0586	-87.4546	-28.6872	-55.4651	-10.7299
1721	-37.4984	-24.2895	-55.2147	-93.4017	-35.3074	-87.8928	-29.6263	-55.6529	-11.1431
1722	-37.1854	-23.8512	-56.2789	-90.6473	-36.2464	-88.2684	-29.2037	-56.8423	-10.7362
1723	-37.4984	-23.8512	-55.8407	-91.4611	-36.4342	-88.7692	-29.4228	-55.6529	-11.0242
1724	-38.187	-24.1643	-56.0285	-98.3473	-35.8708	-88.8318	-29.6106	-56.2163	-10.7237
1725	-36.935	-24.4147	-56.0911	-91.3985	-35.6204	-87.705	-29.6106	-56.5919	-10.9177
1726	-37.7488	-24.7903	-55.9033	-92.0871	-35.8708	-87.7676	-29.548	-56.0911	-12.3826
1727	-37.7488	-24.2269	-55.2773	-94.779	-36.4968	-89.3326	-29.6263	-57.0928	-11.6251
1728	-38.6878	-24.1643	-55.5903	-90.5221	-37.248	-88.5814	-29.3289	-56.5919	-10.7362
1729	-37.561	-24.6025	-56.4041	-90.1464	-36.622	-88.1432	-29.861	-58.0944	-11.237
1730	-37.6862	-26.6057	-56.7171	-91.7741	-37.4984	-89.896	-29.8141	-57.7188	-11.9882
1731	-37.8114	-24.8529	-56.0911	-90.8351	-36.935	-90.209	-29.2506	-56.8423	-10.5421
1732	-38.5626	-24.3521	-56.2163	-91.2733	-37.0602	-89.7708	-29.3915	-57.4684	-11.3559
1733	-37.8114	-24.7277	-55.8407	-89.896	-36.4968	-89.1448	-30.174	-57.6562	-11.838
1734	-37.9992	-23.8512	-55.7781	-90.2716	-36.4342	-87.7676	-30.3149	-58.0944	-11.0555
1735	-38.187	-24.4773	-57.0928	-91.0229	-36.4968	-88.7066	-29.7358	-57.3432	-10.129
1736	-37.3106	-24.3521	-57.2179	-90.8977	-36.3716	-88.644	-30.3931	-57.4058	-11.7441
1737	-37.8114	-24.2269	-57.0928	-91.3359	-36.6846	-89.27	-30.8157	-56.9049	-11.406
1738	-38.3122	-24.4147	-57.0928	-90.8351	-36.8724	-88.7066	-30.2992	-56.8423	-10.442
1739	-37.4358	-24.5399	-56.9675	-90.6473	-36.6846	-89.6456	-29.9706	-57.531	-10.2792
1740	-37.6862	-24.4147	-56.6545	-92.4627	-37.4358	-89.4578	-30.174	-57.1554	-10.2542
1741	-38.2496	-24.4147	-57.531	-92.5879	-37.561	-89.1448	-30.0801	-58.157	-10.1227
1742	-38.187	-24.8529	-55.9659	-91.8367	-37.248	-88.7066	-29.9706	-57.7814	-10.323
1743	-38.3748	-29.1098	-56.5293	-91.7741	-37.3732	-88.3936	-29.4228	-56.2163	-10.4795
1744	-37.6236	-25.6667	-56.6545	-92.7131	-37.1854	-88.7692	-29.6732	-56.1537	-10.2229
1745	-38.3748	-24.7277	-56.5293	-93.1513	-36.5594	-88.018	-30.2523	-57.3432	-10.5046
1746	-37.561	-24.6651	-56.3415	-93.1513	-36.5594	-88.7066	-30.6122	-56.7171	-10.3794
1747	-37.8114	-24.6025	-56.7171	-93.0261	-36.622	-88.8944	-30.3149	-56.7171	-11.4874
1748	-37.874	-24.9155	-57.0928	-92.4627	-37.874	-89.3326	-30.4714	-56.7797	-10.5046
1749	-38.7505	-25.4163	-55.7781	-91.9619	-36.4342	-88.644	-30.221	-55.7155	-10.7487
1750	-38.0618	-24.4147	-55.9033	-92.6505	-38.5	-90.0212	-30.7687	-55.0895	-10.3481
1751	-38.187	-25.1659	-56.0911	-92.5879	-37.9366	-89.2074	-30.9252	-56.7797	-10.4044
1752	-38.9383	-25.0407	-56.4667	-91.8993	-37.4984	-89.0822	-30.0958	-56.6545	-10.6924
1753	-38.6878	-25.1033	-55.4025	-96.657	-37.561	-89.4578	-30.1271	-56.2163	-10.7362
1754	-39.0009	-24.6651	-56.5919	-95.405	-38.5	-89.7082	-30.7374	-56.4667	-12.0571
1755	-38.5	-24.6025	-55.9033	-93.2765	-36.4968	-89.6456	-30.221	-57.9066	-11.8129
1756	-39.0635	-25.1033	-55.8407	-91.8993	-36.2464	-89.9586	-29.8923	-56.6545	-10.8677
1757	-38.1244	-24.7277	-56.3415	-92.4001	-36.2464	-90.7099	-30.6592	-57.9066	-10.9177
1758	-38.8757	-24.2269	-57.2179	-92.9635	-36.622	-90.3342	-29.548	-56.2789	-11.3935
1759	-39.4391	-23.6634	-57.0301	-93.7147	-36.0586	-89.8334	-30.7218	-57.4058	-11.3184
1760	-39.1887	-24.1017	-57.2179	-93.1513	-36.3716	-90.209	-30.3931	-56.7797	-10.7675
1761	-38.8757	-24.5399	-58.3448	-93.5269	-36.8098	-89.3952	-30.3931	-56.7171	-11.7816
1762	-38.7505	-25.1033	-58.2196	-94.9668	-36.622	-90.209	-30.5183	-54.9643	-11.7629
1763	-37.9992	-23.9764	-57.2179	-93.7773	-35.4952	-90.1464	-31.16	-56.4667	-11.1368
1764	-38.2496	-24.6025	-56.7797	-93.4643	-37.0602	-90.0838	-30.9409	-57.5936	-10.9929
1765	-37.8114	-24.4773	-57.2806	-93.6521	-36.3716	-89.9586	-31.2539	-57.7188	-11.1306
1766	-38.1244	-24.3521	-56.9049	-94.9042	-36.6846	-89.2074	-30.7531	-54.7765	-11.4937
1767	-38.3748	-23.9764	-56.6545	-94.9668	-36.5594	-89.7082	-31.1443	-57.531	-11.6564
1768	-38.8757	-24.8529	-56.6545	-94.2782	-36.4342	-89.6456	-30.9252	-57.0928	-10.8364
1769	-38.6878	-24.3521	-57.0928	-95.1546	-36.3716	-89.9586	-30.9565	-56.5293	-11.2746
1770	-38.5	-24.5399	-57.2806	-94.0904	-35.8708	-91.3359	-30.9565	-57.4058	-10.9177
1771	-38.7505	-24.2269	-57.1554	-93.0261	-36.5594	-89.4578	-31.0035	-56.8423	-11.55
1772	-39.5643	-25.0407	-56.9675	-93.4017	-36.2464	-90.8351	-31.2226	-57.2806	-11.6189
1773	-39.0635	-24.3521	-56.9675	-92.9009	-36.1212	-90.209	-30.9096	-57.9692	-11.1556
1774	-39.3765	-24.5399	-57.1554	-93.0261	-36.1838	-90.0838	-30.4244	-57.2806	-11.4123
1775	-38.9383	-23.9138	-57.1554	-93.7147	-36.622	-91.3985	-31.5826	-56.2789	-11.8693
1776	-38.3748	-23.6008	-57.4684	-94.153	-36.8724	-90.8977	-31.4574	-56.7171	-12.1948
1777	-39.5017	-24.2895	-56.7171	-93.1513	-37.4984	-91.3359	-30.9096	-57.844	-11.7128
1778	-38.6878	-24.6025	-57.1554	-92.5253	-36.5594	-90.9603	-30.8783	-56.0285	-11.2307
1779	-38.5626	-23.726	-56.8423	-92.3375	-37.1228	-91.7115	-31.3478	-56.7171	-11.2057
1780	-38.8131	-24.1017	-56.3415	-93.6521	-37.3732	-91.3359	-31.2539	-56.5293	-10.9866
1781	-38.9383	-23.6634	-55.9659	-95.6554	-37.6862	-91.6489	-31.0974	-56.5293	-10.9177
1782	-38.0618	-24.4147	-57.1554	-94.7164	-36.4342	-90.9603	-30.9096	-55.9659	-10.3355
1783	-38.8131	-23.5382	-56.5919	-94.9042	-36.4968	-91.7115	-31.4104	-57.3432	-10.3481
1784	-38.4374	-24.0391	-56.5293	-93.7147	-36.4968	-92.7757	-31.9895	-56.2789	-10.3606
1785	-38.1244	-23.7886	-57.0301	-95.092	-35.7456	-91.1481	-31.5043	-56.2789	-10.4545
1786	-38.3122	-24.1017	-56.6545	-93.7147	-37.3732	-91.8993	-31.5826	-56.4041	-10.3981
1787	-37.7488	-23.726	-56.0285	-95.092	-36.7472	-91.7115	-31.3478	-57.4058	-10.3606
1788	-37.6236	-24.1017	-56.7797	-94.4034	-37.4358	-92.5253	-31.786	-57.531	-10.467
1789	-37.9992	-23.9764	-56.0911	-94.7164	-37.248	-91.9619	-31.9425	-56.9049	-10.5609
1790	-38.187	-24.0391	-55.5903	-94.2782	-37.7488	-92.7757	-31.6452	-56.8423	-10.5985
1791	-38.187	-24.1643	-56.4667	-93.5269	-37.3106	-92.5253	-31.3478	-57.2806	-10.5609
1792	-38.5	-23.8512	-57.0928	-94.2156	-37.1854	-91.9619	-30.8313	-57.1554	-10.4357
1793	-38.187	-24.3521	-56.9049	-95.0294	-37.3106	-92.4001	-31.113	-56.9049	-10.3606
1794	-38.3748	-23.9138	-56.9049	-98.1595	-37.3106	-92.5253	-31.0504	-56.1537	-10.3856
1795	-38.2496	-23.9764	-56.3415	-98.2847	-37.874	-92.9635	-30.2836	-57.7188	-10.4983
1796	-37.9366	-24.6025	-56.9049	-95.7806	-38.4374	-93.5895	-30.9722	-57.4684	-10.3981
1797	-38.187	-24.0391	-57.3432	-96.7822	-38.0618	-93.1513	-32.1773	-57.7814	-10.3856
1798	-38.3748	-24.3521	-57.0928	-98.9107	-37.7488	-93.7147	-30.9722	-56.9049	-10.4357
1799	-38.1244	-24.1643	-57.4058	-96.1562	-38.3122	-93.5895	-30.8783	-57.3432	-10.5046
1800	-38.5626	-23.9764	-56.3415	-98.9107	-37.874	-93.2139	-31.3948	-58.157	-10.5046
1801	-38.5626	-24.1017	-57.0928	-94.5286	-38.8757	-93.4017	-30.7218	-57.2806	-10.3919
1802	-37.7488	-24.5399	-56.4041	-95.2172	-37.4984	-93.3391	-31.8956	-57.6562	-10.5296
1803	-38.2496	-23.9764	-57.4058	-94.3408	-37.7488	-93.0261	-30.7218	-56.9675	-10.3543
1804	-37.9366	-23.7886	-57.0928	-93.7773	-37.7488	-94.466	-31.0191	-56.7171	-10.5233
1805	-37.7488	-23.6008	-57.6562	-94.0278	-37.3106	-93.2139	-31.0035	-57.531	-10.5359
1806	-38.187	-24.0391	-55.7155	-95.2172	-37.6862	-93.8399	-30.7218	-57.9066	-10.492
1807	-38.3748	-24.6025	-56.0285	-93.7147	-38.5626	-93.0261	-31.5513	-55.4651	-10.4294
1808	-38.4374	-24.7903	-56.5919	-95.405	-37.7488	-93.4643	-31.5043	-57.4684	-10.3856
1809	-38.7505	-24.7903	-55.8407	-95.0294	-37.3106	-94.4034	-31.3165	-57.2806	-10.5672
1810	-39.0009	-24.1643	-56.4667	-93.7147	-38.5	-94.0904	-32.1147	-57.6562	-10.7925
1811	-38.5626	-24.9155	-56.9675	-95.2798	-38.5	-94.0278	-30.8626	-57.844	-10.5046
1812	-38.6252	-24.4773	-56.7171	-95.2172	-39.6895	-94.0278	-31.3948	-57.9692	-10.5046
1813	-38.5626	-24.9155	-55.9659	-98.9107	-37.0602	-94.3408	-30.9878	-56.7171	-10.5797
1814	-38.5626	-25.0407	-56.7171	-96.9074	-38.5	-93.7147	-30.0958	-58.783	-10.4357
1815	-39.1261	-24.8529	-56.9675	-95.4676	-37.7488	-93.2765	-29.9862	-58.47	-10.3981
1816	-39.0009	-24.6025	-57.2806	-94.6538	-37.9366	-93.9025	-30.3618	-57.0928	-10.5922
1817	-38.8131	-24.7277	-57.5936	-94.779	-37.561	-94.466	-30.5653	-57.531	-10.611
1818	-39.1261	-24.6025	-57.531	-95.9058	-37.4358	-94.2156	-30.5183	-56.5919	-10.5484
1819	-39.4391	-24.9155	-57.4058	-95.5302	-37.874	-93.5269	-30.7061	-56.5919	-10.4357
1820	-38.5	-24.9155	-57.6562	-95.6554	-38.2496	-94.153	-31.1913	-56.1537	-10.4044
1821	-38.6252	-24.9781	-57.2806	-95.1546	-38.8757	-93.4017	-30.8313	-56.8423	-10.3919
1822	-39.5017	-25.1033	-57.9066	-95.092	-37.7488	-94.2156	-31.2382	-57.0301	-10.6172
1823	-39.3765	-24.7903	-58.5952	-94.7164	-39.0635	-93.9025	-30.6435	-57.4058	-10.4545
1824	-38.8131	-24.9155	-58.0318	-93.9651	-37.9992	-94.2156	-30.8	-57.844	-10.3794
1825	-38.8131	-25.2285	-57.9692	-94.5286	-37.3106	-93.5895	-30.7687	-58.9082	-10.4607
1826	-39.8147	-24.7277	-58.157	-95.9684	-37.3732	-93.2765	-30.9096	-58.7204	-10.442
1827	-39.0009	-24.3521	-57.5936	-96.4692	-38.3748	-94.2782	-31.1913	-58.783	-10.467
1828	-38.8757	-24.5399	-57.531	-95.1546	-37.4984	-93.7773	-30.9878	-57.9692	-10.4232
1829	-39.4391	-24.6651	-57.9066	-95.5928	-38.1244	-93.7773	-31.6608	-58.2196	-10.5797
1830	-39.4391	-24.3521	-57.6562	-96.9074	-38.4374	-92.8383	-31.6139	-57.9692	-10.3856
1831	-39.4391	-25.1033	-57.6562	-97.9717	-37.4358	-93.2139	-31.3791	-58.2822	-10.5171
1832	-39.4391	-24.4773	-58.6578	-100.789	-39.1261	-94.4034	-31.5826	-57.2806	-10.4733
1833	-39.5643	-25.1033	-57.9692	-106.548	-37.561	-93.3391	-31.3321	-59.1586	-10.5734
1834	-39.1261	-24.9781	-58.5326	-100.038	-38.5	-94.0278	-31.7234	-57.4684	-10.3794
1835	-39.6269	-25.3537	-59.409	-98.4725	-38.2496	-93.9025	-31.4887	-57.4058	-10.323
1836	-40.0651	-24.9155	-59.3464	-97.8465	-38.8757	-93.2139	-31.3321	-57.7188	-10.2479
1837	-39.8773	-25.4163	-59.409	-98.9107	-39.1261	-93.4643	-31.2539	-58.8456	-10.6298
1838	-40.3781	-25.2911	-59.409	-100.163	-39.2513	-93.5895	-31.5982	-59.2212	-10.5233
1839	-39.5017	-25.2911	-59.3464	-98.8481	-38.5626	-92.9635	-31.0504	-57.4058	-10.5484
1840	-40.5033	-25.2911	-59.0334	-101.352	-39.1887	-93.2765	-31.4574	-57.9692	-10.5296
1841	-39.9399	-24.6651	-59.096	-96.344	-39.4391	-93.4643	-31.3165	-57.9692	-10.7425
1842	-39.3765	-24.6025	-59.5342	-96.344	-39.3139	-93.7773	-31.1443	-56.2163	-10.3168
1843	-39.6895	-24.9155	-59.722	-96.657	-39.8147	-92.9635	-31.0035	-57.4058	-10.3606
1844	-39.7521	-24.2895	-59.0334	-95.5302	-39.4391	-93.6521	-31.6765	-58.4074	-10.4482
1845	-40.0651	-24.6025	-58.5952	-99.8497	-43.4456	-94.5286	-31.8017	-58.7204	-10.4044
1846	-40.1277	-25.1033	-59.2838	-95.9684	-38.2496	-94.6538	-31.3008	-58.157	-10.8864
1847	-40.4407	-24.2895	-58.9082	-100.538	-38.6878	-94.6538	-31.9112	-58.2822	-10.4795
1848	-39.4391	-24.8529	-58.5952	-95.5928	-38.8131	-94.0278	-31.5669	-58.3448	-10.467
1849	-39.8147	-24.7903	-58.47	-94.7164	-38.5	-94.779	-31.3635	-57.9692	-10.2729
1850	-40.2529	-24.9155	-59.3464	-95.5928	-39.8147	-95.092	-31.7078	-57.6562	-10.3731
1851	-40.4407	-24.9155	-59.3464	-94.8416	-40.1277	-94.7164	-32.1147	-58.783	-10.492
1852	-40.8163	-25.0407	-59.0334	-96.031	-39.6895	-94.5912	-31.7234	-58.2822	-10.4983
1853	-40.0025	-24.4773	-59.3464	-96.5944	-39.4391	-95.092	-32.2555	-57.6562	-10.4044
1854	-40.5659	-25.4163	-58.5326	-97.4708	-38.4374	-95.2798	-31.9269	-59.7846	-10.4232
1855	-40.5659	-25.7293	-58.0944	-100.163	-39.2513	-95.092	-31.833	-58.5952	-10.4232
1856	-40.8789	-25.0407	-58.2196	-98.3473	-39.6895	-94.9042	-31.6765	-58.0944	-10.3981
1857	-40.4407	-25.4789	-58.2822	-97.283	-38.5	-94.6538	-31.2539	-57.3432	-10.3731
1858	-40.2529	-25.4163	-59.2212	-96.7822	-39.4391	-95.1546	-31.5356	-57.9066	-10.5859
1859	-40.5033	-24.9781	-58.8456	-98.7229	-41.0667	-95.3424	-32.0521	-57.531	-10.3919
1860	-40.0651	-25.4789	-58.2196	-96.0936	-42.0057	-94.7164	-31.7704	-55.8407	-10.4357
1861	-39.9399	-25.1033	-58.2822	-96.657	-42.0683	-96.5944	-31.6452	-58.47	-10.3919
1862	-40.2529	-25.5415	-58.6578	-95.0294	-41.8805	-96.5944	-32.5998	-57.2806	-10.4607
1863	-40.5659	-25.1033	-57.844	-95.718	-41.5675	-95.405	-32.5529	-57.1554	-10.3355
1864	-40.4407	-24.8529	-57.7814	-96.5944	-40.1277	-95.7806	-32.4433	-57.9066	-10.3481
1865	-40.0651	-25.0407	-58.3448	-95.4676	-39.1887	-96.2814	-32.2242	-58.0944	-10.3293
1866	-40.6285	-25.6041	-58.0318	-95.8432	-39.1261	-95.6554	-32.7094	-58.3448	-10.3856
1867	-40.4407	-25.4163	-59.096	-96.4692	-39.3765	-96.0936	-32.7563	-59.9724	-10.4357
1868	-40.3155	-25.4789	-58.2196	-95.092	-39.1261	-94.779	-32.9441	-57.3432	-10.492
1869	-39.6895	-25.1659	-58.157	-96.4692	-39.3139	-95.405	-31.9269	-57.7814	-10.4983
1870	-40.8163	-25.4789	-58.5952	-95.9058	-39.3139	-96.0936	-31.9425	-56.7171	-10.323
1871	-40.1903	-25.7919	-57.7188	-97.0326	-39.8773	-95.718	-32.2399	-58.2822	-10.442
1872	-40.5659	-26.1675	-58.9708	-95.9684	-40.3781	-95.5928	-32.772	-57.7188	-10.4983
1873	-40.8163	-25.8545	-58.9082	-96.1562	-39.7521	-95.6554	-32.3181	-58.3448	-10.5859
1874	-40.0025	-25.7919	-58.4074	-96.4692	-39.3139	-94.9668	-32.099	-58.0944	-10.4733
1875	-40.3781	-25.9171	-58.783	-96.657	-39.6895	-95.9684	-32.3494	-59.0334	-10.4294
1876	-40.0651	-25.9797	-58.3448	-95.7806	-39.5017	-96.2188	-31.5669	-58.2196	-10.4545
1877	-40.1903	-25.9797	-58.2196	-95.5928	-39.5017	-95.405	-31.7547	-57.531	-10.3856
1878	-39.8147	-25.1033	-58.2196	-99.2237	-39.0009	-95.9684	-32.0677	-59.6594	-10.5233
1879	-40.0651	-25.6667	-57.9692	-96.7196	-40.1903	-95.3424	-31.8486	-57.7188	-10.4795
1880	-40.1903	-25.7293	-57.531	-96.1562	-39.1261	-95.092	-31.8799	-57.9066	-10.4232
1881	-40.4407	-25.7293	-57.844	-95.5302	-40.4407	-96.0936	-31.9425	-56.9049	-10.5672
1882	-39.3765	-25.4789	-57.531	-97.9091	-40.9415	-96.031	-31.8799	-57.4058	-10.4795
1883	-39.6895	-25.6667	-58.7204	-96.2188	-40.0651	-95.9684	-31.52	-57.2179	-10.442
1884	-39.3765	-25.2911	-57.6562	-98.2847	-40.6285	-95.9684	-31.8486	-58.4074	-10.4545
1885	-40.1903	-25.7293	-57.9692	-97.6586	-40.1903	-95.718	-32.2399	-58.5952	-10.3168
1886	-40.1903	-26.1675	-57.531	-97.283	-39.1261	-96.1562	-31.7391	-58.4074	-10.4607
1887	-40.3155	-26.3553	-58.157	-95.7806	-40.3781	-97.0326	-32.412	-55.7155	-10.3355
1888	-40.0651	-26.0423	-57.5936	-97.4082	-40.6911	-96.7196	-33.1319	-56.9049	-10.3355
1889	-39.8773	-26.4805	-57.7188	-96.2814	-40.5033	-97.4708	-32.3651	-58.5326	-10.467
1890	-39.3139	-26.0423	-57.7814	-98.2847	-40.6911	-97.1578	-31.9269	-59.5342	-10.2855
1891	-39.1261	-26.1049	-57.4684	-97.7212	-40.7537	-97.283	-32.2868	-58.783	-10.4232
1892	-39.1261	-25.7293	-58.2822	-96.7822	-41.1293	-98.0343	-31.4417	-58.2196	-10.6235
1893	-39.2513	-25.7293	-57.844	-96.97	-40.3155	-97.4708	-31.6295	-58.2822	-10.5609
1894	-39.6895	-26.2301	-57.9066	-97.8465	-40.5033	-97.0326	-31.6295	-58.0944	-10.3794
1895	-39.9399	-25.8545	-58.0944	-98.0969	-42.444	-101.415	-31.2226	-58.5326	-10.3355
1896	-39.8147	-26.2927	-58.2196	-96.9074	-40.2529	-97.4082	-31.9582	-58.0944	-10.467
1897	-39.8147	-25.7919	-58.0318	-97.9717	-40.6285	-97.9717	-31.9425	-57.4058	-10.2354
1898	-39.8147	-26.0423	-57.3432	-97.283	-41.0041	-97.7212	-31.8799	-57.2806	-10.4983
1899	-39.9399	-26.2927	-59.6594	-97.4082	-40.9415	-98.2847	-31.6608	-57.6562	-10.4545
1900	-39.8147	-26.2301	-58.2822	-97.9091	-42.0683	-98.7229	-31.5982	-58.6578	-10.4545
1901	-39.9399	-26.4179	-59.5342	-98.5977	-41.6927	-97.1578	-32.1303	-57.4058	-10.442
1902	-38.8757	-25.9171	-59.3464	-97.9091	-43.2578	-97.9717	-31.9112	-58.2196	-10.5171
1903	-39.8773	-25.8545	-62.2261	-97.3456	-42.0057	-98.2221	-32.099	-56.9675	-10.5421
1904	-39.9399	-25.3537	-60.035	-98.5977	-42.3813	-96.8448	-32.6937	-56.7797	-10.4607
1905	-39.5017	-25.4789	-58.4074	-98.0969	-40.1277	-97.6586	-32.146	-57.2179	-10.4607
1906	-39.3139	-26.4805	-58.2196	-97.0326	-41.4423	-96.7196	-32.5685	-57.6562	-10.5609
1907	-40.0025	-27.2943	-59.722	-97.2204	-48.3285	-97.6586	-32.0208	-59.3464	-10.5609
1908	-40.1903	-26.4179	-59.3464	-97.0952	-44.3846	-96.5318	-32.412	-57.9066	-10.4232
1909	-40.3155	-26.0423	-59.096	-98.0343	-43.07	-96.97	-31.9112	-58.3448	-10.4983
1910	-39.8773	-26.4179	-58.2196	-97.596	-41.0041	-97.2204	-31.786	-58.47	-10.6485
1911	-39.5643	-27.1691	-58.2822	-96.9074	-40.5033	-97.2204	-32.6155	-58.5326	-10.5108
1912	-40.4407	-25.9171	-58.5952	-99.0985	-42.6944	-97.4082	-32.5059	-58.3448	-10.4545
1913	-40.3781	-26.3553	-62.1009	-97.9091	-41.1919	-96.8448	-32.6937	-57.7188	-10.5609
1914	-39.8773	-25.8545	-58.8456	-97.6586	-39.9399	-96.97	-32.5059	-57.4058	-10.4294
1915	-40.6285	-26.3553	-59.409	-98.0969	-40.4407	-96.9074	-31.5982	-57.2179	-10.5922
1916	-40.6285	-25.9797	-59.9098	-97.6586	-44.5098	-97.5334	-32.0208	-57.9066	-10.6611
1917	-41.3797	-26.0423	-60.2854	-100.789	-42.9448	-97.4082	-32.7094	-57.1554	-10.5046
1918	-40.4407	-26.0423	-59.8472	-98.5977	-42.5692	-97.6586	-31.5982	-59.1586	-10.6798
1919	-40.2529	-25.5415	-61.9131	-98.4725	-41.7553	-97.7839	-31.6765	-58.3448	-10.3731
1920	-40.2529	-25.8545	-61.0993	-98.5977	-41.4423	-97.4708	-31.8173	-57.9066	-10.5609
1921	-40.2529	-26.0423	-59.8472	-98.5351	-41.1919	-96.4692	-32.0521	-58.783	-10.6047
1922	-39.9399	-26.1049	-60.7236	-97.9717	-40.9415	-97.9091	-31.9112	-57.531	-10.5985
1923	-40.5033	-26.2927	-60.7236	-97.9091	-40.8789	-97.4708	-32.2712	-56.2163	-10.5734
1924	-40.4407	-25.7919	-60.4732	-98.5351	-40.9415	-97.1578	-31.2539	-57.7814	-10.5546
1925	-39.8147	-25.8545	-60.7236	-97.9091	-40.7537	-97.6586	-31.3791	-58.2822	-10.9678
1926	-40.8163	-25.6041	-60.0976	-98.7229	-41.5049	-98.2847	-31.6139	-59.409	-10.8489
1927	-39.8147	-25.6667	-60.4732	-99.0359	-47.8903	-97.9091	-31.473	-58.8456	-10.4733
1928	-39.6895	-25.7293	-60.2854	-99.1611	-41.1293	-97.4708	-32.3807	-59.3464	-11.1368
1929	-39.8773	-26.4805	-60.1602	-98.0969	-44.322	-98.2847	-31.8486	-60.0976	-10.5046
1930	-39.8773	-26.3553	-60.1602	-97.3456	-42.0683	-97.6586	-32.0051	-57.9066	-10.7863
1931	-40.3781	-26.1049	-60.661	-99.1611	-41.0667	-98.9107	-31.9425	-57.9692	-10.7612
1932	-40.4407	-26.2301	-60.8488	-98.2847	-41.3797	-98.2221	-31.5513	-59.409	-10.899
1933	-40.3781	-25.7919	-60.348	-97.8465	-41.5675	-98.4099	-31.5513	-58.5326	-12.1698
1934	-40.0651	-26.0423	-60.661	-97.8465	-46.1375	-98.0343	-31.473	-59.1586	-11.1181
1935	-39.3765	-25.6041	-61.4123	-98.9733	-42.1309	-97.6586	-31.8486	-59.409	-11.3685
1936	-40.1277	-25.8545	-59.4716	-97.4708	-41.8179	-97.9091	-31.7547	-59.5968	-11.1368
1937	-40.8163	-25.9171	-61.4123	-100.288	-41.6301	-98.2847	-31.5669	-58.5952	-11.4436
1938	-40.5659	-25.4789	-61.2871	-97.9717	-41.1293	-98.4099	-31.6139	-57.4684	-11.0492
1939	-40.4407	-27.4821	-61.0367	-98.5351	-41.0667	-97.9717	-31.8799	-58.6578	-11.1306
1940	-39.4391	-28.2334	-60.2854	-98.4725	-41.6301	-98.0343	-31.8643	-57.2179	-10.9929
1941	-39.8773	-26.1049	-60.7863	-97.4708	-41.7553	-98.6603	-32.1773	-57.9066	-10.755
1942	-39.4391	-25.8545	-61.2871	-98.8481	-42.5692	-98.1595	-31.7704	-58.157	-10.8364
1943	-40.3155	-26.3553	-60.9114	-101.477	-41.6927	-98.5977	-31.4887	-58.8456	-10.7675
1944	-40.1277	-25.8545	-61.2245	-99.9749	-41.9431	-98.1595	-31.7234	-58.5952	-10.8927
1945	-39.1261	-25.6667	-61.0993	-99.4741	-41.5675	-98.5351	-31.6452	-56.4041	-11.0179
1946	-39.2513	-26.5431	-61.7253	-98.6603	-42.5066	-98.9733	-32.0208	-58.2196	-10.8927
1947	-38.8757	-25.8545	-60.8488	-99.7245	-41.5675	-98.0969	-32.0834	-56.4041	-11.1368
1948	-39.7521	-26.1049	-61.0367	-100.1	-42.1309	-98.7855	-32.3651	-56.9049	-11.1306
1949	-39.7521	-27.983	-61.1619	-101.039	-42.1309	-98.2221	-31.8643	-56.4041	-11.2933
1950	-39.0635	-26.7935	-61.6001	-101.853	-41.4423	-97.9091	-31.9738	-57.5936	-11.3184
1951	-39.6895	-26.6683	-61.3497	-103.042	-42.2561	-98.5351	-32.1773	-59.2212	-11.262
1952	-39.7521	-30.4244	-62.1635	-100.413	-42.0683	-98.4725	-32.0364	-57.9066	-10.949
1953	-39.2513	-26.4179	-62.2887	-100.351	-42.1935	-99.0985	-32.3338	-56.8423	-10.8301
1954	-39.6895	-26.8561	-60.9741	-98.9107	-42.6318	-98.5977	-32.4746	-57.7188	-11.2057
1955	-39.8773	-26.4179	-61.3497	-99.0985	-42.0057	-99.5367	-31.7234	-58.6578	-11.5625
1956	-39.7521	-26.2927	-61.0993	-106.047	-42.2561	-99.1611	-31.9582	-58.8456	-12.1009
1957	-40.6285	-26.1675	-61.6001	-100.789	-42.1935	-99.0985	-31.6921	-58.9082	-11.7691
1958	-40.0651	-26.4805	-61.0993	-101.603	-43.5082	-99.9749	-31.5043	-58.2196	-11.55
1959	-40.0025	-26.7935	-61.7253	-108.864	-43.07	-98.6603	-31.2382	-58.6578	-11.7879
1960	-40.0025	-26.2927	-62.4139	-99.3489	-41.9431	-99.2863	-31.5513	-57.0928	-11.6001
1961	-39.6895	-25.8545	-62.3513	-98.9733	-42.8822	-98.2221	-31.0974	-57.4684	-10.7049
1962	-39.8773	-25.6041	-61.4749	-99.2863	-42.757	-99.2863	-31.4104	-57.9066	-11.5438
1963	-40.1277	-27.2943	-60.9741	-100.413	-42.444	-98.0969	-32.1147	-56.6545	-10.5233
1964	-40.3155	-26.1049	-60.7863	-101.665	-41.7553	-99.6619	-31.8643	-58.8456	-10.9052
1965	-40.0651	-25.7919	-61.7879	-99.4741	-42.6944	-100.476	-31.3008	-59.4716	-11.6502
1966	-40.8789	-26.0423	-61.9757	-101.164	-43.696	-98.5351	-32.1616	-57.4684	-10.8927
1967	-41.5675	-25.8545	-62.2261	-99.7871	-43.07	-97.7839	-32.1929	-59.1586	-10.7863
1968	-40.8163	-25.7919	-61.7253	-100.038	-41.5049	-98.9107	-32.5529	-58.783	-10.8802
1969	-41.0667	-25.7919	-62.1635	-99.4115	-41.4423	-99.4115	-32.0521	-58.4074	-11.1306
1970	-40.5033	-26.2301	-61.8505	-100.038	-42.6944	-99.5993	-32.1929	-58.157	-10.4858
1971	-41.2545	-26.6057	-61.1619	-99.7871	-41.7553	-99.5993	-31.3478	-58.7204	-10.6298
1972	-40.8163	-26.8561	-61.2871	-99.8497	-41.6301	-99.7245	-32.9598	-57.7188	-10.5985
1973	-41.1919	-26.4179	-61.4123	-99.4115	-42.6944	-100.038	-31.8017	-58.157	-10.6298
1974	-40.9415	-26.7935	-61.5375	-100.1	-41.2545	-98.9733	-31.7234	-56.1537	-10.6298
1975	-41.5049	-26.9813	-61.4123	-100.538	-42.3813	-99.8497	-31.5669	-60.9114	-10.6861
1976	-40.5659	-27.2943	-60.9741	-100.288	-42.6944	-99.0985	-31.8173	-56.7171	-10.6611
1977	-41.2545	-27.0439	-61.2871	-100.413	-42.5066	-99.4741	-31.9895	-57.0928	-10.6485
1978	-40.7537	-27.1691	-61.7253	-100.288	-42.0683	-99.5993	-31.9269	-56.5919	-10.6548
1979	-40.7537	-26.0423	-61.8505	-99.8497	-41.8179	-99.9123	-32.1616	-55.9033	-10.5797
1980	-40.9415	-26.7309	-61.6001	-101.164	-43.696	-98.8481	-32.0364	-56.4667	-10.6485
1981	-40.1277	-27.1065	-61.7879	-101.728	-42.3187	-99.5993	-31.9582	-55.7155	-11.1807
1982	-40.5033	-26.1049	-61.8505	-101.54	-42.0057	-100.038	-32.0051	-56.0911	-11.3872
1983	-40.3781	-26.9813	-62.7269	-99.1611	-42.6318	-98.9107	-32.2086	-57.2179	-10.467
1984	-40.0025	-26.6057	-62.3513	-99.2863	-41.3797	-99.1611	-31.7547	-58.6578	-10.5233
1985	-40.2529	-26.6683	-62.6643	-99.9749	-42.757	-99.3489	-32.2555	-57.6562	-10.636
1986	-40.4407	-26.7935	-62.2261	-100.351	-42.757	-100.288	-32.0364	-56.4667	-10.5171
1987	-40.5659	-27.3569	-62.4765	-98.5351	-42.2561	-100.351	-32.2712	-58.47	-10.8614
1988	-40.6911	-26.6683	-62.1009	-100.288	-42.8822	-98.9107	-32.2086	-57.2179	-10.7049
1989	-40.2529	-27.1691	-62.4139	-99.9123	-41.3171	-99.7871	-32.3338	-57.9066	-10.8238
1990	-40.7537	-27.1691	-62.4765	-101.916	-41.8805	-100.413	-32.1616	-58.5952	-10.7675
1991	-40.4407	-26.7309	-62.1635	-100.476	-46.5131	-100.476	-32.3338	-58.9082	-10.6736
1992	-40.8163	-27.2943	-62.7895	-99.7245	-42.8822	-99.5367	-32.2555	-57.9692	-10.8364
1993	-41.0667	-27.0439	-61.8505	-99.4115	-41.1919	-99.7245	-31.9895	-57.844	-10.8051
1994	-41.2545	-27.1691	-61.7253	-101.164	-43.07	-100.601	-32.412	-57.9066	-10.8551
1995	-40.7537	-26.9813	-61.8505	-101.79	-42.8196	-101.477	-31.8799	-58.157	-10.7487
1996	-41.0667	-26.6683	-61.6001	-100.288	-43.5082	-100.351	-31.9582	-57.844	-11.262
1997	-41.6301	-26.5431	-61.5375	-100.538	-42.6944	-99.8497	-31.3478	-57.9066	-10.7362
1998	-41.0667	-26.6683	-62.7895	-99.8497	-43.07	-99.6619	-31.8956	-58.2822	-10.7675
1999	-40.5659	-26.6683	-62.6643	-101.164	-43.383	-100.038	-31.9269	-58.157	-10.7925
[truncated: 16,200 more rows]

## Sheet: A15sD-40mV
time in ms	1	2	3	4	5	6	7	9*	10	11		*9 without activation
1	0.813822	0.876424	0.75122	1.37724	0.438212	0.500814	0.907725	0.71992	-1.00163	-0.037561
2	0.813822	0.37561	1.12683	0.500814	0.626017	0.438212	0.73557	0.75122	-0.563415	0.037561
3	0.626017	0.939025	0.876424	0.626017	1.25203	0.313008	0.970326	0.939025	0	0.0250407
4	0.500814	0.563415	0	0.813822	0.876424	0.187805	0.813822	1.40854	-1.12683	0.0187805
5	0.813822	0.876424	0.75122	0.500814	1.12683	0.125203	0.532114	0.657318	-0.626017	0.0187805
6	0.500814	0.75122	0.187805	1.06423	1.00163	-0.250407	0.75122	1.59634	-0.438212	0.0250407
7	0.626017	0.563415	0.688619	0.438212	0.813822	0.125203	0.438212	1.18943	-0.125203	0.0626017
8	0.813822	0.37561	0.876424	0.187805	0.876424	0.187805	0.563415	0.563415	-0.813822	0.0250407
9	0.626017	0.37561	0.563415	1.37724	0.688619	0.37561	0.954676	1.00163	-1.50244	0.00626017
10	0.187805	0.500814	1.18943	1.25203	1.00163	0.250407	1.17378	1.34594	-0.813822	0
11	0.626017	0.75122	1.06423	1.12683	0.626017	0	0.37561	0.876424	-1.43984	-0.0125203
12	0.688619	0.438212	0.813822	0.876424	1.06423	0.187805	0.71992	1.12683	-0.876424	0.0563415
13	0.75122	0.37561	0.939025	1.37724	0.75122	0.0626017	0.406911	0.532114	-0.438212	0.00626017
14	0.626017	0.563415	1.12683	1.00163	0.626017	0.688619	0.641667	0.75122	-0.37561	0.0187805
15	0.500814	0.37561	0.500814	0.876424	0	0.187805	0.672968	1.22073	-0.187805	0.0438212
16	0.438212	0.37561	0.876424	0.688619	0.250407	0.500814	0.391261	0.532114	-0.75122	0.0187805
17	0.813822	0.500814	1.00163	0.876424	1.37724	0.626017	0.641667	1.40854	-0.876424	0.0187805
18	0.626017	0.813822	0.563415	1.06423	0.626017	0.500814	0.500814	1.31464	-1.56504	-0.0187805
19	0.813822	0.563415	0.813822	0.813822	0.500814	0.438212	0.876424	1.25203	-0.813822	0.0500814
20	0.626017	0.500814	0.939025	0.939025	1.75285	0.563415	0.672968	1.15813	-0.688619	0.0125203
21	0.125203	1.06423	0.438212	1.31464	0.500814	0.250407	0.798172	0.813822	-1.18943	0.0187805
22	0.813822	0.563415	0.939025	0.626017	0.876424	0.250407	0.71992	0.845123	-1.00163	-0.00626017
23	0.688619	0.75122	1.12683	0.313008	0.939025	0.125203	0.798172	1.87805	0.125203	-0.037561
24	0.500814	1.06423	0.939025	0.626017	0.75122	0.313008	0.641667	1.56504	0.0626017	0.0813822
25	0.688619	0.563415	0.563415	0.75122	0.939025	0	0.798172	1.15813	-0.438212	0.0688619
26	0.37561	0.939025	-0.250407	0.688619	0.813822	0.187805	0.547765	0.876424	-0.626017	0.0500814
27	0.37561	0.876424	0.125203	0.688619	1.12683	0.250407	0.782521	0.845123	-0.563415	0.0563415
28	0.688619	0.813822	0.939025	0.438212	0.187805	0.250407	0.813822	1.75285	-0.688619	0.0688619
29	0.187805	1.06423	0.500814	0.688619	0.438212	0.37561	0.234756	1.28333	-0.876424	-0.0313008
30	-0.125203	0.37561	0.500814	0.626017	0.37561	-0.37561	0.704269	0.75122	-0.500814	0.037561
31	0.37561	0.688619	0.688619	0.75122	0.438212	0.37561	0.985977	0.845123	-1.50244	-0.00626017
32	0.250407	0.37561	0.813822	0.563415	0.75122	0	0.406911	1.00163	-1.12683	0.0313008
33	0.75122	0.37561	0.939025	1.06423	0.813822	0.37561	0.626017	1.00163	-1.00163	0.0313008
34	0.563415	0.313008	0.939025	0.876424	1.00163	0.250407	0.422561	1.37724	-0.939025	-0.0438212
35	0.313008	0.187805	1.12683	0.876424	0.813822	0.563415	0.876424	0.71992	-1.31464	-0.00626017
36	0.250407	0.187805	0.688619	0.75122	0.813822	0.313008	0.563415	1.22073	-0.626017	0.0187805
37	0.876424	0.688619	0.500814	1.43984	0.500814	0.500814	0.37561	0.71992	-1.06423	-0.0125203
38	0.313008	0.813822	1.12683	0.876424	0.313008	0.313008	0.71992	1.40854	-0.313008	0.0125203
39	0.438212	0.876424	0.876424	0.438212	0.939025	0.313008	1.09553	-0.0313008	-1.31464	-0.00626017
40	0.688619	1.31464	0.626017	1.25203	0.813822	0.626017	0.594716	1.59634	-0.688619	0.037561
41	0.688619	0.75122	1.06423	1.06423	1.12683	0.626017	0.907725	1.00163	-0.563415	0.0187805
42	0.125203	0.939025	0.75122	1.12683	0.813822	0.438212	0.71992	1.00163	-1.06423	0
43	0.563415	0.626017	0.75122	0.876424	0.187805	0.250407	0.813822	0.907725	-0.688619	0
44	0.626017	0.75122	0.688619	0.75122	0.75122	0.500814	0.876424	1.22073	-0.75122	0.00626017
45	0.626017	0.75122	0.438212	0.939025	1.56504	0.313008	1.00163	0.657318	-0.0626017	0.037561
46	0.500814	0.688619	0.438212	0.688619	1.18943	0.563415	0.579066	1.09553	0	0.0313008
47	0.313008	0.626017	0.37561	0.939025	0.500814	0	0.71992	0.71992	-0.500814	0.0187805
48	0.37561	1.18943	0.688619	0.75122	0.688619	0.250407	0.547765	1.03293	-1.12683	-0.0313008
49	0.438212	0.688619	0.813822	1.12683	1.62764	0.438212	0.829472	1.47114	-0.876424	0.0876424
50	0.563415	0	0.626017	0.688619	0.876424	0.313008	0.657318	1.62764	-1.25203	-0.037561
51	0	0.939025	1.12683	0.688619	0.626017	0.37561	0.626017	0.37561	-0.500814	0.0438212
52	0.438212	0.626017	0.688619	0.688619	0.563415	0.187805	0.422561	0.845123	-0.75122	-0.0187805
53	0.500814	1.06423	0.500814	0.813822	0.876424	0.250407	0.422561	0.970326	-0.688619	0.0250407
54	0.563415	0.438212	0.75122	1.50244	0.688619	0.250407	1.37724	1.43984	-0.563415	0.037561
55	0.37561	0.0626017	0.563415	1.18943	1.43984	0.313008	0.532114	1.00163	-2.12846	0
56	0.626017	0.313008	0.688619	0.939025	0.75122	0.500814	0.71992	0.563415	-0.876424	0
57	0.187805	0.75122	1.31464	0.563415	0.37561	0.250407	0.328659	0.563415	-1.18943	0.0813822
58	0.313008	0.75122	0.939025	0.500814	0.75122	0.313008	0.485163	0.594716	-1.18943	0.0125203
59	0.876424	0.187805	0.75122	0.75122	0.500814	0.438212	0.344309	0.876424	-0.563415	-0.0813822
60	0.0626017	1.06423	0.939025	1.06423	0.688619	0.313008	0.594716	1.12683	-0.876424	0.0313008
61	0.563415	1.06423	0.688619	1.00163	1.12683	0.438212	1.03293	1.34594	-0.688619	0.0626017
62	0.563415	0.688619	1.12683	0.688619	0.563415	0.500814	0.73557	1.37724	-0.688619	0.0626017
63	0.939025	0.500814	0.75122	1.06423	0.939025	0.250407	0.563415	1.25203	-0.75122	-0.0125203
64	0.563415	0.813822	0.438212	0.75122	1.12683	0.500814	1.15813	1.06423	-0.626017	0.0438212
65	0.500814	0.75122	0.438212	1.18943	1.43984	0.313008	0.641667	1.25203	-1.00163	0.0688619
66	0.75122	0.626017	0.187805	0.37561	1.06423	0.500814	0.907725	1.69025	-0.500814	0.0250407
67	0.0626017	0.75122	0.500814	0.500814	1.18943	0.0626017	0.453862	1.50244	-0.313008	-0.037561
68	0.563415	0.813822	0.37561	0.626017	0.813822	-0.313008	1.15813	1.43984	-0.37561	0.0250407
69	0.563415	0.75122	0.313008	0.563415	0.563415	0.250407	0.876424	1.25203	-0.563415	-0.0187805
70	0.500814	0.0626017	0.813822	0.500814	0.688619	0.187805	0.313008	0.0313008	-0.626017	0.0250407
71	0.626017	0.438212	1.06423	0.438212	0.939025	0.313008	0.672968	0.344309	-0.0626017	0.0438212
72	0.313008	0.75122	1.00163	1.37724	1.25203	0.250407	0.641667	0.782521	-1.50244	-0.0125203
73	0.187805	0.563415	0.75122	1.18943	0.187805	0.563415	0.438212	0.0939025	0	-0.00626017
74	0.563415	0.187805	1.18943	0.813822	0.563415	0.500814	0.782521	0.563415	-1.18943	-0.0500814
75	0.313008	0.187805	0.813822	0.688619	0.500814	0	0.422561	0.939025	-1.06423	-0.0500814
76	0.75122	0.0626017	1.25203	1.69025	0.939025	0.500814	0.172155	0.657318	-1.18943	0
77	0.438212	0.563415	0.688619	0.876424	0.876424	0.250407	0.907725	0.782521	-1.43984	0.0626017
78	0.438212	0.37561	0.939025	0.939025	0.688619	0.0626017	0.610367	0.532114	-0.313008	-0.037561
79	0.500814	1.06423	0.813822	1.62764	0.438212	0.250407	0.563415	1.00163	-1.31464	0.0250407
80	0.688619	0.563415	1.12683	0.813822	0.626017	0.876424	0.422561	1.34594	-0.813822	-0.00626017
81	0.37561	0.876424	0.37561	0.813822	1.06423	0.125203	0.704269	1.50244	-0.187805	0.0187805
82	0.438212	0.813822	0.939025	0.563415	1.00163	0.37561	0.469513	0.782521	-0.563415	0.0125203
83	0.37561	0.438212	1.06423	0.75122	1.43984	0.563415	0.0939025	1.15813	-1.81545	0
84	0.813822	0.939025	0.626017	0.563415	0.75122	0.0626017	0.438212	1.50244	-0.75122	-0.0125203
85	0.438212	0.688619	1.12683	0.563415	1.18943	-0.187805	0.73557	0	-1.12683	0.0187805
86	0.563415	0.939025	0.626017	0.626017	0.813822	-0.187805	0.876424	1.43984	-1.31464	-0.0250407
87	0.563415	0.688619	0.75122	1.06423	0.500814	0.250407	1.03293	0.939025	-1.06423	-0.0626017
88	0.500814	0.125203	0.313008	0.37561	0.500814	0.500814	0.594716	0.876424	-0.500814	-0.0187805
89	0.75122	0.313008	0.563415	0.500814	1.50244	-0.0626017	0.453862	0.845123	-1.50244	0.0313008
90	0.250407	0.37561	0.626017	1.06423	0.626017	0.187805	0.547765	1.22073	-0.438212	-0.0250407
91	0.0626017	0.626017	0.75122	0.563415	0.813822	0.187805	1.06423	0.75122	-1.12683	0.0187805
92	0.563415	0.438212	0.626017	0.813822	1.12683	0.438212	0.75122	1.22073	-1.43984	-0.0876424
93	0.37561	0.313008	0.813822	1.06423	1.12683	0.438212	0.203456	0.406911	-0.813822	-0.037561
94	0.500814	0.75122	0.37561	1.31464	0.688619	0.813822	0.626017	0.845123	-0.75122	0.037561
95	0.37561	0.250407	0.688619	1.06423	0.313008	0.688619	0.672968	1.47114	-1.56504	0.0626017
96	0.37561	0.313008	0.939025	1.06423	0.75122	0.37561	0.391261	0.876424	-1.18943	0
97	0.563415	0.688619	0.876424	1.18943	0.876424	0.500814	0.672968	0.532114	-0.688619	0.0313008
98	0.626017	0.939025	0.626017	1.12683	0.939025	0.563415	0.876424	0.782521	-0.688619	0.0688619
99	0.75122	0.688619	0.563415	1.12683	0.563415	0.688619	0.766871	1.43984	-0.563415	0.0187805
100	0.626017	0.688619	1.06423	0.939025	1.31464	0.813822	0.500814	1.18943	-0.313008	0
101	0.813822	0.688619	1.06423	1.00163	1.62764	0.187805	1.03293	1.62764	-1.06423	0.037561
102	0.75122	0.626017	0.75122	0.688619	0.939025	0	0.829472	0.813822	0.187805	0.0626017
103	0.438212	0.688619	1.18943	0.876424	0.813822	0.187805	0.73557	1.28333	-0.75122	0.0500814
104	1.00163	0.813822	0.37561	0.688619	0.500814	0.688619	0.860773	1.00163	-0.125203	-0.0125203
105	0.313008	0.939025	0.125203	0.187805	0.939025	0	1.15813	0.187805	-1.12683	0.118943
106	0.438212	0.813822	0.876424	0.125203	0.876424	0.438212	1.15813	0.907725	-0.626017	0.0813822
107	0.250407	0.626017	0.37561	0	1.50244	0.563415	0.75122	0.813822	-0.876424	-0.00626017
108	0.250407	0.813822	0.813822	0.626017	0.563415	0	0.626017	0.281708	-0.626017	-0.0313008
109	0.626017	0.438212	0.500814	0.688619	0.813822	0.250407	0.563415	0.845123	-1.18943	-0.0187805
110	0.626017	0.438212	0	0.75122	1.00163	0.250407	1.00163	0.594716	-1.50244	0
111	0.500814	0.688619	0.626017	1.62764	0.500814	0.125203	0.75122	0.626017	-1.18943	-0.037561
112	0.438212	0.187805	0.563415	1.18943	1.43984	0.250407	0.626017	1.00163	-0.75122	-0.037561
113	0.438212	0.37561	0.37561	0.563415	0.125203	0.187805	0.391261	0.688619	-1.06423	0.0187805
114	0.500814	0.563415	0.939025	0.876424	0.37561	0.438212	0.563415	1.37724	-1.12683	-0.0187805
115	0.75122	0.250407	0.939025	1.12683	0.813822	0.37561	-0.156504	0.813822	-1.50244	0.0125203
116	0.500814	0.688619	1.12683	0.688619	0.313008	-0.0626017	0.547765	1.15813	-0.500814	-0.0500814
117	0.37561	0.563415	1.18943	1.12683	0.626017	0.313008	0.626017	1.12683	-0.187805	0.0626017
118	0.563415	0.250407	1.37724	0.626017	1.12683	0.563415	0.391261	1.00163	-1.37724	-0.0125203
119	0.688619	0.813822	1.12683	0.939025	0.187805	0.500814	0.37561	1.18943	-1.18943	-0.037561
120	0.37561	1.25203	1.18943	0.626017	1.43984	0.563415	0.453862	1.06423	-0.438212	0.0125203
121	0.688619	0.688619	1.00163	0.75122	0.688619	0.438212	0.688619	1.06423	-0.250407	0.0250407
122	0.313008	1.25203	0.876424	0.626017	1.18943	0.438212	0.829472	0.845123	0.250407	0.0313008
123	0.563415	0.626017	0.939025	0.438212	0.75122	0.250407	0.657318	0.782521	-1.06423	0.0313008
124	0.688619	1.37724	0.563415	0.813822	0.939025	0.438212	1.18943	1.72155	-0.563415	0.00626017
125	0.626017	0.313008	0.187805	-0.250407	1.25203	0	0.657318	0.563415	-0.939025	0.0500814
126	0.37561	0.563415	0.75122	0.75122	1.12683	0	0.813822	0.876424	-0.563415	0.0626017
127	0.563415	0.563415	0.876424	0.187805	1.50244	0.250407	1.15813	1.00163	-0.438212	0.0187805
128	0.500814	0.688619	0.75122	0.563415	0.0626017	0.187805	0.579066	1.12683	-0.876424	0.0313008
129	0.313008	0.438212	0.563415	0.37561	0.813822	0.37561	0.594716	1.09553	-0.939025	0.0813822
130	0.187805	0.37561	0.813822	1.00163	0.626017	-0.313008	1.01728	1.37724	-0.0626017	0
131	0.75122	0.37561	0.563415	0.563415	0.500814	-0.125203	0.657318	1.00163	-0.813822	-0.00626017
132	0.37561	0.626017	1.00163	0.688619	0.626017	-0.0626017	0.626017	0.939025	-1.12683	-0.0187805
133	0.187805	0.626017	0.813822	0.939025	0.563415	-0.0626017	0.35996	1.37724	-0.563415	-0.0876424
134	0.688619	0.37561	1.06423	1.43984	1.31464	0.125203	0.641667	1.15813	-0.563415	-0.0939025
135	0.626017	0.438212	0.563415	0.75122	0.688619	0.626017	0.469513	0.907725	-0.939025	-0.0250407
136	0.438212	0.125203	0.563415	0.939025	0.75122	0.187805	0.704269	1.12683	-0.187805	-0.0313008
137	0.939025	0.939025	0.75122	0.813822	0.75122	0.125203	0.626017	0.813822	-0.75122	0.0250407
138	0.125203	0.563415	0.876424	0.438212	0.250407	0.125203	0.219106	0.876424	-0.75122	-0.0313008
139	0.876424	0.813822	0.626017	0.500814	0.939025	0.250407	0.422561	1.18943	-0.876424	-0.0313008
140	0.75122	1.06423	0.939025	0.563415	0.688619	0.250407	0.485163	0.845123	-0.563415	0.0813822
141	0.438212	0.813822	0.438212	0.939025	1.18943	0.37561	0.0939025	1.37724	-1.00163	-0.0125203
142	0.125203	1.31464	0.688619	1.69025	1.43984	-0.187805	0.75122	1.09553	-0.813822	0.0813822
143	0.563415	0.688619	0.563415	1.50244	0.0626017	0.250407	0.954676	1.03293	-0.688619	0.0813822
144	0.876424	0.563415	0.75122	1.00163	1.37724	0.500814	0.688619	1.40854	-0.313008	0.0626017
145	0.500814	0.563415	0.500814	0.563415	0.876424	-0.250407	0.798172	1.37724	-0.563415	0.075122
146	0.313008	0.37561	0.250407	0.813822	0.939025	-0.250407	0.985977	0.281708	-1.06423	0.0250407
147	0.500814	0.500814	0.688619	0.626017	0.939025	-0.250407	0.391261	1.37724	-0.563415	0.0563415
148	0.75122	0.75122	0.313008	0.75122	0.75122	-0.187805	0.813822	1.25203	-1.37724	0.075122
149	0.37561	0.876424	0.500814	0.500814	1.25203	0.563415	1.07988	0.75122	-0.876424	0.0187805
150	0.187805	0.438212	0.626017	0.813822	0.313008	-0.37561	1.06423	0.438212	-1.06423	0.0313008
151	0.626017	0.438212	0.563415	1.00163	0.0626017	0.438212	0.672968	0.782521	-1.18943	-0.00626017
152	0.438212	0.626017	0.500814	0.500814	1.43984	0.250407	0.594716	1.59634	-1.69025	0.0187805
153	0.500814	0.37561	0.688619	0.876424	0.626017	0.250407	0.500814	0.657318	-0.626017	0
154	0.500814	0.250407	0.876424	1.37724	1.25203	0.187805	0.266057	0.907725	-0.688619	-0.100163
155	0.37561	0.563415	0.313008	0.688619	0.0626017	0.688619	0.281708	0.907725	-1.00163	0.00626017
156	0.75122	0.187805	0.813822	0.688619	0.688619	0.187805	0.860773	1.94065	-0.626017	-0.0688619
157	0.0626017	0.500814	0.37561	1.25203	0.939025	0.250407	0.907725	0.907725	-1.18943	-0.0187805
158	0.37561	0.313008	0.626017	1.12683	0.626017	0.563415	0.453862	1.09553	-0.563415	0.0187805
159	0.438212	0.688619	1.12683	0.876424	1.56504	0.313008	0.766871	1.18943	-1.12683	0.0313008
160	0.563415	0.75122	0.626017	0.876424	1.25203	0	0.641667	1.22073	-0.438212	0.037561
161	0.37561	0.438212	0.876424	1.00163	1.25203	0.125203	0.500814	1.43984	-0.563415	-0.0125203
162	0.313008	0.563415	0.563415	0.813822	0.75122	0.626017	0.641667	1.28333	-0.939025	-0.0125203
163	0.438212	0.75122	0.626017	0.37561	1.62764	0.250407	0.939025	1.31464	-0.313008	0.0500814
164	0.500814	1.12683	0.75122	0.688619	1.12683	0.626017	0.860773	1.18943	-0.626017	0.0563415
165	0.626017	0.939025	0.626017	0.813822	1.18943	0.125203	1.17378	0.845123	-0.688619	0.0125203
166	0.500814	0.37561	0.75122	0.813822	0.876424	0	0.939025	0.939025	-0.37561	0.0626017
167	0.563415	0.688619	0.563415	0.187805	0.75122	-0.125203	0.579066	0.657318	-0.688619	0.0313008
168	0.250407	0.250407	0.313008	0.37561	1.18943	0.187805	0.71992	1.50244	-1.18943	0.0187805
169	0.313008	0.75122	0.438212	0.500814	0.876424	-0.125203	0.845123	1.22073	-0.75122	-0.0187805
170	0.187805	0.626017	0.438212	0.563415	0.250407	-0.125203	0.845123	0.75122	-1.06423	-0.0500814
171	0.563415	0.438212	0.438212	1.12683	0.313008	0.0626017	0.73557	0.939025	-0.563415	-0.075122
172	0.313008	0.500814	0.75122	1.00163	0.563415	0.0626017	0.234756	1.06423	-0.688619	-0.0438212
173	0.626017	0.626017	0.75122	0.75122	0.626017	0.0626017	0.75122	0.0626017	-1.00163	-0.0688619
174	0.187805	0.500814	0.688619	0.876424	0.37561	0.313008	0.438212	0.907725	-0.626017	-0.0313008
175	0.438212	0.563415	0.563415	0.563415	0.688619	-0.125203	0.485163	0.563415	-0.75122	-0.0313008
176	0.250407	0.563415	0.75122	0.626017	1.06423	0.438212	0.485163	1.09553	-1.12683	0.0125203
177	0.125203	0.626017	0.37561	0.876424	1.94065	0.626017	0.688619	0.657318	-0.688619	-0.00626017
178	0.688619	0.626017	0.500814	0.438212	0.438212	0.626017	0.71992	0.782521	-0.500814	-0.0125203
179	0.688619	0.626017	0.75122	0.313008	1.00163	0.125203	0.0626017	1.15813	-1.06423	0
180	0.876424	0.438212	0.626017	0.313008	0.876424	-0.187805	0.485163	1.31464	-0.313008	-0.0626017
181	0.500814	0.438212	0.75122	0.0626017	1.12683	0.125203	0.422561	1.09553	-0.75122	0
182	0.813822	0.500814	0.438212	1.00163	1.50244	0.37561	0.485163	0.970326	-0.75122	-0.0125203
183	0.813822	0.626017	1.06423	0.813822	0.500814	0.563415	0.939025	1.72155	-0.939025	0.0500814
184	0.438212	0.626017	0.187805	0.626017	1.25203	0.563415	0.391261	1.37724	-0.939025	-0.00626017
185	0.563415	0.813822	0.626017	0.563415	0.125203	0.250407	1.48679	1.34594	-0.813822	0.0563415
186	0.187805	0.563415	0.500814	0.37561	0.500814	0.125203	1.11118	0.845123	-0.688619	0.0563415
187	0.688619	0.813822	0.626017	1.12683	0.688619	0.438212	0.641667	1.00163	-0.250407	-0.00626017
188	0.563415	0.75122	0.0626017	0.563415	0.939025	0.125203	1.15813	1.40854	-0.876424	0.0250407
189	0.37561	0.438212	0.438212	0.688619	1.43984	0.313008	0.563415	0.939025	-0.876424	0
190	0.626017	-0.0626017	0.187805	0.876424	1.25203	-0.125203	0.500814	0.970326	-1.56504	-0.0187805
191	0.250407	0.939025	0.563415	0.37561	0.813822	-0.187805	0.563415	0.75122	-1.12683	0.0187805
192	0.563415	0.125203	0.813822	0.813822	0.876424	0.313008	0.73557	0.813822	-0.876424	-0.0125203
193	0.626017	0.500814	0.813822	0.250407	0.37561	0.250407	0.313008	1.00163	-1.50244	-0.075122
194	0.37561	0.37561	1.37724	1.50244	0.37561	0.563415	0.406911	1.09553	-0.813822	0
195	0.75122	0.250407	0.813822	1.50244	0.75122	0.438212	0.892074	0.187805	-1.87805	-0.0626017
196	0.626017	0.500814	0.626017	1.37724	0.813822	0.37561	0.547765	0.313008	-1.06423	-0.075122
197	0.250407	0.75122	0.939025	0.939025	0.688619	0.626017	0.704269	0.907725	-1.18943	-0.037561
198	0.876424	0.37561	0.813822	1.12683	0.500814	0.75122	0.563415	0.813822	-0.688619	-0.037561
199	0.563415	0.438212	1.00163	1.18943	1.00163	-0.250407	0.485163	0.970326	-1.25203	-0.0563415
200	0.500814	1.06423	0.563415	1.43984	1.18943	0.563415	0.532114	0.876424	-0.75122	0.0438212
201	-21.4098	-37.1228	-33.6171	-18.7805	-23.5382	-37.4984	-33.758	-20.7525	-77.5009	-2.0596
202	-17.1529	-22.0984	-20.7838	-14.0854	-15.7756	-24.7277	-17.8258	-11.237	-65.4814	-1.33968
203	-16.026	-17.9041	-18.4675	-14.3984	-13.522	-19.5317	-12.802	-8.38863	-60.8488	-1.16439
204	-15.2122	-15.7756	-16.0886	-12.8333	-12.0821	-17.3407	-11.8317	-8.20082	-58.2196	-1.02041
205	-14.0228	-14.5862	-15.2748	-13.2716	-10.2041	-15.3374	-10.3762	-7.387	-56.3415	-0.945286
206	-14.2732	-13.835	-14.8366	-13.209	-9.70326	-14.7114	-9.85977	-6.32277	-54.9643	-1.00789
207	-13.835	-13.3342	-15.5252	-12.8333	-9.13985	-14.2732	-9.0929	-6.54188	-54.4009	-0.826342
208	-13.209	-12.896	-14.7114	-12.3325	-9.01464	-13.8976	-8.68599	-6.51058	-53.587	-0.857643
209	-12.8333	-12.7081	-15.3374	-12.4577	-7.5122	-13.3342	-8.68599	-5.72806	-53.587	-0.895204
210	-12.4577	-12.8333	-15.4626	-12.7081	-8.07562	-13.209	-8.93639	-6.04106	-51.7716	-0.863903
211	-13.0838	-12.0195	-14.8992	-11.5813	-8.70164	-12.7081	-8.76424	-5.85326	-51.8342	-0.989107
212	-12.4577	-12.3325	-14.461	-11.3935	-8.26342	-12.896	-8.62338	-5.97846	-51.1456	-0.863903
213	-12.2699	-11.8317	-15.0244	-11.5813	-7.76261	-12.1447	-8.43558	-5.57155	-50.5196	-0.820082
214	-12.4577	-11.9569	-14.5862	-11.5187	-8.70164	-11.7691	-8.18517	-5.25854	-50.2692	-0.888944
215	-12.1447	-11.7691	-15.2122	-12.1447	-8.57643	-11.8317	-7.91911	-5.03944	-50.8952	-0.782521
216	-12.1447	-11.2683	-14.0228	-11.2057	-8.57643	-12.0195	-7.95042	-5.32114	-49.3301	-0.870164
217	-11.8317	-11.0805	-14.9618	-11.5187	-7.76261	-11.7065	-7.68436	-5.25854	-48.6415	-0.895204
218	-11.6439	-10.6423	-14.8366	-11.5187	-8.07562	-10.8301	-8.59208	-5.32114	-49.4553	-0.995367
219	-11.2683	-10.8301	-15.5252	-11.6439	-7.57481	-10.8301	-7.85651	-4.75773	-49.5179	-0.857643
220	-11.0805	-10.5797	-15.1496	-11.8943	-8.45123	-11.0805	-7.91911	-5.00814	-48.1407	-1.02667
221	-10.7675	-10.4545	-15.2748	-11.6439	-7.95042	-11.1431	-7.82521	-4.94553	-49.831	-0.870164
222	-11.1431	-10.3293	-15.5878	-12.4577	-7.4496	-11.1431	-7.21485	-4.28822	-49.1423	-0.982847
223	-11.5813	-9.64066	-16.5895	-12.896	-7.63741	-11.2057	-7.52785	-4.88293	-50.144	-0.920245
224	-11.2683	-9.82847	-15.9634	-12.5829	-7.13659	-11.7065	-7.65306	-5.25854	-48.8293	-1.00163
225	-11.1431	-9.64066	-15.4626	-12.2699	-7.2618	-11.3935	-7.02704	-4.66383	-48.7041	-0.857643
226	-11.2683	-9.57806	-15.9008	-13.1464	-7.70001	-11.2683	-7.24615	-4.16301	-47.9529	-0.901464
227	-11.8317	-9.89107	-15.087	-12.4577	-7.387	-11.0805	-7.19919	-4.22561	-48.1407	-0.807562
228	-12.0821	-9.64066	-15.4	-12.3951	-8.01302	-11.2057	-7.21485	-4.69513	-48.9545	-0.851383
229	-11.7065	-9.39025	-15.9634	-12.3325	-7.88781	-11.3309	-7.16789	-4.56992	-47.7651	-0.876424
230	-11.7065	-9.95367	-16.0886	-11.8317	-7.82521	-11.1431	-7.18354	-4.60122	-48.7041	-0.901464
231	-11.6439	-9.51546	-16.2138	-12.0821	-7.95042	-11.2057	-6.83924	-3.6309	-48.4537	-0.882684
232	-12.5203	-9.76586	-15.9008	-12.3325	-7.63741	-11.0179	-7.70001	-4.25692	-47.3895	-1.08927
233	-12.1447	-9.76586	-16.9025	-11.5813	-7.95042	-11.8317	-7.57481	-4.85163	-47.8277	-0.913985
234	-11.7691	-9.82847	-17.0903	-11.7691	-8.07562	-11.4561	-8.04432	-5.07074	-47.7651	-0.957806
235	-12.2073	-9.76586	-15.713	-11.7065	-7.76261	-11.2057	-7.73131	-4.41342	-47.4521	-0.845123
236	-12.1447	-10.0789	-14.6488	-12.1447	-7.5122	-11.7065	-8.32603	-4.53862	-47.3269	-0.939025
237	-12.0195	-9.64066	-15.4626	-12.2073	-7.5122	-11.8317	-8.40428	-4.35082	-48.1407	-0.907725
238	-12.3951	-9.89107	-15.2748	-12.3951	-7.57481	-11.7691	-8.26342	-4.28822	-47.8903	-0.920245
239	-12.5829	-10.1415	-15.4626	-11.3309	-7.4496	-11.6439	-8.20082	-4.10041	-48.3285	-1.00163
240	-12.4577	-9.76586	-15.087	-12.5829	-8.13822	-12.0195	-7.54351	-3.6309	-48.8919	-0.976587
241	-12.5203	-9.26505	-15.4626	-12.4577	-6.76098	-12.2699	-7.57481	-3.31789	-48.0155	-0.882684
242	-11.8943	-9.82847	-14.148	-12.9585	-8.20082	-11.8317	-7.59046	-4.22561	-48.2033	-0.870164
243	-12.1447	-9.01464	-14.0854	-12.8333	-7.4496	-12.4577	-7.59046	-4.28822	-48.7041	-0.832603
244	-12.4577	-9.45286	-13.835	-12.0195	-7.01139	-12.5203	-7.62176	-4.44472	-48.5789	-0.788781
245	-12.5203	-9.32765	-15.0244	-12.7081	-7.5122	-11.9569	-7.4809	-4.63253	-48.0781	-0.832603
246	-12.6455	-8.76424	-15.4626	-12.3325	-7.5122	-11.5813	-7.3557	-3.6309	-48.5789	-0.851383
247	-12.2073	-9.26505	-14.8992	-12.4577	-7.76261	-12.4577	-7.2305	-3.7248	-47.3269	-0.838863
248	-12.2699	-8.88944	-15.1496	-12.5203	-7.387	-13.0212	-7.04269	-4.31952	-47.6399	-0.770001
249	-12.7707	-9.07725	-14.5236	-12.0195	-7.2618	-12.3325	-7.40265	-4.60122	-47.6399	-0.907725
250	-12.896	-9.70326	-15.2122	-12.7081	-7.13659	-11.2057	-7.3244	-4.63253	-48.2033	-0.926505
251	-12.5203	-9.57806	-15.5252	-12.7081	-8.13822	-11.2057	-7.07399	-4.19431	-47.8277	-1.34594
252	-12.3325	-9.57806	-14.148	-13.1464	-6.82359	-11.3935	-6.99574	-3.8187	-47.9529	-1.39602
253	-11.6439	-9.20245	-14.8366	-12.5203	-7.70001	-11.5187	-7.62176	-4.16301	-47.8903	-0.913985
254	-11.7065	-9.13985	-14.8366	-12.3951	-7.95042	-11.5813	-7.387	-4.06911	-47.3269	-0.932765
255	-11.6439	-8.82684	-15.4	-12.8333	-7.57481	-11.1431	-8.13822	-4.38212	-48.2659	-1.00163
256	-12.0195	-9.39025	-15.5252	-12.7081	-7.95042	-11.5187	-7.71566	-4.69513	-48.0781	-1.02041
257	-12.1447	-9.39025	-15.087	-12.896	-7.76261	-11.1431	-8.07562	-4.28822	-48.0155	-0.970326
258	-11.6439	-9.70326	-14.6488	-13.3342	-8.32603	-11.3935	-7.68436	-4.25692	-47.7651	-1.11431
259	-11.6439	-9.39025	-15.2748	-12.7707	-8.01302	-11.7691	-7.91911	-4.22561	-47.2643	-1.05797
260	-11.5187	-9.07725	-15.9008	-12.896	-8.38863	-12.3951	-7.74696	-4.53862	-46.7635	-1.11431
261	-11.3935	-9.01464	-16.026	-13.522	-8.32603	-11.6439	-7.62176	-3.7874	-46.8261	-1.10179
262	-11.8317	-9.32765	-16.4642	-13.7724	-7.387	-11.6439	-8.35733	-3.537	-46.3253	-1.07675
263	-10.8927	-9.13985	-15.8382	-14.0228	-8.13822	-11.7065	-8.27907	-4.00651	-46.3879	-1.05171
264	-11.2057	-9.26505	-16.9025	-14.148	-7.57481	-11.8317	-8.04432	-4.69513	-47.2643	-1.15187
265	-11.3935	-9.45286	-15.6504	-13.9602	-7.82521	-11.3935	-8.26342	-3.88131	-45.6366	-1.65894
266	-11.5187	-10.0789	-16.339	-14.461	-7.76261	-11.3935	-7.93476	-3.6935	-45.6366	-1.08301
267	-11.3935	-10.0789	-16.4016	-14.5862	-8.01302	-11.6439	-7.57481	-4.16301	-47.2017	-1.20195
268	-10.8927	-9.64066	-15.713	-14.461	-7.5122	-12.0195	-8.38863	-4.28822	-46.1375	-1.10805
269	-11.1431	-9.45286	-15.5252	-14.8992	-7.82521	-12.0195	-8.60773	-3.5996	-46.5131	-1.17691
270	-11.0179	-10.0163	-16.4016	-14.8992	-7.19919	-11.7065	-7.54351	-4.56992	-46.5757	-1.19569
271	-11.4561	-9.57806	-17.0277	-15.9634	-7.70001	-11.3935	-7.30875	-4.13171	-46.7009	-1.23951
272	-11.2683	-9.95367	-15.9634	-14.9618	-8.20082	-11.5813	-7.24615	-4.35082	-46.5757	-1.32716
273	-11.1431	-9.64066	-16.5268	-15.1496	-8.01302	-12.1447	-6.77663	-4.22561	-47.2017	-1.42106
274	-11.5187	-10.1415	-16.026	-15.2122	-8.07562	-12.2073	-7.80956	-3.7561	-46.8887	-1.45236
275	-11.7065	-9.45286	-15.9008	-15.087	-7.70001	-12.1447	-7.77826	-3.09878	-47.0765	-1.33342
276	-12.0821	-9.89107	-16.026	-14.9618	-7.63741	-12.2699	-8.35733	-3.22399	-46.1375	-1.36472
277	-12.8333	-9.07725	-16.6521	-15.2748	-7.95042	-13.2716	-8.95204	-4.60122	-45.4488	-1.30838
278	-13.0212	-9.45286	-16.5895	-15.2122	-7.4496	-13.0838	-8.62338	-3.5683	-46.1375	-1.30212
279	-12.7707	-9.64066	-16.5268	-16.5895	-8.32603	-13.209	-8.45123	-3.38049	-46.2001	-1.62764
280	-12.2699	-9.70326	-16.6521	-16.5895	-9.13985	-13.0838	-8.18517	-3.38049	-46.3253	-1.20195
281	-13.3968	-9.07725	-17.3407	-16.2138	-8.07562	-13.8976	-8.09127	-3.8187	-45.7618	-1.27707
282	-12.896	-9.70326	-17.2155	-16.2138	-8.63903	-13.7098	-8.05997	-3.22399	-45.5114	-1.27081
283	-12.7707	-9.76586	-16.8399	-16.4016	-8.70164	-13.0212	-8.81119	-4.10041	-45.9496	-1.24577
284	-12.4577	-9.45286	-16.5895	-16.1512	-8.01302	-13.0212	-7.80956	-4.10041	-45.6366	-1.25829
285	-12.5829	-9.95367	-15.713	-16.2764	-8.63903	-13.209	-8.67034	-4.03781	-46.3253	-1.32716
286	-12.5203	-9.64066	-16.5268	-16.1512	-7.4496	-13.5846	-8.27907	-2.97358	-45.7618	-1.3522
287	-12.5203	-9.57806	-16.026	-16.5895	-8.82684	-13.3342	-8.54513	-3.6622	-45.8244	-1.40228
288	-13.0212	-9.82847	-16.026	-16.7773	-9.13985	-13.6472	-8.38863	-3.6309	-45.574	-1.35846
289	-12.896	-10.3293	-16.2138	-16.5268	-9.13985	-14.2106	-8.88944	-3.5057	-45.6992	-1.32716
290	-13.1464	-9.82847	-16.4016	-16.5268	-8.63903	-14.148	-9.2181	-2.97358	-46.7009	-1.34594
291	-13.0838	-10.2041	-16.1512	-16.1512	-8.57643	-14.148	-9.48416	-3.38049	-45.9496	-1.27081
292	-12.6455	-10.1415	-16.5895	-17.2155	-8.82684	-13.3342	-9.312	-4.28822	-46.3879	-1.37724
293	-12.3951	-10.0163	-16.026	-16.7147	-8.38863	-13.8976	-9.76586	-4.28822	-47.1391	-1.27081
294	-13.209	-10.5797	-15.8382	-15.9008	-9.13985	-13.209	-9.45286	-4.10041	-45.7618	-1.37098
295	-13.0838	-10.2041	-15.4	-15.9008	-9.07725	-12.896	-9.57806	-3.6309	-47.4521	-1.3522
296	-12.3951	-10.3293	-16.5268	-16.339	-8.26342	-13.0838	-9.71891	-3.85	-47.5773	-1.38976
297	-12.7081	-9.95367	-15.8382	-16.2764	-8.88944	-13.0838	-8.82684	-4.10041	-48.2033	-1.79041
298	-12.7081	-9.82847	-15.4	-16.5268	-9.70326	-13.0838	-9.04595	-3.6309	-47.2643	-1.79041
299	-12.3951	-9.95367	-15.4626	-16.7147	-8.57643	-13.6472	-8.35733	-3.94391	-46.7635	-1.37724
300	-12.896	-10.2667	-16.0886	-16.7773	-9.45286	-13.6472	-8.27907	-3.5057	-47.4521	-1.45236
301	-13.2716	-9.89107	-14.8366	-17.6537	-9.51546	-13.835	-8.20082	-3.6309	-47.1391	-1.4774
302	-12.9585	-10.2667	-15.5252	-19.9073	-9.64066	-13.1464	-7.70001	-3.91261	-46.5131	-1.40228
303	-13.1464	-9.26505	-15.9008	-18.0293	-9.26505	-13.4594	-8.05997	-3.7874	-46.0748	-1.3835
304	-12.3951	-9.45286	-17.7789	-17.6537	-9.51546	-13.0838	-8.15387	-3.38049	-46.1375	-1.40228
305	-12.5829	-9.45286	-16.026	-18.3423	-9.45286	-13.835	-8.10692	-4.06911	-46.5131	-1.37724
306	-13.0212	-9.82847	-16.5268	-16.5895	-9.13985	-13.7098	-8.04432	-3.6309	-46.5131	-1.37098
307	-13.0212	-9.57806	-15.9634	-17.7789	-8.20082	-14.5236	-8.27907	-3.6622	-46.5757	-1.40228
308	-12.896	-9.64066	-16.2138	-17.6537	-9.32765	-13.7724	-8.45123	-3.6935	-46.5131	-1.40228
309	-12.7081	-9.82847	-17.1529	-17.6537	-8.95204	-13.3968	-7.90346	-3.41179	-46.4505	-1.4148
310	-12.9585	-9.76586	-17.2155	-16.7773	-9.57806	-14.0854	-8.29473	-4.31952	-47.6399	-1.4461
311	-12.7081	-9.89107	-17.2781	-16.6521	-9.64066	-13.7724	-8.24777	-3.6935	-45.887	-1.36472
312	-12.8333	-9.89107	-18.1545	-16.2764	-9.32765	-13.9602	-8.57643	-3.85	-46.7635	-1.43984
313	-12.5203	-9.64066	-17.5285	-17.2155	-8.63903	-15.0244	-8.62338	-3.8187	-45.6366	-1.42732
314	-12.7081	-10.0789	-17.9041	-16.9025	-8.82684	-14.3358	-8.92074	-3.13008	-46.5757	-1.49618
315	-12.896	-9.89107	-17.1529	-16.339	-9.51546	-14.0854	-8.21647	-4.38212	-47.3895	-1.48366
316	-12.3951	-9.89107	-16.4642	-17.1529	-8.63903	-14.148	-8.84249	-3.34919	-46.8261	-1.64642
317	-12.896	-10.1415	-17.0903	-17.2781	-8.51383	-14.461	-9.0929	-3.47439	-46.8261	-1.52748
318	-13.2716	-10.5171	-15.6504	-17.4659	-7.88781	-13.7724	-9.62501	-3.6622	-46.3879	-1.62138
319	-12.4577	-9.76586	-15.7756	-17.8415	-8.70164	-14.461	-9.71891	-3.94391	-45.8244	-1.6339
320	-13.3342	-9.64066	-17.0903	-17.5911	-8.95204	-14.3358	-8.93639	-3.28659	-46.1375	-1.54626
321	-13.5846	-10.0163	-17.3407	-17.6537	-8.38863	-13.6472	-9.53111	-3.31789	-45.7618	-1.54626
322	-13.9602	-9.39025	-16.0886	-18.1545	-9.07725	-14.148	-9.78151	-3.06748	-45.3236	-1.5087
323	-13.0838	-9.82847	-16.2138	-18.2171	-9.13985	-13.8976	-9.78151	-3.6309	-46.1375	-1.48992
324	-13.3342	-10.3919	-16.6521	-17.5911	-9.07725	-13.522	-9.68761	-3.7248	-45.5114	-1.5087
325	-13.522	-10.0163	-16.339	-18.5301	-8.88944	-13.4594	-9.48416	-3.41179	-46.2627	-1.6026
326	-12.896	-9.89107	-17.0903	-18.4049	-9.13985	-14.2732	-9.32765	-3.34919	-45.261	-1.57756
327	-12.2073	-10.5797	-16.7147	-19.2813	-8.95204	-14.5862	-9.60936	-3.6935	-46.1375	-1.54
328	-13.0212	-10.8301	-16.7773	-18.4675	-9.57806	-14.461	-9.3746	-3.47439	-46.2627	-1.60886
329	-13.5846	-10.4545	-16.6521	-18.5927	-9.07725	-14.6488	-10.0319	-3.31789	-45.3236	-1.46488
330	-13.3968	-10.7675	-16.339	-18.5301	-9.32765	-14.148	-9.51546	-3.5057	-46.6383	-1.62138
331	-13.4594	-10.8927	-17.0903	-18.6553	-9.07725	-14.5862	-9.62501	-3.85	-46.3879	-1.57756
332	-13.8976	-10.5171	-17.0277	-19.0309	-9.32765	-14.7114	-10.3136	-2.87968	-47.1391	-1.55252
333	-13.4594	-10.6423	-17.5911	-18.5301	-8.57643	-14.0854	-10.4701	-3.7874	-47.1391	-1.59008
334	-13.1464	-10.7049	-17.6537	-18.9057	-9.64066	-15.0244	-9.78151	-3.22399	-46.3253	-1.55878
335	-13.209	-10.3293	-17.5285	-19.0309	-9.82847	-14.6488	-9.57806	-4.19431	-46.6383	-1.5087
336	-13.6472	-10.7675	-16.7147	-19.3439	-8.70164	-15.087	-10.4232	-3.25529	-46.2627	-1.48366
337	-13.0838	-10.6423	-16.8399	-19.3439	-9.13985	-14.0228	-9.95367	-3.6309	-46.2627	-1.48992
338	-13.3968	-10.8301	-16.5895	-19.4691	-8.57643	-13.8976	-9.92237	-3.09878	-44.7602	-1.42732
339	-12.896	-10.3293	-16.5895	-19.7821	-9.13985	-14.148	-9.96932	-3.44309	-45.3236	-1.45862
340	-12.7081	-10.3293	-16.2764	-18.5927	-8.57643	-14.7114	-10.1728	-2.87968	-45.887	-1.51496
341	-13.2716	-9.95367	-17.2155	-18.8431	-8.88944	-14.3984	-9.98497	-3.31789	-45.9496	-1.45862
342	-12.9585	-10.0789	-15.9634	-19.1561	-9.95367	-14.3358	-10.4232	-4.00651	-44.5724	-1.51496
343	-13.0212	-10.2667	-15.7756	-19.4691	-8.95204	-14.5236	-10.5484	-3.13008	-45.4488	-1.49618
344	-12.6455	-10.5171	-16.1512	-19.8447	-8.38863	-15.2122	-10.5327	-3.7248	-45.5114	-1.4461
345	-13.0838	-10.7675	-16.4016	-20.4708	-10.0163	-14.148	-11.3779	-3.41179	-45.3236	-1.55878
346	-13.0838	-10.3293	-17.8415	-20.3456	-9.20245	-14.8992	-10.9083	-3.6935	-45.4488	-1.42732
347	-13.4594	-11.1431	-17.0277	-20.7212	-8.38863	-15.0244	-10.4075	-3.19269	-44.8854	-1.54626
348	-13.1464	-10.7675	-17.8415	-20.8464	-8.88944	-14.0854	-10.3449	-3.8187	-45.4488	-1.54
349	-13.3968	-10.7675	-17.2155	-21.0342	-8.70164	-14.8992	-10.8144	-3.8187	-46.3253	-1.52748
350	-13.0838	-10.7675	-16.9025	-20.2203	-8.70164	-15.2748	-10.4545	-3.31789	-45.9496	-1.54
351	-13.0838	-10.7675	-17.8415	-19.4065	-9.51546	-15.4	-10.7049	-3.6935	-45.3862	-1.54
352	-12.5203	-11.1431	-17.4659	-21.2846	-8.45123	-15.6504	-11.3935	-3.25529	-46.2627	-1.55878
353	-13.209	-11.2057	-17.1529	-23.2252	-8.51383	-15.713	-11.1901	-4.50732	-46.0122	-1.62138
354	-12.7081	-11.3935	-16.4642	-22.5366	-8.51383	-15.3374	-11.3935	-3.6935	-46.9513	-1.59008
355	-12.8333	-11.3935	-16.9025	-21.4098	-7.95042	-15.4626	-11.0805	-3.537	-46.2001	-1.65268
356	-12.7081	-11.3309	-16.339	-21.7854	-8.82684	-15.2748	-11.1275	-3.6935	-46.2627	-1.99699
357	-13.0212	-11.2683	-17.0903	-23.9138	-8.63903	-16.4016	-10.7049	-2.59797	-46.2001	-1.59634
358	-12.5829	-11.0179	-16.339	-21.9106	-8.70164	-16.2764	-10.8457	-3.34919	-46.2001	-1.70903
359	-13.0212	-10.5797	-17.0277	-24.1643	-8.57643	-16.9025	-11.1431	-3.537	-46.5757	-1.71529
360	-12.896	-10.6423	-16.9651	-22.3488	-9.26505	-16.9025	-11.284	-3.85	-47.3269	-1.77789
361	-12.9585	-10.4545	-17.5285	-21.3472	-8.63903	-16.7147	-10.564	-3.6309	-46.8887	-1.67147
362	-12.7707	-10.6423	-17.4033	-21.3472	-8.70164	-16.9651	-11.0179	-3.6622	-46.3253	-1.71529
363	-12.6455	-10.8927	-17.5911	-21.4724	-8.57643	-16.2764	-11.7848	-3.22399	-46.3879	-1.73407
364	-12.896	-10.2041	-18.0919	-24.0391	-8.51383	-17.0277	-11.0805	-3.13008	-45.9496	-1.67147
365	-12.3325	-9.82847	-17.5911	-21.9732	-9.07725	-17.9667	-10.4075	-3.44309	-46.2627	-1.78415
366	-13.0838	-10.9553	-18.1545	-23.0374	-8.88944	-18.1545	-10.4232	-3.7561	-46.7009	-1.83423
367	-12.896	-10.7675	-18.0293	-23.5382	-8.32603	-18.4675	-10.1258	-3.47439	-45.6992	-1.70277
368	-12.896	-10.7675	-18.2171	-20.8464	-8.57643	-17.7789	-9.79717	-3.6309	-46.6383	-1.76537
369	-13.522	-11.0805	-17.6537	-20.8464	-8.63903	-18.4049	-9.81282	-3.6935	-46.8261	-1.74659
370	-13.2716	-11.7691	-18.0919	-21.0342	-9.01464	-17.4659	-10.9396	-4.10041	-47.0765	-1.70903
371	-12.6455	-10.7049	-18.0919	-20.6586	-8.82684	-17.9041	-10.3136	-3.7874	-46.1375	-1.72781
372	-13.209	-10.6423	-18.2171	-21.5976	-8.63903	-18.5927	-11.2057	-3.94391	-46.6383	-1.80919
373	-13.1464	-10.8927	-18.7179	-20.7838	-8.07562	-18.2171	-11.1275	-3.85	-46.8887	-1.77163
374	-12.7707	-11.3309	-18.5301	-19.7821	-9.13985	-18.0293	-10.9866	-3.5996	-45.4488	-1.78415
375	-13.1464	-10.6423	-18.0293	-21.0342	-8.88944	-18.2797	-10.8457	-3.5996	-47.5147	-1.77163
376	-13.0838	-11.1431	-17.3407	-20.8464	-8.82684	-18.0919	-10.6423	-4.00651	-46.5131	-1.69651
377	-12.5829	-10.8927	-18.0293	-21.1594	-9.07725	-18.5927	-11.1275	-3.537	-46.5131	-1.71529
378	-13.209	-10.7049	-18.2797	-20.0951	-9.39025	-18.3423	-11.0648	-3.91261	-46.4505	-1.74033
379	-12.9585	-10.5171	-19.4065	-20.1577	-8.82684	-18.1545	-11.0335	-2.94228	-47.2017	-1.80919
380	-14.0228	-10.7049	-18.8431	-21.2846	-8.70164	-18.0293	-11.2214	-3.34919	-46.4505	-1.75911
381	-13.8976	-10.7675	-19.3439	-20.5334	-8.82684	-18.3423	-10.5171	-3.16139	-46.3253	-1.64642
382	-14.3984	-10.1415	-19.2813	-20.596	-8.82684	-18.5927	-10.4075	-3.6622	-46.0748	-1.57756
383	-14.8366	-10.2041	-18.3423	-20.8464	-8.70164	-18.5927	-10.9553	-3.16139	-46.5131	-1.59634
384	-14.7114	-10.0163	-17.7789	-20.7838	-8.70164	-18.9057	-11.2996	-4.03781	-45.9496	-1.80919
385	-14.6488	-11.2683	-18.7805	-21.0342	-9.32765	-19.0309	-11.0335	-3.13008	-46.7009	-1.68399
386	-15.1496	-10.4545	-18.8431	-20.8464	-9.45286	-18.5301	-11.3466	-2.87968	-46.1375	-1.70903
387	-15.9008	-10.5797	-18.1545	-20.3456	-9.26505	-19.8447	-10.7831	-3.13008	-46.8887	-1.73407
388	-15.713	-10.8927	-19.2187	-21.535	-9.76586	-18.7179	-10.7518	-3.25529	-47.9529	-1.74659
389	-15.2122	-10.7049	-18.2171	-21.4724	-9.57806	-19.2813	-10.8301	-3.5683	-46.3253	-1.78415
390	-15.9008	-10.3919	-19.6569	-22.9748	-9.82847	-18.9057	-10.5797	-4.13171	-47.7651	-1.80919
391	-16.0886	-11.0179	-19.7821	-21.0968	-9.76586	-18.9057	-9.98497	-3.6309	-47.0139	-1.81545
392	-15.5878	-10.8927	-20.1577	-21.6602	-8.95204	-18.5301	-11.1588	-4.16301	-47.2643	-1.77163
393	-15.3374	-10.8927	-20.2203	-21.0342	-10.0163	-19.2187	-11.2527	-3.85	-48.2033	-1.80293
394	-15.1496	-11.0179	-19.7821	-20.4082	-10.3919	-19.3439	-11.0022	-3.85	-47.5773	-1.70277
395	-15.2122	-10.7675	-19.7821	-21.7228	-10.2667	-19.4691	-11.5657	-3.5057	-47.9529	-1.66521
396	-15.0244	-10.7049	-19.4691	-21.4724	-9.20245	-18.8431	-11.0335	-4.50732	-47.1391	-1.70277
397	-14.8992	-11.0805	-20.4082	-21.6602	-9.76586	-19.7821	-10.877	-3.8187	-47.3269	-1.73407
398	-15.7756	-11.2683	-20.4708	-21.5976	-9.70326	-18.6553	-11.4248	-3.537	-47.2017	-1.68399
399	-15.1496	-10.7049	-20.6586	-21.6602	-9.32765	-19.5317	-10.9083	-3.28659	-46.3253	-1.80293
400	-15.2748	-10.5797	-19.9073	-21.7854	-9.57806	-20.0951	-10.611	-3.91261	-47.6399	-1.77163
401	-15.2122	-10.2041	-20.4082	-22.0984	-9.95367	-19.4691	-10.9083	-2.84838	-47.8277	-1.74659
402	-14.9618	-10.5797	-20.6586	-22.2236	-9.26505	-18.6553	-10.1415	-2.91098	-47.2643	-1.72781
403	-15.4626	-11.5813	-21.4098	-21.6602	-9.20245	-18.4675	-10.2667	-4.19431	-46.8261	-1.70277
404	-15.1496	-11.2057	-20.4708	-21.9106	-9.32765	-19.2813	-10.2041	-3.41179	-48.0155	-1.70277
405	-14.774	-11.2683	-21.5976	-23.1	-9.07725	-18.8431	-10.1102	-3.5683	-47.7025	-1.78415
406	-15.5878	-10.7675	-21.3472	-22.7244	-9.26505	-18.9057	-10.611	-3.28659	-47.3269	-1.65894
407	-14.6488	-11.3309	-21.5976	-22.161	-9.01464	-18.2171	-10.2823	-3.85	-47.6399	-1.82171
408	-14.5862	-11.1431	-21.7854	-22.5366	-10.1415	-18.4675	-10.0319	-3.7248	-47.8903	-1.84675
409	-14.7114	-11.4561	-20.6586	-22.5992	-9.89107	-18.3423	-10.2354	-3.88131	-48.7041	-2.26618
410	-15.2748	-11.4561	-21.7228	-23.2878	-9.57806	-19.5317	-10.4545	-4.00651	-47.8277	-2.20358
411	-15.3374	-11.2057	-22.3488	-22.7244	-9.20245	-19.5943	-10.4858	-3.5996	-48.6415	-2.2787
412	-15.9634	-11.3309	-21.5976	-22.474	-9.39025	-19.2187	-10.9083	-3.47439	-48.2659	-1.94065
413	-15.1496	-10.7675	-21.0968	-22.9748	-9.26505	-18.8431	-11.0179	-2.97358	-46.8261	-1.95943
414	-15.2748	-11.2683	-21.535	-22.8496	-9.70326	-18.5927	-10.6266	-4.03781	-47.7025	-1.99073
415	-14.8366	-10.6423	-21.1594	-23.2252	-10.0163	-18.8431	-11.0962	-3.31789	-47.1391	-1.87805
416	-14.461	-10.8927	-20.8464	-22.7244	-9.51546	-19.3439	-10.4858	-3.38049	-47.5147	-1.82171
417	-15.0244	-10.8927	-21.848	-22.2862	-9.64066	-19.2813	-11.2057	-3.7874	-47.7025	-1.83423
418	-15.3374	-11.4561	-21.4724	-21.848	-9.51546	-19.1561	-10.7675	-3.91261	-46.9513	-1.87179
419	-14.5236	-11.2057	-21.0342	-22.5992	-9.89107	-19.6569	-10.2197	-3.537	-46.6383	-1.76537
420	-14.0228	-11.3935	-20.596	-22.2862	-10.4545	-19.2187	-10.7205	-4.03781	-48.7041	-1.79041
421	-14.3984	-11.0805	-21.5976	-22.2862	-9.45286	-19.2187	-10.3449	-3.19269	-47.9529	-1.74659
422	-14.461	-10.5797	-21.848	-23.2878	-9.70326	-19.3439	-10.9396	-3.31789	-47.0765	-1.78415
423	-14.5236	-11.3309	-21.9106	-22.8496	-10.3919	-18.7179	-11.3309	-3.5996	-47.5773	-1.88431
424	-14.148	-11.2683	-21.1594	-23.413	-10.0163	-20.3456	-11.1901	-3.03618	-47.5773	-1.76537
425	-14.6488	-11.1431	-22.2862	-23.6634	-11.3309	-19.5317	-11.5344	-3.6309	-47.6399	-1.94065
426	-14.0854	-10.7675	-22.0984	-22.474	-10.5797	-20.2203	-10.9553	-3.6935	-47.8903	-1.95317
427	-15.2122	-11.5187	-22.7244	-25.1033	-10.8927	-19.7821	-10.564	-3.25529	-47.7025	-1.90309
428	-14.7114	-11.3309	-22.0984	-23.2878	-11.0805	-19.7195	-10.611	-3.6309	-46.7635	-1.97195
429	-14.8366	-11.2057	-22.474	-23.6634	-11.2057	-20.4708	-11.0022	-3.5057	-47.7651	-1.88431
430	-14.6488	-11.3935	-22.2862	-24.2269	-11.0805	-20.0325	-10.4545	-4.38212	-47.9529	-1.91561
431	-15.2122	-10.8927	-22.9748	-23.5382	-11.0179	-20.909	-10.2823	-4.13171	-47.7025	-2.06586
432	-14.5862	-11.3309	-22.2236	-23.1	-11.2057	-20.283	-11.1118	-3.7874	-47.2017	-1.88431
433	-14.6488	-11.0179	-22.474	-23.0374	-11.3309	-19.8447	-11.2683	-3.97521	-48.5789	-1.94691
434	-15.2748	-10.4545	-22.2236	-22.8496	-11.2057	-20.2203	-11.3153	-3.94391	-49.0797	-2.04708
435	-13.4594	-11.0179	-21.7228	-23.7886	-11.4561	-20.3456	-10.7831	-3.88131	-48.0155	-2.17854
436	-14.461	-11.2057	-21.9106	-23.8512	-12.0195	-20.0325	-11.0335	-3.34919	-47.9529	-2.16602
437	-14.3358	-11.0179	-21.4724	-23.8512	-11.8943	-19.7195	-11.3309	-3.94391	-48.7041	-2.2161
438	-14.2732	-10.8301	-22.3488	-23.6634	-11.3309	-20.3456	-11.3779	-3.97521	-48.0781	-2.11594
439	-14.3984	-11.1431	-22.2862	-24.1643	-11.5187	-20.596	-11.5344	-3.41179	-47.8277	-2.16602
440	-14.148	-11.0805	-21.0342	-24.3521	-10.5171	-20.9716	-11.7535	-3.6309	-47.3269	-2.04082
441	-13.8976	-11.4561	-21.7228	-24.1017	-10.2667	-21.3472	-11.9882	-3.5996	-46.5131	-2.02829
442	-14.0854	-11.3309	-21.7228	-23.6634	-11.2057	-21.222	-11.6283	-3.5996	-47.2643	-1.95317
443	-14.461	-11.1431	-21.9106	-23.726	-11.2683	-20.6586	-11.55	-3.6309	-46.9513	-2.15976
444	-15.0244	-11.3309	-22.5992	-24.6651	-10.0789	-20.7838	-11.2527	-3.5057	-46.8261	-1.99699
445	-15.1496	-11.3309	-22.0984	-23.8512	-11.1431	-21.0342	-11.3622	-3.5996	-47.1391	-1.97821
446	-15.2122	-10.7675	-22.0984	-24.5399	-11.0805	-20.9716	-11.1275	-3.5996	-46.9513	-2.05334
447	-15.2748	-11.1431	-21.3472	-24.1017	-11.0179	-21.9732	-11.6909	-3.34919	-47.0765	-2.12846
448	-14.8366	-11.1431	-21.7854	-24.4773	-10.7675	-21.535	-11.8943	-3.7874	-47.6399	-2.06586
449	-15.8382	-11.2057	-23.2878	-24.7277	-11.0805	-22.2236	-11.7535	-3.94391	-46.6383	-2.12846
450	-15.713	-12.0195	-21.7228	-26.2927	-11.4561	-21.535	-12.0039	-3.537	-46.7009	-2.2161
451	-15.7756	-11.8317	-21.7854	-25.5415	-12.0195	-20.3456	-11.6752	-3.6309	-47.8277	-2.11594
452	-15.0244	-11.8317	-21.4724	-24.7277	-11.3309	-21.3472	-11.4874	-2.94228	-47.1391	-2.1848
453	-15.1496	-11.5187	-20.909	-24.8529	-12.1447	-21.4098	-12.223	-3.5057	-47.5773	-2.27244
454	-14.5862	-11.6439	-21.535	-24.9155	-12.2073	-21.222	-11.3779	-3.5683	-47.6399	-2.27244
455	-14.8366	-11.2057	-21.7228	-24.4147	-12.3325	-21.5976	-11.6126	-3.7874	-47.7025	-2.25366
456	-15.0244	-11.4561	-20.7838	-24.4773	-11.8943	-22.787	-11.8317	-3.5057	-46.7635	-2.38512
457	-14.8992	-11.9569	-21.7854	-25.3537	-11.0805	-22.161	-11.8474	-4.13171	-48.8293	-2.24114
458	-14.8992	-12.0195	-21.0968	-25.1659	-11.7691	-22.6618	-11.284	-2.78578	-48.8293	-2.19106
459	-14.461	-11.5187	-21.535	-26.2301	-11.7691	-22.0984	-11.1588	-4.28822	-47.7025	-2.24114
460	-14.7114	-11.3309	-21.222	-29.9236	-11.1431	-20.7838	-10.7362	-3.22399	-47.9529	-2.13472
461	-14.5862	-11.3935	-21.5976	-24.1017	-11.5187	-21.535	-11.0962	-2.34756	-47.5773	-2.1535
462	-15.0244	-11.2683	-21.5976	-25.6041	-11.1431	-21.3472	-11.2527	-4.00651	-47.3269	-2.32252
463	-14.7114	-11.8943	-21.4724	-27.7952	-11.8943	-22.161	-11.4874	-3.44309	-46.8887	-2.24114
464	-14.774	-11.3935	-20.9716	-25.1033	-11.3309	-22.5992	-11.4718	-3.44309	-46.2001	-2.25992
465	-15.1496	-11.6439	-20.4082	-25.1659	-10.8301	-22.3488	-11.6752	-3.88131	-47.1391	-2.2474
466	-15.2122	-11.3935	-20.596	-25.8545	-11.0805	-22.161	-11.1118	-3.25529	-47.3895	-2.25992
467	-15.713	-11.3935	-20.1577	-26.4805	-11.2683	-22.5366	-11.5187	-3.38049	-47.8277	-2.31626
468	-16.339	-11.5187	-20.6586	-25.4163	-11.1431	-23.4756	-11.0179	-3.85	-47.6399	-2.32878
469	-15.9634	-11.5187	-21.222	-25.7919	-11.2683	-22.5992	-11.5813	-3.00488	-47.5773	-2.3726
470	-16.4016	-12.0195	-21.4098	-24.7903	-11.2683	-23.5382	-11.7691	-2.78578	-46.8887	-2.29122
471	-16.026	-11.8943	-20.8464	-28.7968	-11.0805	-22.7244	-10.9866	-3.91261	-48.5789	-2.30374
472	-15.9008	-11.7691	-21.0968	-29.1098	-11.5813	-22.5366	-11.7691	-3.97521	-48.7041	-2.31
473	-16.2764	-11.9569	-21.4724	-26.3553	-11.2057	-22.787	-11.3153	-3.88131	-47.7651	-2.29122
474	-16.2764	-11.7065	-21.3472	-26.1049	-11.3935	-22.474	-11.5344	-3.28659	-48.4537	-2.31626
475	-16.8399	-12.4577	-21.4724	-26.1675	-10.5797	-22.787	-10.8301	-3.28659	-48.0781	-2.3413
476	-16.5268	-11.8943	-21.5976	-26.1675	-11.2683	-22.5992	-11.8943	-3.16139	-48.2033	-2.3413
477	-16.0886	-12.1447	-21.9106	-27.1065	-10.9553	-23.0374	-11.55	-3.31789	-48.2659	-2.30374
478	-15.9634	-11.8317	-21.848	-26.2927	-10.8927	-23.2878	-11.2996	-2.53537	-47.6399	-2.38512
479	-15.8382	-11.7065	-22.5992	-31.4261	-10.9553	-23.3504	-12.3795	-2.69187	-47.2643	-2.7983
480	-16.5895	-11.7691	-21.4098	-32.8033	-11.2683	-23.413	-11.5813	-3.5057	-47.0765	-2.41017
481	-16.2764	-11.8943	-22.0358	-25.9171	-11.7065	-23.5382	-12.5829	-3.6309	-47.0765	-2.43521
482	-15.1496	-11.7691	-21.535	-27.6073	-11.1431	-24.1017	-12.0821	-3.44309	-46.5757	-2.42895
483	-15.9008	-11.6439	-22.2862	-28.0456	-11.5813	-23.9138	-12.0821	-3.44309	-47.5147	-2.2787
484	-15.6504	-11.6439	-22.474	-26.7309	-11.8317	-23.726	-12.4264	-3.7874	-47.4521	-2.47277
485	-15.1496	-11.6439	-22.0984	-27.2943	-11.5187	-24.1017	-11.6596	-3.5996	-47.9529	-2.39764
486	-15.7756	-11.3935	-21.5976	-27.1691	-11.3935	-24.1643	-11.7065	-3.8187	-46.9513	-2.41643
487	-15.713	-11.9569	-22.161	-28.1708	-11.2057	-24.5399	-11.3935	-2.94228	-48.4537	-2.3726
488	-15.6504	-11.3935	-21.7228	-28.0456	-11.7065	-24.2895	-11.0962	-3.8187	-48.5163	-2.38512
489	-15.713	-11.6439	-22.5992	-31.1756	-11.3935	-24.1643	-11.2527	-4.06911	-48.7667	-2.61049
490	-15.8382	-11.0805	-23.2252	-27.4821	-10.7675	-23.7886	-11.5657	-3.537	-47.8903	-2.40391
491	-15.713	-11.4561	-23.9138	-26.7309	-11.8317	-25.1659	-11.863	-3.19269	-47.9529	-2.41017
492	-15.4626	-12.0195	-23.4756	-28.922	-11.6439	-24.6651	-11.8943	-4.06911	-47.8277	-2.57293
493	-15.4626	-11.7691	-22.5992	-28.922	-11.5187	-24.4773	-12.0352	-3.537	-48.2033	-2.59171
494	-16.1512	-12.2073	-22.474	-28.7968	-12.1447	-24.4147	-11.7691	-3.7561	-48.6415	-2.52285
495	-15.087	-11.7691	-22.2862	-29.0472	-12.1447	-24.9155	-12.0508	-2.81708	-48.1407	-2.50407
496	-15.087	-11.7691	-22.2862	-29.4228	-11.6439	-25.1659	-11.7065	-3.06748	-47.8903	-2.50407
497	-15.2748	-12.3951	-23.6008	-28.4212	-11.3309	-24.6025	-11.4405	-2.91098	-47.8903	-2.54789
498	-15.0244	-11.2683	-24.0391	-29.0472	-11.8317	-24.8529	-11.237	-3.88131	-46.3253	-2.45399
499	-15.087	-11.3935	-24.1017	-28.6716	-10.9553	-25.2285	-11.4092	-3.22399	-47.3269	-2.46025
500	-15.0244	-11.5187	-23.6634	-28.4212	-11.0179	-24.2895	-11.9413	-3.25529	-47.0139	-2.46025
501	-15.3374	-11.2057	-25.1659	-29.4854	-11.3309	-25.4163	-11.7222	-3.5996	-47.4521	-2.47903
502	-15.3374	-11.3309	-24.2269	-28.1082	-11.0179	-25.8545	-11.8787	-3.5683	-47.9529	-2.51033
503	-15.9634	-11.3309	-23.8512	-30.5496	-11.4561	-25.4789	-11.7691	-3.13008	-47.6399	-2.52285
504	-15.713	-11.8317	-24.4147	-30.0488	-11.8943	-26.5431	-11.7848	-3.06748	-48.7041	-2.59171
505	-16.1512	-11.2683	-24.9155	-31.5513	-11.5813	-26.2927	-12.0821	-2.81708	-47.4521	-2.64179
506	-16.026	-11.4561	-24.7903	-33.8049	-11.7691	-25.6667	-11.597	-3.6935	-48.5163	-2.51659
507	-16.1512	-11.6439	-24.6025	-33.9927	-11.8317	-26.2927	-12.1604	-3.537	-48.6415	-2.56041
508	-16.0886	-11.6439	-25.1033	-32.4277	-12.2073	-26.3553	-12.8646	-3.03618	-46.5757	-2.72943
509	-15.5878	-11.7691	-25.3537	-32.8033	-11.9569	-26.2927	-12.6299	-3.6935	-48.5789	-2.57919
510	-16.0886	-11.4561	-25.7293	-31.8017	-12.1447	-25.9171	-12.6299	-3.41179	-47.9529	-2.57919
511	-15.7756	-11.5813	-24.7277	-33.1789	-12.3951	-26.0423	-12.3638	-3.44309	-48.0155	-2.57919
512	-16.2138	-12.4577	-24.6651	-31.6139	-12.4577	-26.4179	-12.9429	-3.31789	-46.8261	-2.62927
513	-16.0886	-12.3325	-25.6667	-32.7407	-12.2699	-26.5431	-12.6925	-3.22399	-47.6399	-2.53537
514	-16.026	-12.0821	-24.6651	-31.1756	-12.1447	-26.7935	-12.4264	-3.41179	-47.9529	-2.58545
515	-16.5895	-12.3951	-24.2895	-30.1114	-12.2699	-26.4179	-12.7707	-4.03781	-47.7025	-2.65431
516	-16.1512	-11.8317	-24.6025	-32.9911	-11.6439	-25.8545	-12.5673	-3.19269	-48.2659	-2.49781
517	-16.4642	-12.3325	-24.2269	-34.6813	-12.0821	-25.9797	-12.8333	-3.6935	-47.5773	-2.67309
518	-15.6504	-11.9569	-23.9138	-33.8675	-12.4577	-26.6057	-13.3968	-2.87968	-47.9529	-2.56667
519	-15.5878	-11.5813	-24.2895	-33.7423	-11.3935	-26.0423	-12.4421	-3.6309	-48.6415	-2.65431
520	-15.6504	-11.3935	-24.6025	-33.5545	-11.6439	-26.1675	-12.4264	-2.87968	-48.0155	-2.56041
521	-15.5878	-11.6439	-24.8529	-34.5561	-11.7691	-25.4789	-12.3325	-2.59797	-49.2049	-2.57919
522	-15.4	-11.3309	-25.7293	-37.7488	-12.2073	-25.7919	-13.4124	-3.5057	-48.4537	-2.52911
523	-16.2138	-11.7691	-25.2911	-34.2431	-11.7691	-26.2301	-12.8803	-3.31789	-48.5789	-2.67935
524	-16.4642	-11.6439	-25.1659	-36.309	-11.6439	-25.8545	-12.7551	-3.13008	-47.4521	-2.82334
525	-16.5895	-11.7691	-24.6651	-34.1805	-12.6455	-25.8545	-12.4264	-3.5057	-47.2017	-2.69187
526	-17.0277	-11.1431	-25.4163	-33.5545	-12.6455	-26.0423	-12.8177	-3.13008	-47.8903	-2.65431
527	-16.7147	-11.2683	-25.4789	-32.8033	-12.4577	-25.5415	-12.3638	-3.06748	-47.6399	-2.59171
528	-16.9025	-11.5187	-26.0423	-33.1163	-12.2073	-26.1675	-13.2872	-2.72317	-47.8903	-2.57919
529	-16.0886	-11.2057	-25.4789	-32.7407	-13.2716	-25.9171	-12.5516	-3.44309	-47.7651	-2.54789
530	-16.6521	-11.5813	-24.7277	-33.8049	-12.5829	-26.5431	-12.489	-3.22399	-48.0781	-2.67935
531	-16.1512	-12.2073	-24.3521	-34.8691	-12.1447	-26.1049	-12.3482	-3.5057	-49.3927	-2.59171
532	-16.2764	-12.6455	-25.4163	-33.4919	-12.7081	-26.2301	-12.5673	-3.5996	-47.9529	-2.57919
533	-16.1512	-13.0212	-24.4773	-32.9285	-11.7691	-25.9797	-12.5047	-3.5996	-48.3911	-2.66683
534	-16.2138	-12.2699	-25.4163	-34.1179	-12.1447	-26.4179	-13.0368	-3.5683	-48.2033	-2.71065
535	-16.5895	-12.4577	-24.7277	-32.6155	-13.0212	-27.2943	-12.2856	-2.72317	-47.9529	-2.58545
536	-16.026	-12.6455	-24.2269	-33.2415	-12.1447	-27.1691	-12.8333	-3.09878	-48.2033	-2.68561
537	-16.5895	-12.2699	-25.4789	-33.4293	-12.0195	-27.1065	-12.4577	-3.06748	-48.5163	-2.62927
538	-16.2138	-12.1447	-25.0407	-34.3683	-10.1415	-27.4195	-12.5516	-2.81708	-48.5163	-2.72943
539	-15.7756	-12.1447	-24.6651	-33.2415	-12.1447	-27.0439	-12.5673	-3.28659	-48.5163	-2.62301
540	-15.9634	-11.8943	-24.9155	-32.5529	-11.8943	-28.296	-12.7394	-3.34919	-47.9529	-2.67309
541	-16.4642	-12.0195	-25.1659	-34.3057	-12.1447	-28.7342	-13.1151	-2.91098	-47.5147	-2.80456
542	-16.2138	-12.0195	-25.0407	-33.3041	-11.6439	-28.5464	-12.536	-3.00488	-48.1407	-2.62927
543	-16.339	-12.1447	-25.4789	-34.2431	-11.8943	-28.1708	-12.7707	-2.59797	-49.0171	-2.81708
544	-15.4626	-11.5187	-26.4179	-35.683	-11.7691	-27.8578	-12.9116	-2.69187	-47.8903	-2.68561
545	-15.8382	-11.5813	-25.9171	-32.7407	-11.7065	-28.4838	-12.6925	-3.00488	-47.8277	-2.69187
546	-16.1512	-11.5813	-25.7293	-32.4277	-12.896	-28.7342	-13.1151	-2.53537	-48.9545	-2.60423
547	-16.1512	-12.2073	-26.1049	-32.6155	-12.7081	-29.2976	-13.0838	-3.34919	-48.5163	-2.62301
548	-16.339	-11.8317	-26.0423	-32.3025	-12.5829	-28.7342	-12.6299	-3.16139	-48.7667	-2.74195
549	-16.2138	-11.5813	-25.7293	-33.1163	-12.8333	-28.7968	-12.896	-2.84838	-47.8903	-2.73569
550	-15.6504	-12.0195	-25.4163	-33.8675	-12.2699	-28.922	-12.8803	-3.09878	-48.4537	-2.94228
551	-15.4	-12.2073	-26.4179	-36.2464	-12.5203	-28.5464	-12.536	-3.6309	-48.0781	-2.89846
552	-16.4642	-11.8943	-26.0423	-36.2464	-13.0212	-28.3586	-12.5047	-2.81708	-47.9529	-2.93602
553	-16.2764	-12.2699	-25.9171	-37.9366	-12.5203	-27.6073	-12.6612	-3.38049	-48.7667	-2.84212
554	-16.0886	-11.7065	-25.9797	-34.1179	-13.0212	-29.1724	-12.849	-3.31789	-48.5789	-2.77952
555	-16.2138	-11.9569	-26.3553	-34.2431	-12.8333	-28.0456	-13.0212	-2.72317	-48.5789	-2.8296
556	-16.2764	-12.4577	-26.7935	-34.1805	-12.7707	-28.296	-13.0368	-3.31789	-49.0797	-2.82334
557	-16.7147	-12.3951	-30.7374	-33.5545	-12.5203	-28.296	-12.802	-3.31789	-49.5805	-3.31163
558	-16.1512	-12.2073	-29.7358	-33.7423	-12.7707	-28.296	-13.0994	-3.7874	-49.3301	-3.17391
559	-16.339	-11.4561	-26.5431	-33.5545	-12.5829	-28.4838	-12.7238	-2.91098	-49.5179	-2.87342
560	-15.9634	-11.7691	-26.7309	-34.0553	-12.6455	-29.861	-13.4907	-3.6309	-48.9545	-2.94228
561	-16.7147	-11.5813	-27.6699	-33.9927	-13.1464	-28.6716	-13.2246	-2.94228	-49.8936	-2.7983
562	-16.4016	-11.4561	-27.7952	-34.6187	-12.7081	-30.2366	-13.475	-2.84838	-48.7041	-2.79204
563	-17.0277	-11.3309	-27.5447	-34.7439	-12.6455	-29.6732	-13.3185	-3.537	-48.2033	-2.86716
564	-16.7147	-11.5813	-27.1691	-35.3074	-12.5829	-30.3618	-13.2559	-2.28496	-49.6431	-2.90472
565	-16.9651	-11.5187	-27.9204	-35.4326	-12.896	-30.2366	-13.835	-3.09878	-49.3927	-2.83586
566	-16.7147	-12.1447	-27.6699	-35.6204	-13.2716	-30.2992	-13.1777	-2.50407	-49.5179	-2.91724
567	-17.6537	-12.1447	-26.7935	-34.9943	-14.148	-29.7984	-13.3655	-2.91098	-49.2049	-2.77952
568	-17.3407	-11.8943	-27.7326	-34.8691	-13.7724	-29.7358	-13.2246	-2.62927	-49.831	-2.97358
569	-17.2155	-12.1447	-27.2943	-35.4952	-13.4594	-29.861	-13.4437	-3.06748	-50.2066	-2.90472
570	-16.9025	-11.7065	-27.2317	-34.1179	-13.6472	-29.6732	-13.5846	-3.5057	-50.3944	-3.12382
571	-17.2781	-12.0195	-27.2943	-34.2431	-14.148	-30.487	-13.8506	-3.6622	-49.831	-3.49943
572	-16.2138	-12.2699	-26.7935	-35.4326	-13.7098	-29.861	-13.1933	-3.19269	-50.0814	-3.07374
573	-16.5268	-11.8943	-26.9813	-35.1822	-13.6472	-30.1114	-14.101	-3.25529	-49.9562	-2.89846
574	-16.5895	-11.8317	-26.6057	-34.6187	-14.0854	-30.4244	-13.835	-3.7561	-51.3334	-3.10504
575	-16.5895	-11.7065	-27.1691	-36.2464	-14.148	-30.174	-13.2872	-3.00488	-50.457	-2.92976
576	-16.9025	-12.1447	-26.9813	-35.057	-13.7724	-30.1114	-13.0368	-3.13008	-49.9562	-3.00488
577	-16.4642	-11.5813	-27.3569	-34.4935	-13.9602	-30.5496	-13.6159	-2.97358	-50.144	-2.99236
578	-16.5895	-11.2683	-26.7309	-34.9943	-14.461	-31.5513	-13.9602	-3.03618	-50.2692	-3.35545
579	-17.0903	-11.4561	-26.9187	-35.1822	-14.3984	-30.1114	-13.9602	-2.84838	-50.6448	-3.20521
580	-16.8399	-11.5187	-26.8561	-36.1838	-13.5846	-30.4244	-14.0071	-3.537	-50.3318	-3.08
581	-17.0277	-11.6439	-26.3553	-34.6813	-13.5846	-30.487	-14.3201	-3.38049	-50.8326	-2.84838
582	-17.3407	-11.5187	-26.8561	-35.1822	-13.2716	-30.8626	-14.9931	-3.16139	-50.0188	-2.83586
583	-16.9651	-11.2057	-26.7935	-35.8708	-13.209	-30.8626	-14.7896	-3.16139	-50.6448	-2.84838
584	-16.9025	-10.9553	-26.6057	-36.6846	-13.522	-31.8017	-14.4766	-3.25529	-50.2066	-3.23025
585	-17.0903	-11.3309	-27.0439	-36.3716	-12.896	-31.1756	-14.8366	-2.87968	-50.6448	-2.9235
586	-17.3407	-11.5187	-26.6057	-36.2464	-13.1464	-31.3008	-14.0854	-3.00488	-50.5822	-3.00488
587	-16.7773	-11.3309	-27.2943	-36.622	-14.5236	-30.6122	-14.1167	-2.91098	-50.3944	-3.04244
588	-16.9025	-11.5187	-27.2317	-36.1212	-13.7724	-30.9252	-14.4297	-3.5057	-49.831	-3.08
589	-16.2764	-11.3309	-27.1691	-36.3716	-14.3984	-31.0504	-13.7254	-3.6309	-50.6448	-3.13634
590	-17.0277	-11.0805	-26.8561	-36.2464	-14.2106	-30.5496	-13.3968	-3.03618	-50.144	-3.16765
591	-16.6521	-12.0195	-26.7309	-36.1838	-14.148	-30.5496	-13.2716	-3.22399	-50.0188	-2.77326
592	-16.7773	-11.2057	-27.1691	-36.5594	-14.148	-30.7374	-13.5846	-3.16139	-50.0814	-3.27407
593	-17.0277	-11.7065	-26.8561	-37.3106	-14.5862	-31.2382	-13.2716	-2.81708	-49.5179	-2.93602
594	-17.5285	-11.7065	-27.0439	-37.4984	-14.461	-30.6748	-13.3811	-2.87968	-50.2066	-3.1113
595	-16.5895	-12.2699	-26.1675	-36.4342	-13.9602	-31.113	-14.7896	-2.87968	-49.9562	-3.08
596	-16.7773	-11.4561	-26.7935	-38.1244	-14.2732	-31.1756	-15.0244	-3.06748	-49.1423	-3.02366
597	-16.8399	-11.3935	-27.2317	-37.1228	-14.5236	-31.8017	-14.7896	-3.28659	-48.2033	-3.09878
598	-17.2781	-11.2683	-27.6073	-38.4374	-13.7098	-31.1756	-15.1183	-3.41179	-49.2675	-3.16765
599	-17.3407	-12.0821	-27.6073	-37.6862	-14.3358	-32.1147	-14.2106	-2.31626	-49.0797	-3.10504
600	-17.5285	-11.6439	-27.2943	-37.248	-14.2106	-31.3635	-14.1636	-3.25529	-48.7041	-2.96732
601	-17.0277	-11.7691	-27.4195	-37.874	-14.3984	-31.9269	-14.9775	-2.62927	-48.0781	-2.96732
602	-16.7147	-11.8317	-28.3586	-38.3748	-14.0228	-31.7391	-13.6628	-2.56667	-47.9529	-3.14887
603	-17.0903	-11.2057	-29.6106	-38.5	-13.6472	-31.8643	-13.9915	-3.5683	-49.7683	-2.97984
604	-17.1529	-11.5187	-29.6106	-37.9992	-13.5846	-31.8017	-13.8976	-3.5683	-48.6415	-2.91098
605	-16.6521	-11.3935	-28.7968	-39.4391	-13.8976	-32.2399	-14.3671	-2.22236	-47.8277	-2.86716
606	-17.5285	-11.3309	-28.7968	-39.8773	-13.2716	-31.9895	-14.5862	-2.84838	-48.7667	-2.90472
607	-17.3407	-11.7065	-28.1708	-39.0635	-13.2716	-31.6139	-14.8523	-3.03618	-49.2675	-2.80456
608	-17.2155	-11.2057	-28.296	-38.7505	-14.3984	-32.3025	-14.6801	-2.78578	-49.6431	-2.8922
609	-18.0293	-11.7065	-28.6716	-38.4374	-14.7114	-32.3651	-14.2732	-3.19269	-51.2082	-3.02366
610	-17.7163	-11.8317	-28.609	-39.3139	-14.2106	-32.3651	-15.0088	-3.5057	-50.457	-2.94854
611	-17.4659	-11.9569	-27.9204	-38.5	-13.9602	-32.3651	-14.821	-3.03618	-49.5179	-3.40553
612	-18.0919	-11.7691	-28.922	-38.6878	-15.087	-32.4277	-14.3514	-2.78578	-50.144	-3.18643
613	-18.4675	-11.8943	-28.1708	-39.5017	-14.3984	-31.9895	-14.2888	-3.19269	-49.0171	-2.93602
614	-17.5911	-12.0195	-27.2943	-37.8114	-13.835	-32.9285	-15.3844	-3.5057	-50.77	-2.96106
615	-17.7163	-12.2073	-28.1082	-39.5643	-14.3984	-33.0537	-15.0401	-3.06748	-49.8936	-2.99236
616	-17.8415	-11.8943	-28.1708	-39.1887	-14.2732	-32.8659	-14.6018	-3.34919	-49.5179	-3.08
617	-18.4049	-11.5813	-28.296	-40.0651	-14.2106	-32.5529	-14.774	-3.16139	-48.7041	-3.09252
618	-17.9667	-11.6439	-29.1098	-39.5017	-14.7114	-32.0521	-14.5392	-2.91098	-48.7667	-3.11756
619	-17.7789	-11.6439	-29.1724	-38.7505	-13.8976	-32.6155	-14.8523	-3.28659	-47.8903	-3.43683
620	-17.7163	-11.6439	-28.5464	-38.3748	-14.461	-33.2415	-14.9462	-3.09878	-48.2659	-3.06122
621	-18.2797	-11.4561	-28.8594	-40.1903	-14.3358	-33.2415	-15.5409	-3.09878	-48.2033	-3.14261
622	-17.5911	-11.3935	-29.6732	-39.5643	-14.0854	-32.5529	-14.3984	-2.50407	-48.8919	-3.03618
623	-17.4659	-11.2683	-30.2366	-39.2513	-13.835	-32.7407	-14.4766	-2.87968	-48.3285	-3.1113
624	-17.3407	-12.0821	-29.1724	-39.7521	-13.3968	-32.8659	-14.4297	-3.34919	-48.8293	-3.06748
625	-17.8415	-11.8317	-29.9236	-39.1887	-14.148	-33.2415	-14.7896	-3.13008	-48.9545	-3.06748
[truncated: 17,574 more rows]

## Sheet: A5sD80mV
time in ms	1	2	3	4	5	6	7	10*	11		*10 without deactivation
[truncated: 8,199 more rows]

## Sheet: A5sD20mV
time in ms	1	2	3	4	5	6	7	10*	11		*10 without deactivation
[truncated: 8,199 more rows]

[truncated: 4 more sheets: A5sD-40mV, A1.5sD80mV, A1.5sD20mV, A1.5sD-40mV]
