# Supplementary material for: Activation gating in HCN2 channels
Source: PLoS Comput Biol. 2018 Mar 22;14(3):e1006045. doi: 10.1371/journal.pcbi.1006045 (PMC5863937; doi:10.1371/journal.pcbi.1006045)
Supplement: S1 Data — (ZIP) [file pcbi.1006045.s009.zip › rawSatcAMPA-100mV.xlsx]

## Sheet: A11sD80mV
time in ms	1	2	3	4	5	6	7	9	10	11
1	0.500814	0.313008	0.37561	0.75122	1.06423	-0.438212	0.672968	1.50244	-1.25203	0
2	0.75122	0.563415	0.688619	1.12683	0.813822	-0.438212	0.75122	1.15813	-0.939025	-0.00626017
3	1.12683	0.626017	0.75122	1.00163	0.75122	-0.438212	0.688619	0.469513	-1.06423	-0.0187805
4	0.688619	0.500814	0.500814	1.12683	0.250407	-0.626017	0.438212	0.469513	-0.939025	-0.00626017
5	0.37561	0.313008	0.813822	1.31464	0.626017	-0.688619	0.547765	0.71992	-0.500814	0.0313008
6	0.626017	0.37561	1.00163	0.688619	0.813822	-0.250407	0.406911	1.18943	-0.939025	0.0125203
7	0.626017	0.688619	0.626017	1.25203	1.06423	-0.37561	0.594716	0.939025	-1.43984	0
8	0.939025	0.563415	0.876424	1.06423	2.12846	0.187805	0.798172	1.25203	-1.31464	-0.00626017
9	1.31464	-0.125203	0.438212	1.12683	0.876424	-0.37561	0.907725	0.876424	-0.438212	0.0250407
10	0.75122	0.563415	0.438212	1.12683	-0.0626017	-0.250407	0.219106	0.782521	-1.00163	-0.0125203
11	1.12683	0.563415	1.06423	1.25203	0.37561	-0.37561	0.438212	1.31464	-0.563415	-0.0313008
12	0.813822	0.563415	1.00163	1.12683	1.12683	-0.187805	0.500814	0.71992	-1.56504	0.037561
13	1.12683	0.939025	0.688619	1.06423	0.438212	-0.187805	0.75122	0.876424	-1.31464	0.0250407
14	0.37561	0.37561	0.939025	1.12683	0.438212	0.187805	0.281708	1.06423	-1.25203	0.0688619
15	0.813822	0.813822	0.626017	0.75122	1.00163	-0.187805	0.672968	1.18943	-1.12683	0.0313008
16	0.626017	0.37561	0.939025	-0.187805	0.939025	0.125203	0.453862	1.09553	-1.81545	0.037561
17	0	0.125203	0.500814	0.939025	1.18943	-0.438212	1.06423	0.0313008	-1.50244	0.0250407
18	0.626017	0.75122	0.438212	0.75122	1.12683	-0.187805	0.688619	0.939025	-1.43984	0.0187805
19	0.876424	0.626017	0.250407	0.939025	0.313008	0.563415	0.829472	1.18943	-1.56504	-0.00626017
20	0.939025	0.563415	0.37561	1.06423	1.31464	-0.75122	0.187805	1.15813	-0.500814	-0.00626017
21	0.688619	0.688619	0.250407	1.50244	0.876424	-0.187805	0.657318	0.594716	-3.31789	-0.0187805
22	0.563415	0.626017	0.313008	0.688619	1.37724	-0.125203	0.626017	0.782521	-0.813822	-0.00626017
23	1.06423	0.250407	0.813822	0.688619	0.813822	0.500814	0.485163	1.31464	-2.00325	0.0187805
24	0.813822	0.313008	0.500814	0.626017	1.00163	-0.37561	0.845123	0.939025	-1.06423	0.0250407
25	0.37561	0.313008	1.12683	0.438212	1.37724	-0.37561	0.672968	0.500814	-0.813822	0.0813822
26	0.813822	0.250407	0.813822	0.813822	0.626017	-0.37561	0.845123	0.71992	-1.00163	-0.0250407
27	1.12683	0.813822	0.250407	0.813822	0.37561	-0.37561	0.391261	0.626017	-1.12683	0.00626017
28	0.813822	0.563415	1.31464	0.876424	1.25203	-0.187805	0.657318	0.907725	-1.62764	-0.0187805
29	0.813822	0.626017	0.688619	1.50244	0.75122	-0.125203	0.657318	1.53374	-1.25203	-0.0125203
30	0.688619	0.500814	0.75122	1.25203	0.37561	-0.187805	0.813822	1.37724	-1.56504	0.0438212
31	0.75122	1.00163	0.813822	1.43984	1.18943	-0.125203	0.391261	1.31464	-1.37724	0
32	0.37561	0.438212	1.06423	1.18943	0.125203	-0.125203	0.297358	0.876424	-0.438212	-0.0125203
33	0.876424	0.563415	0.813822	0.813822	0.688619	-0.0626017	0.250407	1.06423	-2.06586	0.0438212
34	0.250407	0.75122	0.626017	0.500814	1.62764	0.125203	0.469513	0.845123	-1.31464	0.075122
35	0.500814	0.626017	0.626017	0.876424	1.00163	-0.125203	0.344309	0.845123	-1.56504	-0.00626017
36	0.688619	0.187805	0.939025	0.939025	1.18943	0	0.391261	0.688619	-1.81545	0.0563415
37	0.313008	0.500814	0.813822	1.18943	1.12683	-0.0626017	0.344309	1.28333	-1.62764	0.00626017
38	0.75122	0.626017	0.500814	0.813822	1.06423	-0.0626017	0.391261	0.876424	-1.56504	0.0438212
39	0.438212	0.688619	0.688619	1.50244	1.81545	-0.37561	0.813822	0.71992	-1.00163	0.0125203
40	0.500814	0.813822	1.00163	0.688619	0.626017	-0.187805	0.594716	1.22073	-1.00163	0.037561
41	0.563415	0.688619	0.626017	1.31464	0.876424	-0.187805	0.422561	1.50244	-1.50244	0.0626017
42	0.563415	0.75122	0.876424	0.813822	0.813822	-0.313008	0.187805	0.970326	-1.06423	-0.0125203
43	0.313008	0.500814	0.813822	0.813822	0.250407	0.0626017	0.547765	0.75122	-1.18943	-0.0313008
44	0.688619	0.688619	0.939025	0.813822	0.939025	-0.0626017	0.75122	1.09553	-1.18943	0.0313008
45	0.626017	0.125203	0.876424	0.813822	0.688619	-0.37561	0.469513	1.06423	-0.75122	-0.00626017
46	0.688619	0.500814	0.813822	1.37724	0.500814	-0.438212	1.04858	0.876424	-1.12683	0.0438212
47	0.876424	0.626017	0.688619	1.50244	0.939025	-0.0626017	0.500814	1.06423	-1.06423	0.0187805
48	0.939025	0.688619	0.626017	0.813822	0.813822	-0.313008	0.860773	1.31464	-1.12683	0.00626017
49	0.876424	0	0.438212	1.18943	1.37724	0.250407	0.766871	1.62764	-1.12683	0.0500814
50	0.75122	0.0626017	1.06423	0.939025	0.75122	-0.313008	0.500814	0.344309	-1.50244	0.0688619
51	0.813822	0	0.626017	0.75122	1.12683	-0.125203	0.876424	0.626017	-1.06423	0.0688619
52	0.876424	0.500814	0.813822	1.31464	0.563415	-0.37561	0.657318	1.75285	-1.12683	0.0187805
53	0.626017	0.438212	0.75122	0.75122	1.18943	-0.313008	0.500814	1.12683	-1.37724	-0.00626017
54	0.187805	0.500814	0.688619	1.06423	0.500814	0.250407	0.438212	0.782521	-0.813822	0.0250407
55	0.626017	0.563415	0.37561	1.12683	1.25203	0	0.563415	0.813822	-0.813822	0.0626017
56	0.876424	0.626017	1.06423	0.876424	0.563415	-0.0626017	1.04858	1.59634	-1.18943	0.0250407
57	0.500814	0.626017	0.688619	1.00163	0.626017	-0.125203	0.344309	0.344309	-1.87805	0.0250407
58	0.626017	0.813822	0.438212	0.125203	1.18943	0.0626017	0.563415	0.37561	-1.37724	-0.0125203
59	0.500814	1.06423	0.563415	0.125203	0.626017	-0.500814	0.73557	0.250407	-0.876424	-0.0313008
60	0.563415	0.939025	0.313008	0.626017	0.876424	-0.313008	0.657318	0.75122	-1.37724	-0.0125203
61	0.500814	0.626017	0.626017	0.75122	1.31464	-0.37561	0.391261	0.813822	-1.43984	-0.0500814
62	0.75122	0.626017	0.688619	0.37561	0.688619	-0.313008	0.73557	0.657318	-1.18943	0.0250407
63	0.813822	0.500814	0.438212	1.25203	0.563415	-0.37561	0.219106	1.31464	-1.31464	-0.0438212
64	0.500814	0.313008	1.25203	1.25203	0.939025	-0.37561	0.907725	1.18943	-1.25203	-0.0125203
65	0.563415	0.75122	0.813822	1.56504	0.813822	-0.500814	0.626017	1.59634	-1.00163	0
66	0.626017	0.563415	1.18943	1.12683	1.43984	-0.313008	0.813822	0.939025	-1.56504	0.0187805
67	0.75122	0.313008	0.939025	0.876424	0.813822	0	0.813822	1.25203	-1.18943	0.0125203
68	1.12683	0.438212	0.876424	0.438212	0.876424	-0.313008	0.641667	1.06423	-1.31464	-0.037561
69	0.75122	0.37561	0.939025	1.37724	1.06423	-0.563415	0.798172	1.18943	-1.12683	0.0125203
70	0.626017	0.37561	0.626017	1.75285	0.813822	-0.125203	1.15813	0.876424	-1.18943	0.0313008
71	0.876424	0.500814	0.563415	1.00163	0.75122	-0.313008	0.813822	0.75122	-0.187805	0.0500814
72	0.438212	0.0626017	0.688619	0.813822	0.688619	-0.0626017	0.35996	0.970326	-1.31464	0.0250407
73	0.626017	0.563415	0.563415	0.876424	0.626017	0.187805	0.657318	1.40854	-1.43984	0.037561
74	0.813822	0.75122	1.00163	0.500814	1.00163	-0.0626017	0.344309	0.281708	-1.25203	0.0876424
75	0.813822	0.75122	0.75122	0.876424	0.876424	-0.500814	0.469513	1.31464	-1.87805	0.0187805
76	0.563415	0.500814	0.438212	0.187805	0.813822	-0.563415	0.438212	0.845123	-0.939025	-0.00626017
77	0.626017	0.500814	0.75122	0.187805	0.75122	0	0.250407	1.09553	-0.939025	0.0438212
78	0.813822	0.876424	0.250407	0.75122	0.876424	-0.0626017	0.297358	0.939025	-0.939025	0.0438212
79	0	0.438212	0.313008	0	0.813822	-0.250407	0.203456	0.71992	-1.31464	0.0313008
80	0.813822	0.813822	0.688619	1.50244	1.50244	-0.313008	0.547765	1.00163	-1.18943	0.037561
81	0.563415	0.626017	0.313008	0.813822	0.626017	-0.0626017	0.73557	0.907725	-1.31464	0.0187805
82	0.500814	0.75122	0.876424	1.00163	1.25203	-0.0626017	0.876424	0.563415	-0.876424	0.0438212
83	0.500814	0.688619	1.00163	1.06423	0.500814	-0.313008	0.923375	0.907725	-0.813822	0.0250407
84	0.75122	0.500814	0.75122	0.813822	0.626017	-0.187805	0.485163	0.907725	-1.18943	0
85	0.37561	0.75122	0.626017	0.626017	1.37724	0	1.11118	1.22073	-1.75285	-0.00626017
86	0.626017	0.313008	0.688619	1.43984	1.31464	0	0.516464	1.37724	-0.500814	0.0939025
87	0.876424	0.813822	0.939025	1.12683	1.25203	-0.313008	0.594716	1.09553	-1.06423	-0.0125203
88	0.563415	0.563415	0.813822	0.876424	1.69025	-1.00163	0.532114	1.12683	-0.500814	-0.00626017
89	0.500814	0.313008	0.626017	1.06423	0.876424	-0.563415	0.250407	0.845123	-1.00163	0.0563415
90	0.438212	0.500814	0.876424	0.688619	0.500814	-0.313008	0.970326	1.09553	-1.69025	0.075122
91	0.75122	0.626017	0.250407	0.563415	1.12683	0.0626017	0.829472	0.970326	-1.31464	0.0438212
92	0.500814	0.876424	1.12683	0.626017	0.75122	-0.250407	1.00163	1.03293	-1.37724	0.0313008
93	0.626017	0.563415	0.626017	0.939025	0.500814	0.187805	0.391261	1.15813	-0.688619	0.00626017
94	0.37561	0.813822	0.37561	1.37724	0.939025	-0.250407	0.782521	0.939025	-1.75285	0.0563415
95	0.563415	0.75122	0.438212	1.12683	1.31464	-0.0626017	0.281708	0.594716	-1.06423	0.00626017
96	0.563415	0.75122	0.313008	0.876424	1.12683	0	0.328659	0.876424	-0.626017	0.0187805
97	0.563415	0.500814	0.500814	0.500814	1.00163	0.125203	0.453862	0.688619	-1.18943	-0.0187805
98	0.438212	0.626017	0.37561	1.31464	0.75122	-0.313008	0.438212	1.00163	-1.12683	0.00626017
99	0.688619	0.313008	0.500814	1.06423	0.500814	-0.313008	0.328659	0.626017	-1.31464	-0.00626017
100	0.813822	1.31464	0.563415	0.876424	0.500814	0.0626017	0.313008	1.40854	-1.50244	0.0563415
101	0	0.37561	0.75122	0.688619	1.31464	0	0.798172	1.28333	-1.43984	0.0313008
102	0.688619	0.313008	0.688619	0.939025	1.06423	-0.500814	0.500814	0.657318	-0.813822	0.00626017
103	1.18943	0.250407	1.12683	0.75122	1.12683	-0.626017	0.297358	1.15813	-0.563415	-0.0313008
104	0.876424	0.313008	0.563415	0.438212	1.87805	-0.313008	0.829472	0.469513	-1.18943	-0.0187805
105	0.626017	0.626017	0.626017	1.31464	1.75285	0.0626017	0.907725	0.907725	-1.18943	0
106	0.939025	0.813822	1.18943	1.43984	0.75122	-0.313008	0.923375	1.28333	-0.313008	0.0250407
107	0.876424	0.626017	0.75122	1.06423	0.626017	-0.250407	0.406911	0.939025	-0.500814	0.0187805
108	0.876424	0.187805	0.500814	1.37724	1.06423	-0.626017	0.250407	1.28333	-1.18943	0.00626017
109	0.75122	0.438212	0.813822	1.31464	1.43984	-0.187805	0.485163	1.40854	-0.876424	0.0125203
110	0.626017	0.75122	0.939025	0.876424	0.438212	-0.563415	0.782521	0.688619	-0.75122	0.0688619
111	0.876424	0.125203	0.813822	1.37724	0.75122	-0.37561	0.563415	1.12683	-1.56504	0.0876424
112	0.813822	0.250407	0.876424	1.12683	0.626017	-0.250407	0.688619	1.18943	-1.31464	0.0438212
113	0.688619	0.688619	0.688619	1.00163	1.06423	0.250407	0.845123	0.970326	-1.31464	0.0813822
114	0.688619	0.250407	0.939025	1.37724	0.438212	0	0.845123	1.18943	-1.56504	0.150244
115	1.06423	0.500814	0.876424	0.250407	0.75122	-0.0626017	0.453862	1.56504	-1.25203	0.037561
116	0.688619	0.563415	0.939025	0.438212	1.18943	0	0.313008	0.469513	-1.62764	0.0125203
117	0.876424	0.813822	0.813822	0.37561	0.626017	-0.500814	0.845123	0.907725	-1.56504	0.037561
118	0.626017	0.563415	0.37561	0.876424	0.813822	-0.125203	0.266057	0.75122	-1.12683	0.0688619
119	0.125203	0.563415	0.626017	1.06423	1.50244	-0.250407	0.563415	1.34594	-1.31464	-0.0250407
120	1.12683	0.500814	0.876424	1.06423	1.31464	-0.438212	0.422561	1.09553	-1.18943	0.0250407
121	0.688619	0.813822	0.187805	0.563415	1.00163	-0.563415	0.75122	1.18943	-1.12683	0.0438212
122	0.438212	0.438212	0.500814	0.876424	0.939025	0	0.75122	0.782521	-1.12683	-0.0313008
123	0.37561	0.563415	0.626017	0.688619	1.06423	0.125203	0.704269	1.25203	-0.563415	0
124	0.500814	0.876424	0.563415	0.500814	0.876424	-0.0626017	0.704269	1.12683	-0.37561	0.0125203
125	0.626017	0.250407	0.626017	1.37724	1.37724	0.187805	0.813822	1.18943	-0.500814	0.00626017
126	0.688619	0.626017	1.25203	1.25203	0.37561	-0.0626017	0.923375	0.782521	-1.37724	-0.037561
127	0.563415	0.438212	0.563415	2.00325	0.939025	0.125203	0.75122	1.18943	-1.31464	0.0563415
128	0.813822	0.688619	1.12683	1.12683	1.00163	-0.125203	0.344309	0.657318	-1.87805	0.0313008
129	1.00163	0.250407	1.25203	0.626017	0.688619	-0.626017	0.704269	0.37561	-0.813822	0.075122
130	0.939025	0.438212	1.18943	1.75285	1.06423	-0.250407	1.17378	0.970326	-1.18943	0.0563415
131	1.25203	0.876424	0.813822	1.00163	1.37724	-0.0626017	0.798172	0.939025	-1.37724	-0.0250407
132	0.939025	0.563415	0.688619	1.18943	1.06423	-0.187805	0.75122	1.22073	-2.00325	0.0813822
133	0.876424	0.626017	0.813822	0.37561	1.12683	-0.125203	0.798172	1.12683	-1.43984	0.0125203
134	0.813822	0.250407	0.563415	1.18943	1.12683	-0.438212	1.04858	1.34594	-1.31464	0.106423
135	0.688619	0.438212	0.688619	0.75122	0.939025	-0.125203	0.35996	0.782521	-0.75122	-0.0313008
136	1.00163	0.438212	0.75122	0.438212	0.813822	-0.250407	0.438212	1.65894	-1.31464	0.0500814
137	0.688619	0.876424	0.626017	1.12683	1.43984	0.187805	0.73557	0.406911	-1.00163	0.0438212
138	0.187805	0.500814	0.250407	0.813822	1.00163	-0.0626017	0.563415	0.563415	-1.06423	0.0250407
139	0.563415	0.37561	0.75122	1.18943	1.50244	-0.125203	0.73557	1.15813	-0.939025	-0.0125203
140	0.813822	0.563415	0.500814	0.626017	1.50244	-0.313008	1.09553	0.219106	-1.18943	0.0939025
141	0.250407	0.500814	0.313008	0.876424	0.939025	-0.250407	0.500814	0.688619	-1.12683	0.0313008
142	0.688619	1.00163	0.75122	0.626017	1.06423	0	0.704269	0.970326	-1.25203	0.0626017
143	0.688619	0.563415	0.313008	1.00163	1.12683	-0.125203	0.954676	1.31464	-1.31464	0.037561
144	0.626017	0.438212	0.688619	1.31464	0.626017	-0.0626017	0.782521	1.28333	-0.438212	0
145	1.00163	0.37561	0.75122	0.876424	0.939025	-0.75122	0.35996	1.12683	-0.250407	0.0813822
146	0.563415	0.75122	0.876424	0.876424	0.939025	-0.500814	0.641667	0.469513	-1.06423	-0.0125203
147	0.813822	0.438212	1.00163	1.31464	0.876424	-0.438212	0.579066	1.22073	-1.37724	0.0313008
148	0.876424	-0.0626017	1.00163	1.43984	1.18943	-0.37561	0.970326	1.12683	-1.00163	0.0313008
149	0.813822	0.813822	0.876424	0.813822	0.75122	-0.250407	0.73557	0.813822	-0.939025	0.00626017
150	0.500814	0.0626017	0.626017	0.876424	0.563415	-0.125203	1.06423	1.40854	-1.18943	0.0813822
151	0.75122	0.313008	0.626017	1.06423	1.06423	0.313008	0.469513	1.43984	-1.37724	0.0626017
152	0.688619	0.75122	0.876424	0.813822	0.438212	-0.37561	0.892074	0.344309	-1.69025	0.0626017
153	0.75122	0.563415	0.939025	1.31464	0.626017	-0.125203	0.469513	1.28333	-1.00163	0.0939025
154	0.250407	0.876424	0.939025	0.37561	0.75122	-0.250407	0.328659	1.25203	-1.06423	0.00626017
155	0.626017	0.876424	0.75122	1.25203	1.06423	-0.37561	0.500814	0.344309	-0.626017	0.0125203
156	0.626017	0.187805	0.500814	1.18943	1.06423	-0.313008	0.35996	0.532114	-1.37724	0.0313008
157	0.0626017	1.06423	0.939025	1.00163	0.813822	0	0.532114	0.71992	-2.37886	0.0125203
158	0.500814	0.813822	0.37561	1.06423	1.06423	0.313008	0.344309	1.09553	-2.00325	-0.0250407
159	0.563415	0.438212	0.563415	0.688619	1.50244	0.250407	0.422561	0.532114	-0.813822	-0.0313008
160	0.187805	0.876424	0.37561	1.00163	1.50244	-0.0626017	0.907725	0.281708	-1.12683	-0.0313008
161	0.250407	0.313008	1.06423	1.25203	1.31464	-0.125203	0.860773	1.00163	-1.37724	-0.0250407
162	0.250407	0.688619	0.939025	1.56504	1.50244	0	0.344309	1.31464	-0.939025	0
163	0.626017	0.688619	0.75122	0.75122	0.626017	-0.438212	0.485163	0.438212	-0.626017	0.037561
164	0.500814	0.813822	1.25203	0.37561	0.75122	-0.250407	0.688619	-0.187805	-0.563415	0
165	0.563415	0.250407	0.813822	1.06423	1.56504	-0.125203	0.657318	0.532114	-1.06423	0.0125203
166	0.626017	0.250407	0.626017	1.00163	1.43984	-0.0626017	0.469513	1.43984	-0.313008	-0.0313008
167	0.813822	0.37561	0.75122	1.31464	1.25203	0.125203	0.71992	0.970326	-0.626017	0.0250407
168	0.438212	1.06423	1.25203	0.438212	0.939025	-0.500814	1.00163	1.47114	-1.12683	0.0626017
169	0.563415	0.250407	0.813822	1.25203	1.12683	0.125203	0.37561	0.970326	-0.626017	-0.00626017
170	0.563415	0.500814	1.00163	0.688619	0.813822	0.250407	0.641667	1.53374	-1.37724	0.0626017
171	0.438212	0.187805	1.00163	1.31464	0.37561	0.250407	0.73557	0.876424	-0.563415	0.131464
172	0.688619	0.125203	0.626017	0.939025	0.75122	0.125203	0.563415	0.250407	-1.75285	0.0187805
173	1.00163	0.500814	1.06423	1.18943	1.12683	-0.250407	0.532114	0.500814	-1.43984	0.112683
174	1.56504	0.500814	0.626017	1.00163	0.688619	-0.0626017	0.75122	0.813822	-1.00163	0.0313008
175	0.37561	0.313008	0.939025	1.00163	0.563415	-0.187805	0.657318	0.500814	-1.06423	0.0626017
176	0.75122	0.125203	0.563415	0.250407	0	0	0.923375	1.37724	-0.813822	0.0500814
177	0.125203	0.37561	0.626017	0.688619	0.876424	-0.187805	0.422561	1.09553	-1.50244	0.0313008
178	0.313008	0.500814	0.688619	0.876424	1.00163	-0.187805	0.344309	0.813822	-1.75285	0.0187805
179	0.37561	0.563415	0.563415	1.12683	1.50244	-0.0626017	0.829472	1.37724	-0.813822	0.00626017
180	0.876424	1.00163	0.500814	1.12683	0.563415	-0.313008	0.71992	0.782521	-1.31464	-0.0500814
181	0.250407	0.500814	0.75122	1.12683	1.37724	-0.438212	0.610367	0.845123	-1.50244	-0.0250407
182	0.250407	0.688619	0.438212	0.563415	1.37724	-0.125203	0.610367	0.813822	-0.626017	-0.0438212
183	0.500814	0.313008	0.313008	0.626017	1.37724	-0.313008	0.657318	1.34594	-1.43984	0
184	0.626017	0.500814	0.250407	1.25203	1.18943	-0.187805	1.17378	0.813822	-0.563415	-0.0500814
185	0.563415	0.500814	0.438212	1.31464	0.626017	-0.438212	0.657318	1.06423	-0.813822	-0.0187805
186	0.438212	0.688619	0.876424	1.12683	1.75285	-0.0626017	0.73557	0.939025	-0.813822	-0.0563415
187	0.500814	0.250407	1.12683	0.563415	1.06423	-0.37561	0.73557	0.845123	-1.18943	0.0438212
188	0.500814	0.313008	0.688619	1.06423	1.12683	-0.0626017	0.547765	1.15813	-0.563415	-0.0187805
189	0.75122	0.500814	0.813822	0.500814	1.18943	-0.187805	1.07988	1.40854	-1.69025	-0.0313008
190	0.626017	0.626017	0.813822	1.81545	1.31464	0.187805	0.71992	0.657318	-1.69025	0.0313008
191	0.75122	0.250407	1.18943	0.939025	1.31464	-0.187805	0.563415	0.939025	-1.69025	-0.0313008
192	0.813822	0.438212	1.00163	1.50244	0.939025	-0.125203	0.782521	1.12683	-1.18943	0.0187805
193	0.688619	0.688619	0.438212	1.37724	0.813822	-0.125203	1.22073	1.25203	-1.00163	0.0688619
194	0.313008	0.563415	1.18943	0.626017	0.939025	-0.313008	0.469513	0.344309	-1.25203	0.125203
195	0.37561	0.563415	0.250407	0.438212	1.06423	-0.125203	0.657318	0.939025	-1.12683	-0.0125203
196	0.626017	0.813822	0.563415	0.563415	0.688619	0.0626017	0.782521	0.532114	-0.876424	-0.0187805
197	0.313008	0.75122	0.37561	0.688619	0.939025	-0.187805	0.313008	0.782521	-1.12683	0.0438212
198	0.125203	0.563415	0.876424	0.876424	0.75122	0	0.813822	0.782521	-1.06423	-0.00626017
199	0.688619	0.563415	0.438212	0.75122	0.876424	-0.0626017	0.438212	0.939025	-1.50244	-0.0125203
200	0.500814	0.500814	0.563415	0.563415	1.50244	0.0626017	1.12683	1.00163	-1.12683	-0.075122
201	-30.174	-46.3879	-37.6236	-27.4195	-22.5992	-44.0716	-34.1492	-32.772	-84.4497	-2.7983
202	-21.535	-28.7968	-26.2301	-20.0325	-13.4594	-28.9846	-18.264	-18.8744	-67.9854	-1.95943
203	-19.4065	-22.787	-20.3456	-17.4033	-11.0805	-23.2252	-14.5862	-14.8053	-61.9131	-1.57756
204	-17.5285	-20.4082	-18.2797	-15.5252	-10.5171	-20.9716	-12.6612	-12.802	-59.9098	-1.52122
205	-16.9025	-18.7805	-17.9041	-14.8366	-9.95367	-19.5943	-11.9256	-11.9882	-58.6578	-1.3835
206	-15.5878	-17.2781	-17.2781	-13.8976	-9.57806	-18.6553	-11.4874	-10.924	-56.9049	-1.35846
207	-15.087	-15.713	-17.0903	-13.522	-8.51383	-19.7195	-11.3779	-10.8927	-56.1537	-1.32716
208	-15.2122	-15.2122	-15.8382	-13.835	-8.88944	-19.2187	-10.6736	-10.3919	-55.2773	-1.22699
209	-14.5862	-13.9602	-16.4642	-13.4594	-7.95042	-20.0951	-10.6892	-9.85977	-54.0879	-1.13935
210	-13.7098	-14.0854	-15.9008	-12.8333	-8.13822	-18.9683	-10.3293	-9.79717	-54.0253	-1.17691
211	-13.0838	-13.3342	-16.2764	-13.209	-8.51383	-17.8415	-10.1884	-8.95204	-53.274	-1.18317
212	-13.3342	-13.0838	-16.1512	-13.2716	-8.32603	-17.1529	-10.6736	-9.23375	-53.5245	-1.22699
213	-13.7098	-13.1464	-14.6488	-12.4577	-7.5122	-17.5285	-10.3606	-9.26505	-52.5228	-1.17065
214	-13.209	-13.209	-15.5878	-12.3951	-7.82521	-18.2171	-10.2354	-9.17115	-52.0846	-1.13309
215	-13.3968	-12.2073	-15.2122	-11.8943	-7.63741	-16.5268	-10.1884	-9.23375	-52.1472	-1.13309
216	-13.4594	-11.8317	-16.026	-12.3325	-7.63741	-17.4033	-9.82847	-8.73294	-52.3976	-1.04545
217	-13.9602	-11.5813	-15.2748	-11.7691	-7.88781	-20.2203	-10.5327	-8.76424	-51.8342	-1.06423
218	-13.2716	-11.8943	-16.026	-12.3325	-6.88619	-18.5927	-10.1884	-9.17115	-51.7716	-1.08301
219	-12.8333	-11.5187	-17.0903	-12.2699	-7.88781	-17.9041	-9.68761	-8.20082	-51.0204	-1.16439
220	-12.896	-11.7691	-16.339	-13.0838	-6.88619	-17.0277	-9.59371	-7.85651	-51.6464	-1.13935
221	-13.209	-11.5813	-15.9008	-12.3951	-6.82359	-16.9025	-9.57806	-8.73294	-50.8952	-1.11431
222	-13.5846	-11.3935	-15.9634	-12.5203	-7.57481	-22.0984	-9.73456	-8.01302	-49.831	-1.15187
223	-13.209	-12.0821	-14.5862	-13.4594	-7.70001	-21.4724	-9.96932	-8.16952	-50.3944	-1.08301
224	-13.1464	-11.5813	-15.9008	-12.3325	-7.63741	-18.9057	-9.71891	-8.16952	-50.2066	-1.24577
225	-13.4594	-11.6439	-15.1496	-13.2716	-7.387	-18.5927	-9.43721	-7.91911	-49.9562	-1.20195
226	-14.2732	-11.4561	-15.4626	-12.5829	-7.70001	-17.7789	-10.0789	-7.01139	-49.831	-1.21447
227	-14.2106	-11.2057	-16.026	-12.6455	-8.07562	-19.7195	-10.1884	-7.54351	-49.831	-1.21447
228	-14.6488	-11.4561	-16.5895	-12.5829	-7.5122	-17.4659	-10.7518	-7.04269	-49.831	-1.23951
229	-14.5862	-11.6439	-17.6537	-12.6455	-8.20082	-18.4675	-10.5171	-8.45123	-49.9562	-1.12683
230	-13.835	-11.6439	-17.2155	-13.7724	-8.70164	-17.5285	-10.4545	-7.2305	-49.3301	-1.07049
231	-13.4594	-11.3935	-17.0903	-13.7098	-8.13822	-18.4675	-10.6892	-8.20082	-50.5822	-1.32716
232	-13.7098	-11.5187	-18.7805	-13.5846	-7.76261	-20.0325	-10.0163	-7.76261	-51.2082	-1.08927
233	-13.522	-11.3935	-19.7195	-14.0228	-7.07399	-18.8431	-10.1415	-8.13822	-50.5196	-1.14561
234	-13.9602	-12.0195	-19.4065	-14.148	-7.5122	-20.6586	-9.60936	-7.66871	-49.5179	-1.24577
235	-14.3984	-11.5813	-19.7821	-13.8976	-7.13659	-20.3456	-9.85977	-7.82521	-50.457	-1.33342
236	-14.3984	-11.2057	-19.7195	-14.2106	-8.13822	-21.6602	-10.3293	-7.2618	-49.831	-1.30838
237	-14.9618	-11.3309	-20.0951	-14.3358	-8.51383	-20.7838	-9.85977	-7.82521	-49.7057	-1.24577
238	-14.7114	-11.1431	-20.0325	-15.2748	-9.20245	-19.8447	-10.3136	-8.01302	-48.8293	-2.10968
239	-15.9008	-11.6439	-19.6569	-15.2122	-8.51383	-20.7838	-9.76586	-7.3557	-49.3927	-1.40854
240	-15.2122	-11.4561	-20.3456	-14.3984	-8.45123	-20.6586	-9.85977	-7.5122	-49.2049	-1.48366
241	-15.2748	-10.7675	-20.6586	-14.7114	-8.26342	-18.8431	-10.0319	-6.88619	-49.3301	-1.47114
242	-14.6488	-10.8927	-20.0951	-14.8366	-8.20082	-18.8431	-9.92237	-7.3244	-48.8919	-1.45862
243	-15.4626	-11.2683	-19.8447	-14.2732	-7.387	-19.0309	-9.81282	-7.85651	-49.0797	-1.2896
244	-15.2122	-10.8301	-19.4691	-15.087	-8.01302	-19.5943	-10.1415	-7.10529	-49.6431	-1.42732
245	-15.4626	-11.7065	-20.1577	-15.2122	-8.32603	-18.4049	-11.1744	-7.16789	-49.1423	-1.37724
246	-15.3374	-10.5797	-19.5317	-15.0244	-8.07562	-17.7789	-10.9083	-7.19919	-48.8919	-1.45236
247	-14.461	-11.1431	-19.5317	-14.2732	-7.57481	-18.0919	-10.7049	-7.13659	-48.7667	-1.33968
248	-14.461	-10.8301	-19.9073	-14.5862	-7.70001	-19.8447	-11.2527	-7.07399	-48.5789	-1.30838
249	-14.0854	-11.5187	-20.0325	-15.7756	-8.45123	-17.9041	-11.0805	-6.47928	-48.5163	-1.36472
250	-14.5236	-11.2683	-19.5943	-15.8382	-8.45123	-21.7854	-10.7518	-6.94879	-48.0781	-1.3835
251	-13.9602	-10.5797	-20.4082	-17.1529	-8.45123	-20.596	-11.4405	-6.60448	-48.4537	-1.55252
252	-14.6488	-11.2057	-19.1561	-16.7147	-8.13822	-21.1594	-11.1901	-6.76098	-48.4537	-1.50244
253	-14.774	-10.7049	-19.0309	-16.5268	-8.51383	-19.9073	-10.3449	-7.13659	-49.5805	-1.45236
254	-15.0244	-10.8301	-19.5943	-17.7789	-8.51383	-20.283	-10.1258	-6.41667	-49.1423	-1.50244
255	-15.087	-10.6423	-20.4708	-17.9041	-8.38863	-20.4082	-10.8144	-6.35407	-48.5163	-1.59008
256	-15.087	-10.5171	-19.4691	-17.6537	-7.07399	-20.2203	-10.564	-6.63578	-49.1423	-1.58382
257	-15.3374	-10.5171	-19.0935	-18.2171	-8.26342	-21.0342	-11.1118	-6.88619	-49.5179	-1.4774
258	-15.5252	-9.95367	-19.5317	-18.4049	-7.76261	-21.7228	-11.3622	-6.85489	-50.3318	-1.54626
259	-15.9634	-10.3919	-19.4065	-17.4659	-8.38863	-22.0984	-11.5657	-6.38537	-50.3944	-1.54626
260	-15.713	-11.0179	-19.1561	-18.6553	-8.01302	-22.5366	-12.0039	-6.72968	-49.1423	-1.6026
261	-15.4626	-11.0179	-19.4691	-18.0919	-8.07562	-20.7838	-11.7222	-7.3557	-49.3301	-1.70277
262	-16.0886	-10.3293	-19.4691	-17.8415	-7.95042	-21.535	-13.1933	-7.16789	-49.831	-1.70903
263	-16.6521	-10.4545	-18.7179	-18.7179	-8.32603	-22.0358	-12.7081	-6.22887	-49.6431	-1.67147
264	-17.3407	-10.5797	-20.6586	-18.2171	-7.70001	-21.2846	-13.3342	-6.60448	-49.2049	-1.69025
265	-17.2155	-10.3293	-21.4098	-18.0293	-7.01139	-21.1594	-13.2246	-6.69838	-48.2659	-1.67147
266	-17.3407	-10.1415	-20.8464	-17.4659	-7.5122	-22.0984	-13.4437	-6.35407	-49.1423	-1.65894
267	-16.7147	-10.2667	-21.0342	-16.4642	-7.95042	-22.8496	-13.8819	-6.91749	-49.3301	-1.81545
268	-17.2781	-10.5797	-20.4082	-17.7163	-7.76261	-23.0374	-13.4437	-6.38537	-48.7667	-1.80919
269	-17.2781	-10.2041	-21.5976	-17.8415	-8.26342	-22.4114	-13.5846	-6.19757	-48.5163	-1.81545
270	-17.0903	-10.2041	-22.0358	-18.4675	-8.57643	-21.5976	-13.0681	-6.41667	-49.4553	-1.76537
271	-18.3423	-10.3919	-22.5366	-18.3423	-8.38863	-21.9106	-13.5846	-6.47928	-48.4537	-1.79667
272	-18.2171	-10.6423	-22.3488	-18.4049	-8.38863	-24.4147	-13.7724	-6.35407	-49.831	-1.82171
273	-17.6537	-10.3919	-23.1	-18.4049	-8.32603	-22.7244	-13.5063	-6.29147	-49.7683	-1.72155
274	-18.4675	-10.3293	-22.4114	-20.283	-7.95042	-23.5382	-13.0994	-6.07236	-49.0797	-1.77789
275	-18.2171	-10.5797	-23.2252	-20.6586	-8.45123	-23.9138	-12.8803	-7.10529	-49.5179	-1.84675
276	-17.5911	-10.5797	-23.2252	-19.5943	-8.76424	-25.7293	-13.3029	-6.57318	-48.8919	-1.82171
277	-18.2171	-10.7049	-21.9732	-20.5334	-7.63741	-25.1659	-13.1307	-6.69838	-49.831	-1.75911
278	-18.1545	-9.70326	-22.5992	-21.2846	-7.5122	-25.1659	-13.3655	-6.54188	-49.4553	-1.92187
279	-18.4675	-10.2041	-23.1626	-20.8464	-7.63741	-25.3537	-13.6472	-7.13659	-50.0814	-1.89057
280	-18.4675	-10.0789	-23.0374	-20.7838	-7.387	-25.8545	-13.7411	-6.57318	-49.7057	-2.05334
281	-18.5927	-9.95367	-23.2878	-21.0968	-8.70164	-26.7309	-12.896	-6.35407	-49.6431	-2.11594
282	-18.2171	-10.2667	-23.3504	-22.474	-8.13822	-25.2911	-12.7238	-5.88456	-50.457	-2.14724
283	-17.7163	-10.3293	-23.6634	-22.2236	-8.57643	-28.1082	-12.5203	-6.38537	-49.6431	-1.93439
284	-17.8415	-10.3919	-23.9764	-22.474	-7.88781	-27.1691	-12.5986	-7.01139	-50.2692	-2.05334
285	-18.2797	-10.3919	-23.2878	-21.0968	-9.13985	-25.7293	-12.2856	-6.38537	-51.5838	-2.14098
286	-18.2797	-10.2041	-24.2895	-22.5992	-8.63903	-27.4821	-12.6455	-6.22887	-50.3318	-2.11594
287	-18.3423	-10.2667	-24.2269	-22.474	-8.01302	-27.3569	-12.5986	-6.07236	-51.3334	-2.10968
288	-18.7179	-10.4545	-25.1033	-23.2878	-7.88781	-27.5447	-13.5533	-6.63578	-49.9562	-2.0909
289	-18.7805	-10.6423	-27.1691	-23.6008	-8.26342	-27.8578	-13.2559	-5.88456	-51.5212	-2.11594
290	-18.4675	-10.0789	-25.0407	-23.2252	-9.32765	-26.2927	-14.101	-5.97846	-52.5854	-2.0596
291	-18.9057	-10.7675	-25.1659	-23.1	-9.39025	-29.6106	-13.9445	-6.04106	-51.9594	-2.14098
292	-18.9057	-10.8927	-24.3521	-23.3504	-9.76586	-29.4854	-13.475	-5.91586	-52.335	-2.20984
293	-19.1561	-10.0163	-26.8561	-23.7886	-10.0789	-30.3618	-13.6472	-6.26017	-51.3334	-2.35382
294	-19.6569	-10.6423	-25.7919	-24.4773	-9.76586	-28.4212	-14.2888	-5.72806	-51.5212	-2.77952
295	-19.8447	-10.4545	-25.7919	-24.1017	-10.3293	-29.1724	-14.7584	-6.82359	-51.396	-2.82334
296	-19.7195	-10.6423	-25.7919	-24.7277	-10.0789	-29.6106	-15.3844	-6.76098	-51.4586	-2.42269
297	-19.9073	-11.2683	-25.5415	-24.1643	-10.0163	-28.9846	-15.1496	-6.85489	-50.7074	-2.51033
298	-19.9073	-10.1415	-26.5431	-24.6025	-10.8927	-30.5496	-15.2748	-6.10367	-50.5822	-2.73569
299	-20.7212	-10.7049	-27.2943	-25.1033	-11.2057	-29.6732	-15.3374	-6.22887	-51.5212	-2.55415
300	-19.8447	-10.9553	-26.6057	-23.7886	-10.6423	-30.9878	-15.8539	-6.38537	-52.0846	-3.31163
301	-19.5943	-10.5171	-27.4821	-24.7903	-10.7049	-30.487	-15.087	-5.82196	-52.5228	-2.46651
302	-19.1561	-10.8301	-27.8578	-25.4789	-11.7065	-30.2366	-15.0714	-6.19757	-51.709	-2.62301
303	-20.0951	-10.4545	-27.6699	-24.7903	-10.1415	-29.0472	-15.9008	-6.54188	-50.9578	-2.64179
304	-20.4708	-10.9553	-28.296	-25.1033	-11.1431	-30.6748	-15.8539	-5.94716	-51.8342	-2.59797
305	-20.0951	-10.8301	-29.0472	-25.6667	-12.0195	-30.6748	-15.6191	-6.22887	-51.2082	-2.44773
306	-19.5943	-10.7675	-28.7342	-25.0407	-11.3935	-29.1098	-15.8069	-5.97846	-50.8952	-2.51659
307	-19.7195	-10.7049	-28.5464	-25.8545	-10.8927	-29.3602	-16.026	-5.94716	-51.6464	-2.76699
308	-20.2203	-10.7675	-30.2992	-26.8561	-11.7691	-29.7358	-15.9791	-6.07236	-52.2098	-2.79204
309	-20.0325	-10.7049	-30.3618	-25.8545	-11.1431	-32.1147	-15.3844	-6.00976	-52.4602	-2.77952
310	-20.1577	-10.5171	-30.9878	-26.3553	-12.5203	-31.2382	-15.9791	-6.00976	-52.7732	-2.74821
311	-19.4691	-10.8301	-29.4854	-25.9171	-12.5203	-32.2399	-15.76	-6.35407	-52.3976	-2.81708
312	-19.7821	-10.8301	-29.6106	-27.2317	-12.0195	-31.9269	-16.1043	-6.13497	-52.2724	-2.73569
313	-20.0951	-10.7675	-31.6139	-26.9813	-12.5203	-33.2415	-16.026	-6.07236	-51.8342	-2.8922
314	-20.0325	-10.7675	-32.4903	-28.1708	-12.5203	-34.8691	-15.713	-5.72806	-53.0236	-3.05496
315	-20.596	-11.0805	-32.6155	-27.7326	-13.2716	-34.2431	-15.1653	-6.13497	-51.8968	-3.04244
316	-20.6586	-11.0805	-32.8659	-28.296	-13.0212	-33.3041	-16.4016	-5.66545	-52.5854	-2.9235
317	-20.909	-11.0179	-33.3041	-27.9204	-11.7691	-33.0537	-16.1356	-6.26017	-52.5854	-3.29911
318	-21.1594	-10.8927	-34.3683	-28.1708	-12.0821	-33.9927	-15.6504	-6.07236	-53.3992	-2.93602
319	-20.6586	-11.0805	-35.3074	-29.0472	-13.5846	-33.9301	-15.76	-5.79066	-53.274	-3.22399
320	-21.6602	-11.0805	-35.4952	-29.4228	-12.0821	-35.1196	-16.9025	-6.00976	-53.3366	-3.06748
321	-21.7228	-11.1431	-35.6204	-28.7342	-12.0821	-34.3683	-16.4016	-5.94716	-52.3976	-3.02992
322	-21.848	-10.5797	-34.9943	-29.0472	-11.5813	-33.9927	-16.7773	-6.54188	-52.7732	-3.02992
323	-21.3472	-11.5187	-34.9317	-28.922	-12.3951	-34.3683	-16.7773	-6.19757	-52.0846	-3.1113
324	-21.9732	-11.8317	-35.6204	-29.6106	-11.7691	-35.4326	-16.6521	-6.07236	-53.3366	-3.34919
325	-21.5976	-11.0805	-35.683	-29.6732	-12.6455	-34.4935	-16.6834	-6.82359	-53.2114	-3.04244
326	-21.6602	-11.5187	-37.0602	-30.487	-12.2073	-36.0586	-16.6051	-6.41667	-53.1488	-3.03618
327	-21.5976	-11.3309	-37.4984	-29.861	-12.8333	-36.7472	-16.4486	-6.69838	-53.274	-3.12382
328	-21.5976	-11.3309	-37.0602	-31.2382	-13.209	-35.057	-16.7773	-5.82196	-53.7123	-3.21147
329	-20.8464	-11.1431	-36.6846	-31.0504	-12.8333	-34.6813	-16.7303	-5.38375	-52.961	-3.23651
330	-21.9106	-11.0805	-37.561	-31.8017	-13.522	-35.8082	-17.2155	-6.32277	-54.4009	-3.10504
331	-22.0358	-11.6439	-36.622	-32.3025	-12.5203	-36.8724	-16.9494	-6.38537	-54.3383	-3.38049
332	-22.474	-11.1431	-37.1228	-33.1789	-13.3342	-35.6204	-17.0433	-5.69675	-53.5245	-3.38049
333	-22.5992	-11.5187	-36.9976	-33.9301	-13.5846	-36.5594	-16.9964	-6.44798	-53.9627	-3.23651
334	-22.161	-11.7691	-36.8724	-34.0553	-13.6472	-35.996	-17.6067	-6.51058	-53.4618	-3.25529
335	-22.787	-11.5187	-37.6862	-33.4919	-13.0212	-37.1228	-17.8415	-5.91586	-53.587	-3.38675
336	-23.7886	-11.5813	-38.5	-34.8691	-14.2106	-37.3106	-18.311	-6.10367	-53.7123	-3.19269
337	-23.1	-11.7691	-37.4984	-33.3667	-14.0854	-39.6269	-17.7632	-6.66708	-53.7123	-3.20521
338	-22.6618	-11.3309	-38.3122	-35.8708	-13.2716	-38.5	-21.5819	-6.38537	-53.3992	-3.23025
339	-23.2252	-11.5813	-38.7505	-34.1179	-13.0838	-40.1903	-17.8884	-5.38375	-53.2114	-3.39301
340	-23.2252	-11.6439	-38.5626	-34.7439	-13.7724	-40.0651	-18.3579	-6.41667	-52.961	-3.30537
341	-22.6618	-11.5813	-38.9383	-35.1196	-13.4594	-40.1903	-18.311	-6.10367	-52.3976	-3.32415
342	-23.413	-11.5813	-39.9399	-35.057	-16.2138	-39.0009	-18.7492	-6.35407	-52.8984	-3.43057
343	-22.9748	-11.7691	-40.1903	-34.9317	-13.7098	-38.9383	-18.624	-5.88456	-52.5854	-3.42431
344	-23.5382	-11.3309	-38.4374	-35.37	-12.896	-38.5	-18.6553	-6.26017	-53.0862	-3.48691
345	-23.2252	-11.8317	-39.1887	-35.8708	-13.4594	-38.5626	-18.4362	-5.79066	-52.8984	-3.61212
346	-23.413	-11.8317	-38.7505	-34.9943	-14.3358	-38.5	-18.5301	-5.57155	-52.1472	-3.53074
347	-23.1	-11.8317	-39.1261	-36.4342	-13.4594	-38.8757	-18.4832	-6.38537	-53.3366	-3.33041
348	-23.7886	-11.9569	-39.5643	-35.683	-13.3968	-40.3781	-18.6397	-5.25854	-52.8984	-3.40553
349	-23.8512	-11.7691	-40.7537	-36.3716	-13.209	-39.1261	-19.3909	-5.91586	-52.5228	-3.68724
350	-23.6008	-12.0195	-39.8147	-35.9334	-13.9602	-39.4391	-18.5614	-5.88456	-53.3992	-3.41179
351	-24.5399	-11.0805	-39.6269	-35.6204	-14.3984	-38.2496	-19.0935	-6.51058	-53.0862	-3.33041
352	-24.9155	-11.3935	-38.5626	-36.6846	-15.2122	-38.6252	-19.9543	-5.66545	-53.587	-3.36797
353	-24.8529	-11.3935	-38.5626	-36.1838	-14.8366	-40.7537	-19.2031	-5.82196	-53.9001	-3.40553
354	-25.4163	-11.5813	-39.7521	-36.622	-15.4	-45.6366	-20.2203	-6.29147	-53.3366	-3.31789
355	-26.0423	-11.5187	-39.6269	-36.5594	-14.3358	-41.1293	-19.4378	-6.00976	-53.1488	-3.44309
356	-26.1675	-12.1447	-41.5675	-35.5578	-14.5236	-42.6944	-19.3126	-6.00976	-53.0862	-3.52448
357	-26.7935	-11.8943	-42.1309	-36.1838	-15.2122	-42.2561	-19.7665	-5.03944	-52.2098	-3.48691
358	-26.6057	-11.8943	-42.1309	-37.3106	-14.3984	-40.5659	-19.5004	-5.28984	-53.2114	-3.44309
359	-26.9187	-12.3951	-41.4423	-37.6236	-14.774	-41.9431	-19.7195	-5.75936	-53.7749	-3.51196
360	-26.7309	-11.8943	-41.3797	-39.5017	-14.7114	-42.1309	-20.0012	-5.88456	-53.1488	-3.6309
361	-27.0439	-11.5187	-42.3187	-38.5	-14.2106	-42.9448	-20.3769	-6.13497	-53.9001	-3.59334
362	-27.6073	-11.3935	-42.6318	-38.4374	-14.0854	-41.6301	-20.4864	-5.32114	-54.6513	-3.83122
363	-27.2317	-11.9569	-41.9431	-38.3748	-14.5236	-43.1952	-20.6116	-5.69675	-54.2131	-3.82496
364	-27.5447	-11.1431	-41.9431	-38.5626	-13.3968	-44.4472	-20.4551	-6.00976	-54.2131	-3.78114
365	-28.0456	-12.0821	-41.5049	-38.7505	-13.522	-45.1984	-20.0795	-5.44635	-55.0269	-3.91887
366	-27.4195	-12.0195	-41.6301	-39.0635	-13.835	-45.6366	-20.6429	-6.44798	-53.3366	-3.92513
367	-27.3569	-12.1447	-42.1309	-40.0651	-14.3358	-46.7635	-20.4551	-5.69675	-53.3992	-3.94391
368	-27.4195	-12.5829	-41.4423	-39.7521	-14.2732	-48.4537	-21.0811	-5.50895	-54.3383	-4.03781
369	-26.6683	-12.7081	-42.444	-39.8147	-14.2106	-46.3879	-21.2376	-5.75936	-54.0253	-3.99399
370	-27.2317	-12.2073	-42.8196	-40.0651	-13.6472	-48.1407	-21.5663	-5.72806	-54.7765	-3.95017
371	-27.6699	-12.2699	-44.1342	-40.8789	-14.8992	-47.2017	-21.8167	-6.35407	-54.4009	-3.88757
372	-27.4821	-12.2073	-43.5082	-39.4391	-14.3358	-47.3269	-22.2393	-5.88456	-55.6529	-4.01903
373	-27.4821	-12.5829	-43.696	-39.8773	-14.774	-48.4537	-21.848	-6.26017	-55.1521	-3.92513
374	-27.983	-12.8333	-44.009	-40.8163	-14.461	-47.7651	-22.6775	-6.44798	-54.4009	-4.02529
375	-28.1082	-12.5203	-44.8854	-39.6895	-14.148	-47.4521	-22.5366	-6.13497	-55.2147	-4.13171
376	-28.0456	-12.3951	-45.0732	-40.1277	-14.148	-48.4537	-21.4567	-6.22887	-54.6513	-4.06285
377	-28.7342	-12.7707	-44.6976	-41.1919	-14.3984	-48.2659	-22.6305	-5.88456	-54.6513	-4.06285
378	-28.4838	-12.5829	-45.1984	-41.3171	-14.8366	-48.3911	-22.787	-6.60448	-54.2131	-4.12545
379	-28.296	-12.0195	-45.261	-40.8789	-16.026	-47.8277	-22.8027	-5.10204	-54.0879	-3.94391
380	-29.0472	-12.6455	-45.1984	-41.5675	-16.1512	-49.6431	-22.9748	-6.00976	-54.9643	-4.00651
381	-28.0456	-12.3325	-46.1375	-41.0041	-14.9618	-50.2692	-21.9732	-5.69675	-53.6497	-4.25692
382	-28.1708	-13.3342	-46.0748	-41.0041	-15.0244	-51.3334	-22.4427	-5.54025	-54.7139	-4.17553
383	-28.6716	-12.0821	-46.2627	-41.3797	-15.4	-50.9578	-22.7557	-5.10204	-54.1505	-4.25066
384	-28.296	-12.5829	-46.5757	-40.8163	-15.087	-51.709	-22.8966	-5.91586	-54.4009	-4.28196
385	-28.6716	-12.5829	-47.5773	-40.8789	-16.2138	-52.7106	-22.787	-5.75936	-54.7765	-4.25066
386	-28.6716	-12.896	-47.0765	-41.5049	-16.339	-53.0236	-22.7401	-5.82196	-54.8391	-4.68261
387	-28.1082	-13.0838	-47.6399	-41.3171	-15.9008	-53.3992	-23.6947	-5.44635	-55.2147	-4.26944
388	-28.7968	-13.8976	-48.0781	-41.5675	-16.1512	-54.0253	-22.7244	-6.13497	-55.4651	-4.31952
389	-29.3602	-13.8976	-49.0797	-43.1952	-16.5895	-54.0879	-22.3175	-5.47765	-55.5903	-4.35082
390	-28.4212	-13.3968	-49.2675	-42.6944	-16.026	-55.1521	-23.3348	-5.47765	-56.5293	-4.21935
391	-28.6716	-13.2716	-49.7683	-42.6944	-16.9025	-56.9049	-23.2096	-5.19594	-56.5919	-4.39464
392	-29.4854	-13.5846	-50.0814	-43.383	-16.1512	-54.4009	-23.1313	-5.25854	-55.5277	-4.43846
393	-29.4228	-13.5846	-50.0814	-44.1342	-15.8382	-55.2773	-23.1313	-5.72806	-56.6545	-4.42594
394	-29.6106	-13.522	-50.0188	-43.696	-15.7756	-55.7155	-22.9435	-5.25854	-56.3415	-4.48854
395	-30.2366	-13.3968	-49.9562	-44.8854	-16.1512	-56.1537	-23.3974	-5.22724	-57.2179	-4.63253
396	-29.4854	-13.7098	-49.4553	-44.0716	-15.9008	-56.8423	-23.773	-6.19757	-56.9049	-4.62627
397	-30.1114	-13.3342	-50.2066	-43.383	-16.4642	-58.6578	-23.4756	-5.88456	-57.3432	-4.56366
398	-30.2992	-13.7724	-50.6448	-45.3236	-16.2138	-58.783	-23.2878	-5.75936	-57.2806	-4.70765
399	-30.6122	-12.5829	-49.8936	-45.1984	-15.9008	-58.3448	-24.0547	-5.28984	-57.2806	-4.53862
400	-29.7358	-13.2716	-49.831	-45.261	-16.4016	-59.2838	-23.8982	-5.35244	-58.2196	-4.59496
401	-30.174	-12.896	-49.4553	-45.0732	-16.4642	-57.3432	-24.0704	-6.26017	-58.157	-4.65131
402	-30.2992	-13.4594	-49.8936	-45.7618	-17.0903	-59.1586	-23.4287	-5.88456	-58.2822	-4.80155
403	-30.0488	-13.7098	-48.8293	-46.3253	-16.4016	-61.3497	-23.6634	-5.88456	-58.157	-4.75773
404	-30.2366	-14.5236	-49.831	-47.1391	-17.0277	-60.4732	-24.6181	-6.00976	-57.7814	-4.71391
405	-30.9252	-14.5236	-49.8936	-46.1375	-16.8399	-61.4123	-24.3364	-5.41505	-57.4058	-4.80781
406	-30.7374	-14.148	-50.6448	-45.9496	-17.4033	-61.7253	-24.6025	-5.57155	-58.5952	-4.88293
407	-31.0504	-14.5236	-50.3318	-47.3895	-17.1529	-60.348	-24.399	-5.38375	-58.2196	-4.89545
408	-30.6748	-14.5236	-49.7057	-46.0748	-17.4033	-62.1009	-24.133	-5.69675	-58.3448	-4.82659
409	-31.3008	-14.0228	-51.6464	-47.6399	-18.0293	-62.7269	-25.072	-6.07236	-58.7204	-5.08952
410	-30.7374	-13.8976	-51.5838	-46.3253	-17.6537	-63.6659	-25.385	-5.60285	-58.9082	-5.12082
411	-31.113	-14.3984	-52.2724	-47.2643	-18.9057	-66.2326	-24.5555	-5.69675	-58.9082	-4.93927
412	-32.1147	-14.6488	-51.5212	-47.8903	-17.6537	-66.2952	-24.2895	-6.04106	-59.5968	-4.94553
413	-31.8643	-14.0228	-51.709	-49.5179	-18.9057	-64.9806	-25.0876	-5.07074	-59.5342	-4.97684
414	-32.0521	-14.0854	-52.5854	-48.7041	-18.1545	-64.4171	-25.8388	-5.50895	-59.1586	-4.96431
415	-31.8643	-13.9602	-53.587	-48.7667	-18.9057	-64.2919	-25.6041	-6.26017	-58.3448	-5.00814
416	-32.2399	-14.774	-52.8984	-48.7667	-18.7805	-65.857	-25.9797	-6.10367	-59.2838	-5.02692
417	-32.8659	-14.5862	-52.2098	-48.9545	-18.5301	-67.9228	-26.2145	-6.19757	-59.409	-5.06448
418	-33.4293	-14.461	-53.9627	-50.3318	-18.2797	-68.4863	-26.8405	-5.38375	-58.783	-5.17716
419	-32.9911	-13.835	-54.9017	-49.9562	-17.9667	-68.9245	-26.7153	-5.72806	-59.5342	-5.24602
420	-33.8049	-14.3984	-55.2147	-51.4586	-19.0935	-71.2407	-26.4179	-5.79066	-59.9724	-5.27106
421	-34.0553	-14.3984	-56.2163	-51.6464	-18.2797	-67.4846	-26.4649	-6.16627	-60.348	-5.22724
422	-34.8691	-14.2732	-56.6545	-51.396	-19.2187	-72.0546	-27.0909	-5.35244	-59.9724	-5.28358
423	-35.1822	-15.1496	-57.4058	-50.2692	-18.6553	-72.4302	-27.1222	-6.04106	-60.8488	-5.39001
424	-34.9317	-15.3374	-56.6545	-52.0846	-19.1561	-74.5586	-26.6527	-6.38537	-60.9114	-5.22098
425	-34.6813	-15.4	-56.7797	-51.4586	-18.9057	-73.1188	-26.1206	-5.60285	-61.7253	-5.33992
426	-34.8691	-15.713	-56.4041	-50.5822	-19.4065	-73.4944	-26.9813	-5.82196	-61.1619	-5.48391
427	-35.057	-14.7114	-56.4667	-51.2082	-19.4691	-70.0513	-26.9187	-6.26017	-61.1619	-5.30862
428	-36.1838	-15.7756	-56.1537	-50.5196	-19.9073	-74.8716	-26.9657	-6.54188	-62.2887	-5.51521
429	-35.8708	-15.7756	-57.7188	-51.4586	-20.0951	-75.3098	-27.1378	-5.63415	-62.1009	-5.57781
430	-35.683	-16.0886	-58.157	-52.2098	-20.5334	-72.8684	-27.6699	-5.41505	-61.3497	-5.47139
431	-35.1822	-16.339	-56.5919	-52.5228	-21.6602	-73.9952	-27.623	-5.35244	-62.5391	-5.67171
432	-34.8691	-16.1512	-56.0911	-51.7716	-21.7228	-73.6822	-27.5134	-5.82196	-62.5391	-5.57155
433	-36.1212	-16.2138	-57.0301	-52.2724	-21.1594	-72.1798	-27.7639	-5.69675	-62.9773	-5.61537
434	-35.3074	-16.4642	-57.6562	-52.7106	-20.283	-73.3066	-27.576	-5.97846	-62.9147	-5.66545
435	-34.9317	-16.4016	-57.3432	-52.2098	-20.7838	-74.8716	-28.2647	-6.29147	-62.7269	-5.7531
436	-35.6204	-16.026	-57.844	-53.3992	-21.1594	-74.809	-27.8734	-6.10367	-63.2903	-5.59659
437	-35.37	-16.0886	-57.4058	-53.3366	-21.2846	-74.6212	-28.1082	-6.04106	-62.4139	-5.63415
438	-35.8708	-16.0886	-57.6562	-53.5245	-21.0342	-76.3115	-28.562	-5.85326	-62.7895	-5.64667
439	-35.7456	-16.4642	-57.9692	-54.9017	-22.9122	-75.3098	-28.4994	-6.04106	-61.3497	-5.60285
440	-35.7456	-16.5268	-57.1554	-53.7749	-27.6699	-78.7529	-28.6246	-4.94553	-63.6033	-5.847
441	-35.37	-16.9025	-56.9675	-54.7765	-24.2269	-79.9424	-28.562	-5.85326	-63.5407	-5.847
442	-35.4952	-16.7147	-56.7797	-54.4635	-23.0374	-78.8781	-28.6246	-5.66545	-63.4781	-5.86578
443	-34.8691	-17.3407	-56.2789	-55.0269	-25.8545	-80.5684	-28.1551	-6.07236	-64.1667	-6.01602
444	-34.4935	-17.0903	-56.2789	-55.9659	-22.9748	-82.5716	-28.3742	-5.47765	-63.9789	-5.97846
445	-35.8082	-17.1529	-57.4058	-55.7155	-21.1594	-79.379	-28.8281	-6.54188	-64.7301	-5.93464
446	-35.1196	-17.2781	-58.3448	-56.0285	-22.7244	-82.196	-28.8437	-5.38375	-64.7928	-6.0035
447	-36.1212	-17.3407	-57.2179	-56.4041	-24.1017	-82.196	-29.2819	-5.54025	-64.2919	-5.95968
448	-36.3716	-18.0919	-57.0301	-55.8407	-26.1049	-81.4448	-29.6732	-6.32277	-65.3562	-6.18505
449	-36.4968	-17.8415	-57.7188	-55.8407	-26.6057	-83.7611	-29.6419	-6.26017	-65.544	-5.99098
450	-36.2464	-17.5911	-57.844	-56.7171	-26.7935	-83.7611	-29.0315	-5.41505	-65.857	-6.12245
451	-37.1228	-17.7163	-57.844	-58.2196	-21.9732	-85.9521	-30.2053	-5.66545	-65.3562	-6.10993
452	-36.2464	-17.7789	-58.0944	-59.1586	-22.7244	-87.392	-30.1584	-5.85326	-65.857	-6.15375
453	-37.3106	-17.7163	-57.3432	-58.2822	-22.3488	-94.2156	-29.8923	-5.16464	-65.6692	-6.08488
454	-37.4358	-17.8415	-59.2838	-59.2212	-21.535	-94.9668	-30.7218	-5.38375	-67.2342	-6.10993
455	-37.6862	-17.6537	-58.4074	-58.9708	-22.0358	-95.5928	-30.2366	-5.82196	-66.2952	-6.61074
456	-37.1228	-17.7789	-59.2838	-59.4716	-22.2862	-93.7147	-31.3321	-5.35244	-67.4846	-6.31651
457	-37.6236	-18.1545	-59.6594	-60.5984	-22.0984	-97.4708	-31.3478	-5.88456	-67.422	-6.32277
458	-37.0602	-17.5285	-60.035	-60.1602	-26.1049	-95.1546	-31.3008	-5.82196	-67.735	-6.31651
459	-37.248	-18.0919	-59.8472	-61.2245	-24.5399	-95.718	-31.2382	-6.60448	-67.1716	-6.32277
460	-36.8724	-18.2171	-61.6001	-61.3497	-29.9236	-102.166	-31.1756	-6.00976	-66.7334	-6.5231
461	-38.0618	-18.2171	-61.8505	-60.5358	-22.5366	-96.7196	-31.0035	-5.75936	-67.109	-6.45424
462	-37.7488	-17.7789	-61.9757	-60.2854	-23.5382	-93.5269	-30.847	-5.69675	-67.422	-6.39163
463	-37.1228	-18.7805	-63.1651	-61.1619	-23.2252	-91.7741	-31.9738	-6.38537	-67.1716	-6.5231
464	-37.4984	-18.8431	-62.3513	-61.9757	-23.6008	-92.6505	-30.9722	-6.19757	-67.422	-6.48554
465	-37.4358	-18.5927	-62.7269	-61.7879	-23.3504	-92.9009	-31.9895	-6.38537	-68.3611	-6.44171
466	-37.3732	-18.4675	-62.7269	-62.1009	-24.3521	-93.9651	-32.4746	-5.75936	-67.9228	-6.5857
467	-37.0602	-18.9057	-63.2277	-62.1635	-22.8496	-92.2123	-32.8659	-5.91586	-68.048	-6.59196
468	-37.1854	-18.8431	-62.4139	-61.9131	-23.3504	-92.3375	-32.6781	-6.44798	-68.048	-6.86115
469	-36.6846	-18.4049	-62.4765	-62.1635	-23.8512	-91.8993	-31.6608	-5.57155	-68.1732	-6.51058
470	-37.6236	-18.9057	-62.1009	-62.7269	-23.8512	-95.2172	-32.772	-6.19757	-67.735	-6.617
471	-37.4984	-19.0935	-61.9757	-62.5391	-25.2911	-91.9619	-32.7563	-5.75936	-68.6741	-6.37911
472	-37.561	-19.4691	-62.5391	-61.6627	-23.3504	-97.596	-32.4746	-6.29147	-68.9871	-6.52936
473	-38.187	-19.0309	-61.9131	-63.1651	-23.7886	-96.4066	-32.772	-6.19757	-69.2375	-6.67334
474	-37.9366	-19.2813	-63.7285	-63.3529	-24.1017	-98.4725	-33.1789	-6.63578	-67.8602	-6.7109
475	-38.3122	-19.3439	-62.8521	-62.8521	-24.4147	-93.0261	-32.9911	-5.66545	-68.5489	-6.76724
476	-38.6252	-19.7195	-64.0415	-63.0399	-24.4773	-94.779	-32.8033	-6.16627	-69.1123	-7.09277
477	-38.6878	-19.1561	-62.7895	-63.7911	-25.7919	-94.0904	-32.8502	-5.97846	-69.6757	-6.89871
478	-39.2513	-19.2187	-62.2261	-64.2293	-25.4163	-93.5269	-33.1946	-5.54025	-68.6115	-6.81732
479	-40.1277	-18.9683	-64.2293	-64.3545	-24.1017	-95.0294	-33.2885	-6.41667	-68.2358	-6.87993
480	-39.1887	-18.7179	-64.605	-64.4797	-25.2285	-99.0359	-33.398	-6.60448	-68.7993	-7.24928
481	-39.3139	-18.8431	-64.1041	-64.6676	-25.7919	-98.9107	-33.5545	-6.04106	-69.4253	-6.89871
482	-39.6269	-18.7179	-64.9806	-66.6082	-24.6025	-101.665	-33.4763	-6.66708	-69.4879	-6.84863
483	-40.1903	-18.4675	-66.0448	-66.2952	-25.1033	-97.6586	-34.3214	-5.41505	-69.5505	-7.02391
484	-39.7521	-18.7179	-64.7928	-65.9196	-25.4163	-97.4708	-33.6328	-6.04106	-69.2375	-7.03017
485	-40.1903	-18.7179	-65.4814	-66.2326	-23.9764	-100.288	-33.6171	-5.54025	-69.1749	-6.96757
486	-40.3781	-19.0935	-66.1074	-67.4846	-26.1049	-103.042	-34.7283	-6.22887	-68.4237	-7.58107
487	-41.0041	-19.1561	-65.7944	-66.1074	-26.2301	-106.861	-35.0257	-5.85326	-68.7367	-7.70001
488	-41.6301	-20.1577	-66.2326	-68.1107	-25.6041	-100.163	-35.0883	-5.32114	-68.6115	-7.01139
489	-41.6301	-18.9057	-65.544	-67.4846	-24.1017	-103.105	-34.8691	-5.88456	-68.6741	-7.25554
490	-42.3813	-19.4065	-65.2936	-67.2968	-24.5399	-103.293	-35.7299	-6.26017	-68.7367	-7.44334
491	-41.8805	-19.5317	-65.1684	-67.422	-25.3537	-99.4115	-35.1196	-5.88456	-68.4863	-7.57481
492	-42.1935	-19.4691	-65.1058	-66.6708	-26.2927	-100.726	-36.0586	-5.44635	-68.7993	-7.3244
493	-42.0683	-19.7821	-66.2326	-68.2985	-25.7919	-101.039	-35.5734	-6.10367	-70.3643	-7.387
494	-43.3204	-19.7195	-65.2936	-69.8635	-28.4838	-100.225	-36.5124	-5.75936	-69.1123	-7.09903
495	-42.3813	-19.8447	-66.2326	-68.2358	-28.9846	-101.79	-36.4029	-5.19594	-69.8009	-7.16789
496	-43.3204	-19.8447	-66.2326	-68.9245	-27.7952	-104.42	-36.4498	-5.60285	-69.0497	-7.4496
497	-42.8196	-19.4065	-65.4188	-68.5489	-27.3569	-105.734	-37.1698	-5.57155	-69.2375	-7.46212
498	-43.07	-19.7821	-66.1074	-69.3001	-26.5431	-106.047	-37.0133	-5.88456	-70.5521	-7.37448
499	-43.5708	-19.9073	-66.796	-68.7367	-27.1691	-105.046	-36.8567	-6.29147	-69.6131	-7.66245
500	-43.6334	-20.2203	-66.7334	-68.4863	-30.174	-109.49	-37.4515	-6.66708	-70.3643	-7.387
501	-42.8196	-20.5334	-66.7334	-68.2985	-28.7342	-104.983	-36.9507	-5.35244	-71.2407	-7.2931
502	-43.07	-20.4708	-67.5472	-68.8619	-32.3025	-106.861	-36.8098	-6.29147	-71.7415	-7.42456
503	-43.5708	-20.0325	-67.2968	-70.6773	-30.2366	-108.551	-37.3889	-6.10367	-71.1781	-7.66245
504	-43.1326	-20.8464	-66.6708	-71.1155	-28.1708	-107.174	-36.9507	-5.91586	-71.1155	-8.50131
505	-42.6944	-20.8464	-66.9212	-71.7415	-28.3586	-104.42	-36.5281	-6.00976	-71.9294	-7.50594
506	-43.5082	-21.222	-66.483	-69.6131	-27.1065	-108.864	-37.0759	-5.75936	-71.3033	-7.45586
507	-44.1342	-21.4098	-66.9212	-70.9277	-28.2334	-112.558	-37.1385	-7.07399	-71.4285	-7.46838
508	-43.3204	-21.0342	-66.6082	-70.9277	-29.548	-111.681	-36.8567	-6.16627	-72.1798	-7.24302
509	-44.5724	-21.7228	-66.2952	-70.4269	-28.3586	-116.69	-37.2324	-5.38375	-70.9277	-7.41204
510	-43.696	-21.848	-67.2342	-71.6163	-28.1082	-117.691	-37.0759	-6.00976	-71.3033	-7.36196
511	-43.8838	-21.7228	-66.4204	-71.4911	-28.2334	-119.444	-37.9366	-5.63415	-72.1171	-7.3244
512	-45.574	-21.9106	-66.5456	-71.992	-28.1082	-114.999	-38.0931	-5.69675	-71.9294	-7.62489
513	-44.0716	-21.4724	-67.109	-72.7432	-28.7968	-113.059	-37.1385	-5.88456	-72.2424	-7.44334
514	-45.3862	-21.4098	-67.109	-71.5537	-28.5464	-115.563	-37.3263	-5.57155	-71.2407	-7.58733
515	-45.8244	-22.0984	-67.5472	-72.4302	-28.4212	-126.455	-38.2027	-6.00976	-71.3659	-7.66871
516	-45.7618	-21.535	-68.5489	-73.4318	-28.8594	-126.894	-38.1401	-6.29147	-70.9277	-7.49968
517	-46.4505	-21.5976	-68.1732	-72.931	-27.7326	-121.072	-37.561	-5.69675	-70.8651	-7.63741
518	-46.5131	-21.535	-68.6741	-72.6806	-28.3586	-118.63	-38.8444	-5.75936	-71.3659	-7.63741
519	-46.7635	-21.535	-69.6131	-73.6196	-28.1082	-121.76	-37.9523	-5.82196	-71.3033	-7.54976
520	-47.6399	-21.1594	-69.6757	-74.6212	-28.0456	-122.825	-38.2496	-6.44798	-72.5554	-7.61863
521	-48.4537	-21.2846	-69.4253	-74.496	-28.4212	-122.637	-38.5626	-6.19757	-71.8041	-7.71879
522	-48.0781	-21.3472	-69.4879	-74.7464	-28.609	-122.887	-38.8131	-6.16627	-72.4302	-7.70001
523	-47.5773	-21.1594	-68.8619	-75.9985	-28.2334	-120.759	-38.9852	-6.07236	-71.6789	-7.70001
524	-47.2643	-21.222	-70.1765	-75.3098	-28.8594	-117.942	-39.5017	-6.35407	-72.2424	-7.61863
525	-47.0765	-21.848	-69.9887	-76.9375	-29.1098	-121.51	-39.6582	-5.82196	-72.7432	-7.62489
526	-48.0781	-22.161	-68.7993	-75.7481	-28.5464	-123.764	-38.7191	-6.60448	-72.8058	-7.59359
527	-48.0155	-21.6602	-70.6147	-75.3724	-30.2992	-115.751	-39.486	-5.94716	-72.3676	-7.65619
528	-48.4537	-21.7854	-71.1155	-76.5619	-28.5464	-122.386	-39.8303	-5.88456	-72.618	-7.67497
529	-48.2033	-21.4724	-70.6773	-76.6245	-30.2992	-119.569	-39.0791	-6.44798	-73.8074	-7.66871
530	-48.0781	-22.0358	-70.8025	-75.435	-29.6732	-129.46	-39.2043	-5.91586	-74.183	-7.76261
531	-48.3285	-22.474	-70.7399	-76.1237	-30.7374	-128.521	-39.5956	-5.32114	-74.183	-7.75635
532	-48.2033	-22.4114	-71.2407	-77.4383	-28.1708	-124.703	-39.6269	-5.35244	-74.183	-7.76261
533	-47.9529	-21.9732	-71.3659	-78.1269	-38.6878	-120.696	-39.799	-5.94716	-74.4334	-7.80017
534	-48.7041	-22.787	-72.5554	-77.1253	-30.9878	-123.012	-39.5799	-6.10367	-74.9342	-7.81269
535	-48.0781	-22.474	-72.305	-78.9407	-29.235	-122.699	-40.8476	-5.97846	-74.4334	-7.73757
536	-48.8293	-23.6634	-72.8684	-79.1911	-29.1724	-127.582	-40.4876	-5.85326	-74.6838	-7.73757
537	-49.7057	-22.5366	-72.9936	-79.4416	-29.4854	-126.581	-41.098	-6.51058	-74.4334	-7.78765
538	-49.7683	-22.2236	-71.8041	-80.5684	-29.4228	-124.64	-41.7084	-6.88619	-75.1846	-7.75635
539	-49.6431	-22.6618	-72.4302	-79.6294	-29.9236	-122.574	-40.5189	-6.26017	-75.8733	-7.87529
540	-50.0814	-22.474	-71.5537	-80.5058	-30.487	-121.072	-41.4423	-6.19757	-77.3757	-8.31351
541	-49.5179	-22.5992	-71.8668	-80.1302	-31.6139	-134.093	-41.1293	-6.22887	-77.3757	-8.37611
542	-49.5179	-23.2252	-72.7432	-80.5684	-34.0553	-124.077	-41.1293	-5.94716	-76.3115	-8.42619
543	-50.3318	-23.0374	-72.1171	-81.257	-33.4919	-123.764	-40.5346	-6.66708	-76.7497	-7.94415
544	-50.457	-22.7244	-73.3066	-80.631	-29.9862	-131.902	-41.1293	-6.35407	-77.2505	-8.0318
545	-49.5805	-22.474	-74.3082	-81.883	-32.3025	-126.33	-40.5502	-6.16627	-75.8733	-8.06936
546	-49.5805	-22.0358	-73.9326	-81.0066	-31.5513	-130.399	-40.2059	-6.16627	-76.3115	-8.06936
547	-50.0188	-23.5382	-74.809	-82.1334	-35.4326	-134.969	-40.8163	-6.57318	-76.1863	-8.17578
548	-49.9562	-22.7244	-74.8716	-81.6326	-32.4277	-139.852	-40.6755	-6.51058	-77.1253	-7.9692
549	-49.7683	-24.1643	-75.435	-82.7594	-32.3025	-147.74	-40.8633	-6.26017	-76.2489	-8.0631
550	-50.6448	-24.4773	-75.6229	-82.2586	-30.8	-138.287	-41.8179	-6.26017	-77.5009	-7.97546
551	-50.6448	-24.2269	-75.8107	-83.0725	-30.9878	-142.607	-41.0667	-6.63578	-77.3757	-8.10692
552	-51.709	-23.0374	-76.3741	-81.1944	-31.9895	-152.811	-41.1606	-6.88619	-76.6245	-8.06936
553	-51.5838	-22.8496	-76.7497	-82.7594	-31.3008	-147.302	-41.724	-6.19757	-76.6871	-7.98798
554	-52.335	-22.8496	-76.4993	-82.4464	-31.8017	-136.096	-41.8962	-6.88619	-76.7497	-8.11318
555	-51.9594	-23.4756	-78.3773	-81.7578	-31.6765	-130.399	-42.1622	-7.16789	-77.8765	-8.60147
556	-52.2098	-23.2252	-77.5635	-82.3212	-34.9317	-129.523	-41.6301	-6.32277	-77.0627	-8.27594
557	-52.4602	-23.1626	-76.8123	-82.4464	-32.3651	-130.712	-41.4267	-6.10367	-76.8123	-8.41993
558	-52.961	-23.0374	-77.2505	-82.4464	-32.4277	-129.398	-41.9744	-6.94879	-77.3131	-8.33229
559	-52.3976	-23.1	-76.1863	-83.0099	-31.6139	-135.032	-41.7866	-6.32277	-77.8139	-8.34481
560	-52.5228	-23.3504	-77.5009	-83.9489	-31.8017	-136.534	-42.8978	-6.98009	-76.6245	-8.57017
561	-53.2114	-23.1626	-77.1879	-84.7001	-31.5513	-133.78	-42.9761	-6.44798	-77.5009	-8.9583
562	-53.4618	-22.9122	-76.8749	-83.8863	-31.7391	-130.024	-43.1326	-6.35407	-78.1269	-8.63277
563	-52.961	-23.0374	-76.8749	-84.4497	-30.5496	-131.589	-46.0122	-6.82359	-77.2505	-8.47001
564	-53.3366	-23.6008	-75.3724	-84.6375	-32.5529	-134.343	-42.2405	-6.57318	-76.2489	-8.30725
565	-53.0862	-24.9155	-76.2489	-84.2619	-32.6781	-133.717	-41.9744	-6.41667	-76.8749	-8.50131
566	-52.648	-25.2285	-75.3724	-84.7001	-32.1773	-133.717	-42.2561	-7.4183	-77.6887	-8.34481
567	-52.7732	-24.2895	-76.6871	-84.5749	-31.1756	-134.343	-42.6318	-5.50895	-76.8749	-8.36985
568	-52.3976	-24.6025	-76.4993	-86.2651	-32.1773	-137.411	-43.5395	-6.22887	-76.9375	-9.06473
569	-53.1488	-24.0391	-76.1237	-84.6375	-36.5594	-136.534	-43.383	-6.41667	-79.379	-8.52635
570	-52.961	-23.6634	-76.8749	-85.3261	-32.5529	-133.655	-43.0074	-6.63578	-78.1895	-8.40115
571	-52.8358	-24.3521	-76.6871	-86.766	-33.3041	-136.159	-42.7257	-6.26017	-78.0643	-9.03342
572	-53.5245	-24.7277	-75.8107	-85.8895	-33.2415	-136.472	-43.2578	-6.35407	-79.3164	-8.60773
573	-53.587	-24.7903	-77.5635	-85.8895	-34.0553	-142.106	-43.6177	-6.85489	-78.3147	-8.54513
574	-53.5245	-24.7903	-77.1879	-85.6391	-33.9927	-144.673	-43.5395	-6.54188	-78.1269	-9.01464
575	-54.5261	-25.0407	-77.5009	-86.1399	-34.7439	-141.855	-43.5238	-6.94879	-78.2521	-8.69538
576	-54.9643	-24.7903	-76.6871	-86.8912	-36.5594	-142.481	-43.649	-6.63578	-77.8139	-8.80806
577	-55.1521	-25.3537	-78.0643	-87.4546	-36.4968	-142.794	-43.5864	-6.82359	-78.0017	-9.74708
578	-54.5887	-25.0407	-78.1269	-88.8318	-33.8675	-139.977	-43.4143	-6.91749	-76.8749	-8.7079
579	-55.5903	-24.7277	-78.5651	-88.5814	-34.6187	-139.477	-43.9151	-6.00976	-78.5025	-8.74546
580	-55.6529	-25.2285	-78.4399	-89.3952	-34.1179	-139.664	-43.3986	-6.60448	-78.2521	-8.59521
581	-55.8407	-24.7277	-78.4399	-88.8318	-33.7423	-145.549	-44.2594	-6.63578	-78.1269	-8.53261
582	-55.9033	-24.8529	-79.7546	-88.5814	-33.5545	-140.04	-43.2421	-5.97846	-78.1269	-8.71416
583	-56.2789	-25.5415	-78.5025	-90.1464	-33.9301	-142.356	-44.0716	-5.91586	-77.7513	-8.73294
584	-55.7781	-24.7277	-78.8155	-89.8334	-33.9301	-142.419	-44.275	-6.72968	-78.7529	-8.80806
585	-56.0911	-25.1659	-79.692	-89.8334	-33.6171	-145.799	-44.4472	-6.51058	-78.5651	-8.92074
586	-56.1537	-24.8529	-79.1285	-89.27	-33.7423	-144.923	-44.5881	-6.13497	-78.6903	-9.05847
587	-55.9033	-24.3521	-80.005	-88.5188	-34.2431	-144.673	-44.9011	-6.13497	-78.1895	-8.82058
588	-56.4667	-24.2269	-79.4416	-90.7725	-34.5561	-143.42	-44.9167	-6.72968	-78.3147	-8.88318
589	-56.2789	-24.7277	-79.5668	-90.8977	-34.8065	-141.417	-45.7462	-6.60448	-79.692	-8.8018
590	-55.3399	-24.4773	-80.1302	-90.6473	-35.1196	-142.419	-45.7305	-6.63578	-79.2538	-8.927
591	-56.7171	-24.6651	-79.379	-89.5204	-34.3057	-142.669	-45.1671	-6.51058	-81.0692	-8.75172
592	-56.5919	-24.3521	-79.8798	-90.1464	-35.1196	-143.42	-45.1045	-6.22887	-81.57	-8.76424
593	-56.7171	-24.4773	-79.8798	-91.0229	-35.996	-144.234	-45.0106	-7.01139	-85.7643	-8.72042
594	-57.0928	-24.9781	-79.6294	-90.8351	-35.4326	-143.608	-45.9496	-6.41667	-81.3822	-8.78302
595	-56.8423	-24.9155	-79.4416	-90.2716	-35.683	-145.674	-45.8401	-6.76098	-80.1302	-8.8331
596	-57.2806	-25.0407	-80.944	-92.4627	-37.0602	-144.422	-45.7462	-6.22887	-82.1334	-8.82684
597	-57.531	-25.2911	-80.5058	-91.1481	-36.4968	-143.671	-45.5427	-6.69838	-81.0066	-9.18993
598	-58.7204	-25.0407	-78.8155	-91.7115	-36.5594	-144.798	-46.1844	-6.94879	-82.2586	-9.07099
599	-57.9692	-25.3537	-79.2538	-91.8367	-36.309	-146.801	-45.2141	-6.35407	-81.1318	-8.8644
600	-58.2822	-25.7293	-80.1302	-92.6505	-36.622	-145.799	-45.4488	-7.01139	-80.8188	-8.97708
601	-57.9692	-25.2911	-80.5058	-91.2107	-35.996	-147.302	-46.607	-7.4183	-82.822	-8.96456
602	-56.5919	-25.6041	-80.1928	-93.1513	-36.6846	-148.679	-46.3409	-6.19757	-81.7578	-8.97708
603	-57.844	-25.5415	-81.6326	-94.3408	-35.6204	-148.804	-45.6053	-6.72968	-87.0164	-8.91448
604	-58.2196	-25.6041	-82.3212	-95.5302	-36.1212	-148.742	-45.2297	-6.66708	-82.196	-9.03969
605	-58.47	-25.7293	-80.6936	-93.8399	-35.2448	-149.994	-46.2001	-6.04106	-82.0708	-9.02716
606	-59.3464	-25.7919	-80.4432	-94.2782	-36.8724	-149.868	-46.9513	-5.97846	-83.4481	-8.94578
607	-59.096	-25.7919	-81.6326	-94.153	-37.248	-150.557	-46.7635	-6.19757	-82.3212	-9.03342
608	-59.2212	-26.2927	-81.883	-94.0278	-36.309	-149.242	-46.247	-6.41667	-82.822	-9.08977
609	-58.4074	-26.1675	-81.57	-94.7164	-36.4342	-152.122	-46.9356	-6.72968	-82.5716	-9.03342
610	-59.5968	-26.3553	-80.944	-94.2782	-35.6204	-149.806	-47.0139	-6.85489	-83.5107	-9.02091
611	-59.2838	-26.7309	-81.1944	-95.092	-36.3716	-149.743	-47.9372	-6.85489	-82.2586	-8.99586
612	-60.8488	-26.5431	-81.0692	-94.466	-36.6846	-152.06	-47.9685	-6.85489	-83.5733	-8.93952
613	-60.661	-26.5431	-81.4448	-96.7822	-35.996	-150.87	-46.6226	-7.2305	-83.1977	-9.02716
614	-61.6001	-26.5431	-81.4448	-95.3424	-37.0602	-152.999	-47.1547	-7.4183	-84.4497	-8.88318
615	-61.6627	-26.2301	-81.6952	-95.7806	-36.6846	-151.308	-46.56	-8.01302	-83.8863	-9.07725
616	-62.4139	-26.6683	-81.6952	-97.596	-37.4358	-152.498	-46.6383	-7.63741	-83.3855	-9.05221
617	-61.9131	-26.2927	-82.3838	-96.4066	-37.3106	-154.689	-47.2017	-7.60611	-83.6359	-9.17115
618	-62.5391	-26.6057	-81.57	-97.8465	-36.9976	-155.69	-46.8261	-7.19919	-83.5107	-9.12107
619	-62.4765	-26.5431	-81.9456	-95.7806	-37.3106	-155.628	-47.4677	-6.69838	-83.7611	-9.35269
620	-61.8505	-26.5431	-82.3838	-96.2188	-36.4342	-157.631	-47.1391	-7.88781	-84.0741	-9.15863
621	-62.0383	-27.1065	-82.3838	-97.4708	-37.3106	-157.005	-48.3129	-7.10529	-83.8863	-9.34017
622	-62.1635	-26.5431	-83.5733	-98.2221	-37.6236	-157.13	-48.0312	-7.3557	-83.8863	-9.36521
623	-61.8505	-26.7309	-84.0115	-97.4082	-38.187	-159.196	-47.6555	-8.29473	-83.6985	-9.18367
624	-62.6643	-27.0439	-83.7611	-97.596	-38.8131	-159.509	-48.0625	-8.41993	-83.8237	-9.26505
625	-62.5391	-26.9813	-84.4497	-97.7212	-38.187	-158.069	-48.2033	-7.5122	-84.0115	-9.22749
626	-62.1009	-27.3569	-84.7001	-98.4725	-37.9366	-167.46	-47.9685	-7.2305	-85.0757	-9.91611
627	-62.4765	-27.4821	-85.0757	-98.0343	-39.4391	-159.134	-48.8763	-6.79228	-85.2009	-9.34017
628	-62.9773	-27.5447	-85.0131	-97.7839	-39.3139	-162.013	-49.5492	-7.66871	-84.7627	-9.22123
629	-62.7269	-27.3569	-84.7001	-97.596	-38.8757	-160.511	-49.0954	-7.13659	-85.7017	-9.54676
630	-63.0399	-27.5447	-85.2635	-99.5993	-40.1277	-166.583	-48.8763	-7.3557	-85.3261	-9.93489
631	-62.4139	-27.7326	-84.8253	-98.7855	-39.1887	-168.148	-48.7667	-6.88619	-85.6391	-9.99749
632	-62.2887	-27.6073	-85.7017	-100.163	-39.3765	-162.389	-49.5492	-7.5122	-86.3277	-9.73456
633	-62.6017	-27.9204	-85.2635	-101.164	-41.7553	-162.264	-49.5805	-7.2305	-85.8895	-9.38399
634	-61.9131	-27.6699	-85.5765	-100.726	-42.3187	-172.968	-49.0328	-7.66871	-85.5139	-9.45286
635	-63.2277	-27.7326	-86.0773	-101.352	-39.8773	-168.712	-49.3301	-7.07399	-84.4497	-9.34643
636	-63.2903	-28.7342	-85.3261	-101.477	-39.3765	-174.847	-49.9562	-7.73131	-86.3277	-9.4153
637	-63.3529	-29.1098	-84.8879	-100.914	-41.4423	-164.267	-50.144	-7.57481	-86.8286	-9.59684
638	-63.4781	-29.0472	-84.9505	-102.917	-40.8789	-166.333	-49.9092	-7.79391	-86.5781	-9.49668
639	-63.4781	-28.9846	-86.2651	-101.916	-40.8789	-160.386	-50.5509	-7.10529	-90.9603	-9.43408
640	-63.7285	-28.5464	-84.5123	-102.792	-39.8773	-161.012	-50.4413	-7.76261	-86.5781	-9.43408
641	-63.0399	-29.0472	-84.4497	-102.604	-39.8147	-160.949	-50.3161	-8.07562	-87.5172	-9.51546
642	-63.7911	-28.8594	-85.2009	-102.416	-40.0651	-160.949	-50.7387	-7.66871	-85.8269	-9.48416
643	-64.2293	-28.922	-84.7001	-102.542	-39.8147	-162.514	-49.9875	-7.01139	-86.6408	-9.46538
644	-64.4171	-28.0456	-84.8253	-103.543	-41.8805	-168.336	-50.5039	-7.73131	-86.6408	-9.42155
645	-64.6676	-28.8594	-84.7627	-102.917	-40.8789	-166.646	-50.6604	-7.82521	-86.6408	-9.74082
646	-63.6033	-28.3586	-84.8253	-102.479	-40.5659	-164.455	-50.8795	-8.01302	-86.6408	-9.4779
647	-64.9806	-28.4838	-84.5123	-102.855	-41.1293	-176.662	-50.6135	-7.16789	-88.0806	-9.47164
648	-64.605	-28.5464	-85.5139	-102.729	-43.5708	-171.028	-51.5368	-7.66871	-87.2042	-9.6031
649	-65.4188	-29.0472	-85.4513	-102.729	-42.0683	-173.595	-51.0986	-7.2305	-86.2651	-9.5718
650	-64.6676	-29.2976	-85.3887	-104.42	-41.8805	-179.729	-51.3803	-7.4183	-87.5172	-9.5405
651	-64.6676	-28.4212	-85.0131	-105.046	-40.8163	-168.273	-51.4586	-7.2305	-87.2042	-9.45286
652	-64.605	-28.6716	-85.8269	-105.609	-40.7537	-180.293	-51.5212	-7.2618	-87.5172	-9.59058
653	-64.3545	-29.1098	-85.8269	-105.171	-43.7586	-177.914	-50.9265	-6.60448	-87.392	-9.60936
654	-64.3545	-28.8594	-85.3887	-105.296	-46.5757	-179.792	-52.7419	-6.79228	-86.6408	-9.67196
655	-63.7911	-29.0472	-84.7627	-104.983	-42.1309	-184.8	-52.2098	-7.54351	-85.8269	-9.5718
656	-64.4797	-29.4228	-86.2651	-106.485	-42.9448	-179.416	-52.695	-6.85489	-87.392	-9.5092
657	-64.2293	-29.1724	-85.9521	-106.861	-46.5131	-171.967	-53.1019	-8.13822	-87.4546	-10.179
658	-64.2293	-29.3602	-85.6391	-105.734	-41.6927	-171.028	-52.6793	-7.63741	-85.3261	-10.3481
659	-65.3562	-29.1724	-86.4529	-105.797	-43.07	-172.781	-52.8515	-8.07562	-86.8286	-9.87229
660	-64.7301	-29.548	-85.7017	-106.736	-43.1326	-182.609	-52.1316	-7.63741	-86.5155	-9.89733
661	-64.6676	-29.4228	-86.8912	-105.484	-44.6976	-184.8	-53.4775	-7.60611	-87.1416	-9.87229
662	-64.9806	-29.9236	-86.1399	-106.548	-43.8212	-180.794	-53.5088	-7.387	-87.8928	-9.85351
663	-65.7944	-29.6106	-86.4529	-107.425	-43.1952	-178.039	-53.4149	-7.01139	-87.8928	-9.94115
664	-65.544	-30.0488	-86.8912	-106.548	-45.887	-178.853	-52.5541	-6.91749	-87.4546	-10.0664
665	-66.17	-29.9862	-86.3277	-106.548	-45.6366	-176.975	-53.1645	-7.2305	-88.3936	-9.84725
666	-65.857	-30.1114	-87.2668	-105.797	-46.3253	-179.354	-53.7749	-7.66871	-89.4578	-9.90359
667	-65.6066	-30.0488	-87.5172	-106.861	-48.2659	-176.725	-54.4948	-7.2305	-88.5188	-9.92863
668	-65.9196	-30.3618	-88.0806	-107.863	-48.1407	-177.538	-54.4791	-7.2618	-89.5204	-9.73456
669	-67.109	-29.9236	-89.0196	-108.301	-44.5098	-190.685	-54.7921	-7.4183	-88.3936	-9.84099
670	-66.9212	-30.2366	-89.4578	-107.55	-43.8838	-177.601	-54.0096	-7.73131	-88.018	-9.97871
671	-66.9838	-30.2366	-89.1448	-108.927	-43.5708	-176.036	-54.7295	-8.01302	-88.957	-9.95367
672	-66.6708	-30.5496	-89.9586	-108.802	-44.1342	-182.86	-55.2773	-6.88619	-89.1448	-10.2416
673	-67.4846	-30.9252	-90.5847	-109.616	-44.322	-191.436	-54.7608	-7.01139	-88.4562	-10.2229
674	-66.8586	-30.174	-90.3969	-108.927	-43.7586	-182.922	-55.0425	-8.20082	-88.644	-10.0538
675	-67.735	-30.3618	-89.3952	-107.299	-44.5724	-181.169	-55.0895	-7.54351	-88.5188	-9.96619
676	-67.4846	-30.8626	-88.957	-108.426	-44.6976	-184.362	-54.6513	-8.16952	-89.583	-10.1415
677	-67.8602	-30.9252	-89.1448	-109.365	-44.0716	-182.547	-55.2303	-8.29473	-88.5814	-10.1227
678	-68.2985	-30.6122	-89.7082	-110.492	-43.696	-178.352	-55.7312	-7.4183	-89.3326	-10.3981
679	-67.4846	-30.7374	-89.7082	-110.304	-43.6334	-181.107	-55.2616	-7.76261	-89.4578	-10.8301
680	-68.1732	-31.3008	-89.6456	-109.365	-42.8196	-185.051	-55.1208	-7.79391	-89.5204	-10.7487
681	-67.5472	-31.5513	-89.9586	-109.678	-44.8854	-185.614	-55.3242	-7.82521	-89.896	-11.0304
682	-68.6115	-31.3635	-89.896	-111.494	-43.6334	-190.434	-55.4338	-7.5122	-89.3326	-10.9177
683	-67.9228	-30.4244	-90.5221	-110.805	-43.6334	-189.182	-54.6826	-7.5122	-89.4578	-10.4232
684	-67.9854	-30.9252	-90.2716	-111.306	-43.6334	-180.543	-55.4808	-7.4183	-90.5847	-10.5859
685	-67.5472	-31.1756	-89.5204	-111.306	-43.6334	-185.927	-55.1834	-6.72968	-90.8977	-11.1243
686	-68.6115	-31.0504	-89.7708	-111.744	-43.8212	-186.115	-55.1051	-7.07399	-88.8318	-10.4733
687	-68.1107	-32.0521	-89.3326	-110.617	-43.8212	-185.864	-55.7625	-6.69838	-89.6456	-11.2933
688	-68.048	-31.4887	-89.27	-111.869	-44.6976	-180.731	-55.9659	-6.85489	-88.7692	-11.0492
689	-68.048	-31.4261	-90.209	-112.182	-44.1342	-192.438	-55.8877	-7.19919	-89.4578	-10.8864
690	-68.6741	-32.3025	-90.2716	-112.683	-44.1342	-186.303	-55.1677	-6.41667	-89.7708	-10.4482
691	-67.7976	-31.8017	-91.1481	-114.06	-44.3846	-178.916	-56.1694	-7.19919	-89.3326	-10.5734
692	-68.7993	-31.9895	-91.3985	-113.622	-45.574	-180.481	-57.2179	-6.85489	-90.209	-11.1807
693	-68.8619	-31.9269	-92.0245	-114.123	-44.8854	-181.42	-57.0145	-7.2931	-89.8334	-10.7112
694	-68.7993	-31.113	-91.9619	-113.121	-44.5724	-204.895	-56.498	-7.19919	-89.8334	-10.5922
695	-69.4253	-31.1756	-92.2123	-114.311	-45.0732	-198.948	-56.5606	-7.3244	-89.7082	-10.7863
696	-69.1123	-31.5513	-91.5237	-114.248	-45.0106	-199.512	-56.7954	-7.4183	-90.6473	-10.7362
697	-69.3001	-31.8017	-92.2749	-114.06	-45.0732	-212.47	-56.8736	-7.13659	-91.4611	-10.9929
698	-69.6131	-31.3635	-91.7741	-115.751	-45.4488	-209.09	-55.8564	-7.3557	-91.0229	-11.1368
699	-70.6147	-32.2399	-91.7741	-115.375	-44.3846	-198.134	-55.6529	-8.01302	-91.8993	-10.8426
700	-68.9871	-32.1147	-92.2123	-114.749	-44.7602	-204.395	-56.4354	-7.07399	-90.6473	-10.949
701	-70.1765	-31.9269	-92.9009	-115.25	-45.6992	-197.884	-57.0301	-6.88619	-91.1481	-10.6673
702	-70.5521	-31.6139	-92.6505	-116.001	-45.574	-194.19	-56.9362	-7.73131	-90.8977	-10.7487
703	-71.8668	-31.7391	-92.2123	-115.938	-45.6366	-196.382	-56.6858	-7.04269	-91.6489	-10.8802
704	-71.3033	-32.3025	-92.3375	-115.5	-45.261	-206.022	-56.7328	-7.16789	-92.0245	-10.9616
705	-71.2407	-32.4277	-93.7773	-117.003	-45.6366	-198.886	-56.3728	-6.22887	-91.2107	-11.1243
706	-71.3033	-32.3651	-94.4034	-118.568	-45.5114	-190.81	-56.4354	-6.41667	-91.5237	-10.7362
707	-71.8041	-32.6781	-93.8399	-118.129	-45.261	-190.497	-56.8893	-7.07399	-92.4627	-10.6673
708	-71.4911	-32.3651	-93.5895	-117.691	-45.8244	-201.765	-56.3415	-6.26017	-94.0278	-10.7863
709	-71.3033	-32.6781	-93.0261	-119.006	-46.4505	-197.133	-56.8736	-7.13659	-92.7757	-10.7988
710	-71.3659	-33.0537	-93.7147	-117.816	-45.9496	-192.312	-56.6389	-5.94716	-92.0245	-10.6485
711	-70.8651	-32.1773	-94.2156	-118.067	-46.7009	-199.95	-56.6858	-6.94879	-92.6505	-10.5421
712	-70.6147	-32.8659	-95.2798	-118.881	-45.574	-194.879	-56.9675	-6.88619	-91.4611	-10.7049
713	-70.5521	-32.9285	-96.2188	-117.879	-45.574	-198.51	-56.5763	-6.54188	-92.2123	-10.8614
714	-70.9903	-32.4903	-95.405	-118.881	-46.8261	-205.334	-57.3275	-7.5122	-92.4001	-10.636
715	-71.4911	-32.4277	-95.0294	-119.256	-46.3253	-220.108	-56.7015	-6.38537	-93.5269	-10.6298
716	-72.1171	-32.3025	-95.5302	-118.442	-45.6992	-195.756	-57.3901	-6.88619	-92.6505	-10.8364
717	-72.1171	-33.6171	-95.6554	-119.319	-45.9496	-189.934	-57.2962	-7.57481	-93.0887	-10.9428
718	-72.1798	-32.6781	-94.8416	-118.63	-46.5131	-197.321	-57.4997	-7.04269	-92.4627	-10.9303
719	-72.618	-31.6765	-96.2814	-118.818	-46.9513	-205.584	-57.9066	-7.79391	-92.5879	-10.8677
720	-72.1798	-32.1773	-96.7822	-119.632	-47.6399	-215.976	-58.2196	-7.70001	-92.6505	-10.78
721	-72.2424	-33.1789	-96.031	-119.319	-45.6992	-196.444	-58.2509	-6.82359	-93.4643	-11.5062
722	-71.992	-32.3025	-96.2188	-120.571	-46.7635	-203.017	-58.3135	-7.387	-93.5895	-11.1243
723	-72.1171	-33.4293	-96.97	-120.571	-45.7618	-208.025	-58.7986	-6.91749	-93.5269	-10.9741
724	-72.8684	-33.1789	-96.5944	-121.573	-46.9513	-203.581	-58.3917	-7.66871	-93.2765	-10.8238
725	-72.4302	-33.1163	-97.2204	-120.946	-46.8887	-207.9	-58.8456	-7.3557	-93.5269	-10.9303
726	-71.8041	-33.4919	-96.1562	-121.072	-46.4505	-198.948	-59.3621	-6.76098	-93.0261	-10.9428
727	-72.3676	-33.1789	-96.7196	-120.821	-47.4521	-221.172	-59.9881	-7.54351	-93.6521	-11.1181
728	-72.618	-33.0537	-96.97	-122.073	-47.4521	-208.714	-60.0194	-7.70001	-93.7147	-11.4248
729	-71.8041	-33.2415	-97.0326	-120.759	-47.2643	-223.738	-59.5029	-7.01139	-94.2782	-11.2307
730	-72.5554	-33.0537	-96.9074	-121.447	-47.3895	-232.503	-59.7064	-7.4183	-94.3408	-11.262
731	-73.1188	-32.9911	-96.9074	-122.011	-47.2017	-212.908	-59.8629	-7.57481	-93.5269	-11.1619
732	-73.3066	-33.3667	-97.2204	-121.259	-46.8887	-224.49	-60.3637	-8.13822	-93.7773	-11.1494
733	-73.8074	-33.3667	-98.7229	-123.2	-48.2659	-212.533	-60.035	-7.76261	-95.9058	-11.6189
734	-73.1814	-33.4293	-97.5334	-123.513	-47.5147	-199.699	-60.5515	-7.2931	-96.2814	-11.381
735	-73.4318	-33.6171	-98.0343	-123.388	-47.8903	-203.769	-60.3011	-8.35733	-94.2782	-11.1181
736	-73.7448	-33.1789	-98.9733	-123.826	-47.1391	-226.368	-60.3011	-7.88781	-94.153	-11.0304
737	-73.9326	-33.2415	-97.9091	-123.764	-46.7009	-233.004	-60.2072	-7.4496	-94.5286	-10.924
738	-74.4334	-33.0537	-97.9717	-124.452	-45.9496	-217.353	-59.5499	-8.29473	-94.153	-11.1744
739	-74.9968	-32.8659	-97.8465	-124.64	-46.9513	-219.169	-59.9881	-7.95042	-93.4643	-11.0179
740	-75.0594	-33.4919	-96.4066	-125.203	-46.7635	-231	-59.8942	-8.54513	-94.466	-11.093
741	-73.7448	-33.0537	-97.7212	-125.579	-46.8261	-229.06	-60.1759	-7.4809	-94.3408	-11.3246
742	-74.1204	-33.3041	-98.7855	-125.516	-47.8903	-224.364	-60.5671	-8.54513	-94.5286	-11.5312
743	-74.2456	-33.4293	-98.8481	-125.266	-47.0765	-218.355	-60.1289	-8.07562	-95.6554	-11.0742
744	-74.9968	-33.5545	-98.6603	-124.077	-48.1407	-205.834	-59.6125	-7.2931	-94.6538	-11.3309
745	-75.435	-33.8675	-98.9733	-126.455	-47.6399	-206.398	-59.9255	-8.29473	-94.4034	-11.1243
746	-74.2456	-33.3041	-98.9107	-125.203	-47.3895	-204.708	-59.5342	-7.60611	-94.2156	-11.2933
747	-75.0594	-33.4293	-99.3489	-125.579	-47.8277	-207.149	-59.722	-8.29473	-94.9668	-11.4373
748	-74.6212	-33.5545	-99.6619	-125.203	-48.2659	-206.773	-60.1602	-8.01302	-96.031	-11.0993
749	-75.122	-33.5545	-100.413	-126.706	-48.5789	-206.398	-60.661	-8.16952	-95.3424	-11.1932
750	-74.6212	-33.7423	-98.8481	-127.144	-48.5789	-211.656	-60.6454	-8.23212	-93.9651	-11.1807
751	-75.5602	-33.8675	-100.726	-126.894	-48.1407	-206.711	-61.5375	-7.54351	-95.1546	-11.237
752	-75.3098	-34.5561	-100.225	-127.958	-47.7025	-205.897	-61.2871	-7.76261	-94.8416	-11.2933
753	-75.3098	-34.3683	-102.229	-127.582	-48.1407	-209.403	-61.5688	-7.4809	-95.092	-11.1181
754	-75.122	-33.8675	-101.415	-126.33	-47.9529	-207.712	-60.4106	-8.35733	-95.9684	-11.093
755	-75.6229	-34.3057	-100.476	-128.271	-48.7041	-207.024	-61.0523	-8.04432	-95.9684	-11.1619
756	-76.8123	-34.5561	-100.851	-128.396	-49.4553	-207.65	-60.9584	-7.76261	-96.7822	-11.0742
757	-76.3741	-34.2431	-102.166	-127.833	-48.8919	-204.895	-61.1932	-8.10692	-96.0936	-11.1619
758	-75.7481	-34.0553	-102.416	-128.709	-48.3285	-210.905	-60.0194	-7.95042	-96.344	-11.3622
759	-77.5009	-34.6187	-102.729	-128.521	-47.7025	-222.173	-59.7846	-7.91911	-96.7822	-11.6815
760	-77.1879	-34.1805	-102.729	-126.393	-49.3301	-213.973	-61.0993	-7.82521	-97.4082	-11.525
761	-75.8733	-34.6813	-103.981	-127.269	-49.1423	-212.721	-60.9584	-7.88781	-97.3456	-11.3246
762	-76.3115	-35.1822	-102.604	-127.582	-49.5805	-220.17	-60.9897	-8.10692	-96.9074	-11.4373
763	-75.2472	-34.1805	-104.607	-128.271	-48.4537	-223.05	-61.0993	-7.70001	-96.7196	-11.5688
764	-76.1237	-34.8691	-103.355	-128.584	-50.144	-216.915	-61.1149	-7.98172	-96.7196	-11.2307
765	-75.6229	-38.0618	-103.105	-127.958	-49.0797	-219.231	-61.1932	-7.88781	-97.0952	-11.5688
766	-76.6245	-34.6813	-103.731	-127.081	-49.9562	-220.671	-60.708	-7.60611	-96.8448	-11.4812
767	-76.4367	-33.7423	-103.042	-127.958	-50.457	-213.159	-61.381	-8.38863	-97.283	-11.3685
768	-75.2472	-34.6813	-103.919	-129.21	-50.5822	-216.101	-61.4749	-7.57481	-97.2204	-11.6439
769	-76.4993	-34.6813	-104.044	-128.083	-51.2082	-212.47	-61.3184	-8.13822	-97.4708	-11.7629
770	-75.7481	-34.3683	-105.108	-130.587	-51.2708	-213.973	-61.5531	-7.95042	-96.2814	-11.3184
771	-76.3115	-35.057	-106.736	-129.648	-51.1456	-221.673	-60.9114	-7.60611	-98.5351	-11.3434
772	-76.7497	-34.9317	-106.047	-129.773	-51.5212	-219.607	-60.9271	-7.73131	-96.7196	-11.2933
773	-76.9375	-34.0553	-106.172	-130.024	-50.7074	-221.109	-60.8645	-6.98009	-96.7822	-11.3184
774	-76.6871	-36.309	-106.172	-129.711	-50.5196	-222.424	-60.7863	-8.16952	-98.3473	-11.5312
775	-77.1253	-34.7439	-105.171	-131.526	-51.396	-217.979	-60.8958	-7.85651	-98.9107	-11.3434
776	-76.9375	-34.8065	-106.548	-130.963	-51.7716	-223.112	-61.1462	-7.95042	-97.1578	-11.4874
777	-77.6887	-34.8065	-106.798	-132.09	-51.396	-227.87	-61.1462	-8.16952	-98.0343	-11.7316
778	-78.1269	-34.5561	-106.798	-133.029	-52.4602	-225.93	-61.2401	-8.35733	-97.5334	-11.3246
779	-77.9391	-35.1196	-105.922	-131.902	-52.335	-229.373	-60.9897	-8.10692	-98.4725	-11.9882
780	-77.3131	-34.8065	-106.36	-133.78	-51.8968	-222.987	-61.2088	-8.26342	-99.0985	-11.3998
781	-77.9391	-35.057	-106.172	-134.594	-51.709	-219.043	-60.7706	-8.13822	-97.3456	-11.6752
782	-77.1253	-35.37	-106.298	-134.656	-52.2098	-221.109	-61.1775	-7.57481	-97.4708	-11.7441
783	-78.1269	-35.4326	-106.611	-134.719	-51.8968	-219.857	-60.8801	-7.2618	-98.5977	-11.3246
784	-77.9391	-36.2464	-107.112	-135.595	-52.4602	-221.86	-60.7706	-7.66871	-98.4099	-11.1368
785	-78.0643	-36.1838	-107.738	-133.154	-52.335	-222.925	-61.3184	-7.5122	-98.9733	-11.2808
786	-79.0033	-36.1212	-107.487	-134.907	-53.1488	-243.145	-61.3497	-7.2618	-99.5367	-11.3059
787	-79.1911	-35.3074	-107.675	-134.343	-52.648	-224.928	-62.2574	-7.95042	-98.9733	-11.1681
788	-78.6277	-35.8082	-107.8	-134.969	-50.8952	-220.671	-62.0226	-7.73131	-98.6603	-11.2495
789	-78.5025	-35.8082	-107.738	-136.66	-52.8358	-226.43	-62.3982	-7.387	-98.9733	-11.2933
790	-78.1269	-36.8098	-108.99	-134.656	-51.7716	-223.676	-61.2558	-7.57481	-98.5977	-11.1556
791	-79.0033	-36.3716	-108.927	-134.969	-52.648	-230.625	-61.9913	-7.57481	-99.8497	-11.1869
792	-78.9407	-36.1838	-110.93	-136.033	-52.4602	-237.26	-61.6157	-7.54351	-98.8481	-11.4624
793	-78.5025	-36.0586	-110.242	-135.72	-52.5228	-230.938	-61.3027	-6.94879	-98.7855	-11.4561
794	-78.9407	-36.4968	-110.242	-135.595	-53.0862	-259.672	-60.8488	-6.82359	-99.6619	-11.3497
795	-78.5025	-36.4968	-109.866	-137.411	-52.7732	-224.552	-62.0696	-6.94879	-100.038	-11.3747
796	-77.6261	-36.622	-110.93	-137.035	-53.7749	-231.877	-61.7879	-7.57481	-98.9733	-11.3559
797	-79.4416	-36.8098	-110.68	-136.096	-53.2114	-228.246	-61.9913	-7.2618	-100.225	-11.4436
798	-79.379	-37.1854	-110.993	-137.098	-53.0862	-227.995	-62.3043	-8.38863	-101.415	-11.2996
799	-79.2538	-37.248	-109.49	-137.098	-54.3383	-235.069	-62.1948	-7.5122	-99.5367	-11.3372
800	-79.0659	-37.1228	-110.555	-135.846	-52.7106	-230.186	-62.9304	-8.01302	-100.288	-11.4498
801	-79.8172	-36.6846	-110.68	-135.47	-54.2757	-228.496	-62.6486	-7.88781	-100.789	-11.4874
802	-79.3164	-36.8098	-109.741	-136.346	-54.7139	-229.06	-62.4765	-7.91911	-101.29	-11.4874
803	-79.5668	-36.2464	-110.179	-137.661	-54.5261	-228.434	-63.3216	-7.88781	-100.225	-11.6001
804	-79.1911	-37.4358	-110.555	-137.035	-55.2147	-231.501	-62.6956	-8.01302	-98.6603	-11.5125
805	-79.5668	-37.3106	-110.555	-137.974	-54.2757	-234.506	-63.3529	-7.57481	-99.7245	-11.6064
806	-79.7546	-36.7472	-110.116	-137.035	-54.5261	-233.379	-63.8068	-7.2931	-99.7871	-11.5187
807	-78.8781	-37.4358	-110.68	-138.913	-54.5887	-227.119	-64.0259	-7.79391	-100.351	-11.6439
808	-78.8155	-37.874	-111.243	-138.663	-55.1521	-229.873	-63.4938	-7.82521	-99.8497	-11.694
809	-78.8781	-38.0618	-110.116	-138.788	-54.0879	-229.748	-64.0102	-7.4183	-98.4099	-11.6439
810	-79.1285	-37.6862	-111.681	-139.539	-55.2147	-232.378	-64.1824	-7.4183	-100.664	-11.6064
811	-78.7529	-36.935	-110.868	-139.289	-55.5277	-234.569	-64.1824	-7.57481	-99.5993	-11.6314
812	-79.1911	-37.1228	-111.306	-138.913	-55.8407	-236.509	-63.8381	-7.73131	-99.7871	-11.719
813	-79.5668	-36.8098	-111.807	-140.165	-56.5919	-236.134	-64.5737	-7.76261	-100.789	-11.8943
814	-80.7562	-37.4358	-113.121	-141.292	-56.4041	-234.13	-65.3249	-7.3244	-100.163	-11.6251
815	-79.2538	-37.1854	-112.307	-140.854	-56.2789	-236.76	-65.6692	-7.5122	-101.352	-11.719
816	-79.8172	-37.874	-112.683	-142.857	-56.1537	-237.01	-65.857	-8.01302	-100.664	-11.7691
817	-80.1928	-38.4374	-113.184	-143.921	-57.9066	-236.572	-65.3875	-7.2931	-100.351	-12.1322
818	-81.3196	-38.3748	-113.121	-142.544	-56.6545	-234.256	-65.2466	-7.88781	-101.916	-11.7816
819	-79.9424	-37.7488	-112.558	-142.732	-56.5919	-234.694	-65.5283	-8.20082	-101.54	-11.7316
820	-80.1928	-38.3122	-112.683	-143.295	-56.9675	-231.877	-65.5283	-7.13659	-100.789	-11.863
821	-80.4432	-38.6878	-112.871	-143.295	-57.531	-232.753	-66.7491	-7.16789	-102.479	-11.7942
822	-80.4432	-38.5626	-112.182	-142.607	-58.47	-239.076	-66.1543	-7.70001	-101.352	-11.8568
823	-81.8204	-38.187	-113.184	-143.107	-57.7814	-235.883	-67.0464	-7.98172	-100.413	-11.9131
824	-82.8847	-38.6878	-112.495	-143.608	-57.844	-238.888	-66.6239	-7.66871	-100.789	-11.9694
825	-82.196	-39.0009	-112.12	-141.855	-57.3432	-241.204	-67.3125	-6.94879	-101.415	-11.8818
826	-81.3822	-38.6878	-113.372	-142.544	-58.157	-239.201	-67.2499	-7.54351	-100.851	-11.982
827	-81.883	-39.0635	-112.808	-143.608	-56.9049	-238.638	-66.7647	-7.3244	-101.164	-11.8004
828	-81.6952	-38.7505	-114.561	-142.544	-57.2179	-236.008	-66.4204	-7.63741	-100.789	-12.5266
829	-82.4464	-38.4374	-112.746	-143.671	-57.5936	-236.947	-66.4674	-7.2618	-102.041	-11.6251
830	-82.3212	-38.6252	-113.372	-144.735	-57.4684	-237.26	-66.6395	-7.57481	-102.604	-11.7754
831	-82.3212	-38.5626	-112.307	-144.86	-57.0928	-236.134	-66.7647	-7.4183	-102.479	-11.6627
832	-82.6342	-38.7505	-113.246	-144.547	-57.6562	-240.891	-67.735	-8.16952	-103.543	-11.7754
833	-83.3855	-39.3765	-113.184	-146.613	-57.3432	-241.267	-66.6552	-7.54351	-103.042	-11.8067
834	-83.6985	-39.0009	-113.747	-145.987	-56.7171	-238.137	-66.4674	-7.2618	-102.354	-11.7942
835	-82.822	-39.0009	-113.998	-145.987	-57.2806	-239.827	-66.7647	-7.4183	-103.481	-11.9381
836	-82.3838	-39.5643	-113.121	-144.86	-57.4684	-242.269	-66.6082	-7.98172	-103.481	-12.0446
837	-83.6985	-39.1887	-113.747	-145.987	-57.2179	-239.451	-67.7037	-7.4496	-102.542	-11.9319
838	-84.1367	-39.2513	-113.998	-146.676	-56.8423	-241.517	-66.9212	-7.387	-101.853	-11.9006
839	-83.8237	-39.7521	-113.872	-147.239	-57.1554	-243.458	-66.6395	-7.01139	-101.352	-11.9569
840	-84.1367	-39.5643	-113.685	-146.613	-58.0944	-241.893	-66.2482	-7.66871	-102.479	-12.0258
841	-84.6375	-39.5017	-112.871	-145.862	-56.9675	-240.766	-67.2968	-7.54351	-102.667	-12.1385
842	-83.8237	-39.2513	-113.559	-146.926	-57.5936	-240.578	-67.8759	-7.60611	-102.416	-12.0633
843	-83.6359	-39.4391	-112.245	-146.238	-56.9675	-241.83	-66.4047	-7.07399	-102.729	-11.982
844	-84.0115	-39.6269	-113.559	-147.49	-57.9066	-243.458	-66.5613	-7.2305	-101.978	-12.1197
845	-82.8847	-40.1903	-112.558	-147.677	-57.7188	-243.02	-66.9056	-7.19919	-102.354	-12.2699
846	-84.5123	-40.2529	-113.497	-148.053	-57.0928	-241.455	-66.5613	-7.16789	-102.729	-12.4077
847	-84.1993	-39.5017	-113.935	-148.491	-58.0944	-242.143	-66.6552	-7.07399	-102.667	-12.2762
848	-83.8237	-39.6895	-113.622	-147.302	-59.0334	-242.582	-66.483	-7.85651	-104.044	-12.3576
849	-84.0115	-39.5017	-113.559	-150.056	-59.4716	-244.647	-66.2482	-7.60611	-103.543	-12.1698
850	-84.0115	-39.8147	-113.872	-148.929	-59.1586	-242.206	-66.6708	-6.82359	-102.416	-12.1635
851	-84.8879	-39.5017	-115.5	-147.427	-59.5342	-243.082	-66.3578	-7.387	-103.293	-12.2324
852	-85.3261	-40.1277	-114.686	-148.679	-59.096	-246.025	-66.9525	-7.3557	-103.418	-12.4953
853	-84.3871	-40.5659	-115.625	-149.368	-59.7846	-251.471	-67.469	-7.16789	-102.354	-12.7144
854	-85.3887	-41.0041	-117.441	-149.305	-59.9098	-260.486	-66.1387	-6.41667	-102.229	-12.5391
855	-85.7643	-40.4407	-116.377	-150.244	-59.9724	-256.166	-67.469	-7.387	-103.543	-12.4577
856	-84.7627	-39.8147	-115.375	-148.804	-60.0976	-254.288	-67.6098	-7.85651	-102.354	-12.4202
857	-85.5765	-40.3781	-115.312	-148.929	-59.9098	-256.667	-67.2655	-7.2618	-104.733	-12.4765
858	-85.0131	-40.5659	-116.439	-150.682	-59.722	-251.784	-67.7976	-8.29473	-103.293	-12.7144
859	-85.2009	-40.3781	-115.563	-151.621	-60.035	-253.036	-68.048	-7.85651	-103.856	-12.3826
860	-84.6375	-41.1293	-115.5	-150.62	-60.2854	-254.664	-68.2671	-7.387	-102.166	-12.8521
861	-85.0131	-40.5659	-116.564	-150.244	-60.1602	-254.288	-67.8759	-7.57481	-103.606	-12.5829
862	-84.8879	-40.6285	-116.189	-149.743	-59.9098	-264.117	-67.9228	-7.54351	-102.604	-12.5454
863	-85.0131	-41.1293	-116.752	-150.369	-59.5968	-254.351	-67.2812	-6.85489	-103.418	-12.8709
864	-83.7611	-40.4407	-116.752	-149.931	-60.1602	-249.217	-68.1107	-7.2618	-102.479	-12.946
865	-83.6359	-41.5049	-117.253	-150.682	-60.2228	-249.28	-67.9854	-7.01139	-102.98	-12.7144
866	-84.9505	-41.3171	-116.189	-150.056	-60.5984	-248.591	-68.1889	-6.16627	-103.481	-13.1964
867	-84.9505	-41.6301	-116.94	-150.807	-61.0367	-253.036	-68.1889	-7.01139	-103.668	-12.6581
868	-85.3261	-41.8805	-116.69	-151.496	-61.3497	-255.29	-68.9401	-7.10529	-104.107	-12.6706
869	-85.6391	-41.2545	-116.564	-151.872	-60.661	-254.852	-68.1889	-7.2931	-104.232	-12.4828
870	-85.0757	-40.9415	-117.566	-153.437	-60.661	-251.283	-68.2828	-6.60448	-102.98	-12.3951
871	-84.8253	-41.0667	-117.253	-151.434	-60.8488	-250.595	-68.5019	-6.76098	-103.856	-12.3701
872	-84.8253	-41.7553	-116.064	-152.623	-60.661	-253.537	-68.7054	-6.88619	-102.855	-12.4327
873	-85.5139	-41.4423	-118.505	-153.625	-60.7863	-253.161	-68.8462	-7.5122	-102.792	-13.1589
874	-85.0131	-42.8196	-118.004	-153.875	-60.7236	-253.662	-68.7836	-6.98009	-103.919	-12.5704
875	-85.7643	-42.0683	-117.629	-153.249	-60.8488	-254.1	-69.0184	-7.2305	-102.604	-12.6894
876	-85.9521	-42.0683	-118.129	-155.44	-61.8505	-253.224	-69.1279	-6.88619	-104.795	-12.6455
877	-87.392	-41.8805	-118.067	-154.564	-61.4123	-255.102	-69.3627	-7.2305	-105.046	-12.7394
878	-86.2025	-42.444	-118.442	-153.625	-61.6001	-257.043	-69.1436	-7.4183	-103.668	-12.6518
879	-86.7034	-42.444	-119.068	-154.125	-61.7879	-259.171	-69.1123	-7.07399	-104.92	-12.9711
880	-86.8286	-42.2561	-119.006	-154.564	-60.9741	-255.978	-69.2062	-6.88619	-103.981	-13.0838
881	-86.2651	-42.8196	-120.32	-155.127	-61.7879	-255.29	-69.2531	-6.91749	-103.919	-12.6142
882	-86.766	-42.3187	-119.444	-152.623	-62.1635	-255.54	-68.7054	-7.04269	-103.293	-13.259
883	-86.9538	-42.5066	-120.07	-154.188	-61.8505	-259.046	-68.3454	-7.10529	-103.105	-12.9335
884	-87.3294	-42.6944	-118.755	-155.753	-61.1619	-258.232	-68.7367	-7.63741	-104.232	-13.2277
885	-88.2058	-42.8822	-119.006	-153.562	-61.5375	-255.728	-68.455	-7.4809	-103.731	-12.752
886	-87.5172	-42.8822	-119.507	-155.002	-62.0383	-258.67	-68.095	-6.94879	-103.856	-12.6894
887	-87.8928	-42.6944	-118.755	-156.129	-62.5391	-258.357	-68.6897	-6.82359	-103.543	-13.1902
888	-87.1416	-41.8805	-119.757	-155.377	-61.3497	-258.608	-69.2844	-7.387	-104.357	-13.3592
889	-88.0806	-42.5066	-119.194	-155.628	-62.0383	-261.425	-69.9574	-7.13659	-105.609	-13.09
890	-87.392	-43.4456	-119.444	-157.381	-64.1041	-264.993	-69.2218	-7.07399	-105.233	-13.3216
891	-88.3936	-42.2561	-118.943	-156.379	-62.4139	-258.858	-68.7523	-7.4183	-105.359	-13.1589
892	-88.644	-43.1952	-118.881	-157.631	-62.4139	-261.926	-70.1922	-7.13659	-104.42	-13.065
893	-88.7066	-42.9448	-118.755	-156.629	-63.2903	-262.238	-69.034	-7.07399	-105.421	-13.1526
894	-87.8928	-42.757	-118.755	-157.881	-62.5391	-260.235	-69.8791	-6.66708	-106.235	-13.3154
895	-88.331	-42.0057	-118.818	-156.88	-62.6643	-258.67	-70.4895	-6.69838	-104.858	-13.209
896	-88.331	-42.6318	-120.133	-157.506	-62.9773	-259.296	-69.7539	-7.19919	-105.421	-12.9899
897	-88.0806	-42.8196	-121.197	-156.692	-63.2903	-265.619	-68.9245	-7.07399	-105.233	-13.3154
898	-88.2684	-43.2578	-120.696	-156.129	-63.4155	-266.182	-69.0027	-6.60448	-106.11	-13.2215
899	-89.5204	-42.8822	-120.383	-158.257	-62.7269	-265.556	-69.8165	-7.01139	-106.298	-13.378
900	-89.6456	-42.9448	-119.945	-158.069	-63.3529	-264.993	-68.8932	-7.66871	-104.607	-12.9961
901	-89.7082	-43.1952	-120.446	-159.947	-63.7911	-260.799	-68.8306	-6.85489	-105.734	-13.0212
902	-89.0822	-42.5066	-119.945	-158.695	-62.7269	-262.489	-69.1123	-6.98009	-105.296	-13.2152
903	-88.5814	-42.5066	-120.633	-158.758	-62.9147	-263.491	-68.8932	-7.3557	-104.92	-13.1276
904	-89.3952	-43.8838	-120.696	-158.57	-63.3529	-265.181	-68.2358	-7.2931	-105.296	-13.2778
905	-88.4562	-42.6318	-121.072	-159.071	-63.1025	-262.301	-68.9088	-7.387	-105.797	-13.1025
906	-89.1448	-43.5082	-120.571	-157.694	-62.2887	-263.491	-69.4566	-6.69838	-105.546	-13.1088
907	-88.5814	-42.9448	-120.759	-158.507	-63.8537	-263.24	-69.2218	-6.82359	-105.296	-13.065
908	-89.0822	-43.3204	-121.197	-159.196	-63.0399	-267.121	-69.66	-6.85489	-106.047	-13.3342
909	-88.957	-43.1952	-120.821	-160.636	-63.4781	-270.001	-69.2218	-6.69838	-106.172	-13.0149
910	-89.0196	-43.696	-121.948	-160.323	-63.6033	-266.12	-69.6757	-7.2931	-106.298	-13.5345
911	-88.8944	-43.4456	-121.76	-160.135	-65.4188	-268.561	-69.4253	-6.98009	-106.172	-13.1964
912	-88.957	-43.5082	-122.887	-159.885	-64.2919	-268.812	-69.8635	-7.2931	-107.237	-13.1902
913	-89.5204	-42.6944	-123.075	-161.074	-64.4797	-264.492	-69.4722	-7.04269	-106.423	-13.1025
914	-89.6456	-44.635	-122.574	-160.824	-64.3545	-267.56	-69.3001	-7.57481	-107.174	-13.2778
915	-89.6456	-44.1968	-123.826	-158.257	-63.9163	-271.691	-70.38	-7.01139	-106.235	-13.86
916	-89.583	-44.5724	-124.953	-162.264	-65.544	-273.695	-69.3783	-6.94879	-106.673	-13.8225
917	-90.5221	-44.2594	-125.704	-160.761	-63.7285	-277.576	-69.9417	-7.54351	-105.734	-13.2841
918	-90.1464	-44.8228	-124.89	-161.074	-64.4797	-278.578	-70.2078	-7.79391	-106.736	-13.7286
919	-90.7099	-44.3846	-124.577	-163.328	-64.9806	-276.512	-69.6444	-7.76261	-106.986	-13.4719
920	-91.0229	-45.3236	-124.077	-162.764	-65.1684	-272.818	-69.973	-7.66871	-106.673	-13.547
921	-91.8367	-44.8854	-123.889	-164.142	-65.7944	-264.68	-70.8808	-7.57481	-107.362	-13.2778
922	-91.7741	-45.1358	-124.703	-162.514	-65.4188	-277.513	-70.9434	-7.4809	-107.425	-13.3592
923	-91.2107	-45.574	-127.081	-162.952	-65.231	-277.013	-70.4113	-6.91749	-107.487	-13.5533
924	-90.6473	-44.8228	-124.828	-165.581	-64.7928	-276.637	-70.646	-7.5122	-106.548	-13.3717
925	-90.6473	-45.574	-124.077	-163.954	-64.9806	-279.141	-70.067	-6.79228	-106.36	-13.4594
926	-90.2716	-46.2001	-123.826	-163.703	-65.7318	-272.63	-70.1765	-7.88781	-107.299	-13.3968
927	-91.5863	-46.5131	-123.451	-164.517	-65.3562	-281.019	-69.9261	-6.76098	-105.609	-13.3154
928	-92.9635	-45.5114	-123.889	-165.832	-65.7318	-278.139	-69.9261	-7.4183	-107.237	-13.835
929	-92.0871	-45.3862	-124.953	-165.832	-65.2936	-280.581	-70.4426	-6.41667	-108.489	-13.5783
930	-91.0855	-46.0748	-124.39	-164.893	-65.4188	-279.141	-70.5052	-7.4496	-107.237	-13.6659
931	-91.2107	-45.5114	-125.266	-165.081	-65.544	-273.82	-71.1625	-7.3244	-107.174	-13.522
932	-92.1497	-45.9496	-126.393	-165.206	-65.0432	-276.261	-70.8964	-7.85651	-106.36	-13.691
933	-91.5237	-46.3253	-125.892	-164.58	-65.857	-277.138	-70.6147	-7.85651	-107.362	-13.522
934	-92.5253	-45.7618	-126.894	-165.707	-65.544	-280.08	-70.7086	-7.66871	-106.986	-13.6409
935	-92.4001	-46.8887	-126.08	-166.082	-65.857	-283.586	-71.5224	-7.54351	-107.675	-13.3091
936	-91.3359	-46.0122	-127.707	-165.018	-66.5456	-270.878	-70.8651	-7.63741	-108.051	-13.522
937	-92.2123	-45.7618	-126.706	-165.769	-66.4204	-276.073	-70.4895	-7.60611	-106.423	-13.6659
938	-92.5253	-45.5114	-127.645	-166.145	-66.2326	-270.627	-70.3487	-7.70001	-107.174	-13.7348
939	-92.0871	-44.7602	-128.02	-164.955	-66.4204	-275.197	-71.0686	-7.95042	-108.176	-13.9101
940	-92.1497	-45.3862	-128.083	-165.456	-66.483	-283.586	-70.9121	-7.16789	-108.677	-13.835
941	-92.3375	-45.9496	-127.457	-166.082	-66.1074	-275.823	-71.319	-7.16789	-106.11	-13.7035
942	-92.7757	-45.5114	-128.02	-167.71	-66.3578	-277.075	-70.5678	-7.19919	-107.049	-13.7912
943	-93.6521	-45.8244	-127.833	-167.334	-66.796	-290.034	-71.4755	-7.54351	-107.863	-13.8412
944	-92.4627	-45.1984	-127.707	-165.581	-66.9838	-283.21	-70.9903	-7.2931	-107.487	-13.8976
945	-93.2139	-45.574	-127.144	-167.334	-66.8586	-290.034	-70.7556	-7.66871	-108.489	-13.6033
946	-93.4017	-45.6366	-127.144	-165.456	-67.1716	-276.7	-71.8198	-8.04432	-107.174	-13.4781
947	-92.7131	-46.5757	-128.083	-167.46	-66.796	-279.955	-71.7259	-7.82521	-108.677	-13.7473
948	-93.6521	-46.4505	-127.269	-168.524	-65.2936	-281.895	-71.3503	-7.10529	-108.864	-13.8412
949	-92.2749	-46.7635	-127.52	-166.583	-67.422	-279.141	-72.0389	-7.73131	-110.242	-13.8725
950	-92.8383	-45.6992	-127.582	-168.586	-66.9212	-279.579	-71.5068	-7.3557	-109.866	-13.8475
951	-93.5269	-46.2627	-125.829	-167.585	-66.6082	-278.953	-71.585	-7.60611	-108.739	-13.716
952	-93.7773	-46.7009	-126.956	-167.46	-66.796	-277.826	-71.8824	-8.16952	-109.866	-13.8913
953	-93.2139	-46.2627	-127.707	-167.71	-66.2952	-279.454	-72.1641	-7.2618	-108.864	-14.0729
954	-92.7757	-46.4505	-127.394	-168.148	-66.1074	-287.342	-72.5241	-7.60611	-109.365	-13.7536
955	-93.7147	-46.8887	-129.21	-169.713	-66.6708	-286.278	-72.2893	-7.10529	-109.803	-13.6534
956	-93.5895	-46.4505	-129.022	-166.583	-67.735	-283.335	-72.4771	-8.26342	-110.617	-14.0165
957	-93.7147	-46.3253	-129.961	-168.273	-67.6098	-295.042	-72.7275	-7.13659	-108.677	-14.0916
958	-94.3408	-46.7635	-128.083	-169.713	-67.6098	-290.973	-72.4928	-7.66871	-109.24	-14.1292
959	-94.0278	-47.3895	-130.587	-168.336	-65.857	-284.212	-73.6665	-7.54351	-111.556	-14.7302
960	-92.9635	-47.1391	-130.462	-168.524	-67.3594	-287.968	-73.5726	-7.85651	-110.429	-14.8992
961	-93.2139	-46.8887	-130.712	-167.522	-67.2342	-297.17	-73.2127	-7.57481	-109.991	-14.8992
962	-93.7147	-47.4521	-131.464	-169.964	-67.4846	-299.612	-72.6649	-7.66871	-108.238	-14.0791
963	-93.7773	-47.8903	-129.648	-169.901	-67.6724	-284.9	-73.4474	-7.79391	-108.864	-14.0916
964	-94.0904	-47.6399	-132.277	-169.713	-67.6724	-284.087	-73.197	-7.76261	-108.238	-14.2356
965	-93.9651	-47.9529	-132.34	-167.96	-67.2342	-285.777	-72.2267	-8.04432	-108.614	-14.1855
966	-93.9651	-48.0781	-133.091	-169.025	-67.735	-285.589	-73.4005	-8.54513	-107.8	-14.1355
967	-93.0261	-48.0155	-132.34	-169.964	-66.8586	-283.273	-72.9779	-7.07399	-108.364	-14.1668
968	-94.466	-48.7041	-133.029	-169.15	-67.2968	-286.465	-73.2283	-7.79391	-107.487	-13.979
969	-93.5895	-47.7025	-132.027	-170.903	-66.9212	-281.207	-73.5883	-7.4183	-108.426	-13.9664
970	-94.2782	-48.2033	-131.088	-170.339	-67.109	-280.769	-73.2127	-7.57481	-107.612	-14.2607
971	-95.1546	-47.9529	-132.653	-171.09	-67.735	-288.594	-73.7135	-7.54351	-109.49	-13.9977
972	-94.5912	-47.7651	-132.403	-171.842	-67.0464	-280.518	-73.4161	-7.88781	-109.365	-13.9852
973	-95.092	-47.8903	-132.09	-171.904	-68.6741	-283.398	-73.4631	-7.57481	-109.365	-14.1981
974	-95.0294	-48.2659	-132.152	-171.904	-67.8602	-280.706	-72.8997	-7.54351	-110.179	-14.5799
975	-95.6554	-48.6415	-130.838	-171.842	-68.1732	-280.017	-72.6962	-7.63741	-110.179	-14.3921
976	-95.6554	-48.3285	-129.961	-171.466	-68.8619	-277.138	-73.0875	-7.66871	-110.555	-14.7364
977	-95.6554	-49.0171	-133.091	-171.278	-68.2985	-279.141	-72.8214	-8.13822	-110.492	-14.0541
978	-95.092	-49.0797	-129.899	-173.344	-67.9854	-282.897	-73.6822	-7.91911	-109.803	-14.3859
979	-96.031	-48.5163	-129.836	-173.156	-68.6115	-287.091	-73.2596	-7.73131	-109.991	-14.2231
980	-95.405	-48.5163	-131.213	-172.781	-68.4237	-291.098	-73.1657	-7.16789	-110.179	-14.1855
981	-95.6554	-49.2675	-130.587	-173.094	-68.7367	-286.528	-73.4944	-7.4183	-111.556	-14.3233
982	-96.5944	-49.5179	-131.276	-174.534	-69.1123	-283.773	-72.7588	-7.2305	-110.429	-14.3358
983	-96.657	-48.5163	-130.525	-174.534	-68.7367	-284.337	-73.2127	-7.2305	-110.68	-14.436
984	-97.0952	-49.8936	-130.712	-173.281	-68.7993	-294.478	-74.0735	-8.01302	-110.868	-14.1042
985	-96.0936	-49.5805	-131.213	-173.407	-69.1123	-292.851	-73.3379	-7.387	-111.306	-14.6425
986	-96.4066	-50.7074	-131.651	-171.779	-68.8619	-284.775	-74.1204	-7.79391	-110.304	-15.0307
987	-96.8448	-49.5179	-131.589	-174.471	-69.4253	-288.719	-73.917	-8.29473	-109.866	-14.3608
988	-96.7196	-50.77	-130.775	-174.471	-69.2375	-291.536	-74.3395	-7.82521	-111.869	-14.3921
989	-96.344	-51.4586	-131.464	-173.156	-69.3627	-287.592	-73.6665	-6.94879	-112.057	-14.0353
990	-96.7196	-51.7716	-131.464	-174.158	-69.4253	-288.969	-74.1361	-8.32603	-111.243	-14.2419
991	-95.6554	-51.083	-131.464	-173.72	-69.1123	-289.846	-73.9326	-7.79391	-110.429	-14.1355
992	-96.7196	-51.5838	-131.777	-175.034	-68.2358	-287.78	-73.4318	-8.32603	-111.619	-14.2607
993	-96.0936	-52.3976	-132.528	-173.97	-68.5489	-291.849	-75.1533	-8.45123	-111.306	-14.4297
994	-96.7196	-51.709	-135.032	-174.596	-67.7976	-288.281	-77.0627	-8.04432	-112.182	-14.1918
995	-96.7822	-52.2098	-133.529	-174.408	-69.8635	-288.531	-74.9655	-8.07562	-111.681	-14.2669
996	-95.5302	-51.5838	-135.157	-174.471	-69.3627	-297.671	-74.7308	-7.60611	-111.431	-14.4547
997	-95.9058	-51.396	-133.905	-174.596	-69.1749	-301.991	-73.5413	-7.70001	-111.556	-14.5674
998	-96.8448	-51.8342	-137.286	-174.784	-68.6115	-306.185	-74.6838	-7.70001	-111.932	-14.3733
999	-96.344	-52.022	-137.473	-177.038	-68.8619	-298.109	-73.1501	-7.73131	-110.242	-14.4986
1000	-97.1578	-51.709	-133.655	-175.848	-69.6757	-304.557	-73.9013	-7.07399	-110.68	-14.1668
1001	-97.4708	-52.648	-134.969	-175.911	-68.4863	-299.424	-74.1674	-7.3244	-113.121	-14.3921
1002	-96.7196	-52.8984	-133.467	-177.977	-70.8651	-294.854	-74.9342	-7.91911	-112.683	-14.4234
1003	-97.2204	-52.1472	-133.529	-176.537	-69.6757	-293.79	-73.7291	-7.66871	-112.62	-14.5925
1004	-96.657	-52.7106	-133.717	-176.224	-70.7399	-293.665	-73.8387	-7.4183	-113.434	-14.63
1005	-97.4082	-52.7106	-133.655	-176.725	-69.1749	-294.478	-73.8857	-7.60611	-112.245	-14.5612
1006	-97.2204	-52.3976	-133.216	-177.225	-70.0513	-299.174	-74.4021	-7.01139	-112.558	-14.5048
1007	-97.7839	-52.1472	-134.594	-175.911	-70.4269	-303.493	-74.9186	-8.35733	-113.747	-14.7615
1008	-98.4725	-52.4602	-134.093	-176.474	-69.1123	-307.312	-75.0751	-7.13659	-111.431	-14.461
1009	-97.5334	-52.8358	-133.216	-176.599	-68.7367	-300.3	-75.0751	-7.3244	-112.62	-14.3859
1010	-97.4082	-53.6497	-132.966	-178.978	-69.1749	-297.921	-74.7308	-7.4183	-113.747	-14.5236
1011	-96.9074	-52.7732	-133.404	-178.477	-69.8009	-295.856	-75.2472	-7.387	-113.309	-14.5987
1012	-98.3473	-52.3976	-133.78	-179.041	-68.2358	-299.549	-74.5899	-8.07562	-112.871	-14.5361
1013	-98.5351	-53.3366	-134.281	-178.603	-69.2375	-295.73	-74.6525	-7.66871	-113.059	-14.5424
1014	-97.7839	-52.5228	-134.781	-178.728	-69.3001	-300.864	-74.5743	-7.4183	-112.37	-14.3233
1015	-97.6586	-52.335	-134.281	-180.105	-69.2375	-302.053	-74.7934	-7.19919	-113.372	-14.7427
1016	-98.3473	-52.4602	-134.468	-179.103	-69.6131	-299.487	-74.856	-7.2618	-112.307	-14.3608
1017	-97.7839	-52.5228	-134.719	-179.729	-69.9261	-299.424	-74.9342	-8.01302	-112.996	-14.6363
1018	-98.0969	-52.5228	-133.279	-180.856	-70.1139	-299.925	-74.6838	-8.26342	-112.558	-14.4234
1019	-98.2847	-53.0236	-134.218	-180.168	-70.1139	-302.617	-75.0125	-8.13822	-113.434	-14.3671
1020	-99.1611	-53.4618	-134.218	-181.357	-70.4269	-299.361	-74.2926	-7.76261	-112.37	-14.4923
1021	-98.3473	-53.9001	-136.159	-181.044	-69.8009	-303.931	-74.0422	-7.63741	-113.747	-14.5925
1022	-98.5977	-53.1488	-132.465	-181.482	-71.9294	-303.117	-74.2456	-7.54351	-113.685	-14.6488
1023	-98.5351	-53.3992	-134.093	-181.295	-70.3643	-293.477	-74.8716	-7.3244	-114.311	-14.9931
1024	-98.2847	-54.3383	-134.343	-180.981	-72.0546	-295.543	-75.2785	-8.01302	-115.312	-14.7239
1025	-98.4099	-53.1488	-134.093	-181.545	-72.3676	-297.483	-74.7934	-7.91911	-113.935	-14.6363
1026	-97.8465	-53.6497	-133.592	-181.295	-71.4911	-295.668	-74.7308	-8.20082	-113.059	-14.8929
1027	-99.1611	-54.6513	-134.03	-181.107	-71.5537	-296.795	-74.2926	-7.91911	-114.624	-14.9618
1028	-99.4741	-54.7765	-133.342	-182.547	-72.7432	-297.984	-74.2143	-8.20082	-114.686	-14.7552
1029	-98.5977	-54.6513	-135.032	-183.298	-71.992	-300.05	-75.2316	-7.13659	-113.685	-14.9868
1030	-99.2237	-54.7139	-135.595	-183.298	-72.6806	-302.679	-75.0907	-7.79391	-114.561	-14.4109
1031	-98.6603	-54.2131	-135.908	-182.296	-72.6806	-298.673	-75.8107	-7.19919	-114.248	-14.7615
1032	-98.5351	-54.7139	-135.032	-182.985	-73.1814	-298.861	-75.1533	-7.63741	-114.373	-14.7615
1033	-98.9107	-53.9627	-134.907	-182.609	-73.244	-296.043	-75.5759	-7.3244	-112.871	-14.5236
1034	-99.5993	-55.5277	-138.412	-183.36	-73.0562	-298.986	-75.8889	-7.57481	-113.747	-14.6926
1035	-99.6619	-53.6497	-133.655	-183.298	-72.6806	-299.862	-76.0141	-7.57481	-114.248	-14.5424
1036	-99.8497	-54.4009	-134.343	-182.609	-72.618	-302.679	-76.155	-7.95042	-114.686	-14.3483
1037	-100.977	-53.8375	-135.47	-184.362	-73.1188	-297.295	-76.468	-7.82521	-113.685	-14.5674
1038	-101.352	-54.2131	-134.531	-183.423	-72.3676	-305.872	-76.8279	-7.73131	-113.309	-14.3107
1039	-100.351	-54.2131	-135.971	-183.799	-73.4318	-299.862	-76.9062	-7.95042	-114.311	-14.8116
1040	-100.413	-53.4618	-136.722	-182.734	-73.1814	-298.986	-75.9672	-7.63741	-114.498	-14.6926
1041	-99.4741	-53.3992	-140.353	-183.11	-73.87	-300.676	-77.3131	-7.5122	-114.999	-14.6425
1042	-100.351	-53.8375	-135.971	-183.298	-73.244	-304.495	-77.5165	-8.13822	-114.686	-14.5048
1043	-100.413	-54.0879	-136.722	-182.797	-74.496	-302.742	-77.407	-8.07562	-113.998	-14.7928
1044	-100.601	-54.4635	-136.597	-184.174	-73.9952	-306.686	-76.0767	-7.5122	-113.747	-14.4547
1045	-101.415	-54.2757	-137.286	-184.362	-74.183	-300.864	-76.2019	-7.387	-115.625	-14.4422
1046	-100.726	-54.7139	-139.602	-184.174	-74.1204	-302.491	-76.5775	-7.73131	-114.999	-14.8116
1047	-100.288	-54.6513	-139.852	-183.736	-73.3692	-302.679	-76.5462	-7.60611	-116.752	-14.5987
1048	-100.726	-55.4651	-138.6	-185.301	-74.4334	-310.317	-77.6887	-7.91911	-115.438	-14.6676
1049	-101.728	-54.9017	-138.538	-183.173	-73.7448	-302.304	-77.3601	-7.66871	-116.377	-14.4986
1050	-100.664	-55.7781	-139.038	-184.112	-74.3082	-305.058	-75.9515	-7.3557	-116.439	-14.3295
1051	-100.538	-55.1521	-134.844	-184.925	-74.5586	-310.004	-77.1722	-8.26342	-115.876	-14.5612
1052	-101.477	-54.5261	-134.531	-185.113	-73.4944	-308.313	-76.7497	-8.38863	-116.001	-14.5674
1053	-100.413	-55.1521	-136.096	-185.176	-74.3082	-309.378	-77.2818	-8.04432	-116.439	-14.7552
1054	-100.476	-55.7781	-136.785	-185.99	-73.9326	-313.572	-77.1722	-7.79391	-115.876	-14.6363
1055	-101.665	-55.7155	-136.722	-185.489	-73.9326	-310.066	-76.2802	-9.17115	-117.065	-14.5737
1056	-101.164	-55.7781	-136.346	-186.803	-74.1204	-317.704	-77.1566	-9.07725	-116.439	-14.6926
1057	-101.603	-56.0911	-135.407	-186.866	-74.5586	-323.275	-77.8452	-8.01302	-114.937	-14.9618
1058	-101.477	-55.2773	-137.411	-185.739	-74.7464	-313.948	-77.9391	-8.38863	-115.5	-14.5737
1059	-100.851	-56.0911	-138.976	-186.49	-75.1846	-313.572	-76.4993	-8.04432	-116.815	-14.7427
1060	-101.728	-55.8407	-135.783	-187.555	-74.9968	-308.063	-77.9235	-9.26505	-115.813	-14.5799
1061	-101.54	-56.7797	-135.47	-186.803	-75.5602	-313.885	-76.9375	-7.79391	-116.064	-14.4485
1062	-100.664	-56.2789	-136.346	-186.866	-75.435	-306.748	-77.7357	-8.54513	-115.625	-14.5486
1063	-101.29	-56.5919	-136.722	-186.553	-73.9952	-305.684	-77.6574	-8.54513	-116.564	-14.5236
1064	-101.728	-56.4667	-137.786	-187.054	-75.1846	-304.995	-77.1566	-8.38863	-116.314	-14.774
1065	-101.728	-56.2163	-136.91	-187.742	-74.496	-310.317	-76.1237	-9.04595	-116.815	-14.6989
1066	-101.477	-56.6545	-136.409	-186.991	-74.809	-305.997	-77.3601	-8.76424	-116.877	-14.7865
1067	-101.79	-56.8423	-136.597	-187.617	-75.3724	-316.139	-77.1566	-7.95042	-116.69	-14.6926
1068	-101.79	-57.4684	-136.91	-188.995	-75.6229	-321.898	-77.047	-7.76261	-118.63	-14.8241
1069	-100.914	-57.4058	-136.597	-188.682	-75.6229	-315.951	-77.5322	-8.60773	-118.943	-14.7928
1070	-101.603	-57.4058	-139.539	-188.682	-76.3741	-325.091	-77.2348	-8.79554	-117.128	-14.8804
1071	-101.603	-56.7171	-135.595	-190.998	-75.6855	-322.649	-77.5635	-9.01464	-118.38	-14.8554
1072	-101.728	-57.9066	-137.536	-189.996	-76.4993	-329.41	-77.4696	-8.45123	-118.004	-14.461
1073	-102.98	-57.9066	-137.724	-189.433	-76.2489	-324.277	-78.0174	-8.51383	-118.255	-14.5799
1074	-102.229	-57.7188	-137.974	-187.93	-76.4367	-317.829	-78.5495	-8.67034	-117.441	-14.6488
1075	-101.665	-57.7188	-137.849	-189.683	-75.5602	-333.98	-78.9564	-8.79554	-118.38	-14.4923
1076	-101.916	-58.157	-137.098	-189.558	-77.6261	-322.774	-78.3773	-8.38863	-117.003	-14.7051
1077	-101.352	-57.4058	-136.66	-189.746	-76.4367	-331.413	-78.7686	-9.57806	-117.19	-14.6676
1078	-102.604	-57.1554	-136.722	-191.123	-76.0611	-321.022	-79.0346	-9.29635	-117.879	-14.8679
1079	-101.978	-57.3432	-138.788	-190.309	-76.1863	-333.104	-79.1129	-9.76586	-117.003	-15.1496
1080	-102.416	-57.531	-137.16	-190.685	-76.3741	-333.855	-78.2678	-8.92074	-117.253	-15.0933
1081	-102.416	-57.7814	-137.035	-191.561	-76.3115	-327.094	-78.1739	-8.54513	-117.691	-14.9868
1082	-102.103	-57.9692	-137.786	-192.563	-76.3741	-336.171	-77.5322	-8.70164	-116.439	-14.9618
1083	-103.23	-57.9066	-137.348	-190.059	-76.7497	-322.148	-77.9548	-9.01464	-116.314	-14.8867
1084	-101.978	-58.3448	-138.35	-192.5	-77.1253	-328.221	-79.1285	-8.51383	-117.128	-14.6801
1085	-101.978	-57.844	-140.666	-191.311	-78.0017	-321.209	-77.5635	-8.32603	-117.316	-14.5612
1086	-102.041	-57.844	-139.351	-191.248	-76.6245	-341.555	-78.8312	-8.79554	-116.94	-14.6425
1087	-102.542	-58.783	-139.539	-192.375	-77.1253	-324.152	-77.6105	-8.51383	-117.003	-14.6613
1088	-101.164	-58.8456	-138.851	-190.622	-77.6261	-326.656	-78.8468	-8.41993	-117.253	-14.8992
1089	-102.542	-58.7204	-137.912	-190.81	-78.0017	-321.335	-78.0487	-8.01302	-116.94	-14.6112
1090	-102.855	-58.783	-138.538	-191.812	-77.9391	-317.078	-78.7529	-8.63903	-118.38	-14.6926
1091	-102.855	-59.2838	-141.355	-191.186	-77.5009	-320.395	-78.3617	-8.73294	-118.505	-15.0807
1092	-102.855	-59.3464	-139.79	-192.062	-77.3757	-326.155	-78.7373	-9.20245	-116.94	-14.9305
1093	-102.542	-59.1586	-140.103	-192.25	-78.8155	-337.674	-78.9094	-9.73456	-117.378	-15.0807
1094	-103.168	-57.9066	-139.477	-192.5	-78.4399	-333.855	-79.0503	-8.60773	-119.006	-14.9743
1095	-103.481	-58.8456	-139.977	-192.375	-77.3757	-327.845	-78.9251	-7.98172	-116.502	-14.6551
1096	-104.482	-58.783	-138.851	-193.377	-77.6887	-327.97	-79.0346	-7.73131	-116.251	-14.6989
1097	-105.296	-58.6578	-138.725	-192.813	-77.5635	-333.98	-80.3493	-8.54513	-117.316	-14.8178
1098	-104.482	-58.3448	-139.038	-194.754	-79.4416	-328.909	-80.3649	-8.79554	-116.815	-14.9618
1099	-104.294	-58.7204	-139.289	-193.377	-78.7529	-317.641	-79.379	-8.63903	-117.503	-14.7928
1100	-103.418	-58.2822	-138.725	-193.627	-77.5009	-335.733	-78.9094	-8.32603	-116.627	-14.9994
1101	-104.357	-57.844	-139.977	-193.064	-79.3164	-329.661	-79.6607	-9.13985	-115.187	-14.9493
1102	-104.107	-58.2196	-139.915	-194.816	-79.2538	-321.648	-79.5981	-8.57643	-116.502	-14.9868
1103	-104.232	-58.6578	-140.916	-194.003	-78.5025	-332.853	-78.8155	-7.70001	-116.627	-15.0369
1104	-104.482	-58.7204	-141.73	-194.754	-78.5025	-322.399	-79.3946	-8.88944	-116.877	-14.8116
1105	-104.044	-59.2212	-139.226	-193.251	-78.5025	-314.511	-79.0659	-8.32603	-115.375	-14.8742
1106	-104.858	-58.9082	-139.351	-194.316	-78.0017	-312.32	-79.1755	-8.60773	-116.001	-14.9681
1107	-104.545	-59.1586	-140.165	-194.19	-78.6277	-313.76	-79.1911	-8.98334	-117.378	-14.7552
1108	-104.482	-60.5984	-143.671	-194.816	-78.7529	-314.198	-80.0206	-8.10692	-117.566	-14.8053
1109	-103.543	-58.6578	-141.042	-195.192	-78.9407	-313.697	-79.958	-8.79554	-118.442	-14.9618
1110	-104.482	-59.2212	-142.356	-195.38	-78.8781	-317.453	-79.4729	-8.16952	-117.065	-14.8679
1111	-104.169	-59.1586	-142.419	-196.194	-78.1895	-317.078	-79.5198	-9.07725	-117.503	-15.062
1112	-104.545	-59.1586	-140.603	-196.194	-78.5651	-341.868	-80.7092	-8.67034	-117.441	-15.1559
1113	-104.983	-59.1586	-144.61	-196.757	-79.2538	-319.081	-80.584	-8.67034	-117.879	-15.2999
1114	-105.171	-59.4716	-142.732	-196.569	-79.4416	-322.336	-80.0519	-9.39025	-117.691	-15.2435
1115	-104.357	-59.3464	-142.231	-196.444	-78.8155	-323.15	-79.7076	-8.76424	-118.63	-15.1934
1116	-104.795	-59.5968	-141.104	-197.571	-79.7546	-317.641	-81.1005	-9.23375	-118.067	-15.3875
1117	-104.92	-59.4716	-141.417	-197.884	-79.1911	-319.957	-80.5058	-9.20245	-117.629	-15.0244
1118	-104.482	-59.4716	-143.107	-198.51	-80.1302	-318.83	-80.584	-9.04595	-117.629	-15.256
1119	-104.67	-59.1586	-142.106	-199.887	-78.3147	-323.713	-80.1771	-8.76424	-117.629	-15.544
1120	-104.795	-60.4106	-142.294	-198.51	-79.1911	-329.41	-79.9893	-8.82684	-118.63	-15.2686
1121	-105.484	-60.7863	-141.73	-198.447	-79.1911	-321.898	-80.1615	-8.01302	-117.253	-15.5628
1122	-104.294	-59.9098	-143.733	-197.821	-78.6903	-318.455	-80.8814	-8.57643	-117.003	-15.8507
1123	-105.171	-59.5968	-142.106	-199.887	-79.4416	-317.14	-80.7249	-8.60773	-117.19	-15.5628
1124	-105.108	-59.8472	-143.107	-198.948	-79.6294	-316.514	-80.2554	-8.88944	-118.38	-15.8445
1125	-104.795	-60.4732	-142.043	-200.012	-79.1911	-317.14	-81.0066	-8.16952	-117.19	-15.4501
1126	-106.172	-60.1602	-142.669	-197.947	-79.0033	-317.766	-79.8015	-8.82684	-117.629	-15.5941
1127	-104.795	-60.4106	-145.236	-199.199	-79.7546	-318.017	-80.3806	-8.60773	-118.192	-15.8821
1128	-105.171	-59.7846	-142.92	-199.887	-79.3164	-319.018	-80.5214	-8.16952	-116.815	-15.5941
1129	-105.734	-60.4106	-142.982	-200.638	-79.379	-320.02	-79.8485	-8.41993	-116.877	-15.5315
1130	-104.983	-59.8472	-142.857	-199.95	-80.1302	-318.58	-79.9424	-7.82521	-116.94	-15.4251
1131	-105.171	-59.722	-142.106	-200.138	-78.8781	-318.643	-80.631	-8.45123	-117.566	-15.7568
1132	-104.983	-59.409	-142.481	-200.576	-79.5042	-318.517	-80.2084	-8.45123	-118.693	-15.256
1133	-105.296	-59.6594	-143.233	-201.139	-79.9424	-322.336	-80.7092	-8.32603	-117.19	-15.4814
1134	-105.609	-59.4716	-143.921	-202.579	-79.5668	-322.086	-79.958	-9.04595	-118.568	-15.4188
1135	-105.296	-60.0976	-142.481	-201.515	-79.6294	-324.778	-80.6466	-8.92074	-117.566	-15.5753
1136	-105.546	-59.8472	-142.607	-200.012	-79.9424	-323.901	-80.3336	-9.17115	-117.003	-15.3499
1137	-105.484	-59.722	-143.483	-202.704	-79.8798	-320.959	-81.0222	-9.23375	-118.755	-15.6504
1138	-104.795	-60.348	-147.865	-201.953	-79.6294	-321.147	-80.8188	-9.85977	-117.942	-15.1809
1139	-105.484	-60.348	-143.17	-201.014	-79.7546	-324.465	-81.1318	-9.35895	-117.691	-15.5252
1140	-106.172	-59.9098	-143.796	-202.391	-79.692	-323.588	-80.9753	-10.298	-116.564	-15.3938
1141	-106.485	-60.2228	-142.669	-203.643	-80.2554	-322.086	-81.6639	-10.3293	-117.691	-15.3625
1142	-106.11	-60.2228	-142.231	-202.829	-81.0692	-326.217	-81.7109	-10.2041	-118.004	-15.6003
1143	-106.172	-60.4106	-142.356	-203.393	-80.7562	-325.404	-80.8031	-9.07725	-118.192	-15.5628
1144	-106.36	-60.5984	-142.544	-203.581	-81.7578	-325.216	-81.0066	-9.92237	-117.942	-15.3312
1145	-105.985	-61.1619	-143.608	-203.205	-81.4448	-324.965	-81.0222	-9.70326	-117.003	-15.688
1146	-105.922	-60.7236	-143.233	-202.329	-81.57	-329.535	-81.9926	-9.32765	-116.439	-15.6817
1147	-106.861	-61.4123	-142.481	-203.456	-80.8814	-324.903	-82.0082	-8.35733	-117.879	-15.3938
1148	-106.36	-60.7863	-142.481	-203.08	-80.8814	-324.527	-81.1944	-9.17115	-118.693	-15.3312
1149	-106.298	-60.7236	-143.107	-202.454	-80.8188	-327.97	-81.3196	-8.85814	-119.945	-15.3812
1150	-106.986	-60.661	-142.231	-202.829	-80.318	-325.341	-82.7281	-8.92074	-119.131	-15.8883
1151	-106.611	-61.2245	-142.481	-204.332	-79.9424	-325.278	-81.57	-8.82684	-119.82	-16.1074
1152	-105.672	-60.9114	-143.671	-204.52	-80.6936	-326.03	-82.1178	-8.76424	-118.755	-15.4564
1153	-105.859	-60.5358	-143.107	-204.708	-80.1928	-326.405	-82.243	-8.92074	-120.007	-16.0386
1154	-106.047	-60.5984	-144.923	-205.459	-80.631	-328.847	-82.2899	-9.39025	-119.256	-15.8194
1155	-106.172	-60.1602	-143.295	-204.895	-81.3822	-332.665	-82.3995	-8.73294	-118.755	-15.4814
1156	-105.922	-60.9114	-143.984	-205.021	-80.4432	-329.786	-82.7594	-8.45123	-117.754	-15.8946
1157	-106.235	-60.4106	-144.547	-207.086	-81.7578	-328.283	-83.2916	-9.95367	-119.194	-15.569
1158	-106.235	-60.348	-143.295	-207.775	-80.8188	-331.852	-82.5873	-9.01464	-118.192	-15.4
1159	-107.299	-59.5968	-143.859	-205.834	-80.318	-348.378	-81.7578	-9.54676	-118.505	-15.4063
1160	-105.985	-60.035	-143.045	-207.024	-81.6326	-339.614	-82.4621	-9.04595	-118.505	-15.5315
1161	-106.172	-60.9114	-143.358	-207.024	-80.318	-334.919	-82.4151	-9.01464	-118.004	-15.6567
1162	-105.797	-59.8472	-144.36	-207.838	-81.257	-344.059	-83.3698	-9.54676	-118.505	-15.6254
1163	-105.985	-61.2871	-143.921	-208.088	-81.8204	-355.828	-82.2117	-8.88944	-119.319	-15.5628
1164	-106.986	-60.661	-143.107	-206.836	-81.257	-347.126	-81.8204	-9.70326	-118.505	-15.3812
1165	-106.423	-60.7863	-144.297	-205.897	-82.0082	-340.303	-82.2117	-9.07725	-118.442	-16.0573
1166	-105.609	-60.9741	-143.608	-205.334	-81.883	-342.056	-83.2603	-8.76424	-118.129	-15.5064
1167	-106.298	-60.661	-145.048	-205.271	-81.9456	-336.046	-83.0725	-8.63903	-118.693	-15.8132
1168	-106.548	-61.4749	-145.674	-207.587	-82.2586	-337.048	-83.8393	-8.70164	-119.194	-15.4
1169	-106.548	-60.4732	-144.109	-207.838	-80.944	-339.426	-82.4464	-9.01464	-118.004	-15.3938
1170	-106.736	-61.2245	-142.732	-209.34	-81.8204	-332.29	-82.9785	-8.67034	-118.255	-15.2686
1171	-106.986	-61.4749	-143.42	-208.276	-81.0066	-339.489	-82.6655	-9.35895	-119.068	-15.5503
1172	-107.299	-61.1619	-144.047	-209.027	-81.883	-336.609	-82.2586	-9.64066	-120.007	-16.3328
1173	-106.798	-60.5984	-144.547	-208.401	-81.5074	-344.122	-82.556	-9.45286	-119.381	-15.3562
1174	-106.986	-60.9114	-144.485	-206.711	-83.1351	-339.739	-82.6499	-9.76586	-119.319	-15.4814
1175	-107.362	-61.5375	-144.61	-208.839	-83.5107	-352.823	-83.229	-9.79717	-119.068	-15.9259
1176	-107.174	-60.0976	-145.299	-208.777	-83.6985	-348.316	-83.9019	-9.51546	-118.129	-15.6316
1177	-108.238	-60.8488	-144.047	-208.777	-82.1334	-358.395	-82.6812	-10.1102	-119.444	-15.3374
1178	-107.675	-60.4106	-144.986	-207.775	-82.4464	-342.369	-82.9942	-10.3293	-120.446	-15.4438
1179	-107.925	-61.2871	-145.486	-208.589	-83.5107	-335.608	-82.7751	-10.1728	-120.007	-15.2811
1180	-107.8	-60.661	-145.048	-208.338	-82.9472	-344.122	-81.93	-9.79717	-118.004	-15.5002
1181	-108.051	-60.2228	-145.236	-209.152	-84.3245	-337.548	-82.243	-9.64066	-118.693	-15.4564
1182	-108.176	-60.661	-145.173	-208.589	-82.822	-355.64	-81.7891	-9.79717	-119.068	-15.519
1183	-107.988	-60.2854	-145.737	-209.59	-81.6952	-344.56	-82.1491	-9.32765	-118.442	-15.569
1184	-108.426	-61.2245	-146.05	-208.651	-83.0099	-351.947	-82.509	-9.26505	-118.755	-16.0198
1185	-107.738	-62.2887	-144.735	-207.9	-82.509	-374.421	-82.1334	-9.13985	-117.754	-15.6129
1186	-108.551	-61.5375	-144.923	-208.839	-83.5733	-355.828	-81.8987	-9.42156	-118.568	-15.6316
1187	-107.174	-61.1619	-144.61	-209.465	-83.1977	-366.909	-82.7594	-8.95204	-118.255	-15.7506
1188	-107.362	-60.5984	-145.737	-210.78	-83.6985	-349.568	-82.6499	-9.48416	-117.316	-15.4939
1189	-108.677	-61.0993	-146.738	-209.152	-83.3855	-351.947	-82.243	-9.79717	-119.068	-15.7568
1190	-109.177	-62.2261	-145.612	-209.653	-82.8847	-357.581	-82.1804	-10.2041	-118.818	-15.4939
1191	-108.614	-61.6627	-145.674	-208.526	-84.1367	-355.452	-83.2916	-9.95367	-118.755	-15.544
1192	-108.99	-61.4123	-147.803	-210.091	-82.8847	-347.001	-83.1664	-9.89107	-117.942	-15.5377
1193	-107.675	-61.8505	-145.424	-208.964	-83.8863	-345.937	-83.0255	-9.60936	-119.507	-15.5753
1194	-108.051	-61.6001	-145.737	-209.027	-83.6985	-365.031	-84.1523	-9.60936	-120.258	-15.4877
1195	-108.426	-61.6627	-146.3	-209.152	-84.1367	-368.787	-83.4324	-9.60936	-118.63	-15.6316
1196	-108.364	-62.2261	-146.488	-209.027	-83.3229	-341.054	-83.9802	-10.2041	-117.128	-15.4501
1197	-108.176	-61.9757	-146.613	-209.716	-84.0115	-341.868	-83.8237	-9.95367	-119.319	-15.5377
1198	-109.803	-62.8521	-146.613	-209.34	-84.0115	-338.8	-83.6515	-10.0163	-117.942	-15.6504
1199	-109.303	-60.8488	-145.987	-210.216	-84.3245	-346.876	-83.4637	-9.82847	-120.195	-15.6942
1200	-109.177	-62.4139	-147.239	-211.03	-84.7627	-374.108	-83.7141	-9.20245	-120.759	-15.7694
1201	-108.927	-61.9131	-146.425	-210.091	-84.3871	-356.579	-84.3401	-8.76424	-120.759	-15.7068
1202	-108.802	-64.605	-145.612	-209.528	-84.3871	-343.996	-84.1523	-9.48416	-118.317	-16.1012
1203	-109.49	-62.1635	-145.361	-210.154	-84.7627	-343.433	-83.9332	-9.39025	-119.068	-15.6942
1204	-108.614	-63.1651	-145.549	-210.968	-85.7017	-355.703	-83.6359	-9.23375	-119.82	-15.8507
1205	-108.864	-62.7895	-145.674	-213.034	-84.1993	-364.78	-82.8847	-8.88944	-119.319	-16.3203
1206	-108.739	-61.6001	-146.425	-211.782	-84.5749	-355.891	-83.3542	-9.70326	-118.755	-16.0323
1207	-108.99	-61.5375	-145.862	-210.154	-84.7001	-366.345	-83.5107	-8.54513	-118.505	-16.0761
1208	-108.99	-61.4123	-145.987	-211.343	-85.7017	-367.472	-83.6359	-9.29635	-119.757	-15.8382
1209	-108.739	-62.1635	-145.549	-212.908	-84.7001	-342.056	-83.8237	-9.54676	-118.63	-15.7005
1210	-109.428	-62.6643	-146.112	-213.221	-84.2619	-341.492	-83.182	-8.67034	-120.884	-15.8883
1211	-109.553	-62.6643	-146.926	-213.847	-85.4513	-353.074	-83.542	-9.60936	-120.446	-16.3703
1212	-109.616	-61.9757	-146.238	-212.783	-85.9521	-361.775	-83.3542	-9.57806	-120.258	-16.001
1213	-108.927	-62.7269	-146.989	-213.284	-86.3277	-361.838	-82.9003	-9.82847	-119.444	-15.976
1214	-109.866	-62.2261	-146.738	-211.907	-85.3887	-350.57	-84.121	-9.85977	-119.569	-15.8821
1215	-110.429	-62.2261	-145.925	-211.969	-85.3887	-350.069	-83.1038	-9.29635	-121.385	-16.4517
1216	-110.242	-62.1635	-146.238	-213.221	-86.766	-356.517	-83.4794	-9.35895	-120.696	-16.7397
1217	-110.868	-61.9757	-146.676	-214.035	-85.8895	-355.891	-84.1993	-9.32765	-122.199	-16.001
1218	-109.803	-62.4139	-146.363	-214.223	-85.7643	-352.072	-83.1664	-9.45286	-120.884	-16.0636
1219	-110.805	-61.6001	-146.175	-212.971	-84.6375	-355.014	-83.9176	-9.64066	-121.447	-16.289
1220	-110.555	-62.3513	-147.302	-212.846	-86.3903	-352.009	-83.9332	-10.1415	-120.383	-16.0386
1221	-110.116	-62.2887	-146.989	-212.658	-86.4529	-340.929	-83.4637	-9.73456	-119.569	-16.1825
1222	-111.243	-61.6001	-147.051	-213.722	-87.0164	-339.552	-83.9489	-9.73456	-118.943	-16.3015
1223	-111.556	-62.6643	-146.864	-212.846	-86.8912	-343.245	-84.2149	-9.64066	-120.32	-16.1262
1224	-111.118	-61.8505	-147.051	-213.66	-87.7676	-343.308	-84.0741	-10.298	-120.195	-15.9697
1225	-111.932	-62.5391	-146.238	-212.658	-87.2042	-344.122	-83.808	-8.35733	-120.759	-16.0511
1226	-110.805	-62.6643	-146.551	-214.098	-87.5172	-345.374	-84.2149	-8.88944	-119.882	-16.3578
1227	-110.304	-62.2887	-145.737	-213.472	-87.0164	-344.059	-84.2462	-8.85814	-120.571	-15.8194
1228	-111.306	-61.9757	-148.053	-214.974	-87.079	-346.563	-83.8863	-8.79554	-121.322	-15.7005
1229	-110.555	-62.4139	-147.302	-212.846	-87.705	-352.823	-84.1367	-9.54676	-120.446	-15.6129
1230	-110.993	-62.9773	-147.427	-214.849	-87.4546	-345.123	-84.6218	-9.20245	-120.884	-16.1888
1231	-110.805	-62.4765	-148.366	-214.098	-86.8286	-345.687	-83.5107	-9.82847	-121.009	-15.7506
1232	-111.055	-62.7269	-147.051	-215.538	-87.4546	-352.26	-85.0444	-9.35895	-120.571	-15.5252
1233	-111.368	-62.2887	-147.239	-215.663	-87.7676	-354.764	-84.7314	-8.95204	-121.197	-16.0386
1234	-110.93	-62.1635	-147.677	-214.974	-88.3936	-352.761	-84.1367	-9.10855	-120.759	-15.8382
1235	-111.994	-61.9757	-147.051	-217.103	-88.1432	-352.26	-84.8722	-9.57806	-121.698	-15.9697
1236	-112.495	-62.4765	-147.803	-215.851	-87.8928	-347.627	-84.2306	-10.2354	-121.447	-15.688
1237	-112.558	-62.4139	-148.178	-216.289	-88.331	-353.074	-84.0897	-9.51546	-122.011	-16.1262
1238	-111.744	-62.4139	-147.239	-215.976	-88.3936	-345.561	-83.9489	-9.13985	-121.322	-15.9384
1239	-111.744	-62.5391	-147.49	-215.475	-88.644	-356.642	-83.8237	-9.51546	-121.072	-15.9509
1240	-112.307	-62.5391	-148.241	-216.101	-88.5188	-360.711	-84.0741	-9.45286	-120.446	-15.9384
1241	-111.619	-62.9147	-148.366	-217.228	-88.5814	-354.075	-84.3245	-9.23375	-120.508	-15.8132
1242	-111.368	-63.0399	-147.427	-217.103	-89.2074	-358.27	-84.4027	-9.39025	-120.759	-16.1137
1243	-113.434	-62.7269	-146.989	-216.727	-88.7066	-352.823	-84.3714	-9.92237	-120.759	-15.9634
1244	-111.932	-62.1635	-147.803	-216.539	-88.5814	-349.943	-84.1993	-10.1102	-120.007	-15.8946
1245	-112.62	-62.8521	-156.129	-218.167	-88.5814	-355.578	-84.9975	-8.92074	-120.508	-15.8633
1246	-112.433	-62.5391	-150.807	-217.228	-88.5814	-356.767	-84.6062	-9.95367	-121.635	-15.976
1247	-112.307	-63.2277	-147.677	-216.038	-89.1448	-353.011	-84.9348	-9.42156	-122.011	-15.857
1248	-112.182	-62.7269	-150.056	-216.977	-88.8944	-357.957	-84.794	-10.3293	-122.386	-15.8382
1249	-112.62	-63.4781	-149.055	-217.604	-87.8928	-354.639	-83.4481	-9.64066	-121.447	-15.8007
1250	-112.307	-63.2903	-151.684	-218.48	-90.2716	-356.204	-84.6531	-9.13985	-122.073	-15.9196
1251	-111.368	-62.7269	-149.368	-219.106	-89.6456	-351.696	-84.3401	-9.67196	-122.825	-15.8946
1252	-112.245	-63.6659	-148.554	-218.292	-89.583	-360.335	-85.154	-9.17115	-123.012	-15.8007
1253	-111.869	-63.9163	-148.554	-218.292	-89.3326	-350.945	-85.1696	-10.3919	-122.825	-15.6254
1254	-112.245	-64.4171	-148.867	-218.981	-88.8944	-348.942	-84.6531	-9.60936	-122.637	-15.8633
1255	-112.62	-64.3545	-148.742	-216.79	-89.0822	-356.329	-85.154	-9.29635	-122.762	-15.6316
1256	-111.744	-64.4171	-148.116	-220.233	-89.896	-362.777	-84.3245	-10.611	-122.073	-15.7819
1257	-110.93	-63.7911	-149.242	-219.106	-89.7708	-361.024	-85.6861	-10.3606	-121.51	-16.1012
1258	-112.62	-63.4155	-153.312	-219.732	-88.8318	-359.021	-84.5279	-9.82847	-122.073	-15.8007
1259	-112.62	-64.5424	-152.936	-218.73	-90.4595	-367.034	-85.154	-10.1102	-120.884	-15.7694
1260	-112.683	-63.8537	-147.49	-219.92	-89.9586	-354.701	-85.5296	-10.2041	-122.699	-15.7443
1261	-113.184	-63.8537	-152.999	-217.979	-90.6473	-351.383	-84.9348	-9.76586	-121.385	-15.9071
1262	-113.81	-64.1041	-148.867	-220.671	-90.209	-359.772	-85.2009	-9.79717	-121.823	-16.0323
1263	-112.933	-64.1041	-153.186	-221.234	-90.3969	-356.454	-84.9662	-10.1102	-122.386	-16.1825
1264	-112.746	-63.4781	-154.251	-221.422	-90.8977	-355.953	-85.2322	-9.57806	-122.011	-16.0073
1265	-113.747	-64.5424	-153.875	-220.546	-90.5221	-355.515	-84.9662	-10.0789	-120.884	-16.2451
1266	-113.685	-64.7301	-150.369	-220.17	-90.6473	-358.144	-84.9505	-10.0789	-121.76	-15.9259
1267	-113.559	-64.3545	-151.872	-221.986	-92.0245	-361.9	-84.4653	-9.64066	-122.386	-15.9885
1268	-113.747	-65.1684	-149.18	-219.482	-91.5863	-365.469	-85.0914	-10.7988	-122.574	-16.1137
1269	-113.872	-66.3578	-150.995	-220.233	-90.5847	-359.709	-84.9505	-9.42156	-121.385	-16.1262
1270	-113.059	-65.1058	-150.62	-221.234	-91.2107	-354.764	-84.8409	-9.45286	-121.447	-16.2013
1271	-113.246	-65.231	-153.562	-220.421	-90.5221	-352.51	-85.8269	-10.2667	-122.324	-16.0949
1272	-113.184	-65.0432	-150.87	-220.796	-91.3985	-349.505	-84.9348	-9.70326	-122.011	-15.9071
1273	-114.186	-64.918	-148.867	-220.671	-92.4001	-352.51	-85.9678	-9.64066	-122.011	-16.1951
1274	-113.81	-64.4797	-152.185	-222.925	-91.2733	-351.258	-85.2322	-9.70326	-122.011	-16.2138
1275	-115.125	-64.605	-148.429	-221.172	-92.0245	-351.759	-85.7017	-9.79717	-123.075	-16.0761
1276	-114.874	-64.3545	-155.127	-222.236	-93.2765	-353.449	-85.9052	-10.2354	-122.762	-16.026
1277	-113.622	-64.605	-153.437	-221.485	-92.7757	-354.576	-85.9834	-10.8614	-121.823	-16.5707
1278	-114.186	-64.918	-151.934	-221.735	-92.5253	-360.085	-86.0617	-10.7675	-122.199	-16.5081
1279	-114.999	-65.544	-155.753	-221.234	-91.7741	-358.52	-85.107	-10.3919	-123.012	-16.4893
1280	-114.812	-65.6066	-150.745	-222.549	-91.8993	-363.09	-84.5749	-10.2354	-122.386	-16.4204
1281	-114.624	-65.6066	-150.369	-221.86	-91.3985	-361.024	-86.9381	-10.924	-120.946	-16.6646
1282	-116.251	-65.4814	-153.812	-221.86	-91.0229	-372.605	-86.8442	-10.1415	-123.012	-16.5331
1283	-115.751	-64.6676	-151.621	-222.612	-90.3342	-361.212	-86.6564	-10.3293	-122.136	-16.2138
1284	-115.312	-65.544	-151.934	-221.986	-92.3375	-364.279	-86.4216	-10.3919	-122.95	-16.0198
1285	-115.813	-64.4171	-151.371	-222.737	-93.2139	-377.801	-85.467	-9.29635	-123.764	-16.2827
1286	-116.189	-64.6676	-154.564	-221.234	-92.0245	-363.215	-86.5468	-10.1102	-122.324	-16.4204
1287	-115.5	-65.544	-155.377	-222.549	-92.7757	-368.787	-86.7034	-9.82847	-123.826	-16.0824
1288	-115.751	-64.918	-151.621	-223.05	-92.1497	-365.281	-86.5781	-9.70326	-124.953	-16.0073
1289	-116.001	-65.544	-158.32	-223.488	-91.7741	-354.138	-85.4513	-9.89107	-124.452	-16.1638
1290	-116.502	-65.0432	-157.193	-222.236	-92.2123	-363.904	-87.0946	-9.60936	-122.887	-16.2201
1291	-116.564	-64.9806	-151.809	-222.987	-92.9635	-358.144	-86.7816	-9.76586	-123.075	-16.0824
1292	-115.876	-64.918	-153.312	-223.613	-92.4627	-357.205	-86.359	-10.2354	-124.452	-16.1012
1293	-115.813	-65.2936	-150.807	-224.865	-93.1513	-363.653	-86.1086	-9.79717	-124.89	-16.5769
1294	-117.003	-65.3562	-150.745	-222.674	-93.4017	-363.278	-87.8145	-10.1415	-124.703	-16.1951
1295	-117.065	-66.0448	-150.62	-224.74	-94.0904	-369.287	-86.8755	-9.64066	-124.703	-16.1825
1296	-117.754	-65.4188	-151.058	-224.615	-95.092	-366.596	-87.705	-10.298	-125.203	-16.2076
1297	-116.69	-65.9196	-152.247	-222.549	-94.9668	-361.963	-87.0946	-9.82847	-124.139	-16.5081
1298	-117.441	-65.231	-153.124	-223.926	-94.7164	-376.987	-85.6235	-9.57806	-125.266	-16.5456
1299	-117.316	-64.7301	-152.811	-223.738	-94.0278	-370.289	-86.7503	-9.98497	-124.577	-16.8399
1300	-116.251	-65.6692	-153.374	-223.989	-94.3408	-358.019	-87.3763	-10.1728	-124.703	-16.6395
1301	-117.441	-65.3562	-153.437	-224.302	-94.3408	-372.292	-87.032	-9.35895	-124.828	-16.1951
1302	-117.816	-66.2326	-153.687	-224.615	-94.2156	-368.286	-87.1572	-9.79717	-123.075	-16.2764
1303	-117.253	-65.9822	-152.873	-226.43	-94.8416	-377.613	-87.1103	-9.54676	-124.515	-16.7397
1304	-115.625	-66.1074	-151.809	-226.055	-94.3408	-372.23	-86.766	-10.2667	-123.951	-16.4955
1305	-116.064	-66.6708	-150.933	-226.055	-95.2798	-376.299	-87.8302	-9.48416	-124.64	-16.339
1306	-116.564	-65.9196	-150.995	-225.617	-95.5928	-377.05	-87.5172	-10.3293	-124.014	-16.3265
1307	-116.377	-66.483	-150.87	-226.493	-94.9668	-383.122	-86.6408	-10.3606	-124.64	-16.4768
1308	-116.189	-66.17	-155.315	-226.18	-95.2798	-366.783	-86.0617	-10.0789	-124.703	-16.2389
1309	-116.439	-66.3578	-152.748	-224.677	-95.3424	-376.612	-86.2182	-9.92237	-125.203	-16.1262
1310	-117.754	-66.3578	-154.251	-226.869	-96.7822	-368.348	-86.046	-9.70326	-125.516	-16.0761
1311	-116.94	-66.483	-156.567	-225.804	-96.7822	-366.596	-85.8113	-9.51546	-124.89	-16.2764
1312	-117.816	-66.5456	-154.751	-225.742	-96.344	-370.289	-86.9694	-10.5171	-124.828	-16.1512
1313	-116.314	-66.9212	-153.124	-226.994	-96.97	-371.103	-86.8286	-10.1102	-125.016	-16.483
1314	-118.38	-66.4204	-152.247	-226.243	-96.2188	-368.098	-87.1416	-9.92237	-124.703	-16.2952
1315	-118.317	-66.9212	-151.434	-226.618	-97.596	-375.923	-87.6424	-9.67196	-124.077	-16.0886
1316	-118.004	-67.422	-152.873	-226.681	-95.718	-376.111	-87.5172	-9.39025	-124.452	-16.4455
1317	-119.006	-66.4204	-152.498	-228.934	-96.5944	-375.172	-87.6424	-10.4545	-124.953	-16.3829
1318	-118.255	-66.4204	-154.063	-227.119	-96.1562	-373.92	-88.4875	-10.0476	-124.452	-16.2201
1319	-118.38	-66.5456	-153.249	-226.869	-96.4692	-376.299	-87.7206	-10.2041	-124.765	-16.339
1320	-117.942	-67.1716	-154	-228.246	-96.4066	-383.936	-88.4092	-10.6736	-123.951	-16.3703
1321	-118.943	-66.5456	-153.061	-228.434	-96.9074	-376.174	-88.8475	-10.1415	-123.701	-16.5456
1322	-118.255	-66.6708	-153.562	-228.684	-97.8465	-394.704	-89.1761	-10.7988	-124.828	-16.3829
1323	-117.566	-66.6082	-153.499	-229.31	-96.9074	-376.236	-93.5739	-10.1102	-124.077	-16.3829
1324	-117.879	-66.4204	-153.499	-230.75	-97.596	-383.874	-92.2436	-10.2667	-124.64	-16.8712
1325	-118.568	-66.5456	-153.312	-228.747	-97.2204	-386.378	-87.8302	-10.1728	-125.016	-16.8899
1326	-118.568	-67.6724	-153.562	-229.623	-97.4708	-387.192	-88.6597	-10.1415	-124.077	-16.6959
1327	-119.694	-67.4846	-154.438	-229.373	-96.97	-384.437	-88.0336	-9.79717	-125.266	-16.5331
1328	-118.317	-67.0464	-153.687	-227.933	-96.7822	-380.117	-88.8475	-9.98497	-124.89	-16.8023
1329	-118.881	-67.7976	-152.873	-228.934	-97.7839	-388.882	-88.1588	-9.76586	-125.955	-16.5894
1330	-117.942	-67.5472	-153.75	-228.371	-96.97	-389.696	-88.2684	-10.8301	-126.455	-16.6145
1331	-118.192	-66.9838	-154.125	-228.058	-97.2204	-396.457	-88.2058	-10.3919	-126.08	-16.6896
1332	-117.691	-68.1732	-153.374	-229.56	-97.4708	-383.373	-88.4562	-10.8927	-125.266	-16.4955
1333	-118.63	-68.1732	-153.374	-229.06	-98.5351	-380.368	-87.7206	-10.2041	-126.142	-16.3954
1334	-119.319	-68.9871	-152.873	-228.559	-97.8465	-370.226	-89.0666	-10.0163	-125.704	-16.8211
1335	-119.444	-68.5489	-153.687	-228.434	-97.4082	-371.291	-88.3779	-10.7675	-125.454	-16.6646
1336	-119.507	-67.9228	-153.938	-229.56	-98.0343	-370.978	-87.9554	-10.7988	-126.142	-16.6082
1337	-119.319	-68.3611	-153.687	-230.374	-98.0969	-388.882	-89.1918	-10.2667	-125.266	-16.7147
1338	-119.068	-68.6115	-154.689	-230.499	-97.596	-380.18	-87.9397	-10.4232	-125.829	-16.8586
1339	-118.943	-68.4863	-154.251	-228.997	-98.1595	-388.506	-88.8318	-10.3919	-126.581	-16.915
1340	-117.503	-68.3611	-154.939	-230.562	-97.9091	-378.615	-88.9257	-10.8301	-126.894	-16.314
1341	-118.505	-68.4863	-154.376	-229.623	-97.283	-375.485	-89.1448	-10.7988	-126.33	-16.5018
1342	-117.942	-68.5489	-155.315	-229.936	-98.3473	-393.702	-89.4578	-10.611	-127.081	-16.9338
1343	-117.629	-68.8619	-154.251	-229.999	-97.5334	-397.333	-89.1605	-10.4232	-126.581	-16.796
1344	-118.693	-69.1123	-154.063	-230.249	-97.0326	-387.254	-89.004	-10.3293	-126.581	-16.5832
1345	-117.942	-69.4253	-154.689	-230.249	-97.596	-377.676	-89.1448	-9.95367	-125.892	-16.5707
1346	-118.38	-69.8635	-155.628	-232.378	-97.1578	-379.304	-88.9101	-10.5484	-127.833	-16.5394
1347	-118.693	-69.1749	-154.313	-229.999	-98.4725	-378.615	-89.5048	-10.3919	-126.142	-17.0277
1348	-118.505	-69.4879	-154.438	-231.125	-99.0985	-375.861	-89.2544	-9.95367	-126.831	-16.7898
1349	-119.632	-69.4879	-154.939	-231.251	-97.9091	-390.76	-89.4422	-10.2667	-126.455	-16.8399
1350	-118.255	-69.6131	-152.936	-231.689	-97.9091	-369.225	-89.3639	-10.0163	-125.704	-16.6959
1351	-118.881	-69.1123	-155.628	-231.313	-99.2237	-385.814	-90.1621	-10.2041	-126.706	-16.7898
1352	-119.569	-69.1123	-154.751	-231.501	-99.1611	-385.251	-89.7239	-10.2041	-127.394	-16.8461
1353	-119.82	-69.9261	-156.066	-231.751	-97.4708	-363.716	-89.6926	-10.0789	-127.019	-16.8962
1354	-119.632	-68.7993	-154.251	-231.188	-98.2221	-380.243	-90.1777	-10.0163	-127.269	-16.5581
1355	-119.507	-68.8619	-154.814	-230.938	-98.3473	-377.864	-89.3796	-10.8301	-127.207	-16.9651
1356	-119.82	-68.7993	-155.377	-231.251	-99.3489	-375.36	-89.9586	-10.1415	-127.207	-16.8399
1357	-120.07	-68.7367	-155.941	-232.816	-99.4115	-365.907	-90.9446	-10.8614	-126.268	-16.8586
1358	-119.757	-69.4879	-155.69	-232.19	-98.5351	-368.849	-90.2403	-10.7049	-125.892	-16.9463
1359	-119.444	-69.2375	-156.066	-230.124	-98.4099	-376.925	-90.1464	-10.5484	-125.829	-16.7147
1360	-119.006	-70.1139	-155.628	-231.626	-98.9107	-392.137	-90.8194	-10.0789	-126.643	-17.253
1361	-118.255	-69.3001	-156.442	-231.188	-99.0985	-391.636	-89.8491	-10.1415	-127.081	-17.0965
1362	-118.004	-70.1139	-156.316	-233.817	-99.4115	-382.684	-90.7412	-9.92237	-126.581	-17.0464
1363	-119.194	-70.0513	-156.379	-233.066	-98.3473	-391.699	-90.2247	-10.2354	-126.581	-17.5598
1364	-119.194	-69.3001	-156.003	-234.256	-99.7871	-390.822	-90.0838	-10.2667	-127.394	-16.8273
1365	-119.507	-70.1765	-156.316	-234.068	-100.225	-385.877	-89.8178	-10.5797	-126.894	-16.9525
1366	-119.632	-69.9261	-157.631	-235.069	-100.851	-381.62	-89.5987	-10.0789	-126.581	-16.9713
1367	-119.194	-70.5521	-156.88	-234.068	-100.476	-387.129	-90.5377	-11.0179	-126.768	-17.3031
1368	-119.131	-70.1765	-157.068	-233.379	-100.726	-387.505	-90.929	-10.298	-126.643	-16.8899
1369	-119.569	-69.5505	-157.506	-233.442	-99.7245	-404.344	-90.8507	-9.73456	-126.831	-16.9901
1370	-119.256	-69.7383	-157.443	-232.816	-99.4115	-399.461	-91.2576	-11.237	-127.207	-16.8148
1371	-119.444	-70.4269	-157.13	-234.694	-100.351	-398.147	-90.5847	-10.1415	-127.52	-16.9588
1372	-119.444	-70.3017	-159.947	-234.256	-101.352	-412.796	-90.7412	-10.0789	-126.894	-17.2405
1373	-118.818	-70.1139	-156.254	-232.628	-100.1	-425.191	-91.555	-10.7049	-126.956	-17.3156
1374	-120.258	-70.6147	-156.629	-231.814	-100.789	-381.057	-90.9446	-10.611	-127.895	-17.0777
1375	-120.571	-70.3643	-157.568	-232.378	-100.288	-371.666	-90.6003	-10.4858	-128.584	-16.94
1376	-120.446	-70.6147	-160.761	-234.569	-100.288	-372.355	-92.2592	-10.5797	-126.643	-17.0339
1377	-119.82	-69.9887	-157.631	-233.317	-100.1	-383.936	-93.3078	-10.5484	-127.269	-16.9588
1378	-120.007	-69.8635	-157.255	-232.19	-101.039	-376.612	-92.2906	-10.611	-127.144	-16.7647
1379	-120.884	-69.1749	-156.817	-235.007	-101.227	-393.264	-92.0714	-10.5171	-128.396	-16.7397
1380	-120.884	-70.6147	-155.878	-235.57	-99.2863	-376.925	-91.4924	-10.1728	-126.455	-16.771
1381	-121.009	-70.8025	-156.504	-235.508	-99.8497	-390.572	-93.12	-11.1118	-127.52	-17.3782
1382	-121.76	-71.3659	-155.69	-233.943	-99.9123	-390.635	-92.4627	-10.9553	-127.081	-16.7898
1383	-121.009	-71.1155	-157.068	-235.195	-100.351	-394.892	-92.0245	-10.7049	-128.083	-16.7647
1384	-121.072	-70.3643	-156.379	-235.946	-99.5993	-407.036	-92.3845	-10.1728	-126.706	-16.7522
1385	-120.884	-70.8025	-157.255	-238.575	-99.7871	-407.474	-91.6958	-10.5171	-126.894	-16.8837
1386	-120.571	-70.4895	-156.629	-237.636	-99.5367	-400.087	-91.2263	-11.0179	-126.581	-16.8774
1387	-120.571	-71.3659	-157.255	-236.885	-100.476	-379.178	-91.9149	-10.3919	-126.455	-17.0965
1388	-120.133	-71.3659	-157.381	-236.196	-100.914	-377.238	-92.541	-10.1415	-127.019	-16.915
1389	-119.381	-70.7399	-157.506	-238.763	-99.4741	-375.798	-91.9306	-10.5797	-127.019	-17.397
1390	-119.882	-71.1155	-158.633	-235.195	-100.538	-382.559	-91.5393	-9.64066	-126.831	-16.9525
1391	-120.258	-71.8668	-160.073	-236.384	-100.288	-390.885	-92.2592	-10.3919	-126.518	-17.7351
1392	-119.757	-71.6163	-157.506	-236.384	-101.039	-395.58	-91.0698	-10.5484	-126.518	-16.9525
1393	-120.821	-71.0529	-159.134	-237.573	-100.1	-383.686	-91.1324	-10.3293	-127.707	-17.1591
1394	-120.696	-70.9903	-158.132	-237.323	-100.664	-397.333	-91.7584	-10.2354	-127.394	-17.0151
1395	-121.197	-72.4302	-157.944	-237.448	-99.6619	-393.452	-91.9462	-11.55	-128.459	-16.8586
1396	-120.821	-70.9903	-158.821	-237.573	-101.102	-387.317	-92.4158	-11.2996	-127.52	-17.2655
1397	-122.199	-70.8651	-158.32	-237.699	-100.538	-383.561	-93.1826	-10.3606	-128.772	-17.228
1398	-122.512	-71.2407	-159.196	-236.947	-100.851	-381.87	-92.7444	-10.3606	-128.646	-17.1529
1399	-121.886	-71.3033	-158.445	-238.512	-99.9749	-396.081	-92.6036	-11.0179	-128.02	-17.4158
1400	-122.073	-71.1781	-158.069	-238.387	-100.476	-391.073	-93.2452	-10.924	-127.645	-17.3469
1401	-122.762	-70.9277	-158.382	-236.885	-101.227	-394.14	-93.746	-10.7049	-128.396	-17.6412
1402	-122.261	-71.3659	-158.32	-239.264	-102.542	-380.618	-93.7147	-10.8927	-127.833	-17.2217
1403	-121.009	-71.8041	-159.008	-238.825	-103.481	-384.374	-92.9792	-10.8301	-126.956	-17.0339
1404	-123.388	-70.7399	-159.071	-237.323	-103.105	-384.249	-93.3078	-10.924	-127.958	-16.9338
1405	-122.637	-70.8651	-158.821	-238.825	-101.916	-387.755	-93.167	-10.924	-129.022	-16.7084
1406	-123.012	-71.3033	-157.568	-238.012	-102.729	-377.613	-93.2139	-10.1415	-127.958	-17.1779
1407	-121.948	-72.305	-158.132	-236.572	-102.354	-374.421	-93.9808	-10.3606	-127.52	-16.9901
1408	-122.449	-71.8668	-160.824	-237.26	-103.042	-382.434	-93.6521	-10.1728	-126.768	-17.1341
1409	-122.324	-70.9277	-159.697	-238.387	-102.416	-390.447	-93.8712	-10.4232	-126.956	-17.228
1410	-122.512	-71.7415	-159.634	-238.951	-102.166	-383.874	-92.9792	-10.1415	-127.77	-16.9275
1411	-122.825	-71.1781	-158.069	-237.386	-103.168	-376.236	-92.8696	-10.3606	-128.646	-16.9275
1412	-121.76	-71.7415	-160.761	-238.45	-102.792	-376.174	-92.6662	-10.4232	-128.333	-16.9776
1413	-122.574	-71.3659	-159.134	-239.138	-102.729	-373.106	-93.2922	-10.924	-129.523	-16.9651
1414	-122.449	-70.9903	-157.819	-239.389	-102.917	-378.552	-93.1826	-10.5171	-127.394	-17.4784
1415	-122.512	-71.3659	-157.694	-237.699	-102.667	-377.989	-93.8712	-11.1431	-128.208	-17.4095
1416	-121.259	-72.1171	-158.194	-239.89	-103.168	-376.236	-93.4174	-10.924	-127.582	-17.3344
1417	-122.512	-71.3033	-158.633	-239.076	-103.355	-377.739	-93.6678	-10.1415	-129.273	-17.7977
1418	-122.825	-71.3659	-160.386	-238.951	-102.354	-375.235	-93.3235	-10.5171	-127.77	-17.1028
1419	-122.95	-71.3659	-159.134	-238.199	-101.728	-378.678	-94.0747	-10.5797	-128.271	-17.4033
1420	-123.513	-70.9903	-158.257	-238.888	-101.352	-381.307	-93.8399	-11.1431	-128.646	-17.1466
1421	-123.513	-71.8668	-161.763	-240.704	-102.667	-381.683	-93.3704	-10.5171	-127.457	-16.8399
1422	-124.327	-71.4911	-160.073	-240.516	-101.415	-391.699	-93.7617	-11.6752	-128.02	-16.8649
1423	-123.764	-71.3033	-160.511	-238.888	-102.604	-398.022	-95.7649	-10.611	-128.02	-17.9792
1424	-124.202	-71.9294	-159.885	-237.761	-102.291	-416.113	-93.5582	-10.8301	-129.022	-17.1466
1425	-123.325	-72.3676	-161.638	-240.829	-103.731	-394.516	-93.2609	-10.3293	-128.646	-16.8524
1426	-123.638	-71.2407	-159.572	-238.512	-102.229	-409.102	-93.6678	-11.1744	-127.833	-18.3173
1427	-123.764	-71.2407	-161.387	-239.389	-103.105	-426.505	-92.7288	-10.4232	-128.584	-18.6177
1428	-123.889	-72.3676	-160.01	-239.201	-102.542	-398.773	-92.807	-10.3293	-127.895	-17.2468
1429	-123.325	-71.7415	-171.341	-239.264	-102.792	-406.598	-94.5599	-11.237	-128.333	-18.1733
1430	-123.889	-72.7432	-160.511	-239.89	-103.418	-401.277	-93.9338	-10.7675	-130.024	-18.0856
1431	-123.889	-73.4318	-159.384	-239.702	-104.044	-405.534	-94.0278	-11.7691	-129.398	-16.94
1432	-124.139	-72.9936	-160.198	-239.264	-102.792	-407.412	-93.9651	-11.2996	-128.646	-16.9338
1433	-125.454	-73.244	-161.45	-239.451	-102.792	-397.521	-93.9964	-11.4561	-128.709	-17.5347
1434	-123.951	-72.4928	-161.325	-240.516	-104.795	-399.274	-94.153	-11.2996	-129.022	-16.8399
1435	-124.327	-72.4302	-167.397	-239.827	-103.606	-431.952	-94.2156	-11.3309	-128.02	-16.9713
1436	-123.075	-73.3066	-161.763	-240.829	-104.42	-406.097	-94.5599	-10.8614	-128.521	-16.8962
1437	-123.138	-72.618	-162.264	-240.078	-104.044	-415.863	-94.4816	-10.9553	-127.958	-17.0777
1438	-125.454	-72.8058	-162.326	-239.952	-103.668	-389.758	-94.4034	-10.4232	-128.834	-16.9838
1439	-124.39	-73.3066	-160.761	-240.391	-103.105	-416.301	-93.9651	-11.5813	-128.772	-17.1341
1440	-125.329	-72.9936	-163.766	-241.267	-104.232	-408.288	-94.732	-12.2699	-128.709	-17.3094
1441	-125.078	-73.6822	-171.278	-242.081	-103.919	-424.44	-94.6068	-11.3622	-130.024	-17.1716
1442	-125.955	-73.0562	-162.076	-241.017	-104.858	-403.906	-94.2938	-11.2057	-128.02	-17.2906
1443	-125.016	-73.7448	-161.638	-241.956	-104.357	-387.442	-94.6538	-11.2057	-128.521	-17.4784
1444	-125.829	-73.557	-163.203	-241.893	-103.543	-386.127	-94.5912	-10.8301	-132.403	-17.4847
1445	-126.455	-73.6822	-163.578	-241.643	-104.169	-396.394	-94.5286	-10.6423	-127.895	-17.3908
1446	-125.767	-74.1204	-160.198	-241.58	-103.856	-397.333	-94.7007	-10.5797	-128.02	-17.2092
1447	-125.829	-74.1204	-159.947	-241.768	-103.981	-394.453	-94.6068	-11.237	-128.709	-17.0464
1448	-125.454	-73.6822	-159.634	-240.14	-104.983	-388.819	-94.8416	-11.2683	-129.022	-17.5347
1449	-125.767	-72.931	-161.137	-239.765	-104.294	-390.572	-93.9964	-10.6423	-129.836	-17.3407
1450	-125.203	-75.6855	-160.073	-241.643	-104.107	-399.023	-94.5755	-11.1431	-128.208	-17.9542
1451	-125.642	-74.6212	-160.511	-241.267	-103.919	-398.335	-94.0747	-11.0805	-128.646	-17.7351
1452	-125.642	-74.7464	-161.137	-240.641	-104.294	-395.768	-93.8399	-10.8927	-128.897	-17.6161
1453	-125.892	-77.6887	-161.262	-241.956	-104.545	-389.257	-95.092	-10.0163	-128.396	-17.6349
1454	-125.266	-81.883	-160.448	-242.644	-104.795	-388.444	-95.2172	-10.5171	-130.587	-17.8665
1455	-124.577	-83.0725	-160.386	-243.395	-104.482	-382.997	-94.9042	-11.0805	-130.337	-17.6537
1456	-125.829	-80.3806	-162.577	-242.519	-103.543	-386.44	-95.4363	-10.7675	-130.963	-17.6412
1457	-125.516	-76.3115	-161.262	-244.647	-104.232	-383.686	-94.9511	-10.8614	-128.897	-17.6787
1458	-125.391	-75.2472	-161.7	-243.145	-104.107	-384.625	-95.3111	-12.802	-128.083	-17.541
1459	-125.767	-74.4334	-161.512	-244.021	-104.858	-385.501	-95.671	-11.0179	-128.584	-17.2155
1460	-126.268	-73.9326	-165.206	-243.208	-103.919	-386.252	-95.2954	-11.0179	-128.897	-17.3094
1461	-125.704	-75.122	-175.723	-243.708	-104.545	-389.257	-94.8572	-11.5813	-129.46	-17.2092
1462	-126.142	-73.87	-171.028	-243.646	-104.357	-393.452	-95.4363	-11.55	-130.65	-17.1967
1463	-125.391	-73.8074	-170.903	-243.896	-105.046	-393.702	-95.2798	-10.9553	-130.712	-17.2843
1464	-125.767	-76.3115	-172.781	-245.524	-104.42	-394.766	-95.4363	-11.2057	-129.523	-17.1216
1465	-125.579	-77.1253	-167.334	-243.145	-104.169	-393.139	-95.3893	-11.4561	-129.273	-17.109
1466	-125.516	-75.3098	-165.456	-244.585	-104.92	-402.341	-95.2328	-10.9553	-127.52	-17.3031
1467	-125.642	-76.6871	-172.593	-244.585	-105.734	-393.326	-94.6068	-10.3606	-128.897	-17.1967
1468	-125.391	-79.1911	-163.328	-242.895	-103.981	-396.957	-94.6068	-10.6736	-129.085	-18.0919
1469	-126.894	-74.9342	-169.275	-241.643	-105.233	-396.644	-95.0137	-10.4545	-130.65	-17.3282
1470	-125.203	-75.4977	-168.649	-245.399	-104.983	-404.845	-95.2015	-10.6423	-130.024	-17.1403
1471	-126.518	-75.4977	-170.339	-243.708	-105.296	-396.144	-95.1233	-11.2057	-130.212	-17.109
1472	-126.393	-74.6838	-169.838	-243.646	-105.922	-395.705	-95.0763	-11.0805	-131.213	-16.8524
1473	-125.767	-76.4367	-172.781	-243.708	-105.859	-389.07	-95.2172	-10.611	-129.21	-16.9713
1474	-126.643	-76.1863	-168.023	-246.338	-105.421	-390.196	-95.2015	-10.6736	-131.025	-17.0527
1475	-127.332	-75.9359	-178.978	-245.774	-105.672	-391.261	-96.2814	-10.3293	-129.648	-17.0464
1476	-126.831	-76.0611	-177.977	-244.96	-104.983	-384.312	-95.4363	-11.0179	-128.772	-17.1028
1477	-126.33	-75.3724	-171.403	-246.087	-105.922	-390.447	-96.5631	-11.1118	-129.335	-17.3407
1478	-126.768	-74.8716	-168.962	-246.025	-106.11	-391.636	-95.6241	-11.2057	-130.212	-17.1779
1479	-125.892	-74.496	-162.827	-244.835	-107.299	-394.892	-95.4519	-10.8614	-128.834	-17.3595
1480	-126.455	-74.7464	-166.896	-245.586	-105.734	-391.135	-95.6084	-11.2057	-128.333	-17.372
1481	-127.457	-74.9342	-164.955	-246.901	-105.609	-394.14	-96.0623	-11.1118	-127.645	-17.3657
1482	-127.645	-74.7464	-165.081	-247.402	-105.421	-392.638	-96.7666	-11.1431	-129.836	-17.4095
1483	-127.081	-75.8733	-168.273	-245.399	-104.858	-390.071	-95.9058	-11.3622	-128.834	-17.397
1484	-126.956	-75.8733	-164.83	-246.588	-105.233	-386.691	-96.0154	-11.2683	-128.271	-17.1842
1485	-127.019	-75.9985	-163.077	-246.275	-106.235	-386.628	-96.2345	-11.2996	-129.585	-17.084
1486	-127.332	-76.1237	-164.016	-244.46	-105.609	-386.127	-96.1719	-10.8614	-128.333	-17.0903
1487	-127.269	-76.9375	-164.517	-245.524	-106.36	-391.261	-96.7196	-10.7049	-129.147	-17.1904
1488	-127.457	-76.3115	-163.077	-245.774	-105.859	-386.565	-96.2188	-10.611	-128.834	-17.228
1489	-126.706	-76.3741	-163.516	-245.211	-106.986	-393.139	-96.6101	-10.924	-128.646	-17.1529
1490	-127.394	-76.3741	-163.14	-245.774	-106.11	-389.633	-95.3111	-10.6423	-129.022	-17.1591
1491	-126.33	-76.6245	-165.644	-247.151	-106.235	-388.506	-94.7477	-10.9553	-129.398	-17.3094
1492	-126.831	-76.3741	-167.46	-247.402	-106.11	-391.949	-96.3597	-10.3293	-130.587	-17.4346
1493	-127.207	-76.1237	-175.097	-246.087	-105.859	-397.333	-95.8588	-10.7362	-130.65	-17.1529
1494	-126.768	-77.0627	-170.965	-248.341	-107.049	-399.023	-96.1562	-11.4874	-130.712	-16.9525
1495	-127.895	-76.1237	-167.96	-248.091	-106.548	-391.448	-96.6727	-12.0821	-129.711	-16.915
1496	-127.52	-76.6871	-166.583	-247.277	-106.611	-395.33	-95.7806	-11.1744	-129.899	-17.1341
1497	-128.271	-76.2489	-166.27	-246.15	-107.112	-395.33	-95.7336	-11.6439	-130.712	-17.5473
1498	-128.208	-75.6855	-183.486	-248.278	-106.047	-392.262	-95.7023	-11.5187	-128.083	-17.9667
1499	-127.645	-75.6229	-171.716	-247.715	-107.612	-389.883	-95.0294	-11.5187	-128.959	-17.2906
1500	-127.582	-76.1863	-172.53	-248.153	-106.861	-392.45	-95.3111	-12.0821	-130.086	-17.7851
1501	-127.144	-75.8107	-176.099	-249.405	-105.609	-390.948	-95.5458	-11.5187	-129.711	-17.6975
1502	-128.208	-74.9342	-164.517	-249.217	-106.423	-401.402	-96.5475	-11.6752	-128.959	-17.2968
1503	-128.709	-75.6229	-165.018	-248.466	-107.112	-396.457	-95.9684	-11.237	-129.21	-17.2781
1504	-128.396	-76.3741	-165.769	-248.091	-106.798	-394.265	-95.6241	-12.3325	-129.273	-17.5786
1505	-128.459	-75.435	-164.455	-249.781	-106.673	-390.196	-96.1562	-12.0821	-128.646	-17.6099
1506	-128.333	-75.7481	-165.331	-249.656	-106.924	-392.325	-96.8448	-11.8317	-128.959	-18.167
1507	-128.584	-75.9359	-165.519	-249.656	-106.611	-395.267	-95.5928	-11.4248	-130.024	-18.0731
1508	-129.273	-77.0001	-164.267	-249.53	-106.611	-394.954	-96.344	-11.0805	-130.024	-17.372
1509	-128.271	-76.3741	-165.143	-249.781	-106.673	-409.916	-96.1406	-10.5797	-130.775	-17.5222
1510	-128.02	-76.1863	-164.455	-248.842	-107.612	-395.643	-96.2188	-11.5187	-130.462	-17.2092
1511	-127.52	-76.2489	-163.891	-249.906	-107.55	-394.892	-96.1875	-10.8301	-130.587	-17.5473
1512	-128.083	-75.9359	-165.832	-248.341	-107.362	-398.335	-96.1562	-10.924	-130.838	-17.397
1513	-128.02	-75.9985	-165.832	-249.656	-107.988	-395.643	-96.3284	-11.1118	-129.585	-17.2843
1514	-128.208	-76.6245	-168.774	-249.656	-108.301	-395.455	-96.0623	-11.8943	-129.836	-17.6599
1515	-128.396	-76.6871	-164.642	-251.095	-108.739	-396.957	-96.4379	-11.55	-132.09	-17.4847
1516	-128.459	-77.3131	-164.83	-250.657	-107.55	-395.643	-96.7822	-11.7065	-131.714	-17.3407
1517	-128.208	-77.5635	-164.893	-250.72	-107.112	-394.078	-96.4379	-11.6126	-130.65	-17.2593
1518	-126.768	-77.3757	-172.781	-251.721	-107.863	-395.518	-96.1249	-11.9256	-131.025	-17.5535
1519	-128.333	-77.6261	-168.461	-250.908	-107.675	-398.397	-96.97	-11.0492	-130.712	-17.5723
1520	-128.208	-77.6887	-170.089	-252.034	-107.299	-399.649	-97.5491	-11.6439	-131.401	-17.541
1521	-129.085	-77.1879	-172.655	-251.158	-107.55	-392.012	-96.7822	-11.0805	-130.838	-17.3282
1522	-128.333	-77.4383	-164.392	-252.41	-108.364	-390.134	-96.1875	-11.6126	-131.526	-17.5034
1523	-127.833	-78.3147	-168.712	-249.906	-108.864	-389.696	-97.1891	-11.6439	-131.777	-17.4534
1524	-128.208	-78.0643	-166.896	-253.099	-108.489	-395.142	-95.9371	-11.2683	-132.277	-17.4596
1525	-128.521	-78.1269	-169.713	-252.473	-107.738	-391.949	-96.4849	-11.9569	-131.589	-17.6349
1526	-127.958	-78.0017	-166.834	-252.723	-107.863	-395.017	-96.4692	-11.5187	-132.277	-17.8102
1527	-128.521	-77.2505	-166.02	-253.662	-109.177	-389.32	-96.5318	-11.4561	-131.589	-17.5535
1528	-129.273	-78.2521	-168.962	-252.535	-109.866	-391.073	-96.5631	-11.3622	-131.714	-17.541
1529	-127.582	-77.5635	-165.644	-253.725	-110.617	-393.389	-97.3769	-11.3622	-131.714	-17.829
1530	-127.707	-78.6903	-166.583	-252.034	-108.364	-395.455	-96.7353	-11.6439	-131.338	-17.5097
1531	-127.833	-77.4383	-164.517	-252.285	-108.238	-392.012	-96.3753	-11.4561	-130.838	-17.8916
1532	-128.709	-77.9391	-165.957	-253.036	-109.678	-388.631	-96.344	-11.3309	-131.651	-17.6912
1533	-128.521	-78.3773	-166.583	-255.352	-108.238	-395.518	-96.2971	-11.1431	-130.9	-17.4534
1534	-128.208	-78.1895	-166.145	-253.725	-108.551	-396.644	-96.2501	-11.5813	-131.151	-17.5034
1535	-128.396	-78.3773	-165.832	-255.29	-108.051	-396.77	-96.8918	-11.9569	-131.338	-17.6975
1536	-128.834	-77.6887	-166.458	-254.789	-108.802	-395.142	-96.5318	-11.2057	-132.778	-17.6787
1537	-129.335	-77.7513	-166.458	-254.288	-109.428	-391.949	-96.5318	-11.2996	-130.525	-17.5723
1538	-129.899	-78.4399	-166.145	-254.664	-108.864	-392.262	-97.4865	-11.2683	-130.587	-17.5535
1539	-130.587	-78.1269	-166.082	-254.664	-108.864	-395.204	-97.33	-11.7378	-131.464	-17.6787
1540	-128.897	-77.5009	-168.086	-254.977	-110.179	-394.766	-97.4708	-11.6752	-130.963	-18.6115
1541	-129.46	-77.8765	-168.336	-253.975	-108.364	-396.77	-97.5491	-11.5187	-131.276	-17.9667
1542	-128.521	-78.4399	-168.524	-254.351	-109.365	-394.015	-96.4066	-11.2057	-131.025	-18.023
1543	-128.959	-77.3757	-173.344	-252.973	-108.176	-400.275	-97.5804	-11.6439	-132.09	-18.1921
1544	-128.709	-78.1895	-167.46	-254.225	-108.551	-396.081	-97.6586	-11.863	-131.714	-18.2734
1545	-129.022	-78.6903	-169.338	-252.598	-108.864	-399.211	-96.9857	-12.4577	-129.961	-18.5927
1546	-129.773	-78.6277	-171.842	-253.537	-109.553	-403.03	-97.596	-11.9256	-130.9	-18.8619
1547	-130.838	-78.2521	-168.148	-253.787	-111.494	-405.283	-96.8918	-10.6736	-130.212	-18.6052
1548	-130.775	-78.8781	-168.774	-253.912	-109.929	-399.023	-98.003	-11.1744	-130.024	-18.8181
1549	-130.274	-78.8155	-167.084	-254.351	-108.802	-396.644	-97.1891	-11.237	-130.963	-18.1357
1550	-130.963	-78.9407	-167.147	-254.225	-109.866	-398.147	-97.6273	-11.1431	-131.213	-17.541
1551	-129.398	-78.0017	-167.147	-254.539	-110.304	-398.272	-97.3769	-12.1134	-131.464	-17.2342
1552	-129.899	-78.8155	-167.522	-254.601	-110.054	-395.58	-98.4099	-11.3309	-133.216	-17.5848
1553	-129.585	-78.2521	-166.646	-254.977	-110.68	-397.02	-97.5178	-11.2057	-131.964	-17.541
1554	-130.65	-78.5651	-167.898	-254.539	-110.367	-396.582	-97.7212	-11.1744	-131.088	-17.3407
1555	-130.399	-77.7513	-168.086	-254.1	-111.181	-396.394	-98.629	-11.55	-133.529	-18.0668
1556	-130.149	-77.6261	-177.038	-255.165	-110.054	-396.644	-97.643	-11.4248	-134.343	-17.7851
1557	-130.963	-78.0643	-169.15	-256.166	-111.055	-399.712	-98.0812	-11.1744	-133.655	-17.854
1558	-130.462	-78.6277	-175.285	-255.29	-111.181	-397.083	-98.7229	-12.0821	-132.653	-17.8665
1559	-130.086	-78.5025	-171.716	-257.293	-111.243	-397.959	-99.0672	-11.9569	-131.964	-17.7851
1560	-131.276	-78.6277	-169.588	-254.163	-110.555	-395.893	-98.003	-11.4561	-133.029	-17.8665
1561	-130.525	-79.5042	-168.962	-255.603	-110.116	-400.275	-98.0343	-11.0492	-133.404	-17.9792
1562	-130.65	-79.2538	-168.837	-255.352	-110.555	-400.463	-98.895	-11.237	-132.34	-17.9729
1563	-130.587	-79.8798	-167.209	-255.227	-112.558	-400.4	-98.6446	-11.3622	-132.09	-18.0042
1564	-130.399	-79.5668	-168.837	-255.665	-110.429	-400.463	-98.9107	-11.4874	-132.277	-17.9479
1565	-130.838	-80.6936	-168.023	-255.352	-111.869	-402.529	-98.3473	-11.3309	-131.902	-18.0794
1566	-129.773	-80.4432	-168.086	-258.795	-111.181	-400.776	-98.4568	-10.8301	-131.401	-17.6599
1567	-129.585	-80.1928	-169.838	-257.293	-111.619	-396.644	-98.0499	-11.8943	-131.777	-17.8039
1568	-130.274	-80.7562	-167.898	-255.916	-112.62	-396.331	-98.942	-11.3622	-132.027	-18.0606
1569	-130.274	-80.5058	-168.774	-257.481	-113.059	-394.766	-98.8481	-11.6439	-132.34	-17.9229
1570	-129.523	-80.6936	-175.848	-256.542	-111.494	-398.084	-98.7855	-11.8004	-132.716	-17.9667
1571	-131.088	-80.1302	-168.461	-255.227	-111.431	-397.145	-99.255	-11.7378	-130.838	-18.1044
1572	-131.714	-80.005	-168.774	-256.855	-113.935	-396.269	-99.1767	-11.6752	-131.714	-17.7664
1573	-129.273	-81.1318	-178.164	-256.855	-112.057	-399.524	-99.5837	-11.7691	-132.841	-17.8039
1574	-129.273	-81.0066	-172.405	-258.983	-112.12	-397.02	-99.5054	-11.0805	-133.279	-17.9542
1575	-130.525	-80.5058	-174.847	-257.043	-112.37	-393.827	-99.8654	-12.1134	-132.59	-17.7601
1576	-130.587	-80.1928	-168.837	-259.108	-112.871	-398.71	-100.444	-12.1447	-132.841	-17.9416
1577	-131.338	-81.0692	-168.211	-257.043	-111.494	-401.527	-100.006	-12.3325	-132.59	-17.8227
1578	-131.213	-81.1944	-168.586	-258.169	-112.433	-405.283	-99.8497	-11.9256	-132.465	-17.9667
1579	-131.401	-80.8814	-168.461	-258.232	-112.433	-399.649	-98.6446	-12.5516	-132.653	-18.2547
1580	-131.714	-81.7578	-167.898	-257.794	-112.683	-399.962	-99.568	-12.3951	-132.653	-17.6349
1581	-131.526	-82.822	-169.4	-257.293	-112.996	-399.524	-98.582	-12.4577	-133.467	-17.4158
1582	-131.651	-81.9456	-170.089	-258.545	-112.808	-398.648	-99.7715	-12.7394	-131.902	-17.829
1583	-131.401	-80.318	-170.026	-258.545	-112.433	-398.397	-99.8341	-12.3951	-132.716	-17.9041
1584	-131.902	-80.8188	-169.901	-256.479	-111.807	-400.025	-99.4584	-11.8317	-131.964	-17.8728
1585	-131.589	-82.0082	-169.651	-257.856	-112.683	-402.466	-99.4428	-11.863	-131.025	-18.0418
1586	-131.714	-81.1318	-167.835	-256.542	-111.932	-404.72	-99.208	-11.4874	-132.903	-18.0919
1587	-131.276	-80.8188	-168.899	-257.23	-111.055	-403.405	-99.5837	-11.7691	-132.152	-17.8665
1588	-130.9	-80.3806	-169.463	-258.357	-112.307	-408.977	-99.4897	-11.237	-132.215	-17.6725
1589	-132.778	-80.8188	-169.776	-259.046	-113.747	-400.713	-99.0985	-11.6752	-133.717	-17.5347
1590	-133.216	-80.4432	-171.028	-257.168	-112.871	-401.778	-99.5367	-11.1118	-132.903	-17.5473
1591	-132.215	-80.3806	-173.219	-257.982	-112.62	-401.903	-99.4428	-11.863	-131.651	-17.9291
1592	-132.528	-80.2554	-170.151	-258.795	-112.808	-398.835	-99.255	-11.8317	-133.717	-17.4346
1593	-131.902	-81.1944	-174.033	-259.234	-112.307	-405.158	-98.9889	-11.6126	-132.34	-17.6286
1594	-132.215	-80.5684	-169.338	-257.731	-114.123	-403.656	-100.053	-11.4248	-132.528	-17.7601
1595	-132.215	-81.0692	-171.591	-260.611	-113.372	-405.722	-99.5837	-11.3935	-132.215	-17.4784
1596	-131.902	-79.8798	-169.15	-260.298	-112.62	-400.901	-100.116	-10.8927	-131.338	-17.6787
1597	-132.027	-81.257	-171.466	-261.55	-113.747	-401.465	-100.523	-12.1134	-131.902	-17.7476
1598	-130.212	-80.0676	-169.838	-261.612	-113.685	-404.157	-99.3176	-11.5813	-133.029	-17.998
1599	-130.9	-80.2554	-169.525	-260.548	-113.372	-404.72	-100.82	-12.2699	-133.342	-17.8603
1600	-131.902	-80.7562	-169.338	-261.487	-112.245	-401.465	-99.7245	-11.3622	-133.029	-18.2547
1601	-131.651	-80.1302	-169.525	-260.36	-112.307	-407.224	-100.288	-11.2996	-133.091	-17.8352
1602	-131.401	-80.2554	-169.4	-258.858	-113.372	-402.028	-99.9436	-11.863	-132.903	-17.879
1603	-131.902	-80.005	-169.776	-259.234	-113.309	-401.402	-100.617	-11.8317	-133.154	-18.0856
1604	-131.464	-80.8188	-169.964	-260.611	-113.121	-404.72	-99.9593	-12.0508	-132.403	-18.0418
1605	-131.401	-79.7546	-169.651	-262.614	-112.057	-405.596	-100.366	-11.5813	-132.403	-18.0606
1606	-131.902	-80.318	-169.776	-261.174	-112.182	-402.592	-99.7089	-12.1134	-133.029	-18.0481
1607	-132.027	-80.5684	-169.275	-260.861	-112.808	-407.725	-99.2706	-11.55	-133.78	-18.2609
1608	-132.653	-80.8188	-168.461	-262.051	-113.059	-405.096	-99.0359	-11.55	-133.216	-18.7429
1609	-133.279	-81.5074	-169.651	-261.299	-114.248	-402.654	-100.1	-11.7691	-133.842	-18.2609
1610	-131.526	-81.1944	-172.53	-259.171	-113.998	-404.094	-99.4584	-11.0805	-133.404	-17.9855
1611	-131.964	-81.5074	-170.214	-259.609	-114.436	-397.771	-99.3019	-11.8943	-133.78	-17.7163
1612	-132.027	-81.57	-184.8	-260.736	-114.248	-404.657	-99.7089	-11.4874	-133.78	-17.8477
1613	-131.589	-81.5074	-173.156	-261.988	-113.059	-401.84	-100.507	-11.2683	-132.903	-17.685
1614	-132.215	-81.8204	-169.525	-259.609	-113.622	-402.967	-100.304	-11.1118	-134.281	-17.9103
1615	-131.902	-81.1944	-174.659	-260.673	-113.685	-406.285	-99.7871	-11.4561	-133.842	-17.5347
1616	-132.528	-81.1944	-174.095	-263.052	-114.311	-405.909	-100.538	-11.5187	-134.719	-17.9041
1617	-133.029	-81.0066	-173.156	-261.237	-113.81	-405.596	-100.476	-11.6752	-134.281	-17.7038
1618	-133.404	-80.8814	-178.415	-262.051	-113.622	-408.1	-100.366	-11.6439	-134.281	-17.7851
1619	-132.903	-81.6326	-171.904	-261.926	-112.808	-408.413	-99.5993	-11.1431	-134.155	-17.4659
1620	-132.465	-81.5074	-171.967	-260.799	-112.808	-404.657	-100.679	-12.0508	-134.969	-17.9479
1621	-133.529	-80.944	-173.281	-261.612	-114.06	-404.72	-101.728	-11.6126	-134.218	-17.6099
1622	-132.528	-81.1318	-174.471	-262.614	-114.123	-403.656	-100.836	-12.0821	-134.093	-17.5535
1623	-132.903	-81.3822	-172.217	-262.865	-113.059	-403.781	-100.304	-11.863	-133.717	-17.8665
1624	-132.653	-81.1318	-171.028	-261.55	-114.812	-408.852	-99.7715	-12.5829	-133.905	-17.7789
1625	-133.78	-81.3822	-173.156	-262.677	-112.871	-408.476	-100.21	-11.237	-134.281	-17.8916
1626	-132.653	-81.3822	-171.278	-262.927	-114.561	-409.165	-100.992	-12.5203	-134.406	-17.8978
1627	-132.277	-80.944	-170.402	-261.738	-114.498	-413.046	-101.18	-11.4561	-134.218	-17.7977
1628	-133.091	-81.0066	-170.59	-263.115	-114.686	-415.049	-100.664	-11.4561	-132.215	-17.6537
1629	-132.465	-81.6952	-173.031	-262.927	-113.81	-415.55	-100.679	-11.7691	-131.777	-18.0418
1630	-132.215	-81.6326	-172.781	-262.802	-113.747	-417.866	-100.679	-11.1744	-133.717	-17.9229
1631	-133.091	-81.3822	-170.84	-262.176	-114.874	-418.367	-100.507	-12.1134	-133.905	-17.9103
1632	-132.841	-81.4448	-173.031	-263.24	-115.187	-420.37	-100.601	-11.8004	-133.717	-17.7351
1633	-133.717	-81.257	-171.716	-262.614	-114.874	-420.245	-101.164	-11.9569	-134.531	-17.8039
1634	-133.279	-81.3196	-171.967	-263.866	-117.003	-416.74	-99.8341	-11.55	-134.281	-17.6599
1635	-133.404	-81.1944	-171.779	-264.993	-114.498	-418.743	-100.585	-12.0195	-134.281	-17.8603
1636	-133.78	-82.6968	-171.842	-262.739	-114.373	-426.505	-99.9749	-11.6439	-133.968	-18.0606
1637	-134.281	-81.8204	-171.341	-264.179	-116.126	-419.118	-100.444	-12.4577	-134.781	-18.0293
1638	-133.529	-81.7578	-173.094	-265.869	-115.5	-409.478	-100.006	-12.7081	-132.966	-17.6599
1639	-134.656	-82.509	-172.405	-265.556	-114.999	-421.059	-100.836	-12.5829	-132.903	-18.4863
1640	-134.907	-81.6952	-172.593	-263.929	-115.25	-409.165	-99.1924	-11.863	-134.03	-18.5551
1641	-133.968	-81.883	-172.342	-265.682	-115.563	-407.787	-100.601	-12.2386	-132.778	-17.8603
1642	-133.968	-82.7594	-172.029	-264.993	-115.312	-406.661	-99.9593	-12.176	-134.406	-17.7351
1643	-133.467	-81.883	-171.591	-265.869	-116.064	-406.723	-100.413	-12.7081	-133.905	-17.8603
1644	-133.467	-82.2586	-169.776	-265.932	-116.439	-406.974	-100.851	-12.0508	-133.529	-18.0355
1645	-132.903	-82.4464	-171.028	-264.868	-116.877	-408.1	-101.149	-11.1431	-133.342	-17.7851
1646	-133.029	-82.822	-171.403	-266.182	-117.629	-411.481	-100.538	-11.1431	-133.717	-18.0731
1647	-133.592	-82.4464	-172.029	-265.181	-116.377	-408.1	-100.006	-12.2073	-134.907	-17.9667
1648	-133.404	-82.509	-171.466	-266.308	-116.377	-409.165	-99.8028	-11.2683	-132.841	-17.9667
1649	-132.465	-82.4464	-171.09	-265.682	-115.625	-412.67	-100.022	-12.2386	-134.907	-17.9416
1650	-134.03	-82.509	-171.967	-266.683	-115.625	-411.669	-100.288	-11.6439	-133.279	-17.6474
1651	-133.279	-81.883	-172.029	-264.805	-116.69	-413.985	-101.008	-12.1134	-134.406	-17.6099
1652	-133.655	-81.7578	-171.341	-265.744	-116.314	-411.731	-101.008	-12.3012	-134.594	-17.7351
1653	-133.655	-82.0082	-172.155	-265.369	-116.752	-405.409	-100.773	-12.2386	-135.407	-18.1232
1654	-133.404	-82.509	-171.967	-266.433	-116.251	-404.219	-100.679	-11.3935	-134.281	-17.7351
1655	-133.717	-81.57	-171.779	-267.685	-117.003	-403.28	-100.804	-11.5187	-134.468	-17.7538
1656	-133.717	-82.0708	-171.591	-265.869	-116.502	-405.221	-101.133	-12.0195	-134.969	-17.854
1657	-134.719	-82.9472	-173.657	-266.245	-116.752	-406.035	-100.523	-12.2699	-133.905	-17.879
1658	-134.844	-81.57	-172.28	-267.059	-116.439	-407.349	-101.102	-12.5516	-134.155	-18.2672
1659	-134.406	-83.0725	-171.842	-268.311	-116.377	-418.305	-99.9749	-12.2386	-134.218	-17.9479
1660	-133.404	-82.4464	-171.529	-265.807	-116.439	-419.682	-101.008	-12.2073	-133.905	-18.0982
1661	-133.467	-82.3838	-172.593	-265.932	-116.251	-410.667	-101.164	-11.7065	-134.218	-17.854
1662	-134.531	-82.8847	-173.156	-266.057	-116.815	-411.231	-100.178	-11.863	-134.594	-18.5364
1663	-134.844	-82.6968	-173.094	-265.682	-116.752	-410.229	-99.9123	-12.0195	-134.781	-18.142
1664	-133.342	-83.1977	-171.967	-266.37	-116.064	-407.349	-99.9123	-12.1134	-134.343	-17.9354
1665	-133.279	-83.1351	-172.968	-266.433	-117.065	-415.3	-100.585	-12.5829	-133.78	-17.9229
1666	-132.716	-83.0099	-172.217	-266.433	-116.627	-415.487	-99.9436	-12.3012	-133.279	-18.0418
1667	-134.781	-82.4464	-173.97	-265.995	-117.253	-409.979	-100.491	-11.7065	-133.279	-17.9604
1668	-134.281	-82.9472	-172.53	-268.499	-118.442	-406.848	-100.757	-11.8004	-133.592	-18.48
1669	-134.218	-82.196	-173.094	-267.622	-120.07	-415.926	-101.008	-12.4264	-133.717	-18.0168
1670	-133.592	-82.2586	-173.97	-266.433	-118.192	-420.809	-100.726	-11.863	-133.529	-18.2421
1671	-135.157	-82.6342	-172.53	-269.125	-117.754	-417.24	-100.351	-12.0195	-133.279	-18.0168
1672	-134.406	-82.5716	-173.532	-268.624	-118.693	-416.865	-100.773	-11.4561	-133.968	-18.2922
1673	-135.595	-83.0099	-173.97	-267.873	-118.568	-409.29	-100.679	-11.8317	-135.783	-17.9917
1674	-135.282	-82.7594	-174.534	-267.622	-116.752	-420.37	-100.163	-12.2073	-134.406	-18.0418
1675	-134.468	-82.3212	-173.845	-268.186	-118.943	-429.322	-100.382	-12.1134	-134.343	-18.1983
1676	-134.218	-82.509	-175.097	-268.373	-117.629	-417.679	-100.632	-12.1447	-135.533	-18.0982
1677	-134.656	-83.1977	-174.408	-270.314	-117.003	-414.924	-101.571	-11.7065	-135.032	-18.4362
1678	-134.406	-83.1977	-177.163	-269.563	-116.502	-410.918	-100.867	-11.9882	-134.907	-18.3423
1679	-134.907	-82.4464	-176.474	-271.754	-117.629	-424.69	-101.352	-11.0179	-134.218	-18.3736
1680	-134.281	-82.4464	-174.659	-269.438	-117.879	-417.115	-101.415	-11.4561	-133.404	-18.4174
1681	-134.531	-82.6342	-176.725	-268.624	-118.004	-408.601	-101.853	-12.6142	-134.218	-18.1608
1682	-134.093	-82.4464	-176.787	-269.876	-120.821	-407.474	-100.632	-11.8317	-133.78	-18.3986
1683	-134.781	-82.822	-174.095	-270.189	-120.195	-413.735	-102.354	-11.863	-135.094	-18.1858
1684	-134.907	-83.5107	-174.346	-270.752	-119.194	-410.166	-102.103	-11.8943	-134.281	-18.5176
1685	-134.03	-83.4481	-175.41	-269.563	-119.068	-424.377	-101.336	-11.8943	-136.346	-18.3924
1686	-133.655	-83.3855	-173.156	-270.502	-123.451	-408.413	-101.133	-12.4264	-135.595	-18.5176
1687	-134.343	-83.8863	-173.72	-269.312	-119.256	-411.794	-100.961	-12.4264	-135.282	-17.9103
1688	-133.592	-83.3229	-173.407	-270.064	-118.129	-405.409	-100.773	-12.2386	-135.032	-18.8056
1689	-134.281	-83.7611	-173.97	-267.56	-121.197	-404.783	-101.305	-11.7065	-135.72	-18.7555
1690	-135.282	-83.5107	-174.659	-267.998	-122.887	-408.413	-101.696	-11.6439	-136.033	-18.4925
1691	-134.656	-82.6342	-174.033	-269.563	-118.755	-412.42	-101.039	-12.0821	-135.533	-18.2734
1692	-136.033	-82.9472	-177.1	-269.438	-118.943	-409.478	-101.978	-11.6752	-136.785	-18.5301
1693	-135.533	-83.0725	-174.033	-271.003	-119.569	-405.033	-101.665	-11.5187	-134.468	-18.0982
1694	-135.407	-82.3212	-175.285	-269.626	-122.261	-411.857	-102.041	-11.55	-135.595	-18.0418
1695	-134.907	-83.6359	-179.416	-269.939	-120.633	-409.165	-101.18	-12.4264	-136.033	-18.1608
1696	-136.159	-83.4481	-182.672	-268.06	-120.633	-410.918	-102.369	-12.7081	-135.47	-18.286
1697	-134.969	-83.3229	-175.222	-270.001	-118.881	-412.983	-102.338	-14.2732	-136.033	-18.0543
1698	-135.407	-83.9489	-179.855	-269.813	-118.881	-410.792	-101.321	-13.4281	-135.846	-18.0982
1699	-136.91	-83.1977	-178.164	-268.812	-120.446	-409.54	-100.679	-12.4577	-134.781	-18.1107
1700	-135.345	-83.5733	-180.168	-269.813	-118.568	-417.053	-101.509	-12.3638	-135.658	-18.3047
1701	-135.407	-83.5733	-181.858	-270.064	-119.068	-413.797	-102.197	-12.2386	-135.533	-18.1983
1702	-136.284	-84.8253	-177.914	-270.815	-120.195	-409.039	-101.493	-12.3951	-135.282	-18.4112
1703	-136.033	-84.2619	-176.474	-270.565	-118.881	-413.234	-101.603	-12.176	-135.971	-18.2421
1704	-136.033	-84.4497	-181.107	-270.001	-119.381	-411.105	-100.617	-11.9882	-134.531	-18.2108
1705	-136.346	-84.2619	-182.922	-271.191	-118.943	-408.852	-100.335	-11.9256	-134.343	-18.7555
1706	-134.907	-84.0741	-176.537	-270.94	-119.632	-411.982	-101.117	-11.9256	-134.155	-18.3861
1707	-136.284	-84.8879	-180.23	-270.064	-118.881	-416.426	-101.603	-11.55	-134.844	-18.4362
1708	-136.284	-84.8253	-175.285	-270.815	-119.381	-416.99	-102.244	-12.3638	-135.908	-17.8227
1709	-135.595	-84.8253	-174.659	-269.062	-119.444	-410.542	-102.103	-12.6142	-136.472	-18.2609
1710	-135.908	-84.5123	-175.41	-270.565	-119.006	-411.794	-103.089	-12.896	-136.346	-17.9479
1711	-134.719	-84.1993	-176.975	-272.067	-118.442	-410.542	-101.853	-11.8943	-136.159	-17.998
1712	-136.409	-83.9489	-175.16	-270.69	-118.693	-415.55	-102.385	-12.0821	-135.533	-18.4425
1713	-137.16	-84.0741	-176.474	-271.566	-118.63	-413.234	-101.963	-12.7707	-136.284	-18.2985
1714	-136.472	-83.8237	-176.161	-271.003	-118.943	-417.929	-101.994	-11.9882	-135.658	-18.2609
1715	-136.847	-84.1367	-176.662	-271.378	-118.63	-416.489	-102.589	-12.7081	-136.534	-18.2797
1716	-136.66	-83.5733	-175.41	-273.569	-118.755	-412.921	-101.869	-11.9882	-135.846	-18.3173
1717	-136.534	-83.6359	-175.473	-272.505	-120.383	-415.174	-101.916	-12.9585	-136.221	-18.2108
1718	-136.66	-84.1993	-174.596	-271.504	-118.755	-417.365	-102.667	-11.863	-134.969	-18.1107
1719	-136.973	-83.5107	-178.352	-273.695	-119.256	-420.245	-102.009	-12.2699	-136.597	-18.3173
1720	-136.722	-83.9489	-182.296	-272.255	-119.632	-408.852	-103.215	-12.1134	-136.159	-17.9855
1721	-136.91	-83.3229	-178.415	-271.566	-118.693	-414.173	-101.931	-12.0195	-136.472	-18.2359
1722	-137.599	-83.6359	-177.601	-271.003	-118.38	-413.359	-102.197	-12.1134	-135.345	-18.0668
1723	-137.223	-84.0115	-177.914	-272.192	-118.568	-410.041	-102.338	-11.8943	-136.847	-18.2046
1724	-136.973	-84.8253	-179.729	-270.878	-119.882	-409.791	-102.354	-12.9585	-136.284	-18.1983
1725	-137.473	-84.2619	-175.473	-273.319	-119.319	-408.852	-101.759	-12.1134	-136.409	-18.5614
1726	-137.599	-83.9489	-178.853	-274.008	-119.757	-410.667	-103.246	-11.7691	-136.284	-18.3235
1727	-137.411	-84.3871	-177.163	-271.817	-120.007	-414.048	-102.448	-11.8004	-136.847	-18.3799
1728	-136.973	-85.1383	-175.535	-273.069	-119.694	-410.667	-101.884	-11.7378	-136.221	-18.3924
1729	-136.66	-84.4497	-176.286	-273.319	-118.568	-410.229	-102.995	-12.5829	-135.282	-18.6741
1730	-138.725	-84.1367	-176.787	-272.63	-119.569	-410.229	-102.698	-11.863	-135.846	-18.5802
1731	-137.411	-84.7001	-174.909	-274.383	-119.381	-412.545	-102.041	-11.6439	-135.971	-18.0982
1732	-138.225	-84.8879	-175.41	-274.508	-119.444	-410.98	-102.291	-12.1134	-135.971	-18.2359
1733	-137.098	-85.2635	-177.601	-275.009	-119.256	-413.735	-102.886	-11.4874	-136.221	-18.6177
1734	-137.599	-85.2635	-174.721	-272.818	-119.444	-412.044	-102.416	-11.7378	-136.472	-18.6741
1735	-138.037	-84.1993	-179.855	-273.632	-120.133	-413.109	-102.573	-12.5516	-136.284	-18.4487
1736	-138.663	-85.0131	-179.855	-273.131	-119.882	-411.731	-102.808	-12.2386	-136.033	-18.7492
1737	-139.164	-84.5749	-180.543	-275.886	-119.694	-411.418	-101.978	-12.6455	-135.47	-18.3548
1738	-139.539	-84.9505	-176.412	-274.008	-119.632	-412.796	-102.855	-12.896	-136.346	-18.6866
1739	-138.976	-85.6391	-183.673	-275.26	-119.882	-410.417	-103.183	-11.9569	-135.72	-18.4925
1740	-138.725	-85.3261	-181.044	-272.943	-119.569	-409.728	-102.839	-12.7081	-136.847	-18.4299
1741	-139.727	-86.3277	-183.611	-274.008	-120.446	-411.168	-102.354	-12.6768	-137.035	-18.3423
1742	-138.225	-85.5139	-180.042	-274.508	-121.322	-412.42	-102.776	-12.1447	-138.725	-18.3799
1743	-138.976	-85.5765	-187.805	-274.321	-120.195	-412.796	-102.761	-13.0212	-136.409	-18.4362
1744	-139.289	-85.5139	-185.489	-273.131	-121.197	-414.423	-102.761	-11.863	-136.534	-18.3673
1745	-138.6	-85.5139	-183.298	-275.322	-120.633	-414.486	-103.199	-12.9273	-137.849	-18.3986
1746	-138.225	-85.7643	-184.112	-274.258	-120.696	-416.239	-103.105	-11.863	-136.221	-18.3423
1747	-139.414	-85.5139	-181.42	-273.507	-119.632	-418.618	-103.481	-12.176	-136.973	-18.5802
1748	-140.228	-85.4513	-183.673	-274.696	-120.696	-413.109	-102.338	-12.2699	-135.846	-18.3298
1749	-140.04	-85.8269	-179.917	-274.508	-120.696	-413.735	-102.354	-12.4577	-137.223	-18.5927
1750	-140.04	-85.3887	-178.728	-275.51	-121.76	-413.547	-102.729	-12.8333	-137.786	-18.3047
1751	-140.416	-86.1399	-178.978	-274.947	-122.199	-415.3	-103.481	-12.2386	-136.597	-18.5551
1752	-139.351	-86.6408	-178.728	-275.26	-123.012	-418.117	-103.387	-12.4264	-136.472	-18.5927
1753	-139.101	-85.7017	-181.044	-276.512	-122.637	-420.308	-102.776	-11.55	-136.847	-18.3986
1754	-140.04	-91.5237	-183.36	-276.825	-122.762	-415.049	-103.559	-12.3325	-136.096	-18.3986
1755	-139.351	-90.7725	-180.293	-275.76	-122.825	-417.24	-103.246	-13.4594	-136.409	-18.4174
1756	-139.602	-92.0871	-180.418	-274.947	-122.386	-416.051	-103.465	-11.9256	-135.407	-18.2609
1757	-139.164	-91.5863	-180.481	-277.576	-121.886	-412.733	-103.841	-12.3012	-136.409	-18.48
1758	-140.228	-86.1399	-178.477	-277.451	-122.449	-414.548	-103.371	-12.3325	-135.72	-18.8306
1759	-139.852	-86.766	-177.538	-276.011	-123.075	-413.86	-103.778	-12.0508	-135.908	-18.4863
1760	-140.603	-88.7692	-177.038	-275.009	-123.012	-413.359	-103.324	-13.5846	-136.722	-18.5677
1761	-139.602	-88.2058	-178.603	-275.26	-122.073	-415.487	-102.933	-12.9273	-136.91	-18.5677
1762	-139.289	-90.8977	-178.728	-276.887	-122.324	-414.486	-103.418	-12.4264	-137.348	-18.5614
1763	-138.6	-91.8993	-177.1	-274.696	-122.136	-414.423	-103.934	-13.0525	-137.536	-18.4237
1764	-138.663	-92.2123	-178.603	-275.009	-122.887	-416.927	-103.308	-12.1134	-137.098	-18.2797
1765	-139.539	-90.5847	-177.601	-276.199	-123.325	-415.425	-103.293	-12.7081	-135.47	-18.5489
1766	-138.913	-87.9554	-177.476	-275.635	-122.386	-415.863	-102.51	-12.2699	-137.223	-18.1295
1767	-138.725	-86.9538	-177.664	-276.825	-124.515	-416.927	-103.809	-12.5829	-137.035	-18.5739
1768	-138.6	-88.957	-177.038	-274.696	-122.95	-417.303	-103.042	-12.4264	-137.348	-18.3173
1769	-139.038	-87.4546	-177.726	-276.136	-123.012	-419.369	-103.199	-12.9585	-137.599	-18.2484
1770	-138.663	-87.2042	-176.662	-276.95	-123.263	-417.992	-102.682	-12.5516	-136.033	-18.311
1771	-140.353	-87.392	-177.914	-276.887	-123.513	-418.993	-102.51	-12.896	-137.411	-18.2046
1772	-140.103	-86.7034	-177.914	-276.261	-123.951	-415.174	-103.215	-12.9585	-138.037	-18.3924
1773	-139.164	-87.0164	-178.415	-277.451	-123.576	-419.995	-102.448	-12.3012	-138.099	-18.2171
1774	-139.727	-86.5781	-177.601	-275.573	-123.638	-424.94	-104.232	-13.2403	-138.225	-18.311
1775	-140.228	-86.0147	-178.665	-277.263	-123.325	-422.499	-103.121	-12.7394	-138.037	-18.4049
1776	-139.977	-87.7676	-179.729	-278.515	-124.264	-423.688	-102.573	-13.1151	-138.287	-18.3047
1777	-139.477	-86.2651	-179.166	-277.639	-124.264	-422.687	-102.933	-12.6142	-138.913	-18.4174
1778	-139.852	-86.3903	-179.542	-277.701	-124.577	-423.375	-102.808	-12.0508	-139.101	-18.4049
1779	-140.478	-86.2651	-180.731	-279.078	-123.764	-422.311	-103.653	-12.8646	-137.16	-18.8995
1780	-141.292	-86.8286	-179.479	-276.449	-123.451	-417.491	-103.121	-13.2403	-137.912	-19.0059
1781	-140.228	-85.9521	-180.606	-278.578	-124.077	-419.932	-102.62	-12.7394	-138.287	-18.1733
1782	-140.228	-86.5155	-180.418	-277.326	-124.202	-416.301	-103.058	-12.8646	-137.035	-18.5364
1783	-140.04	-86.6408	-182.797	-278.953	-124.077	-414.11	-102.276	-12.8646	-138.412	-18.7116
1784	-139.539	-86.2025	-180.168	-276.574	-124.014	-416.927	-102.964	-13.0838	-138.725	-18.3298
1785	-140.916	-85.6391	-179.542	-276.887	-125.141	-419.807	-103.183	-12.3951	-138.725	-18.5739
1786	-140.228	-86.3277	-180.168	-277.701	-124.703	-418.68	-102.964	-12.9585	-139.664	-18.5051
1787	-140.603	-86.3903	-182.922	-278.515	-124.953	-414.235	-103.684	-12.2699	-139.289	-18.7429
1788	-140.103	-86.5781	-182.484	-279.141	-123.263	-413.797	-103.324	-13.1464	-139.79	-18.5677
1789	-140.416	-86.0773	-179.98	-277.889	-124.828	-415.049	-103.872	-12.489	-140.228	-18.8995
1790	-140.228	-85.8895	-180.418	-277.701	-124.765	-412.483	-103.355	-12.6142	-139.351	-18.5364
1791	-140.353	-86.4529	-180.481	-277.451	-125.329	-415.863	-103.434	-12.7081	-140.103	-18.7367
1792	-140.103	-86.5155	-179.667	-277.639	-125.892	-412.357	-103.011	-12.3638	-138.663	-18.4863
1793	-141.542	-86.0147	-182.484	-278.578	-125.516	-416.239	-104.294	-12.9273	-138.725	-18.7304
1794	-141.355	-85.9521	-185.364	-278.891	-125.704	-415.55	-103.387	-13.1464	-139.664	-18.4738
1795	-140.729	-85.8895	-183.548	-279.704	-125.704	-414.361	-102.964	-12.3012	-139.915	-18.7367
1796	-140.603	-85.8269	-179.855	-278.202	-125.391	-415.8	-102.589	-12.7394	-139.664	-18.6115
1797	-141.042	-85.9521	-181.482	-278.202	-125.329	-417.303	-103.215	-12.5516	-140.165	-18.6177
1798	-141.104	-86.4529	-180.105	-280.08	-126.581	-419.807	-102.698	-12.3012	-139.226	-18.5614
1799	-141.73	-86.2025	-180.543	-279.454	-126.205	-416.927	-103.481	-12.7394	-139.477	-18.5677
1800	-141.48	-86.5155	-183.047	-278.452	-125.642	-418.054	-103.183	-12.4577	-140.04	-18.937
1801	-141.542	-86.3277	-177.413	-280.017	-125.829	-418.931	-103.355	-11.7065	-139.602	-18.5927
1802	-141.417	-86.5781	-178.415	-279.141	-125.829	-418.618	-103.027	-13.209	-138.037	-18.6553
1803	-141.48	-86.2025	-182.046	-279.329	-125.391	-416.802	-102.385	-13.3029	-138.35	-18.5802
1804	-141.292	-86.4529	-178.916	-280.143	-126.643	-416.364	-103.246	-13.0838	-139.226	-18.6741
1805	-141.668	-86.2025	-184.612	-280.706	-125.454	-417.115	-103.152	-12.7394	-139.351	-18.793
1806	-142.043	-86.8286	-182.108	-279.579	-125.454	-419.244	-105.985	-13.1777	-138.913	-18.8181
1807	-140.979	-86.4529	-179.416	-279.141	-125.454	-416.865	-103.387	-12.5203	-139.477	-18.4738
1808	-140.729	-87.5172	-181.67	-278.703	-126.831	-417.303	-103.387	-12.8333	-139.602	-18.5489
1809	-141.48	-87.1416	-179.792	-279.141	-125.016	-419.682	-102.714	-12.176	-139.664	-18.7492
1810	-140.916	-87.3294	-183.298	-280.205	-125.016	-420.683	-102.495	-12.5829	-139.852	-18.6741
1811	-141.229	-87.1416	-180.355	-281.019	-126.455	-420.621	-103.105	-13.6785	-138.225	-19.3251
1812	-141.229	-87.6424	-180.042	-279.704	-125.892	-419.682	-103.528	-13.5533	-140.916	-18.7555
1813	-140.541	-87.705	-180.418	-281.019	-126.518	-420.433	-103.418	-13.7411	-138.162	-18.8368
1814	-140.854	-87.0164	-182.547	-279.579	-126.017	-422.311	-103.59	-11.863	-140.103	-19.4503
1815	-140.103	-87.705	-181.42	-281.207	-126.894	-424.189	-103.809	-12.5516	-139.101	-18.912
1816	-141.417	-87.3294	-183.548	-281.645	-127.019	-423.939	-103.981	-12.3638	-139.539	-18.6678
1817	-141.73	-87.8302	-188.744	-281.207	-126.643	-422.749	-104.091	-12.5203	-140.416	-18.6365
1818	-141.918	-86.8912	-181.608	-279.454	-125.391	-424.753	-104.216	-11.6752	-140.916	-18.599
1819	-141.542	-87.392	-181.795	-280.581	-127.019	-420.934	-104.498	-12.3638	-140.165	-18.7868
1820	-141.668	-87.2042	-191.499	-281.332	-127.582	-421.685	-104.373	-13.2403	-139.977	-18.6115
1821	-141.793	-87.5798	-194.691	-280.268	-126.205	-422.248	-104.42	-12.6142	-140.478	-18.912
1822	-141.981	-87.705	-192.751	-281.332	-127.645	-421.497	-103.825	-13.3342	-142.481	-18.8556
1823	-141.981	-87.705	-183.11	-281.332	-127.707	-422.311	-104.091	-12.9273	-141.981	-18.5614
1824	-141.042	-87.8302	-181.733	-280.456	-127.081	-423.187	-104.701	-12.2386	-142.294	-18.7993
1825	-141.355	-88.018	-184.237	-280.894	-126.831	-418.242	-105.719	-12.3951	-140.979	-18.7242
1826	-139.852	-88.018	-187.304	-278.515	-127.019	-420.183	-104.701	-13.1777	-142.043	-18.7054
1827	-141.355	-87.079	-180.794	-281.332	-127.645	-421.622	-103.95	-12.6455	-141.48	-18.7993
1828	-141.292	-88.3936	-183.861	-279.517	-128.146	-421.998	-104.326	-12.7081	-140.729	-18.5426
1829	-140.854	-88.0806	-189.746	-279.454	-127.144	-418.68	-105.108	-12.802	-140.478	-18.6052
1830	-139.79	-88.5814	-182.421	-279.454	-128.208	-423.062	-104.467	-12.7081	-141.981	-18.3861
1831	-140.791	-87.8302	-183.611	-281.958	-127.77	-421.184	-103.794	-12.3012	-141.793	-18.7617
1832	-141.668	-88.2058	-181.107	-280.268	-127.52	-421.935	-103.809	-12.4577	-140.666	-18.6803
1833	-140.916	-88.5814	-180.981	-280.017	-127.207	-420.558	-104.263	-12.6455	-140.541	-18.6052
1834	-141.48	-88.7066	-181.482	-280.831	-128.646	-423.313	-104.952	-12.4577	-139.977	-19.0434
1835	-141.229	-89.2074	-181.858	-280.33	-128.521	-430.574	-105.75	-13.1151	-140.729	-19.0434
1836	-140.603	-87.7676	-181.983	-280.643	-128.772	-424.314	-104.873	-12.4264	-140.603	-19.0372
1837	-140.228	-88.2684	-183.11	-280.518	-127.332	-428.446	-104.858	-13.2403	-141.229	-18.9308
1838	-140.29	-88.5188	-182.734	-280.956	-126.142	-426.568	-104.764	-13.3029	-141.417	-18.7742
1839	-141.355	-88.7692	-183.298	-282.208	-126.956	-427.069	-104.498	-14.1167	-140.541	-18.793
1840	-140.979	-89.3952	-182.296	-281.708	-126.831	-425.692	-105.124	-12.5829	-140.478	-18.8181
1841	-141.605	-88.018	-180.355	-281.082	-127.707	-429.761	-105.687	-13.3342	-140.916	-18.937
1842	-141.292	-89.3326	-181.107	-282.271	-128.333	-423.626	-105.124	-12.8646	-141.668	-18.8368
1843	-141.292	-88.644	-180.042	-280.268	-127.895	-426.818	-104.592	-12.5829	-141.292	-18.9495
1844	-140.29	-89.7082	-184.174	-280.706	-128.083	-424.94	-105.296	-12.7081	-140.791	-18.6991
1845	-141.73	-88.8318	-182.547	-280.956	-127.645	-424.252	-104.889	-12.7081	-140.603	-18.8619
1846	-141.355	-89.3952	-184.049	-280.769	-127.582	-425.754	-104.873	-12.2699	-140.416	-18.5677
1847	-140.416	-89.583	-183.611	-281.457	-127.269	-427.194	-104.639	-12.2699	-140.04	-18.8556
1848	-141.042	-89.7708	-182.046	-281.708	-127.332	-428.509	-105.875	-11.55	-140.729	-18.8306
1849	-141.73	-89.6456	-180.919	-280.894	-128.208	-428.008	-105.922	-12.4264	-140.353	-18.937
1850	-140.165	-89.8334	-180.981	-280.268	-127.895	-430.449	-104.467	-11.9256	-141.542	-18.6616
1851	-140.103	-89.7708	-183.298	-281.457	-128.772	-429.072	-104.78	-12.7081	-142.168	-18.7429
1852	-142.106	-90.0212	-182.672	-282.271	-130.337	-423.876	-105.296	-12.489	-140.979	-18.9433
1853	-141.355	-89.583	-185.238	-281.52	-128.646	-420.871	-105.891	-13.0212	-140.29	-18.7492
1854	-141.855	-89.896	-181.921	-279.767	-128.834	-421.81	-106.079	-11.7378	-139.164	-18.768
1855	-140.666	-89.3952	-180.856	-279.517	-127.958	-425.191	-105.781	-12.8646	-139.477	-18.8682
1856	-142.106	-89.583	-183.736	-281.708	-126.706	-424.189	-106.11	-12.3951	-141.668	-18.8556
1857	-140.979	-89.583	-186.553	-281.207	-126.581	-425.754	-105.327	-12.2073	-142.231	-18.9934
1858	-141.167	-89.2074	-185.364	-282.271	-125.892	-427.319	-105.171	-12.176	-142.481	-18.8619
1859	-141.417	-89.3326	-185.551	-281.582	-127.582	-427.194	-105.593	-12.6455	-142.607	-18.9308
1860	-142.607	-89.3326	-182.547	-280.956	-127.332	-425.066	-105.343	-12.7081	-141.355	-18.6553
1861	-142.106	-89.7708	-183.235	-282.334	-128.396	-429.135	-106.517	-12.2699	-142.544	-19.1561
1862	-141.292	-90.8977	-181.545	-281.019	-126.768	-421.56	-106.736	-12.9585	-142.231	-18.4988
1863	-141.355	-89.27	-181.67	-281.082	-126.956	-427.069	-106.532	-11.8943	-141.605	-18.8556
1864	-141.229	-89.896	-182.421	-283.523	-126.33	-426.443	-106.532	-13.1777	-142.607	-18.8869
1865	-141.355	-89.7708	-183.36	-282.647	-126.581	-422.061	-106.188	-12.4264	-142.669	-19.0059
1866	-141.605	-90.2716	-182.296	-283.21	-126.768	-433.392	-106.126	-12.8333	-142.857	-18.8368
1867	-140.603	-90.2716	-183.486	-281.645	-130.65	-420.245	-105.859	-12.176	-140.979	-18.8243
1868	-141.981	-90.4595	-182.672	-282.709	-127.833	-422.687	-106.172	-13.1777	-140.541	-18.6115
1869	-141.042	-90.8977	-182.985	-283.398	-127.269	-422.436	-106.36	-12.7707	-140.979	-18.5489
1870	-142.294	-90.5221	-182.734	-283.398	-126.393	-424.502	-105.515	-11.6752	-140.353	-18.6428
1871	-142.231	-90.5847	-181.67	-281.582	-128.208	-423.187	-106.423	-12.3638	-141.981	-18.6303
1872	-141.292	-90.4595	-182.922	-284.024	-127.645	-423.751	-106.548	-12.2386	-142.043	-19.1373
1873	-142.544	-90.5221	-182.484	-282.146	-128.271	-425.754	-106.642	-12.3325	-143.358	-18.8556
1874	-141.542	-90.5221	-183.11	-282.521	-128.271	-424.753	-106.126	-12.176	-143.045	-18.7555
1875	-141.605	-90.5221	-182.734	-281.708	-127.582	-426.067	-107.174	-12.2386	-142.794	-18.5364
1876	-142.043	-90.1464	-183.298	-282.584	-128.271	-424.377	-106.83	-11.8004	-141.793	-18.8181
1877	-141.355	-91.2107	-182.171	-283.147	-127.269	-424.001	-106.626	-12.8646	-141.918	-18.9871
1878	-142.544	-91.0229	-182.609	-281.833	-127.081	-427.757	-106.282	-12.9273	-141.73	-19.0247
1879	-142.356	-90.2716	-182.171	-282.208	-127.207	-426.505	-106.376	-12.4264	-143.17	-18.7304
1880	-142.419	-90.4595	-181.921	-282.584	-127.895	-425.128	-106.36	-12.489	-140.729	-19.2563
1881	-141.855	-90.8351	-184.362	-283.273	-126.518	-429.26	-107.08	-12.8333	-141.668	-19.4128
1882	-142.106	-91.0229	-184.362	-282.083	-128.709	-426.881	-106.673	-12.3325	-140.791	-19.2813
1883	-142.419	-91.2107	-183.36	-282.772	-127.457	-427.257	-106.673	-12.6142	-141.417	-19.056
1884	-141.855	-90.7099	-184.487	-284.024	-127.332	-428.196	-107.534	-12.4264	-142.794	-19.3314
1885	-141.918	-90.8977	-183.611	-282.772	-127.958	-426.756	-107.268	-12.802	-141.292	-18.7429
1886	-142.356	-91.5237	-184.237	-282.834	-127.269	-427.257	-106.877	-12.7707	-143.608	-18.8368
1887	-142.857	-91.2733	-183.611	-283.085	-129.21	-424.627	-107.612	-12.3012	-142.419	-18.7868
1888	-142.982	-90.6473	-184.299	-282.083	-128.396	-428.696	-108.238	-12.6142	-142.043	-19.1186
1889	-143.233	-91.0229	-182.922	-282.396	-128.521	-429.197	-106.501	-11.7691	-141.793	-19.1311
1890	-143.233	-91.1481	-182.985	-282.772	-128.646	-428.383	-106.955	-11.7691	-143.608	-18.9808
1891	-142.732	-91.2107	-182.359	-282.584	-127.833	-426.443	-107.44	-12.5203	-141.981	-18.9621
1892	-141.793	-91.7741	-182.985	-283.711	-127.081	-427.883	-107.597	-12.5516	-143.107	-18.7617
1893	-141.542	-91.9619	-182.609	-284.65	-128.02	-427.382	-107.237	-12.4264	-142.356	-18.7179
1894	-143.796	-91.7741	-183.36	-282.647	-128.083	-428.008	-106.986	-12.3638	-143.546	-18.937
1895	-143.233	-92.2123	-183.11	-283.648	-128.208	-426.067	-106.736	-13.1464	-142.294	-19.3502
1896	-142.794	-91.9619	-184.55	-282.897	-128.709	-427.507	-107.284	-12.5829	-143.045	-18.8243
1897	-142.794	-92.4001	-183.799	-283.899	-127.958	-426.192	-106.501	-12.3325	-143.295	-18.649
1898	-143.045	-92.5253	-183.924	-284.65	-128.709	-426.255	-107.174	-12.2386	-143.671	-18.6177
1899	-143.608	-92.9635	-184.863	-284.274	-128.834	-428.196	-106.47	-12.0821	-141.605	-18.7868
1900	-143.671	-91.8993	-184.237	-285.026	-128.772	-429.009	-106.376	-13.1151	-142.043	-18.6177
1901	-143.796	-92.0871	-183.673	-283.21	-128.772	-425.191	-106.423	-12.9273	-141.48	-18.6052
1902	-142.732	-91.5863	-185.551	-283.773	-129.648	-425.379	-105.797	-13.1464	-141.981	-18.6616
1903	-143.358	-92.3375	-184.237	-282.772	-129.273	-430.074	-106.814	-12.2699	-144.798	-18.6616
1904	-142.294	-91.8993	-184.425	-283.711	-128.396	-427.131	-106.532	-12.489	-141.73	-18.5927
1905	-143.921	-92.0245	-183.924	-284.65	-129.273	-427.82	-106.423	-12.802	-143.546	-18.6866
1906	-143.984	-92.1497	-183.736	-283.147	-129.648	-427.507	-107.315	-13.2403	-144.047	-18.8181
1907	-142.982	-90.6473	-183.673	-281.708	-129.711	-427.507	-105.468	-13.3029	-142.419	-18.7617
1908	-143.546	-91.7115	-184.362	-284.149	-128.959	-433.204	-106.877	-12.3325	-142.043	-19.0309
1909	-142.857	-91.6489	-184.675	-284.713	-129.773	-429.448	-107.018	-12.896	-140.729	-18.5927
1910	-142.669	-92.2123	-183.173	-283.836	-128.959	-433.955	-107.816	-12.5829	-142.356	-18.5113
1911	-142.92	-92.1497	-184.988	-284.149	-129.711	-429.698	-107.55	-13.209	-141.73	-18.6303
1912	-142.92	-91.9619	-184.237	-282.834	-128.709	-429.948	-106.47	-12.0508	-143.42	-18.7304
1913	-142.794	-91.8367	-185.739	-284.775	-129.398	-428.947	-107.315	-12.6142	-142.669	-18.8494
1914	-142.92	-92.4001	-185.176	-284.4	-130.337	-428.509	-106.924	-12.5829	-143.045	-18.5802
1915	-143.42	-92.5879	-184.675	-282.834	-129.523	-427.883	-107.033	-13.0525	-142.669	-18.5802
1916	-143.358	-91.0229	-184.237	-283.273	-128.646	-426.505	-106.971	-12.6142	-142.043	-18.48
1917	-144.422	-92.4627	-184.112	-282.834	-130.274	-427.131	-107.753	-13.1777	-142.294	-18.7179
1918	-144.234	-93.0261	-185.802	-283.523	-129.022	-429.698	-108.035	-13.4281	-140.541	-18.5802
1919	-144.61	-93.0887	-186.741	-285.965	-129.335	-428.822	-107.831	-13.9915	-141.668	-18.6929
1920	-143.233	-93.7773	-185.113	-285.526	-130.399	-427.444	-108.285	-14.0228	-141.605	-18.5739
1921	-143.984	-92.5253	-185.238	-284.838	-129.398	-425.379	-108.317	-12.8333	-140.478	-18.599
1922	-144.36	-95.1546	-185.426	-285.777	-130.086	-423.876	-108.52	-12.3012	-141.355	-18.6991
1923	-144.234	-94.5286	-186.052	-284.587	-128.834	-428.196	-107.675	-12.5203	-141.042	-18.6741
1924	-142.794	-92.4627	-186.052	-286.716	-130.963	-427.444	-107.894	-12.6455	-141.73	-18.6303
1925	-144.297	-94.2782	-186.49	-285.339	-131.338	-427.757	-106.971	-12.7707	-141.542	-18.7429
1926	-144.297	-92.3375	-185.739	-284.337	-130.775	-427.069	-107.941	-12.7707	-141.73	-19.0873
1927	-144.86	-93.8399	-185.113	-285.339	-131.213	-427.507	-107.331	-12.1447	-141.167	-18.5364
1928	-143.859	-94.6538	-185.927	-284.4	-129.648	-428.196	-108.051	-12.802	-140.791	-18.7868
1929	-143.608	-95.2798	-186.49	-285.088	-130.149	-427.257	-108.176	-13.0838	-140.979	-19.1812
1930	-144.673	-93.5895	-185.864	-286.591	-129.273	-429.823	-107.597	-12.489	-142.294	-18.5739
1931	-144.61	-93.0887	-185.864	-285.902	-129.899	-429.26	-107.612	-12.6768	-141.793	-18.6303
1932	-143.42	-93.7147	-185.677	-285.965	-130.838	-428.696	-107.002	-13.1777	-142.669	-18.6115
1933	-143.733	-93.3391	-185.176	-285.026	-130.274	-427.131	-108.254	-12.5516	-142.669	-18.7617
1934	-143.921	-92.9009	-186.741	-284.9	-130.024	-426.568	-108.223	-12.3951	-140.603	-18.9057
1935	-144.485	-91.3985	-186.49	-286.152	-131.651	-426.192	-108.129	-13.4281	-140.979	-19.5756
1936	-144.735	-92.2123	-187.116	-285.965	-130.587	-425.754	-108.958	-12.5516	-142.481	-18.9808
1937	-144.735	-92.4627	-187.68	-287.154	-130.525	-427.194	-108.692	-12.9273	-141.981	-18.8056
1938	-144.297	-92.9635	-185.99	-285.088	-130.274	-428.008	-108.536	-12.4577	-142.231	-18.649
1939	-144.047	-93.2765	-185.927	-285.276	-130.838	-426.944	-108.332	-13.1464	-140.791	-18.6303
1940	-144.673	-92.4627	-187.116	-286.027	-131.213	-428.196	-108.301	-13.2716	-140.979	-19.081
1941	-144.36	-91.3985	-186.616	-285.965	-130.9	-429.009	-107.878	-13.1464	-141.793	-19.1749
1942	-144.798	-91.3985	-187.054	-287.217	-130.587	-428.822	-108.567	-13.0838	-141.355	-19.3502
1943	-144.547	-92.7757	-187.304	-286.591	-130.399	-428.822	-108.99	-13.0838	-141.542	-19.0121
1944	-143.483	-92.2749	-187.054	-286.778	-131.651	-428.822	-108.677	-12.9899	-143.358	-18.9871
1945	-143.42	-91.7741	-186.803	-285.902	-131.464	-428.822	-109.13	-11.8317	-141.918	-18.8181
1946	-144.422	-92.8383	-186.49	-285.965	-130.963	-428.446	-109.068	-12.5516	-140.541	-18.8368
1947	-143.608	-92.4627	-186.929	-286.716	-131.839	-428.133	-108.63	-12.8333	-141.355	-18.8807
1948	-143.733	-91.3359	-188.619	-286.403	-130.399	-428.571	-108.927	-12.5829	-141.042	-19.6131
1949	-144.422	-91.8367	-187.555	-287.717	-130.65	-429.51	-109.021	-12.7394	-142.043	-19.3377
1950	-144.36	-92.5253	-187.492	-286.152	-129.961	-427.757	-108.974	-13.0525	-142.794	-18.9683
1951	-143.42	-92.2123	-187.68	-288.469	-131.213	-428.822	-108.004	-12.3012	-142.043	-19.0372
1952	-143.295	-92.4627	-187.993	-285.714	-131.526	-428.07	-107.863	-13.3029	-142.732	-19.0873
1953	-144.673	-91.8367	-186.678	-287.843	-132.966	-428.07	-107.471	-12.6768	-143.358	-18.9746
1954	-143.546	-92.6505	-185.614	-287.404	-131.964	-429.573	-108.348	-13.2403	-143.107	-19.3752
1955	-144.297	-92.4001	-186.553	-286.152	-132.09	-430.074	-109.146	-13.4281	-143.483	-19.6632
1956	-144.86	-92.2123	-187.742	-288.969	-132.277	-431.138	-107.894	-12.7394	-142.607	-19.707
1957	-144.86	-92.7757	-188.995	-285.464	-131.213	-427.507	-109.177	-13.1464	-141.981	-18.9934
1958	-145.674	-92.6505	-187.555	-288.281	-132.778	-429.948	-108.473	-12.6455	-144.422	-19.2062
1959	-144.673	-91.8367	-187.179	-287.655	-132.215	-428.571	-108.473	-13.1464	-143.671	-19.2062
1960	-144.735	-91.3985	-188.619	-288.531	-131.401	-430.074	-108.849	-12.802	-144.86	-19.2062
1961	-145.925	-92.1497	-187.805	-287.217	-132.716	-431.451	-108.364	-13.0212	-143.859	-19.25
1962	-145.612	-92.9635	-188.807	-287.467	-132.465	-430.324	-108.598	-13.2716	-142.544	-19.1436
1963	-145.424	-92.4627	-188.369	-288.218	-132.34	-428.822	-108.833	-13.1151	-144.36	-18.7868
1964	-144.422	-92.5253	-188.494	-289.658	-132.903	-428.509	-108.395	-12.8646	-142.607	-18.8494
1965	-144.047	-91.3985	-188.306	-286.465	-133.467	-426.505	-108.786	-12.7081	-142.419	-18.7054
1966	-145.173	-92.5253	-188.807	-287.78	-133.905	-429.26	-108.426	-12.5516	-143.107	-18.7179
1967	-144.798	-92.2749	-187.805	-287.655	-132.59	-431.013	-108.849	-13.4281	-143.045	-18.6866
1968	-144.86	-92.6505	-189.057	-287.843	-133.78	-428.696	-108.614	-14.3045	-142.732	-18.7116
1969	-144.485	-92.8383	-187.742	-288.093	-134.343	-428.07	-109.052	-12.802	-143.233	-18.8118
1970	-145.799	-93.0261	-187.742	-287.905	-133.404	-428.571	-108.019	-12.6768	-143.358	-18.6803
1971	-144.422	-92.4627	-188.932	-288.156	-131.151	-429.698	-107.706	-13.5533	-142.794	-18.8056
1972	-144.36	-93.0261	-187.93	-288.907	-132.027	-429.009	-107.722	-13.9602	-141.793	-18.937
1973	-145.549	-92.8383	-187.492	-287.655	-132.215	-429.823	-108.489	-12.8646	-142.92	-18.6991
1974	-144.923	-93.0261	-188.494	-288.531	-133.279	-427.319	-109.037	-13.3029	-142.794	-18.5551
1975	-144.673	-93.2139	-188.369	-289.658	-132.716	-429.51	-108.63	-13.3968	-142.794	-18.6866
1976	-145.549	-93.1513	-189.057	-288.844	-132.778	-428.759	-108.88	-13.1464	-142.794	-18.7742
1977	-145.549	-92.9635	-187.993	-288.343	-132.59	-428.884	-108.27	-13.3968	-143.859	-18.9683
1978	-145.799	-92.7757	-188.306	-288.093	-131.464	-426.881	-107.941	-13.3029	-144.36	-18.6365
1979	-145.549	-92.2123	-187.304	-288.469	-133.216	-427.945	-108.739	-12.8333	-143.546	-18.5051
1980	-145.862	-92.2749	-188.932	-289.095	-133.029	-428.133	-107.988	-13.209	-144.422	-18.8807
1981	-145.862	-92.2123	-188.682	-288.343	-133.592	-425.942	-109.115	-12.6142	-144.172	-18.9433
1982	-145.799	-92.7757	-188.055	-289.157	-132.841	-429.635	-108.927	-13.1151	-143.921	-18.6616
1983	-145.486	-92.9009	-188.494	-287.78	-133.842	-429.009	-108.927	-13.1777	-143.733	-18.7555
1984	-145.612	-94.0278	-188.306	-290.034	-132.966	-432.39	-108.567	-13.5533	-144.485	-18.8744
1985	-145.987	-93.2765	-187.868	-289.157	-133.154	-428.884	-109.772	-13.1777	-143.671	-18.8807
1986	-145.549	-92.7757	-187.617	-289.47	-133.78	-429.948	-109.099	-12.8646	-143.733	-18.8181
1987	-144.673	-92.8383	-188.995	-291.035	-133.279	-431.138	-108.786	-13.3029	-143.107	-18.8243
1988	-144.923	-93.0261	-188.369	-288.531	-132.528	-429.26	-109.115	-13.1464	-143.358	-18.7868
1989	-146.05	-94.153	-188.431	-289.783	-133.342	-431.138	-109.537	-12.8646	-143.921	-18.8932
1990	-144.986	-93.2139	-188.055	-289.846	-133.529	-431.952	-108.567	-13.3968	-144.234	-19.2563
1991	-145.737	-93.7147	-188.055	-290.159	-134.343	-431.639	-108.708	-13.4594	-144.798	-19.0184
1992	-146.488	-93.2765	-188.869	-289.783	-133.78	-428.509	-109.052	-12.8333	-145.737	-18.6365
1993	-146.613	-93.1513	-188.869	-290.973	-134.531	-430.7	-109.193	-13.1151	-145.424	-18.6866
1994	-145.799	-93.1513	-189.934	-288.406	-133.905	-428.634	-109.584	-13.4281	-144.172	-18.4738
1995	-145.111	-93.7147	-188.869	-291.661	-134.218	-427.382	-108.457	-12.6455	-145.424	-18.7116
1996	-145.612	-93.7773	-189.558	-290.597	-133.216	-428.884	-108.457	-12.802	-143.796	-18.793
1997	-145.549	-93.8399	-189.808	-290.597	-134.406	-432.014	-108.958	-12.4577	-144.61	-18.624
1998	-146.613	-93.7773	-188.682	-290.597	-133.905	-433.266	-108.551	-12.6455	-145.236	-18.6803
1999	-146.05	-94.0904	-189.871	-289.095	-134.281	-433.705	-108.786	-12.896	-145.799	-18.8056
[truncated: 12,200 more rows]

## Sheet: A11sD20mV
time in ms	1	2	3	4	5	6	7	9*	10*	11		*9, 10 without deactivation
1	-1.12683	0.500814	0.438212	0.75122	0.500814	-0.313008	0.75122	1.03293	-1.62764	-0.169025
2	-0.939025	0.438212	0.563415	0.626017	0.75122	-0.313008	0.876424	0.907725	-2.44147	-0.194065
3	-1.43984	0.438212	0.688619	0	1.18943	-0.37561	1.28333	1.69025	-1.81545	-0.162764
4	-0.876424	0.563415	0.688619	0.688619	1.00163	-0.313008	0.532114	1.59634	-1.94065	-0.175285
5	-1.25203	0.438212	0.813822	0.813822	1.62764	-0.813822	0.547765	0.782521	-1.43984	-0.169025
6	-0.876424	0.500814	0.563415	0.939025	1.31464	-0.438212	0.939025	0.71992	-1.62764	-0.131464
7	-1.12683	0.813822	0.626017	1.12683	0.813822	-0.438212	1.29899	0.876424	-1.81545	-0.175285
8	-1.43984	0.939025	0.813822	0.688619	1.56504	-1.06423	0.579066	0.532114	-1.87805	-0.181545
9	-1.06423	0.37561	0.75122	1.18943	0.75122	-0.688619	0.860773	0.845123	-1.87805	-0.256667
10	-1.18943	0.438212	1.06423	1.25203	1.31464	-1.00163	0.688619	0.71992	-1.25203	-0.206586
11	-1.00163	1.06423	0.876424	0.813822	1.37724	-0.626017	0.923375	0.469513	-2.25366	-0.187805
12	-0.626017	1.06423	1.18943	0.626017	1.12683	-0.563415	0.73557	0.626017	-2.06586	-0.118943
13	-1.06423	0.626017	0.813822	0.75122	0.876424	-0.250407	0.594716	0.500814	-2.62927	-0.106423
14	-1.00163	0.939025	1.12683	1.12683	1.25203	-0.250407	0.453862	0.907725	-2.37886	-0.131464
15	-0.75122	0.500814	0.626017	0.688619	0.626017	0.125203	1.22073	0.281708	-2.12846	-0.169025
16	-0.626017	0.75122	0.250407	1.25203	1.00163	-0.438212	0.845123	1.09553	-2.75447	-0.187805
17	-0.500814	0.563415	0.500814	1.12683	1.81545	0	0.688619	1.72155	-2.62927	-0.225366
18	-0.688619	0.813822	0.500814	1.31464	0.813822	-0.500814	0.672968	1.28333	-1.62764	-0.187805
19	-0.75122	0.500814	0.563415	0.37561	0.75122	0	0.500814	0.281708	-2.25366	-0.156504
20	-0.563415	0.500814	0.563415	0.250407	0.626017	-0.626017	0.782521	0.876424	-2.37886	-0.169025
21	-1.12683	0.563415	0.626017	1.00163	1.06423	-0.187805	0.297358	0.438212	-2.25366	-0.206586
22	-0.563415	-0.313008	0.939025	0.75122	1.06423	-0.313008	0.344309	0.37561	-1.62764	-0.225366
23	-0.626017	0.500814	0.876424	0.939025	0.876424	-0.0626017	0.219106	1.15813	-2.50407	-0.231626
24	-0.626017	0.563415	0.688619	0.75122	0.37561	-0.125203	1.15813	0.657318	-2.12846	-0.162764
25	-0.75122	0.313008	0.563415	0.876424	1.18943	-0.500814	1.04858	0.594716	-1.50244	-0.175285
26	-0.813822	0.75122	0.500814	0.125203	1.37724	-0.37561	0.422561	1.03293	-1.81545	-0.175285
27	-0.876424	0	0.75122	1.00163	0.500814	-0.438212	0.485163	0.75122	-2.06586	-0.181545
28	-0.563415	0.313008	0.75122	1.18943	1.43984	-0.438212	0.813822	1.53374	-1.94065	-0.206586
29	-0.563415	0.939025	1.00163	0.438212	1.12683	-0.125203	0.500814	1.00163	-2.44147	-0.143984
30	-0.438212	0.876424	1.18943	1.12683	0.626017	-0.313008	0.829472	1.03293	-1.81545	-0.225366
31	-0.313008	0.313008	0.563415	0.876424	0.939025	-0.37561	0.532114	0.845123	-2.25366	-0.150244
32	0	0.75122	0.813822	1.12683	0.813822	-0.313008	1.15813	1.12683	-2.31626	-0.156504
33	-0.250407	0.75122	1.00163	1.25203	1.50244	0.125203	0.610367	1.62764	-2.37886	-0.125203
34	-0.500814	0.939025	1.18943	0.563415	0.37561	-0.500814	0.704269	0.657318	-2.19106	-0.075122
35	0.313008	0.313008	0.75122	1.62764	0.626017	-0.250407	0.672968	0.500814	-2.81708	-0.187805
36	-0.125203	0.688619	0.876424	1.00163	0.688619	0.37561	0.939025	0.876424	-2.06586	-0.169025
37	-0.250407	0.688619	0.813822	0.813822	1.00163	0.187805	0.829472	1.18943	-2.12846	-0.0626017
38	-0.438212	0.313008	1.00163	0.500814	0.438212	0.0626017	0.391261	0.939025	-2.19106	-0.131464
39	-0.125203	0.563415	0.688619	0.313008	0.37561	-0.125203	0.657318	1.15813	-2.62927	-0.118943
40	-0.688619	0.250407	0.250407	0.313008	0.438212	0	0.954676	1.25203	-2.31626	-0.118943
41	-0.125203	0.688619	0.626017	0.688619	0.563415	-0.313008	0.438212	1.18943	-2.00325	-0.200325
42	-0.37561	0.37561	0.500814	0.939025	0.626017	-0.37561	0.672968	1.37724	-2.19106	-0.100163
43	-0.939025	0.187805	0.37561	0.37561	1.00163	0	0.688619	0.406911	-1.69025	-0.156504
44	-0.500814	0.688619	0.876424	0.939025	0.939025	-0.563415	1.50244	0.500814	-2.06586	-0.212846
45	-0.37561	0.250407	0.813822	0.563415	1.06423	-0.688619	0.626017	1.43984	-2.12846	-0.162764
46	-0.500814	0.250407	0.688619	0.250407	0.939025	-0.688619	0.610367	0.813822	-2.75447	-0.187805
47	-0.37561	0.563415	1.18943	0.313008	1.12683	-0.438212	1.12683	0.594716	-2.31626	-0.231626
48	-0.688619	0.313008	0.876424	0.75122	1.31464	-0.876424	0.939025	0.500814	-1.81545	-0.118943
49	0	0.438212	0.876424	1.37724	1.31464	-0.37561	1.12683	1.28333	-2.19106	-0.200325
50	0.313008	0.626017	1.18943	0.438212	1.31464	-0.313008	0.923375	0.626017	-1.81545	-0.200325
51	-0.187805	0.688619	0.876424	0.563415	1.25203	-0.37561	0.610367	1.65894	-2.12846	-0.175285
52	-0.313008	1.00163	1.06423	0.876424	1.12683	-0.313008	0.594716	0.970326	-1.94065	-0.143984
53	0.125203	0.813822	0.688619	0.876424	0.626017	-0.187805	0.923375	0.939025	-2.06586	-0.137724
54	0.0626017	0.813822	0.688619	0.939025	0.876424	-0.250407	0.71992	0.594716	-1.81545	-0.100163
55	0.187805	0.626017	0.939025	1.69025	1.12683	-0.438212	0.406911	0.657318	-2.44147	-0.175285
56	0.37561	0.563415	0.876424	1.25203	1.62764	-0.125203	0.970326	0.75122	-1.94065	-0.137724
57	-0.438212	0.500814	0.626017	1.25203	1.87805	-0.313008	0.641667	1.65894	-2.19106	-0.106423
58	-0.125203	0.688619	0.563415	1.06423	1.25203	0	0.594716	0.657318	-2.37886	-0.131464
59	-0.125203	0.688619	0.563415	0.626017	1.43984	-0.313008	0.328659	1.03293	-1.81545	-0.206586
60	-0.187805	0.37561	0.563415	1.00163	0.688619	-0.313008	0.845123	0.563415	-2.44147	-0.118943
61	-0.438212	0.563415	0.626017	0.813822	0.563415	-0.37561	0.704269	0.688619	-2.00325	-0.194065
62	-0.313008	0.75122	0.813822	0.438212	0.75122	-0.250407	0.704269	0.657318	-1.81545	-0.150244
63	-0.0626017	-0.0626017	0.688619	0.939025	1.00163	-0.438212	0.657318	1.37724	-1.25203	-0.225366
64	-0.0626017	0.688619	0.688619	0.500814	1.62764	-0.500814	0.594716	0.813822	-2.00325	-0.150244
65	-0.187805	0.313008	0.939025	0.876424	1.00163	-0.187805	0.704269	0.469513	-2.56667	-0.200325
66	-0.37561	0.500814	0.626017	-0.187805	1.06423	-0.313008	0.453862	0.813822	-2.25366	-0.256667
67	-0.0626017	0.688619	0.939025	1.00163	1.06423	-0.626017	0.704269	1.09553	-2.25366	-0.206586
68	-0.37561	0.813822	1.06423	0.75122	1.37724	-0.438212	0.203456	1.37724	-2.12846	-0.219106
69	0.125203	0.313008	1.00163	0.75122	1.43984	-0.125203	0.563415	1.25203	-2.25366	-0.175285
70	0.187805	0.500814	1.06423	0.813822	1.69025	-0.563415	0.954676	-0.0626017	-1.56504	-0.206586
71	-0.125203	0.688619	0.813822	1.69025	1.62764	-0.250407	0.876424	1.18943	-2.69187	-0.187805
72	-0.0626017	0.688619	0.813822	1.00163	1.50244	-0.125203	0.672968	0.782521	-2.00325	-0.200325
73	-0.313008	0.75122	0.626017	1.62764	1.12683	-0.0626017	0.829472	1.00163	-2.19106	-0.137724
74	0	0.626017	0.939025	0.876424	1.06423	-0.37561	0.344309	1.18943	-2.00325	-0.118943
75	0.250407	0.626017	0.563415	1.56504	0.563415	0.125203	0.313008	1.25203	-2.44147	-0.118943
76	0.250407	0.688619	0.939025	0.939025	1.50244	-0.250407	0.923375	1.09553	-2.31626	-0.106423
77	0.125203	0.688619	0.813822	1.18943	0.626017	-0.500814	0.313008	0.532114	-1.37724	-0.0626017
78	-0.0626017	0.563415	0.688619	0.563415	1.43984	-0.0626017	0.500814	0.563415	-2.25366	-0.162764
79	-0.0626017	0.37561	0.37561	1.12683	0.813822	-0.37561	0.422561	0.813822	-2.19106	-0.175285
80	-0.250407	0.313008	0.813822	0.500814	0.939025	-0.250407	0.939025	1.00163	-2.31626	-0.187805
81	-0.187805	0.626017	0.563415	0.75122	1.50244	-0.0626017	0.860773	0.876424	-2.25366	-0.112683
82	-0.125203	0.250407	0.37561	0.563415	1.06423	-0.37561	0.37561	1.18943	-1.62764	-0.137724
83	-0.0626017	0.187805	0.813822	0.75122	0.688619	-0.187805	0.547765	1.25203	-1.43984	-0.212846
84	-0.500814	0.500814	0.563415	0.250407	1.06423	-0.438212	0.438212	1.34594	-2.19106	-0.187805
85	-0.125203	0.813822	0.37561	0.813822	0.876424	-0.37561	0.657318	0.563415	-2.37886	-0.187805
86	0.0626017	0.313008	0.563415	0.563415	1.25203	-0.250407	0.469513	1.00163	-2.56667	-0.187805
87	-0.313008	0.438212	0.688619	1.00163	0.939025	0.0626017	1.14248	1.15813	-1.75285	-0.143984
88	0.250407	0.626017	0.688619	1.18943	1.43984	-0.125203	0.907725	0.782521	-2.62927	-0.225366
89	-0.250407	0.876424	0.813822	0.876424	1.18943	-0.626017	0.892074	1.06423	-1.94065	-0.237886
90	-0.37561	0.876424	0.75122	1.06423	1.37724	-0.313008	1.22073	0.813822	-2.12846	-0.156504
91	0.187805	0.313008	0.75122	1.00163	1.12683	-0.313008	0.657318	1.09553	-2.94228	-0.143984
92	0.250407	0.876424	1.00163	0.563415	1.62764	-0.125203	1.11118	0.688619	-2.06586	-0.156504
93	0.313008	0.626017	1.12683	1.06423	1.50244	-0.626017	0.813822	0.532114	-3.00488	-0.0626017
94	0	0.500814	1.31464	1.18943	0.813822	0	0.328659	0.438212	-2.44147	-0.131464
95	0.563415	0.626017	0.813822	1.06423	0.75122	-0.0626017	0.438212	1.62764	-2.44147	-0.143984
96	-0.125203	0.438212	0.626017	1.43984	0.813822	-0.438212	0.500814	1.40854	-2.87968	-0.143984
97	-0.0626017	0.0626017	0.75122	1.12683	0.876424	-0.125203	0.71992	0.71992	-2.50407	-0.075122
98	0	0.75122	1.25203	0.688619	0.939025	-0.250407	0.71992	0.782521	-1.69025	-0.100163
99	0.500814	0.0626017	0.626017	1.37724	1.18943	-0.75122	0.203456	1.06423	-2.37886	-0.162764
100	0	0.37561	0.125203	0.939025	0.688619	-0.0626017	0.829472	0.907725	-2.00325	-0.125203
101	0.250407	0	0.563415	0.626017	1.43984	-0.438212	0.281708	1.31464	-1.50244	-0.143984
102	-0.125203	0.187805	0.438212	0.939025	0.438212	-0.37561	0.344309	0.626017	-2.25366	-0.187805
103	0	0.37561	0.500814	1.18943	0.688619	-0.313008	0.563415	0.563415	-2.44147	-0.162764
104	-0.37561	0.37561	0.500814	0.250407	0.939025	-0.500814	0.516464	0.626017	-2.69187	-0.187805
105	-0.0626017	0.626017	0.313008	1.06423	1.18943	-0.125203	0.829472	1.18943	-2.81708	-0.175285
106	-0.125203	0.626017	0.75122	1.31464	1.69025	-0.187805	0.939025	1.06423	-2.37886	-0.206586
107	0.37561	0	0.438212	0.939025	1.00163	-0.75122	0.892074	1.31464	-2.06586	-0.200325
108	0.37561	0.75122	0.939025	0.688619	1.00163	-0.313008	0.829472	0.845123	-1.75285	-0.169025
109	-0.0626017	0.688619	0.626017	0.876424	0.688619	-0.187805	0.923375	1.06423	-2.62927	-0.212846
110	0.250407	0.500814	0.939025	0.688619	2.00325	-0.438212	0.845123	0.657318	-2.00325	-0.162764
111	0.187805	0.563415	1.18943	1.43984	1.12683	-1.00163	0.688619	1.65894	-2.62927	-0.156504
112	0.187805	0.626017	0.75122	1.18943	0.37561	-0.626017	0.829472	0.532114	-2.75447	-0.0563415
113	-0.125203	0.438212	1.31464	0.939025	1.12683	-0.37561	0.563415	0.313008	-2.69187	-0.0438212
114	0.250407	0.563415	0.75122	0.75122	1.12683	-0.37561	0.626017	0.813822	-3.00488	-0.169025
115	0.187805	0.500814	1.06423	0.939025	0.626017	-0.0626017	0.594716	1.15813	-2.44147	-0.156504
116	0.500814	0.438212	0.688619	1.00163	1.06423	-0.0626017	0.641667	1.34594	-2.87968	-0.169025
117	0.500814	0.563415	1.00163	1.31464	0.688619	-0.250407	0.156504	0.0939025	-2.56667	-0.075122
118	0.688619	0.250407	0.250407	0.876424	1.37724	-0.313008	0.876424	0.970326	-2.06586	-0.137724
119	0.250407	0.37561	0.438212	0.939025	1.18943	-0.500814	0.438212	1.00163	-2.56667	-0.075122
120	0.37561	0.37561	0.438212	0.626017	0.939025	-0.688619	0.610367	1.03293	-2.19106	-0.125203
121	0.187805	0.187805	0.438212	0.813822	0.688619	-0.313008	0.438212	0.71992	-1.56504	-0.143984
122	0	0	0.563415	0.75122	0.688619	-0.688619	0.563415	1.00163	-3.00488	-0.118943
123	0.37561	0.563415	0.688619	0.813822	1.43984	-0.688619	0.71992	0.281708	-1.81545	-0.169025
124	-0.0626017	0.626017	0.37561	1.18943	0.876424	-0.250407	0.954676	0.71992	-2.12846	-0.225366
125	-0.187805	0.313008	0.313008	0.500814	1.69025	-0.626017	0.954676	0.970326	-2.31626	-0.137724
126	0.37561	0.688619	0.813822	0.75122	0.939025	-1.12683	0.704269	0.469513	-2.12846	-0.150244
127	-0.187805	0.125203	0.626017	0.626017	1.18943	-0.438212	0.406911	1.59634	-2.12846	-0.262927
128	0.250407	0.688619	1.00163	0.75122	1.43984	0	0.75122	1.31464	-2.62927	-0.219106
129	0.187805	0.626017	0.813822	1.18943	0.438212	-0.438212	1.14248	0.970326	-1.56504	-0.169025
130	0.37561	0.563415	0.75122	0.939025	1.37724	-0.187805	0.594716	0.876424	-2.50407	-0.169025
131	0.187805	0.37561	0.626017	0.37561	1.43984	-0.37561	0.798172	0.594716	-2.75447	-0.0813822
132	0	0.876424	1.18943	0.688619	0.75122	-0.313008	1.12683	1.31464	-2.00325	-0.150244
133	0.250407	0.688619	0.37561	1.50244	1.62764	-0.313008	0.657318	1.15813	-2.56667	-0.075122
134	0.37561	0.187805	1.06423	0.563415	0.876424	-0.187805	0.35996	1.28333	-2.50407	-0.187805
135	0.500814	0.313008	0.500814	1.00163	0.939025	0	0.923375	1.06423	-2.12846	-0.0939025
136	0.688619	0.626017	0.75122	1.00163	1.12683	0	0.672968	0.500814	-3.06748	-0.075122
137	0.187805	0.313008	0.876424	0.813822	1.06423	-0.37561	0.0939025	1.25203	-2.31626	-0.131464
138	0.563415	0.563415	0.876424	1.06423	1.25203	-0.438212	0.234756	0.469513	-1.75285	-0.156504
139	0.500814	0.563415	0.563415	0.563415	1.06423	0.187805	0.219106	0.688619	-2.37886	-0.150244
140	0.250407	0.563415	0.37561	0.75122	1.25203	-0.626017	0.954676	0.563415	-2.50407	-0.206586
141	0	0.250407	0.37561	0.939025	0.563415	-0.0626017	0.35996	1.31464	-2.31626	-0.143984
142	0.187805	0.313008	0.500814	1.06423	1.12683	-0.688619	0.422561	1.72155	-2.44147	-0.206586
143	0.125203	0.37561	0.876424	0.438212	0.688619	-0.438212	0.657318	1.31464	-2.56667	-0.200325
144	-0.0626017	0.187805	0.939025	0.813822	1.06423	-0.500814	0.688619	0.71992	-2.19106	-0.194065
145	-0.0626017	0.125203	0.688619	0.813822	0.876424	-0.500814	0.234756	0.532114	-1.69025	-0.162764
146	0.0626017	0.37561	0.813822	0.75122	1.37724	-0.75122	0.485163	0.532114	-2.06586	-0.175285
147	-0.125203	0.438212	0.876424	1.06423	1.00163	-1.12683	0.563415	1.09553	-1.81545	-0.175285
148	-0.125203	0.75122	0.939025	0.500814	0.626017	-0.438212	0.704269	0.688619	-2.00325	-0.118943
149	0.438212	0.37561	1.00163	1.00163	0.876424	0.187805	0.73557	1.12683	-2.56667	-0.175285
150	0.563415	0.500814	0.939025	0.563415	0.876424	-0.626017	0.939025	0.626017	-2.06586	-0.200325
151	0.438212	0.37561	0.813822	0.688619	0.500814	-0.75122	0.985977	0.438212	-1.87805	-0.212846
152	0.438212	0.939025	1.12683	0.626017	1.00163	-0.37561	0.829472	0.907725	-2.62927	-0.131464
153	0.563415	0.813822	1.06423	0.313008	1.37724	-0.500814	0.594716	0.939025	-2.87968	-0.175285
154	0.75122	0.939025	0.75122	0.813822	1.94065	-0.563415	0.0626017	0.939025	-2.75447	-0.156504
155	0.563415	0.75122	1.12683	1.69025	1.25203	-0.125203	0.266057	0.939025	-2.44147	-0.143984
156	0.75122	0.438212	0.688619	0.813822	1.18943	-0.125203	0.672968	0.71992	-2.25366	-0.0688619
157	0.438212	0.438212	0.688619	0.813822	1.18943	-0.37561	0.469513	0.532114	-2.25366	-0.125203
158	0.563415	0.500814	0.250407	0.626017	0.626017	-0.187805	0.37561	0.532114	-2.25366	-0.0876424
159	0.626017	0.626017	0.563415	1.00163	0.626017	-0.0626017	0.37561	0.594716	-3.25529	-0.143984
160	0.125203	1.00163	0.688619	0.438212	0.250407	0.0626017	0.297358	0.939025	-2.62927	-0.0626017
161	0.438212	0	0.438212	0.438212	1.25203	-0.187805	0.406911	0.594716	-2.37886	-0.0500814
162	0.125203	0	0.500814	1.06423	0.500814	-0.563415	0.704269	0.813822	-1.56504	-0.169025
163	0.626017	0.187805	0.876424	0.626017	1.06423	-0.187805	0.563415	1.62764	-2.37886	-0.156504
164	0.187805	0.75122	0.563415	0.75122	1.18943	0.0626017	0.266057	1.47114	-2.31626	-0.169025
165	0.37561	0.37561	0.813822	0.187805	0.939025	-0.75122	0.469513	1.15813	-1.50244	-0.212846
166	0.313008	0.37561	0.37561	0.438212	1.00163	-0.563415	0.438212	1.09553	-2.56667	-0.212846
167	-0.125203	0.438212	0.876424	1.43984	1.18943	-0.688619	0.813822	0.688619	-2.06586	-0.137724
168	0.37561	0.37561	1.25203	1.31464	1.00163	-0.250407	0.704269	1.09553	-1.31464	-0.175285
169	0.438212	0.250407	1.00163	1.12683	0.37561	-0.37561	0.829472	1.47114	-2.31626	-0.137724
170	0.37561	1.00163	0.939025	0.939025	0.939025	-0.500814	0.907725	0.75122	-2.50407	-0.187805
171	0.438212	0.813822	1.06423	0.563415	1.06423	-0.37561	0.688619	0.845123	-2.19106	-0.162764
172	0.125203	0.563415	0.813822	0.876424	1.18943	0.250407	0.688619	-0.125203	-2.25366	-0.131464
173	0.626017	0.813822	0.688619	0.75122	2.00325	-0.688619	0.672968	0.344309	-2.25366	-0.156504
174	0.626017	0.688619	0.939025	0.75122	0.876424	0.313008	1.09553	0.75122	-3.00488	-0.194065
175	0.813822	0.500814	0.37561	1.12683	2.00325	0.37561	0.203456	0.688619	-3.00488	-0.106423
176	0.187805	1.00163	0.438212	0.876424	1.75285	-0.37561	0.907725	0.313008	-2.31626	-0.106423
177	0.37561	0.313008	0.75122	1.12683	0.75122	-0.0626017	0.813822	0.907725	-2.25366	-0.106423
178	0.688619	0.75122	0.626017	1.25203	0.626017	-0.313008	0.657318	0.845123	-2.44147	-0.118943
179	0.563415	0.500814	0.500814	1.00163	0.813822	0.187805	0.453862	0.907725	-2.87968	-0.194065
180	0.688619	0.626017	0.813822	0.125203	0.939025	-0.626017	0.688619	1.25203	-2.12846	-0.150244
181	0.37561	0.563415	0.438212	0.813822	0.813822	-0.438212	0.75122	0.281708	-2.19106	-0.137724
182	0	0.313008	0.438212	0.813822	0.626017	-0.37561	0.610367	0.845123	-2.12846	-0.187805
183	0.125203	0.187805	0.563415	0.939025	1.43984	0.0626017	0.469513	0.970326	-2.87968	-0.181545
184	0	0.125203	0.688619	0.187805	1.43984	-0.125203	0.579066	1.75285	-1.69025	-0.200325
185	-0.125203	0	0.75122	1.00163	0.813822	-0.688619	0.626017	0.406911	-1.75285	-0.237886
186	0	0.75122	0.813822	1.18943	0.876424	-0.187805	0.532114	0.939025	-2.25366	-0.162764
187	-0.313008	0.813822	0.688619	0.813822	1.75285	-0.187805	0.813822	0.532114	-2.25366	-0.162764
188	-0.187805	0.37561	0.37561	1.12683	0.813822	-0.313008	0.406911	1.28333	-3.00488	-0.175285
189	0.688619	0.438212	0.876424	0.813822	1.25203	-0.626017	0.532114	1.43984	-2.44147	-0.106423
190	-0.0626017	0.688619	1.31464	0.688619	0.563415	-0.125203	1.20508	0.594716	-2.75447	-0.118943
191	0.438212	1.00163	1.00163	1.31464	0.75122	-0.500814	0.406911	1.47114	-2.06586	-0.150244
192	0.125203	0.876424	0.688619	0.626017	0.939025	0.187805	0.829472	0.845123	-2.00325	-0.125203
193	0.37561	0.438212	0.939025	1.25203	0.813822	-0.37561	0.391261	1.53374	-2.12846	-0.200325
194	0.563415	0.626017	0.813822	0.939025	1.12683	-0.125203	0.71992	0.594716	-2.62927	-0.162764
195	0.0626017	0.313008	0.939025	0.939025	1.62764	0.187805	0.798172	1.31464	-2.37886	-0.175285
196	0.626017	0.813822	0.813822	1.62764	0.813822	-0.125203	0.75122	0.876424	-2.44147	-0.194065
197	0.37561	0.438212	0.438212	1.00163	1.00163	0	0.954676	1.12683	-1.25203	-0.143984
198	0.250407	0.250407	0.688619	0.626017	0.626017	-0.187805	0.187805	0.939025	-2.81708	-0.118943
199	0.876424	0.250407	0.563415	0.438212	1.06423	-0.37561	0.688619	0.313008	-1.37724	-0.131464
200	0.250407	0.37561	0.37561	0.500814	0.876424	-0.500814	0.71992	0.563415	-2.44147	-0.175285
201	-27.4195	-35.8708	-35.1196	-31.6139	-21.4098	-43.3204	-37.2324	-31.0817	-87.9554	-2.52285
202	-21.4724	-25.6041	-24.1643	-23.3504	-13.5846	-27.2317	-21.488	-19.1874	-72.2424	-1.72781
203	-18.9683	-21.1594	-20.2203	-20.1577	-11.8317	-22.3488	-16.6051	-15.4939	-66.1074	-1.47114
204	-17.0903	-19.3439	-18.5301	-19.3439	-11.6439	-23.1626	-14.0071	-14.2106	-64.2293	-1.42732
205	-16.4016	-17.9667	-17.3407	-17.7789	-10.7049	-19.5317	-12.4734	-12.7081	-61.7253	-1.84049
206	-15.713	-16.7773	-16.5268	-17.4033	-10.0789	-20.2203	-12.176	-11.8943	-59.5342	-1.23951
207	-15.5252	-16.0886	-15.5878	-16.339	-9.76586	-19.0935	-11.7848	-11.8943	-58.157	-1.23951
208	-14.3984	-15.4626	-14.3358	-16.5895	-8.88944	-19.2187	-10.9553	-11.3622	-56.4667	-1.28333
209	-14.774	-14.8366	-14.8992	-16.026	-8.63903	-17.7163	-10.7049	-11.3309	-56.7171	-1.30212
210	-13.7098	-14.5236	-15.4	-15.8382	-8.45123	-17.7789	-9.96932	-10.3293	-56.2163	-1.24577
211	-14.2732	-14.3358	-15.4626	-14.8366	-8.38863	-17.2781	-10.6266	-10.6736	-55.0895	-1.18317
212	-13.3342	-14.0228	-15.5878	-15.2122	-8.13822	-19.7195	-10.3606	-10.4545	-55.2147	-1.16439
213	-13.522	-13.835	-15.1496	-15.0244	-7.88781	-22.9748	-9.95367	-9.92237	-56.4667	-1.18317
214	-13.5846	-13.4594	-15.713	-14.0228	-7.82521	-21.9732	-10.3919	-10.0476	-54.0253	-1.19569
215	-13.3968	-13.4594	-15.0244	-13.522	-7.70001	-20.7212	-9.43721	-9.76586	-54.1505	-1.22073
216	-13.7724	-13.3968	-15.087	-13.209	-7.82521	-19.2813	-9.75021	-10.2354	-54.2757	-1.31464
217	-13.6472	-13.522	-15.4	-13.8976	-7.82521	-24.4147	-9.82847	-9.73456	-53.8375	-1.25203
218	-13.2716	-13.0212	-14.774	-14.5236	-7.76261	-21.2846	-9.56241	-9.32765	-53.0862	-1.26455
219	-12.8333	-13.0212	-15.4626	-14.2106	-8.95204	-20.596	-9.17115	-9.57806	-53.0862	-1.27081
220	-12.3325	-12.8333	-16.4642	-14.3358	-7.5122	-19.2187	-8.99899	-8.67034	-52.2724	-1.34594
221	-12.7707	-13.1464	-15.6504	-13.6472	-7.63741	-19.9073	-9.04595	-9.26505	-52.0846	-1.27081
222	-13.522	-13.0212	-16.1512	-14.148	-8.32603	-19.5943	-9.87542	-7.73131	-52.7732	-1.75285
223	-13.7724	-13.0212	-16.339	-13.6472	-8.26342	-22.8496	-9.35895	-8.13822	-52.2724	-1.74033
224	-13.4594	-13.209	-15.2748	-14.774	-7.63741	-22.5366	-9.01464	-7.3557	-52.335	-1.34594
225	-13.3342	-12.7707	-15.7756	-14.3984	-7.82521	-22.2236	-8.49818	-8.16952	-52.2098	-1.58382
226	-13.8976	-12.3325	-17.2155	-13.7724	-7.88781	-23.2252	-8.68599	-7.76261	-51.5838	-1.3522
227	-14.148	-12.2073	-15.0244	-14.0854	-7.5122	-22.5992	-8.41993	-7.73131	-50.9578	-1.58382
228	-14.461	-13.3342	-15.5252	-13.3968	-7.70001	-25.2911	-8.16952	-7.88781	-50.8326	-1.42732
229	-14.774	-12.2699	-17.0277	-13.6472	-8.20082	-23.7886	-8.88944	-7.66871	-51.396	-1.4148
230	-14.148	-12.3951	-16.5268	-13.209	-7.63741	-30.0488	-8.52948	-7.95042	-51.083	-1.47114
231	-13.522	-12.1447	-16.8399	-12.8333	-8.70164	-26.6683	-8.48253	-7.4183	-52.0846	-1.45236
232	-14.2732	-12.7707	-15.9008	-13.9602	-8.13822	-25.8545	-8.63903	-7.88781	-51.8342	-1.36472
233	-14.2106	-12.6455	-15.3374	-13.8976	-8.38863	-28.296	-8.63903	-7.54351	-51.709	-1.40854
234	-14.148	-12.2073	-16.2764	-13.209	-7.82521	-27.1065	-9.0929	-7.63741	-52.0846	-1.48366
235	-14.8992	-11.8943	-16.9025	-13.0212	-8.20082	-29.861	-8.63903	-6.94879	-51.6464	-1.37098
236	-15.3374	-12.3325	-16.6521	-14.461	-8.26342	-26.7309	-8.77989	-7.63741	-50.8326	-1.58382
237	-15.2122	-12.0195	-18.4675	-14.8366	-8.63903	-33.3667	-8.81119	-7.70001	-50.77	-1.42106
238	-15.6504	-12.0821	-22.0984	-15.2748	-9.13985	-22.2236	-9.07725	-7.19919	-50.8326	-1.54
239	-15.4	-12.3325	-24.0391	-15.7756	-8.82684	-21.2846	-8.85814	-7.70001	-51.0204	-1.55252
240	-15.4626	-12.0195	-21.3472	-14.774	-8.51383	-24.9155	-9.03029	-7.01139	-51.7716	-1.59634
241	-15.2748	-12.0195	-20.6586	-15.1496	-8.38863	-20.0325	-9.1868	-7.57481	-50.5196	-1.48992
242	-15.087	-12.2073	-18.2171	-15.8382	-8.07562	-21.9106	-9.2807	-7.60611	-50.8952	-1.53374
243	-15.4	-12.6455	-18.5301	-15.3374	-8.32603	-29.548	-8.54513	-7.07399	-51.3334	-1.72781
244	-15.7756	-11.8943	-18.4675	-14.461	-8.76424	-28.6716	-8.32603	-7.13659	-50.8326	-1.69651
245	-16.0886	-12.2699	-18.5927	-14.774	-8.07562	-21.535	-8.60773	-7.04269	-51.2082	-1.65894
246	-16.7773	-12.4577	-18.7805	-15.2122	-7.57481	-24.3521	-8.67034	-6.57318	-51.2708	-1.59008
247	-16.4016	-12.2073	-18.7805	-15.1496	-7.57481	-21.7854	-8.68599	-7.387	-50.8326	-1.67147
248	-16.9651	-11.9569	-18.9057	-14.9618	-8.13822	-19.4691	-9.57806	-7.82521	-49.831	-1.59008
249	-16.2138	-11.5187	-19.7195	-15.8382	-7.88781	-20.6586	-8.81119	-6.79228	-50.3944	-1.64642
250	-16.339	-12.2699	-18.4049	-16.339	-7.88781	-22.5366	-8.90509	-6.72968	-51.396	-1.69025
251	-16.6521	-11.7691	-19.5317	-15.5878	-7.82521	-23.413	-9.1555	-6.66708	-50.457	-1.5087
252	-15.9008	-11.2057	-22.4114	-15.8382	-7.88781	-22.0358	-9.13985	-7.07399	-50.77	-1.67147
253	-16.5895	-11.8943	-22.787	-16.2764	-7.5122	-26.7935	-8.85814	-7.04269	-50.2692	-1.68399
254	-16.339	-11.4561	-26.7309	-15.0244	-8.38863	-27.7326	-8.74859	-7.07399	-50.9578	-1.62764
255	-16.5895	-11.5187	-25.2911	-15.5878	-8.38863	-23.6634	-9.03029	-7.2305	-51.2082	-1.72781
256	-16.5895	-11.7691	-22.3488	-15.713	-7.82521	-24.8529	-9.03029	-6.79228	-50.77	-1.75285
257	-16.5268	-11.7065	-23.8512	-16.7773	-8.76424	-23.0374	-8.76424	-7.4809	-50.77	-1.72155
258	-17.4659	-11.9569	-23.5382	-17.2155	-8.63903	-23.8512	-9.13985	-7.57481	-51.2708	-1.87805
259	-17.4659	-11.3935	-24.2269	-17.4659	-8.70164	-26.2301	-9.95367	-7.3557	-50.77	-1.89057
260	-17.9041	-11.3309	-22.787	-18.4049	-8.63903	-24.5399	-10.2354	-7.07399	-51.2082	-2.00325
261	-17.2155	-11.2057	-22.2862	-18.2171	-7.76261	-25.2911	-10.0163	-7.4496	-50.9578	-1.91561
262	-18.0919	-11.3935	-23.9764	-18.7179	-9.07725	-23.2878	-10.564	-7.13659	-50.6448	-1.98447
263	-18.1545	-11.8943	-23.3504	-18.2171	-9.07725	-23.8512	-10.6423	-6.91749	-51.4586	-1.99073
264	-18.2797	-11.8943	-22.787	-19.5317	-8.51383	-25.4163	-10.4858	-6.35407	-51.083	-2.0596
265	-18.4049	-11.4561	-22.5992	-18.7805	-8.70164	-24.5399	-10.877	-7.76261	-51.5212	-1.94065
266	-18.2171	-11.6439	-24.6651	-19.7195	-8.63903	-23.726	-10.9553	-7.04269	-51.6464	-1.94065
267	-19.5943	-11.5187	-23.5382	-20.283	-8.95204	-23.5382	-10.7205	-5.88456	-52.022	-1.90935
268	-18.7805	-11.5187	-22.3488	-20.2203	-9.57806	-24.4773	-11.2057	-7.07399	-51.709	-2.02829
269	-18.9057	-11.8317	-25.0407	-19.8447	-9.07725	-25.9171	-10.7518	-7.3244	-52.5854	-1.97821
270	-18.9683	-11.0805	-23.3504	-21.0968	-9.20245	-25.5415	-10.8301	-6.76098	-52.7732	-1.97821
271	-19.0309	-11.9569	-23.7886	-20.0951	-9.45286	-25.4789	-11.4092	-6.72968	-52.0846	-2.0596
272	-19.6569	-11.4561	-22.474	-20.283	-8.38863	-28.4212	-11.5344	-7.3557	-52.5228	-2.00951
273	-19.2187	-11.2057	-24.1643	-20.4708	-9.57806	-35.9334	-11.1118	-6.07236	-53.2114	-1.98447
274	-19.0935	-10.3293	-24.8529	-22.161	-9.51546	-30.2366	-11.4718	-7.13659	-52.7106	-2.04082
275	-19.2187	-11.2057	-24.2895	-20.7212	-9.57806	-27.4821	-11.0648	-6.26017	-52.335	-2.06586
276	-19.4065	-11.8943	-23.7886	-21.2846	-9.89107	-26.2301	-11.3779	-6.72968	-51.396	-2.03456
277	-20.3456	-11.3935	-24.3521	-21.222	-9.32765	-28.5464	-11.0179	-7.04269	-51.709	-2.13472
278	-19.5943	-11.3935	-24.2269	-21.5976	-8.82684	-28.609	-11.3466	-6.76098	-52.2098	-2.14098
279	-20.4708	-11.3935	-25.5415	-21.848	-9.26505	-31.1756	-10.9083	-6.91749	-51.8342	-2.22236
280	-19.2187	-11.1431	-25.9171	-22.787	-9.45286	-25.4789	-11.3622	-6.29147	-52.7732	-2.24114
281	-20.0951	-11.0179	-26.7935	-22.7244	-9.89107	-27.1065	-11.6909	-6.76098	-51.8342	-2.2474
282	-20.9716	-11.5187	-33.8675	-22.9122	-9.70326	-25.6667	-11.9569	-6.79228	-52.8358	-2.27244
283	-19.3439	-11.3309	-27.8578	-22.6618	-9.64066	-25.3537	-11.9882	-5.50895	-52.7732	-2.3413
284	-20.4082	-11.3935	-27.2317	-22.8496	-9.01464	-26.7309	-12.1134	-5.32114	-52.648	-2.49781
285	-20.283	-11.3309	-26.6683	-23.1	-9.51546	-28.4838	-11.863	-5.50895	-51.8342	-2.46025
286	-20.7838	-11.6439	-28.296	-23.5382	-8.70164	-27.6699	-12.1447	-5.94716	-51.4586	-2.48529
287	-20.7838	-11.7065	-29.1098	-23.3504	-8.57643	-28.1708	-12.4108	-6.16627	-51.8342	-2.44773
288	-20.0951	-12.3951	-29.235	-23.3504	-8.70164	-26.6057	-12.7864	-6.91749	-51.9594	-2.51659
289	-20.909	-11.0179	-29.1098	-23.4756	-9.82847	-29.548	-12.6612	-6.35407	-53.6497	-2.45399
290	-20.909	-11.0805	-28.296	-23.6008	-9.76586	-28.5464	-12.1917	-6.51058	-52.3976	-2.49781
291	-20.2203	-11.5187	-30.174	-24.2269	-11.7691	-29.4854	-12.4264	-6.04106	-53.587	-2.47277
292	-20.909	-11.0805	-30.7374	-25.4163	-10.0789	-30.0488	-12.7238	-6.22887	-53.0862	-2.37886
293	-20.0951	-11.5187	-31.8017	-24.5399	-10.0789	-30.0488	-12.9429	-6.38537	-52.0846	-2.44773
294	-21.0968	-11.0179	-31.4261	-25.6667	-10.3293	-28.7968	-12.8177	-6.88619	-52.961	-2.52285
295	-21.3472	-11.3309	-31.113	-25.4789	-10.5171	-30.487	-13.7411	-6.91749	-52.4602	-2.41643
296	-21.535	-11.5187	-30.4244	-25.6041	-10.7675	-29.4854	-12.7238	-7.16789	-51.709	-2.67309
297	-21.0342	-11.3935	-30.6122	-26.1049	-10.0789	-29.6106	-13.0368	-6.60448	-52.022	-2.55415
298	-21.7854	-11.4561	-31.6765	-25.9171	-10.1415	-30.3618	-12.849	-6.85489	-51.6464	-2.64805
299	-22.161	-11.5187	-31.6765	-26.1049	-10.2041	-30.5496	-13.1307	-7.07399	-52.0846	-2.59797
300	-22.474	-11.8943	-32.4277	-27.1065	-10.8301	-31.3008	-13.9132	-5.85326	-52.0846	-2.64805
301	-22.8496	-12.0195	-31.8643	-26.6057	-11.2683	-31.9269	-13.522	-7.04269	-52.5228	-2.77326
302	-22.7244	-11.7691	-32.0521	-26.6057	-11.7691	-29.2976	-13.7724	-6.51058	-53.7749	-2.69813
303	-22.787	-11.5813	-31.7391	-26.4179	-11.4561	-30.7374	-13.6628	-6.85489	-52.1472	-2.73569
304	-23.2252	-11.3935	-31.3008	-27.1065	-11.4561	-29.861	-13.6315	-5.75936	-52.961	-2.61049
305	-23.0374	-11.8943	-30.6748	-26.4179	-11.2057	-29.6732	-13.3968	-6.00976	-52.7732	-2.73569
306	-22.474	-12.0821	-31.113	-26.9187	-10.8301	-31.5513	-13.3655	-6.16627	-52.961	-2.69187
307	-22.8496	-11.8943	-30.9252	-27.2317	-11.4561	-30.487	-13.209	-6.32277	-54.0879	-2.81082
308	-22.6618	-11.7691	-33.4919	-27.9204	-11.3935	-30.174	-13.4124	-6.85489	-53.3992	-2.72943
309	-23.3504	-11.2683	-36.1212	-27.4821	-11.5813	-29.6106	-13.8506	-6.38537	-53.8375	-2.81082
310	-23.3504	-11.7065	-36.622	-27.1691	-11.5813	-30.5496	-12.9899	-6.79228	-53.7123	-2.90472
311	-23.5382	-11.8317	-33.5545	-28.7342	-11.3309	-30.7374	-13.4437	-6.76098	-54.1505	-2.8296
312	-23.8512	-11.7691	-33.0537	-29.0472	-11.7065	-30.3618	-13.6472	-6.10367	-53.9627	-2.8609
313	-23.726	-11.8317	-32.5529	-27.9204	-12.0195	-30.8	-13.9915	-6.29147	-54.5887	-2.87342
314	-22.9122	-11.5813	-33.1163	-29.0472	-11.7065	-31.6139	-14.3984	-6.32277	-54.4009	-2.87968
315	-23.2252	-11.8943	-34.3057	-29.4228	-10.7675	-35.4326	-14.1636	-6.76098	-54.3383	-2.73569
316	-23.6008	-11.8943	-35.5578	-29.6106	-10.8301	-37.1228	-14.8679	-6.76098	-53.8375	-2.74195
317	-23.2252	-11.7065	-35.2448	-29.861	-12.2073	-34.4309	-14.8366	-6.44798	-54.4009	-2.87342
318	-23.0374	-12.2699	-34.8065	-30.2366	-11.8943	-35.1822	-14.4453	-6.98009	-54.5261	-2.9235
319	-23.3504	-12.2073	-36.8098	-30.5496	-12.7707	-37.9992	-15.0401	-6.32277	-54.6513	-2.89846
320	-23.8512	-11.8317	-36.7472	-31.1756	-12.4577	-36.1838	-15.4783	-6.26017	-54.9017	-2.91724
321	-24.0391	-11.8943	-35.9334	-31.7391	-12.2073	-33.6171	-15.7913	-5.72806	-54.8391	-2.92976
322	-23.7886	-12.3325	-35.5578	-31.2382	-13.0212	-37.248	-15.6035	-6.51058	-54.2757	-2.94854
323	-24.0391	-12.0821	-35.683	-31.6139	-12.7081	-38.3748	-15.3218	-6.07236	-55.2147	-3.01114
324	-24.4147	-11.7691	-35.8082	-32.1147	-12.3951	-39.1261	-15.5722	-5.60285	-54.7765	-3.06122
325	-24.9155	-12.4577	-35.8708	-32.5529	-12.5829	-42.5692	-16.0573	-6.04106	-54.2131	-3.14887
326	-24.0391	-11.8317	-35.1822	-32.2399	-11.8317	-41.0667	-15.6191	-6.57318	-54.4009	-3.07374
327	-23.7886	-12.5203	-40.3781	-31.6765	-11.7065	-39.0009	-15.8382	-6.51058	-54.2757	-3.10504
328	-23.6008	-12.0821	-36.1838	-32.1147	-12.0821	-43.5708	-15.3061	-6.72968	-55.0895	-3.19895
329	-23.9138	-12.9585	-35.6204	-32.0521	-13.1464	-39.1887	-15.9008	-7.2305	-54.3383	-3.31789
330	-24.6651	-12.5203	-34.6813	-32.3025	-12.8333	-38.6252	-15.7913	-5.72806	-54.7139	-3.39927
331	-24.2895	-13.0838	-36.622	-32.3025	-13.0212	-38.5626	-15.5252	-6.44798	-54.9643	-3.39927
332	-25.2911	-13.2716	-36.309	-33.4293	-12.3951	-38.7505	-15.9165	-6.41667	-54.4635	-3.32415
333	-26.9187	-13.4594	-36.1838	-33.0537	-12.5203	-40.7537	-16.8555	-6.22887	-54.7765	-3.28033
334	-25.3537	-13.4594	-36.9976	-33.5545	-12.5829	-44.6976	-16.7773	-6.10367	-55.4025	-3.35545
335	-24.7277	-13.4594	-37.6862	-34.3057	-12.7081	-38.8757	-16.6207	-6.66708	-55.8407	-3.26155
336	-25.7919	-13.4594	-38.2496	-33.6797	-12.896	-37.3106	-16.9651	-6.47928	-54.5261	-3.29285
337	-27.983	-13.6472	-37.9366	-34.2431	-13.0212	-37.248	-16.7929	-5.44635	-56.4041	-3.38675
338	-27.6073	-13.7724	-38.1244	-34.8065	-13.0212	-37.4358	-17.2155	-7.3244	-56.5919	-3.36797
339	-27.6073	-14.0854	-39.2513	-34.8065	-12.7081	-37.4984	-16.4799	-7.2305	-56.2163	-3.36171
340	-27.2317	-14.7114	-38.3748	-36.1212	-12.7081	-37.1228	-17.638	-6.44798	-56.2789	-3.48691
341	-26.0423	-14.6488	-39.6269	-36.2464	-13.0212	-37.9992	-18.2327	-7.16789	-55.4025	-3.36171
342	-25.6667	-14.6488	-39.3139	-35.1822	-13.2716	-39.0635	-17.9823	-7.13659	-57.4684	-3.54952
343	-25.3537	-14.8366	-39.5017	-36.0586	-12.7707	-41.1293	-17.6224	-6.57318	-56.0911	-3.50569
344	-25.8545	-14.8366	-40.8163	-38.0618	-12.7081	-45.6366	-17.638	-6.22887	-58.4074	-3.57456
345	-25.5415	-15.087	-41.8179	-37.248	-12.9585	-42.444	-17.2468	-6.29147	-58.0318	-3.51822
346	-25.7293	-15.087	-42.3813	-36.3716	-12.8333	-42.444	-17.998	-5.82196	-56.3415	-3.59334
347	-25.4789	-15.0244	-42.1935	-37.9366	-13.3342	-41.3797	-18.3892	-5.88456	-56.7797	-3.60586
348	-25.2911	-15.5252	-42.2561	-37.9366	-14.0854	-46.0748	-19.1561	-6.32277	-57.4058	-3.62464
349	-25.1033	-15.7756	-39.5017	-37.6236	-12.8333	-50.2066	-18.671	-6.38537	-57.2179	-3.78114
350	-24.7277	-15.4626	-40.7537	-37.9992	-13.0838	-42.5692	-18.4519	-6.13497	-57.0928	-3.6935
351	-24.9155	-15.3374	-42.6318	-38.3748	-13.2716	-44.3846	-19.2187	-5.63415	-57.0928	-3.73732
352	-25.1659	-15.4	-41.1919	-38.0618	-14.2106	-46.0122	-18.8431	-5.94716	-56.6545	-3.6309
353	-25.4789	-15.3374	-41.4423	-38.3122	-14.2732	-45.5114	-18.9527	-5.97846	-57.844	-3.76236
354	-26.6057	-15.0244	-41.4423	-37.1854	-14.461	-46.1375	-18.624	-6.54188	-57.7188	-3.76862
355	-25.9797	-14.6488	-42.0057	-39.0009	-14.0854	-46.3253	-19.8604	-7.01139	-57.4684	-3.74984
356	-26.2301	-15.4	-41.8179	-38.6878	-14.6488	-48.7041	-18.8275	-6.79228	-56.7797	-3.67472
357	-25.3537	-15.2122	-41.8805	-39.5017	-14.2732	-48.0781	-18.8901	-6.41667	-57.9692	-3.7874
358	-25.8545	-15.9634	-42.5692	-40.6911	-15.1496	-45.9496	-19.6413	-6.38537	-57.2806	-3.85
359	-26.7309	-16.1512	-43.1326	-41.3797	-14.7114	-48.4537	-18.7023	-6.35407	-57.531	-3.7874
360	-26.7309	-16.7147	-45.3236	-40.2529	-14.8992	-46.8887	-20.0795	-6.44798	-57.4684	-3.85626
361	-27.4195	-16.026	-43.7586	-40.3155	-14.7114	-47.7025	-20.5803	-6.51058	-57.7188	-3.7874
362	-26.4179	-15.9634	-43.7586	-39.4391	-15.2122	-49.2049	-20.1264	-5.60285	-57.6562	-3.86878
363	-27.6073	-16.2764	-44.009	-41.0667	-15.2122	-48.0155	-19.8291	-6.63578	-57.5936	-3.73732
364	-28.2334	-16.2764	-43.5708	-40.5659	-14.3358	-48.1407	-20.2203	-6.82359	-57.5936	-3.97521
365	-28.4212	-16.2138	-43.7586	-41.7553	-14.461	-47.4521	-20.2047	-6.38537	-57.3432	-4.04407
366	-28.0456	-16.339	-43.696	-42.5692	-14.2732	-48.2033	-20.4238	-5.94716	-57.9692	-3.88131
367	-28.5464	-16.1512	-44.2594	-42.2561	-15.2748	-48.1407	-20.283	-6.07236	-57.7188	-4.05033
368	-29.235	-15.8382	-44.1968	-43.2578	-15.2122	-47.5773	-20.549	-6.72968	-57.2179	-3.97521
369	-28.1708	-15.9634	-44.2594	-42.757	-15.1496	-50.5822	-20.6116	-6.47928	-55.9659	-4.07537
370	-28.4838	-15.9634	-42.9448	-43.8212	-16.9025	-50.0814	-20.7055	-6.41667	-57.7814	-3.97521
371	-28.5464	-16.6521	-43.6334	-43.8212	-16.4016	-49.6431	-20.3925	-6.04106	-56.2789	-4.01903
372	-28.1708	-15.7756	-43.7586	-43.3204	-15.8382	-51.9594	-20.8151	-6.76098	-58.0318	-4.04407
373	-28.5464	-15.9634	-43.5082	-43.1326	-17.1529	-53.3366	-21.222	-5.97846	-57.7188	-4.01903
374	-28.922	-16.2764	-43.4456	-43.1326	-17.4659	-57.7814	-20.7525	-6.85489	-58.157	-3.99399
375	-29.861	-16.2764	-44.5724	-42.6318	-16.9651	-61.7879	-20.909	-6.54188	-58.2822	-4.03155
376	-29.9862	-16.4016	-43.7586	-43.8838	-16.4642	-55.4651	-21.4411	-6.13497	-57.9066	-4.05659
377	-29.9862	-15.9008	-43.8838	-44.322	-16.339	-55.6529	-20.7368	-6.57318	-57.4684	-4.14423
378	-30.2992	-16.5895	-44.7602	-44.8228	-17.7163	-54.2131	-19.9856	-6.44798	-58.2196	-4.17553
379	-29.7358	-16.339	-44.2594	-45.3236	-17.2155	-54.7139	-21.3941	-6.54188	-57.4058	-4.20683
380	-30.2992	-15.9634	-44.1342	-44.2594	-17.5911	-53.587	-21.6445	-6.66708	-57.531	-4.33204
381	-29.6732	-16.339	-43.8838	-45.574	-18.0919	-55.7155	-21.7228	-6.69838	-58.9708	-4.33204
382	-30.6122	-16.7773	-44.2594	-45.261	-18.2171	-55.2147	-20.6273	-6.26017	-58.0318	-4.33204
383	-30.3618	-15.9008	-43.383	-46.4505	-20.596	-57.4684	-21.222	-6.69838	-57.844	-4.35708
384	-29.9862	-16.026	-43.07	-48.2659	-24.1017	-55.5903	-21.1124	-6.44798	-59.409	-4.40716
385	-30.6122	-16.2138	-42.9448	-48.9545	-22.474	-55.7155	-22.5366	-5.88456	-58.9082	-4.48854
386	-30.8626	-15.9008	-43.383	-48.5789	-18.6553	-56.4041	-22.5992	-5.28984	-59.2212	-4.41968
387	-31.9895	-16.5268	-43.2578	-48.7667	-17.9041	-57.4058	-22.6305	-5.97846	-59.1586	-4.44472
388	-31.3635	-15.713	-43.696	-49.5179	-17.7789	-54.7765	-22.0358	-6.72968	-58.9708	-4.5261
389	-31.4261	-15.9008	-44.0716	-49.831	-19.3439	-54.4635	-22.1297	-6.79228	-59.096	-4.41968
390	-32.2399	-16.4016	-44.1342	-53.1488	-19.4691	-55.5277	-22.4114	-6.85489	-59.1586	-4.51358
391	-32.1773	-16.026	-44.1342	-52.7106	-19.8447	-56.1537	-22.3019	-6.10367	-59.722	-4.62001
392	-31.8643	-16.339	-43.9464	-51.1456	-19.0309	-56.0285	-22.0671	-6.41667	-60.2854	-4.58244
393	-32.1773	-16.6521	-44.2594	-49.5805	-18.4049	-58.157	-22.5836	-6.76098	-58.5952	-4.64505
394	-31.9269	-16.2764	-43.9464	-49.831	-22.0984	-56.5919	-22.1767	-5.50895	-58.8456	-4.5887
395	-31.4887	-16.0886	-44.635	-51.5212	-20.4708	-58.2822	-21.4254	-7.07399	-59.1586	-4.68261
396	-31.9269	-16.2764	-44.1968	-50.7074	-19.9699	-57.2806	-21.6915	-7.2305	-58.9082	-4.62627
397	-32.1147	-16.2138	-44.322	-51.2082	-20.3456	-59.5968	-22.4427	-6.82359	-58.6578	-4.68261
398	-32.4277	-16.026	-44.2594	-50.2066	-19.2813	-58.2822	-21.8949	-6.91749	-60.035	-4.71391
399	-32.3651	-16.2138	-44.8854	-51.5212	-21.9106	-57.9066	-22.0827	-6.72968	-60.2228	-4.87041
400	-32.9285	-16.4642	-43.8838	-52.5854	-19.7821	-60.9114	-22.3958	-6.10367	-60.4732	-4.76399
401	-33.4919	-17.2781	-43.5708	-52.2724	-19.2187	-60.661	-22.3332	-6.16627	-60.9114	-4.81407
402	-33.2415	-16.5268	-44.7602	-52.4602	-19.6569	-59.6594	-22.6931	-7.07399	-60.4106	-4.78277
403	-32.9285	-16.2138	-44.1968	-54.3383	-19.9699	-60.7236	-23.3191	-6.32277	-60.4732	-4.85789
404	-32.9911	-16.5895	-44.1968	-52.4602	-21.6602	-61.7879	-22.8496	-6.41667	-60.7236	-4.87667
405	-33.8049	-16.7147	-44.3846	-53.274	-19.9699	-63.1651	-24.0704	-6.76098	-59.8472	-4.84537
406	-33.4919	-17.5285	-45.1984	-51.8968	-20.1577	-61.7879	-23.8825	-6.32277	-60.0976	-4.84537
407	-33.5545	-17.2781	-44.8854	-52.8984	-21.1594	-63.6659	-23.9138	-6.51058	-59.4716	-4.96431
408	-34.3057	-17.5911	-45.574	-53.1488	-21.4724	-65.9196	-24.2425	-6.16627	-58.5326	-5.02066
409	-35.057	-16.9025	-45.9496	-54.1505	-22.4114	-64.2293	-23.9764	-6.54188	-59.8472	-4.99562
410	-34.7439	-17.0903	-45.3236	-54.2757	-21.9732	-63.2903	-23.1157	-6.44798	-61.2245	-4.95179
411	-35.1196	-16.6521	-47.3269	-55.0269	-21.6602	-63.4781	-23.6321	-5.88456	-60.5358	-4.92675
412	-35.6204	-16.9025	-46.8261	-55.1521	-22.3488	-64.0415	-23.6478	-6.47928	-60.9114	-5.06448
413	-36.5594	-16.5268	-46.5757	-55.7155	-22.4114	-63.1651	-23.9608	-6.57318	-60.5984	-5.12082
414	-36.622	-16.5895	-47.5773	-55.7781	-24.2269	-66.6708	-24.2582	-6.57318	-61.5375	-4.99562
415	-35.8082	-16.4016	-47.2017	-55.2147	-26.6683	-65.4188	-23.3817	-6.26017	-61.6627	-5.03318
416	-36.4968	-16.6521	-46.9513	-56.0911	-26.9187	-66.4204	-24.3364	-6.63578	-61.6001	-4.93927
417	-36.4342	-16.5895	-48.9545	-56.1537	-30.174	-66.5456	-25.0563	-6.51058	-61.2245	-5.07074
418	-36.935	-17.1529	-48.8919	-56.0911	-22.474	-67.109	-24.399	-6.60448	-61.0993	-5.3274
419	-37.3732	-17.5911	-50.5822	-56.9049	-22.161	-68.1732	-24.6025	-5.85326	-60.5984	-5.15212
420	-37.7488	-17.5285	-51.709	-57.9692	-26.6683	-73.3066	-24.6338	-6.66708	-61.4749	-5.2335
421	-37.7488	-17.5911	-52.2724	-57.531	-22.9122	-75.1846	-24.759	-6.85489	-61.9131	-5.22724
422	-38.1244	-17.7789	-52.7106	-57.5936	-30.6748	-76.4367	-24.6338	-7.01139	-62.4139	-5.22724
423	-38.8131	-17.6537	-52.7106	-58.4074	-27.5447	-74.5586	-25.1815	-6.51058	-61.9131	-5.25228
424	-38.6878	-17.7789	-52.8358	-57.6562	-25.3537	-70.7399	-25.4319	-6.57318	-61.6627	-5.17716
425	-39.1261	-17.7163	-52.5854	-58.3448	-27.0439	-69.6131	-25.4632	-6.26017	-61.7253	-5.35871
426	-39.3139	-18.0919	-52.7106	-58.9708	-23.6008	-72.4302	-24.8059	-5.91586	-62.2887	-5.37123
427	-37.9992	-18.0293	-54.2757	-58.157	-25.2285	-73.0562	-24.2425	-5.54025	-62.4765	-5.36497
428	-38.5626	-17.4033	-53.3992	-59.3464	-26.3553	-73.244	-25.0563	-5.75936	-61.8505	-5.42131
429	-38.3748	-18.0293	-54.4635	-59.2838	-22.9748	-72.8058	-24.9468	-6.00976	-62.4139	-5.44635
430	-38.6878	-18.0919	-53.9627	-59.2838	-22.5992	-73.4944	-24.5555	-6.07236	-62.9773	-5.39001
431	-38.5	-17.9041	-54.4009	-59.096	-21.848	-71.3659	-24.7277	-5.60285	-62.9773	-5.28358
432	-38.9383	-17.6537	-55.2147	-59.2838	-21.4098	-71.9294	-24.3677	-5.82196	-63.2903	-5.35871
433	-38.6878	-17.8415	-55.4651	-59.3464	-21.6602	-71.9294	-24.2895	-6.79228	-64.4171	-5.35871
434	-38.3122	-17.9041	-55.0895	-58.5326	-22.4114	-72.7432	-25.0563	-6.29147	-64.2293	-5.44635
435	-38.1244	-18.5301	-56.6545	-59.4716	-22.2862	-73.6196	-25.4789	-5.69675	-65.544	-5.47139
436	-37.874	-18.5927	-56.1537	-59.2838	-22.0984	-73.7448	-25.9954	-6.26017	-65.7944	-5.41505
437	-38.187	-18.6553	-55.9659	-59.7846	-22.8496	-74.1204	-26.8248	-6.57318	-64.8554	-5.49643
438	-39.5017	-18.3423	-56.0911	-59.1586	-23.1	-73.557	-27.0283	-6.16627	-64.7928	-5.51521
439	-39.2513	-18.6553	-55.9659	-60.348	-23.2878	-73.8074	-27.3413	-6.69838	-65.231	-5.60911
440	-39.5017	-18.5927	-57.0928	-60.8488	-22.5366	-75.6855	-27.1691	-6.54188	-64.0415	-5.62789
441	-40.0025	-18.8431	-56.7797	-61.8505	-23.2878	-76.4993	-27.6699	-5.66545	-64.7301	-5.70927
442	-40.7537	-18.4049	-56.4667	-62.9147	-22.787	-76.6871	-27.263	-6.16627	-64.6676	-5.70927
443	-40.6285	-18.4675	-56.2163	-62.9773	-22.9748	-78.1895	-27.0439	-5.91586	-65.1684	-5.7218
444	-40.4407	-17.8415	-56.5919	-62.1009	-22.9122	-77.1253	-27.5134	-5.66545	-65.4814	-5.7531
445	-41.0667	-17.7163	-56.5919	-62.0383	-22.5992	-78.7529	-28.4055	-6.76098	-63.3529	-5.8157
446	-41.1919	-18.7179	-57.531	-64.1667	-23.8512	-78.1895	-27.7012	-6.54188	-63.7285	-5.75936
447	-40.8789	-19.0935	-58.0944	-63.2903	-23.1626	-77.5009	-27.6699	-6.51058	-64.2293	-5.92212
448	-40.0025	-19.0935	-57.1554	-62.1009	-22.6618	-77.7513	-27.7952	-6.22887	-65.2936	-5.73432
449	-40.6285	-18.8431	-56.9675	-62.9773	-22.7244	-78.7529	-27.3726	-5.94716	-65.231	-5.68423
450	-40.4407	-18.9057	-57.7188	-63.9163	-23.3504	-78.8781	-27.6543	-6.44798	-64.2293	-5.8157
451	-40.1277	-18.4675	-57.6562	-64.1667	-22.7244	-79.3164	-28.296	-5.82196	-65.7944	-5.80318
452	-40.1277	-19.0935	-58.3448	-64.2293	-22.787	-79.8172	-28.6559	-5.79066	-65.4814	-5.79692
453	-40.7537	-18.6553	-58.7204	-65.6066	-23.4756	-80.2554	-29.2819	-6.19757	-65.2936	-5.91586
454	-41.5675	-18.4675	-60.4106	-66.2326	-23.2252	-81.9456	-29.6576	-6.13497	-65.544	-5.85326
455	-40.5659	-18.8431	-60.8488	-65.3562	-23.5382	-80.6936	-29.3132	-6.19757	-66.0448	-5.89082
456	-40.6285	-18.1545	-59.8472	-65.3562	-23.6008	-81.1944	-28.609	-6.76098	-65.1058	-5.99724
457	-40.4407	-18.0919	-60.5984	-66.2952	-24.1017	-82.2586	-29.0785	-5.97846	-66.0448	-5.92838
458	-39.9399	-18.9057	-60.2228	-65.9822	-23.1	-82.4464	-29.3132	-6.26017	-67.9228	-5.9722
459	-40.0651	-19.0935	-60.5358	-66.8586	-23.9138	-82.1334	-29.6106	-6.41667	-65.9196	-5.95968
460	-40.5659	-19.3439	-60.7863	-67.5472	-23.0374	-82.0708	-29.1724	-5.47765	-66.17	-5.99098
461	-41.1293	-19.0309	-60.7863	-68.2985	-23.4756	-85.5139	-28.9376	-6.10367	-65.857	-5.9409
462	-40.9415	-19.4065	-61.1619	-69.4253	-25.3537	-84.7627	-28.1395	-6.29147	-65.2936	-5.9722
463	-41.1919	-19.0935	-62.2261	-68.2985	-25.1033	-84.7627	-28.8124	-6.22887	-65.6066	-6.0661
464	-41.1919	-19.3439	-61.9757	-69.0497	-25.1033	-84.3245	-28.6559	-6.13497	-65.6692	-6.14749
465	-41.6301	-19.4065	-60.7236	-69.5505	-25.0407	-85.5765	-28.5151	-5.79066	-67.422	-6.10993
466	-42.444	-19.1561	-61.9757	-69.6131	-25.2285	-86.3277	-28.3742	-6.91749	-66.796	-6.11619
467	-42.0683	-19.5943	-61.2245	-70.4269	-24.7277	-88.3936	-29.2976	-6.16627	-67.3594	-6.23513
468	-42.444	-19.7195	-62.1009	-70.8651	-25.9797	-88.5188	-28.6403	-5.72806	-67.7976	-6.20383
469	-41.7553	-20.0951	-60.9741	-69.8635	-26.1675	-90.5221	-29.0002	-5.79066	-67.1716	-6.21009
470	-42.6318	-20.596	-61.2871	-70.9277	-25.7919	-90.6473	-29.4384	-5.10204	-67.735	-6.19757
471	-42.6944	-20.1577	-61.1619	-69.9887	-25.1659	-90.8977	-30.3149	-5.50895	-68.2358	-6.12245
472	-42.5692	-20.2203	-61.4749	-69.9261	-25.4163	-91.3359	-30.0488	-5.91586	-67.6724	-6.33529
473	-43.1326	-19.4691	-61.4123	-71.4911	-26.6057	-91.8367	-30.0488	-5.38375	-68.1732	-6.39789
474	-43.7586	-19.0935	-61.9757	-70.9277	-26.3553	-92.7131	-29.9862	-5.82196	-68.6741	-6.39789
475	-43.1952	-19.8447	-62.2261	-71.3659	-26.7935	-90.9603	-29.9862	-5.54025	-68.6115	-6.42293
476	-43.8212	-19.2187	-61.4123	-72.9936	-26.7309	-92.4001	-30.487	-5.79066	-69.3001	-6.5231
477	-43.5708	-19.9699	-61.4123	-72.4302	-27.2943	-91.3985	-30.7531	-5.82196	-68.7367	-6.4605
478	-44.4472	-19.7821	-63.0399	-73.4318	-27.7952	-93.5895	-31.2539	-5.60285	-69.4879	-6.47928
479	-43.696	-19.7821	-62.9773	-73.6822	-26.9813	-93.2765	-31.0974	-6.29147	-69.4253	-6.54814
480	-43.9464	-19.7821	-61.9757	-74.1204	-27.3569	-94.6538	-31.7234	-5.57155	-69.9261	-6.63578
481	-44.0716	-20.2203	-62.9147	-74.4334	-27.4821	-94.8416	-31.8486	-5.16464	-70.8025	-6.50432
482	-44.1342	-20.0951	-62.6017	-75.435	-28.1082	-96.2814	-32.0677	-5.72806	-68.7367	-6.6796
483	-44.1968	-19.8447	-62.6017	-74.7464	-27.6699	-96.1562	-33.445	-5.94716	-69.9261	-6.64204
484	-43.8838	-20.0951	-63.2903	-76.5619	-27.5447	-97.9091	-32.7563	-5.94716	-70.3017	-6.79228
485	-44.635	-20.1577	-63.4781	-76.3115	-26.9813	-98.2221	-32.9598	-5.94716	-69.8635	-6.69212
486	-45.887	-20.3456	-64.2293	-76.1237	-27.6073	-98.7855	-32.5842	-5.85326	-69.6131	-6.71716
487	-46.5757	-20.6586	-63.2903	-76.3741	-27.6073	-101.352	-33.1632	-5.60285	-69.7383	-6.6796
488	-46.0748	-20.4708	-64.0415	-76.1237	-27.9204	-101.164	-33.4293	-5.85326	-70.6773	-6.71716
489	-47.0139	-20.0951	-63.9163	-76.6245	-28.2334	-102.479	-32.9285	-5.88456	-69.4879	-6.70464
490	-47.2643	-20.1577	-63.3529	-76.1237	-28.2334	-103.543	-33.2728	-6.04106	-70.4269	-6.71716
491	-46.5131	-20.596	-65.3562	-77.0627	-27.9204	-105.985	-33.7267	-6.19757	-68.2358	-6.7109
492	-46.8887	-20.3456	-65.857	-80.1302	-28.3586	-107.988	-34.2275	-6.22887	-69.8635	-6.79228
493	-47.5773	-20.2203	-65.231	-78.1269	-27.5447	-106.986	-33.6015	-6.00976	-69.1123	-6.77976
494	-47.2017	-21.0342	-65.2936	-79.9424	-27.6699	-103.794	-33.3667	-5.41505	-69.4253	-6.86115
495	-48.0781	-21.1594	-65.9196	-79.1911	-28.1082	-109.177	-33.4293	-5.54025	-69.6757	-6.8048
496	-48.0781	-21.222	-65.9822	-79.4416	-28.7342	-103.794	-33.1632	-5.63415	-70.4895	-6.73594
497	-46.8887	-21.4724	-66.9212	-79.1285	-28.609	-105.672	-32.8502	-6.54188	-69.1123	-6.81732
498	-47.9529	-20.4082	-65.544	-79.7546	-28.8594	-103.293	-33.2102	-7.4809	-70.6773	-6.88619
499	-47.4521	-21.1594	-66.2326	-79.8798	-28.4838	-105.859	-34.4309	-6.10367	-69.9887	-6.79228
500	-47.4521	-21.222	-66.17	-80.318	-29.4854	-105.546	-34.1179	-5.85326	-70.5521	-6.93001
501	-47.4521	-22.0984	-66.483	-81.5074	-29.4854	-105.922	-33.8832	-5.66545	-69.8009	-6.93627
502	-47.5147	-21.0342	-66.1074	-81.6952	-30.0488	-106.673	-34.2588	-5.97846	-70.3643	-6.78602
503	-47.3895	-21.2846	-65.9822	-80.4432	-29.1098	-107.675	-33.8206	-6.00976	-70.6147	-6.93001
504	-47.6399	-21.4098	-65.9822	-80.631	-29.235	-109.24	-34.5248	-5.72806	-71.2407	-6.89871
505	-47.8903	-21.0968	-65.1684	-80.1928	-29.2976	-108.364	-34.6031	-5.94716	-71.1155	-6.93627
506	-47.4521	-21.4098	-65.7944	-81.3822	-29.4854	-110.68	-34.1336	-5.54025	-70.6773	-6.97383
507	-47.6399	-21.2846	-66.796	-80.8188	-30.4244	-112.933	-34.5092	-5.16464	-70.2391	-7.61863
508	-48.8293	-21.2846	-67.0464	-81.9456	-29.4854	-109.803	-34.0866	-5.28984	-71.1781	-7.01765
509	-48.1407	-21.3472	-65.4814	-81.1944	-29.7358	-109.428	-34.6344	-5.57155	-71.7415	-7.04269
510	-48.5163	-21.7854	-66.2952	-81.8204	-29.4228	-109.678	-34.8848	-6.57318	-72.2424	-7.46838
511	-48.2659	-21.222	-65.857	-81.6326	-29.4854	-113.559	-34.5874	-5.66545	-72.8058	-7.11781
512	-48.8293	-21.4724	-65.544	-81.8204	-29.9236	-110.68	-35.3856	-6.29147	-71.7415	-7.57481
513	-48.0155	-21.222	-66.3578	-81.1944	-30.8	-110.742	-35.057	-5.79066	-72.8058	-7.69375
514	-47.7025	-20.4082	-66.796	-82.2586	-30.3618	-112.057	-35.636	-6.13497	-72.1171	-7.19294
515	-47.8277	-21.4098	-66.5456	-82.8847	-30.2992	-113.121	-36.4811	-5.60285	-73.3066	-7.24928
516	-48.5789	-21.5976	-66.6082	-84.2619	-30.487	-113.497	-36.1994	-5.60285	-73.9326	-7.25554
517	-49.3927	-21.0968	-67.4846	-83.0099	-30.9878	-115.312	-36.3403	-6.51058	-73.244	-7.23676
518	-49.7057	-21.7228	-67.422	-83.3855	-31.0504	-117.754	-36.3716	-6.60448	-72.5554	-7.29936
519	-49.5805	-21.9732	-68.5489	-86.3903	-31.4887	-116.752	-36.262	-6.29147	-73.1814	-7.3244
520	-50.2692	-22.161	-68.9245	-85.1383	-30.9878	-116.251	-37.0915	-6.16627	-73.3692	-7.26806
521	-50.144	-22.4114	-68.4237	-85.6391	-31.9269	-116.69	-36.262	-5.69675	-72.931	-7.37448
522	-49.8936	-22.2862	-68.3611	-85.4513	-31.4887	-118.192	-36.3246	-5.63415	-72.2424	-7.34944
523	-50.144	-22.7244	-69.4253	-86.766	-30.487	-118.067	-35.8082	-5.63415	-72.618	-7.3244
524	-50.3318	-22.0984	-67.7976	-86.9538	-31.6139	-117.316	-35.4326	-5.66545	-73.1814	-7.39326
525	-49.8936	-22.474	-67.9854	-86.7034	-31.0504	-117.816	-34.8065	-5.41505	-73.4318	-7.36196
526	-49.6431	-21.848	-68.6741	-88.018	-32.0521	-120.195	-35.7925	-5.32114	-72.4928	-7.26806
527	-49.2049	-22.474	-67.9854	-86.9538	-31.0504	-121.197	-35.3856	-5.28984	-73.8074	-7.42456
528	-49.8936	-21.7854	-68.2358	-88.331	-31.8643	-121.635	-35.8708	-5.28984	-74.183	-7.49342
529	-49.0797	-21.3472	-67.9228	-87.6424	-30.9252	-120.696	-36.7472	-4.82033	-74.3082	-7.42456
530	-49.4553	-21.7854	-67.7976	-88.8944	-32.1773	-122.762	-36.0899	-4.82033	-73.9326	-7.387
531	-49.2049	-21.9732	-68.4863	-88.8318	-31.1756	-122.011	-36.6689	-5.91586	-74.9342	-7.59359
532	-48.9545	-21.848	-68.8619	-89.27	-31.6765	-120.946	-35.8395	-6.16627	-75.8733	-7.63115
533	-48.8293	-22.8496	-68.3611	-89.896	-31.0504	-122.324	-36.2307	-5.69675	-75.7481	-7.71253
534	-48.5163	-22.0984	-68.9245	-89.0822	-30.9252	-121.948	-36.8567	-5.60285	-75.8107	-7.65619
535	-48.5789	-21.9106	-68.6115	-90.209	-31.3635	-122.887	-36.7941	-5.25854	-75.122	-7.77513
536	-49.1423	-22.161	-69.8009	-89.8334	-30.9252	-127.707	-37.2167	-5.91586	-74.9968	-7.67497
537	-49.2675	-22.787	-69.6131	-89.8334	-31.8643	-124.327	-36.9507	-5.41505	-76.1863	-7.67497
538	-48.9545	-22.0358	-70.4269	-89.6456	-31.7391	-123.951	-37.9053	-5.32114	-75.8733	-7.92537
539	-48.1407	-22.7244	-69.6757	-90.2716	-32.6155	-124.577	-37.9366	-5.82196	-76.6871	-7.73757
540	-49.5179	-22.787	-70.7399	-89.5204	-34.1805	-127.144	-38.1088	-5.97846	-76.1863	-7.79391
541	-50.5196	-22.5366	-69.9887	-90.6473	-34.8691	-125.704	-38.0775	-5.44635	-75.6855	-7.88781
542	-50.3318	-22.5366	-70.8025	-90.3342	-34.1805	-127.833	-37.608	-5.38375	-76.1237	-7.86903
543	-50.5196	-23.2252	-72.2424	-90.5221	-34.3057	-125.454	-38.0149	-6.26017	-76.4367	-7.95668
544	-49.831	-23.1	-71.4911	-89.5204	-34.4309	-128.709	-38.4374	-5.54025	-76.5619	-7.88155
545	-50.5822	-23.1	-71.1155	-91.5237	-34.4935	-131.839	-38.3435	-5.50895	-75.9359	-7.84399
546	-50.3318	-22.787	-71.4911	-91.5237	-34.6813	-131.025	-39.3608	-4.75773	-76.0611	-7.95668
547	-49.7683	-23.1626	-71.8668	-91.8367	-34.2431	-129.335	-39.3921	-5.25854	-76.2489	-8.03806
548	-50.457	-22.8496	-71.6789	-93.2765	-34.4935	-129.147	-38.5783	-5.00814	-77.5009	-7.95668
549	-51.2708	-22.4114	-71.4285	-92.6505	-33.8675	-129.773	-38.5157	-4.69513	-75.4977	-7.97546
550	-50.144	-22.9122	-73.1814	-93.6521	-35.1822	-129.899	-38.3592	-5.32114	-76.7497	-7.89407
551	-51.2082	-22.4114	-73.4944	-93.4017	-36.4968	-129.899	-38.6252	-4.56992	-75.7481	-7.95042
552	-51.2708	-22.4114	-72.8684	-92.2749	-35.2448	-131.526	-40.1903	-5.16464	-77.2505	-8.03806
553	-51.1456	-22.474	-73.7448	-92.3375	-35.1196	-131.902	-39.0635	-5.72806	-77.3131	-8.07562
554	-50.8326	-22.2862	-73.4318	-93.9025	-35.683	-133.842	-39.3765	-5.97846	-77.3757	-7.98798
555	-51.396	-22.787	-72.8058	-93.9025	-35.4952	-134.969	-40.2216	-5.47765	-77.7513	-8.11944
556	-52.1472	-23.1626	-73.9952	-92.8383	-35.8082	-136.096	-40.3937	-5.91586	-77.4383	-8.21334
557	-51.9594	-23.1626	-74.3708	-93.8399	-36.3716	-135.908	-39.9712	-5.19594	-78.7529	-8.26342
558	-52.4602	-22.9748	-74.9342	-94.8416	-34.9943	-141.48	-39.7051	-4.75773	-79.4416	-8.13196
559	-51.8342	-22.9748	-75.0594	-95.7806	-35.057	-136.159	-40.6598	-5.66545	-79.5042	-8.07562
560	-51.709	-23.2252	-74.7464	-96.4692	-33.9301	-136.346	-40.6911	-5.57155	-78.3147	-8.29472
561	-53.7749	-22.9748	-75.435	-97.0952	-35.1196	-135.658	-39.9242	-5.91586	-78.3773	-8.26968
562	-52.2098	-22.8496	-75.5602	-96.9074	-35.1196	-135.971	-40.1746	-5.22724	-78.2521	-8.20082
563	-52.961	-23.3504	-74.3708	-95.7806	-35.2448	-136.033	-40.4094	-6.04106	-77.5009	-8.30098
564	-52.8358	-23.2252	-75.4977	-96.2188	-36.1212	-135.846	-39.9555	-5.79066	-77.5635	-8.31351
565	-53.1488	-23.6634	-74.4334	-97.4082	-34.1805	-138.976	-39.5956	-5.38375	-77.5009	-8.157
566	-52.648	-23.8512	-76.3115	-96.657	-35.2448	-138.225	-39.5173	-5.38375	-79.5042	-8.18204
567	-53.3366	-23.4756	-74.496	-98.0969	-35.6204	-139.414	-39.4234	-5.10204	-78.3773	-8.31977
568	-53.3992	-23.413	-74.9968	-96.7822	-34.4935	-140.416	-39.2826	-5.54025	-78.6277	-8.36985
569	-53.9001	-24.1643	-74.3082	-97.7212	-35.4326	-141.042	-39.8616	-5.19594	-78.6277	-8.35733
570	-54.3383	-23.9764	-73.4318	-97.7839	-35.996	-141.605	-40.0651	-5.69675	-78.4399	-8.50131
571	-54.2757	-24.5399	-74.1204	-98.7229	-37.561	-142.669	-39.9712	-5.63415	-78.5025	-8.41367
572	-53.9001	-24.1017	-74.9968	-98.9107	-37.3106	-140.979	-40.9572	-5.66545	-79.5668	-8.84562
573	-53.7749	-24.6025	-74.809	-99.4741	-38.187	-140.478	-40.159	-5.54025	-78.6903	-8.47627
574	-53.587	-23.7886	-75.122	-100.726	-37.248	-143.295	-40.112	-6.07236	-79.5042	-8.50131
575	-54.0253	-24.2895	-75.9985	-99.4115	-38.5626	-143.107	-40.5502	-5.54025	-78.3773	-8.48879
576	-55.0895	-24.2269	-75.122	-99.9123	-37.248	-144.047	-39.9868	-5.88456	-79.379	-8.55139
577	-55.6529	-23.9764	-76.4367	-99.9749	-36.8724	-146.175	-40.2685	-5.54025	-78.7529	-8.53887
578	-54.8391	-23.8512	-75.9985	-101.164	-38.6252	-149.305	-40.2842	-5.91586	-78.6903	-8.60147
579	-54.5261	-24.6025	-74.9342	-100.664	-37.3732	-144.673	-40.8946	-5.82196	-79.2538	-8.78302
580	-54.8391	-24.1643	-76.6245	-100.601	-37.8114	-144.735	-41.6458	-5.63415	-79.5042	-8.79554
581	-54.3383	-24.7903	-76.6871	-100.538	-36.5594	-145.987	-41.3641	-6.32277	-79.4416	-8.8644
582	-55.3399	-24.6651	-76.3741	-101.853	-39.2513	-146.613	-41.8179	-6.35407	-77.3757	-8.83936
583	-54.5887	-24.0391	-77.6261	-100.726	-39.6895	-146.613	-41.4736	-6.16627	-77.8765	-8.85814
584	-55.5903	-24.5399	-78.1895	-101.415	-36.935	-147.239	-41.6145	-6.10367	-78.7529	-8.92074
585	-56.2163	-25.9797	-77.5635	-102.229	-39.1261	-146.488	-42.757	-5.72806	-79.2538	-9.04595
586	-55.7781	-26.0423	-78.5025	-101.415	-39.1887	-147.74	-42.6944	-6.54188	-78.8155	-8.99586
587	-56.0911	-25.5415	-79.1285	-101.728	-38.5626	-149.242	-42.0996	-6.19757	-79.1285	-8.96456
588	-56.5293	-25.2285	-79.692	-103.168	-43.07	-150.307	-42.1309	-5.85326	-79.9424	-9.10229
589	-55.5903	-25.7919	-79.6294	-103.418	-38.8757	-154.501	-42.4283	-5.63415	-80.318	-9.00212
590	-56.0911	-26.4805	-81.57	-103.668	-38.7505	-150.682	-42.5692	-5.91586	-79.1911	-9.03969
591	-55.9033	-25.9171	-81.1944	-103.606	-40.5659	-146.738	-42.3187	-6.32277	-79.1285	-8.9583
592	-56.0911	-25.7293	-81.1318	-102.604	-39.5017	-147.427	-42.6005	-6.19757	-79.4416	-9.07099
593	-58.7204	-26.1675	-80.5684	-104.733	-39.6269	-147.74	-42.1779	-6.22887	-80.005	-9.01464
594	-60.2228	-27.7326	-81.4448	-104.67	-39.6895	-148.429	-42.9917	-6.32277	-79.9424	-9.03969
595	-58.2822	-26.6057	-81.0692	-104.545	-39.5017	-149.43	-43.2891	-6.10367	-80.7562	-9.00838
596	-56.6545	-25.6041	-81.4448	-104.482	-40.8163	-150.557	-43.0856	-6.26017	-79.7546	-9.10229
597	-56.6545	-26.3553	-81.57	-105.546	-38.6878	-149.743	-44.2124	-6.26017	-80.5058	-9.11481
598	-56.7797	-26.9813	-82.196	-106.611	-41.5675	-148.992	-43.2891	-5.97846	-81.0066	-9.27757
599	-58.0944	-29.1724	-81.8204	-108.426	-38.8757	-148.804	-42.9604	-6.72968	-83.0099	-9.12733
600	-56.7171	-29.6732	-82.5716	-108.489	-38.6252	-149.242	-43.2108	-6.29147	-81.5074	-9.12107
601	-55.9033	-29.1098	-82.2586	-108.176	-39.1261	-149.43	-43.4299	-6.44798	-81.1944	-9.21497
602	-56.0911	-26.6683	-82.4464	-108.426	-38.3122	-151.246	-44.009	-5.91586	-82.4464	-9.4466
603	-56.7797	-26.4179	-82.509	-107.174	-37.7488	-151.809	-43.4769	-6.26017	-82.196	-9.21497
604	-56.5293	-26.4179	-82.7594	-107.299	-38.5	-153.499	-43.1639	-6.44798	-82.6342	-9.27131
605	-56.3415	-26.7309	-81.9456	-107.487	-38.9383	-153.562	-43.1639	-6.38537	-82.1334	-9.30261
606	-57.0928	-26.4179	-82.0708	-107.049	-38.5	-155.002	-43.4612	-6.13497	-82.509	-9.26505
607	-57.6562	-27.1691	-83.3229	-108.364	-39.1887	-157.694	-44.0872	-5.85326	-82.5716	-9.36521
608	-57.4684	-30.0488	-83.3855	-109.177	-39.1887	-153.562	-44.9011	-5.25854	-81.7578	-9.34643
609	-57.7814	-28.8594	-82.6342	-108.489	-40.1903	-154	-44.1655	-6.22887	-81.6952	-9.29635
610	-56.9675	-30.7374	-82.6968	-109.678	-39.5017	-154.251	-44.635	-6.76098	-82.3212	-9.17741
611	-57.0928	-29.6106	-83.1977	-109.49	-38.4374	-154.251	-44.948	-6.22887	-81.4448	-9.31513
612	-56.9049	-28.1082	-83.3229	-109.303	-40.3781	-154	-45.4175	-6.66708	-81.3196	-9.20871
613	-56.7171	-28.296	-84.3871	-110.179	-39.0635	-155.565	-45.3862	-5.79066	-81.8204	-9.25879
614	-57.1554	-28.4212	-83.6985	-110.179	-42.757	-155.816	-45.1515	-6.29147	-81.6952	-9.20871
615	-56.8423	-28.8594	-83.8863	-110.304	-40.5033	-155.565	-45.621	-6.10367	-81.6952	-9.24001
616	-57.1554	-30.0488	-85.7017	-109.991	-39.8147	-155.565	-45.5897	-7.13659	-81.57	-9.31513
617	-58.47	-27.7952	-85.5139	-109.49	-40.0651	-155.941	-45.9653	-6.54188	-82.4464	-9.37773
618	-57.531	-28.7968	-85.8895	-110.93	-40.5033	-155.252	-45.621	-7.2305	-81.8204	-9.18367
619	-57.2179	-27.4821	-86.0147	-110.993	-39.8773	-157.255	-46.2783	-7.13659	-81.3196	-9.12733
620	-58.4074	-28.2334	-86.7034	-110.993	-40.3155	-156.692	-45.6523	-6.19757	-83.0099	-9.29635
621	-58.8456	-27.6073	-86.0773	-111.306	-39.7521	-157.631	-46.1844	-5.85326	-80.944	-9.82847
622	-59.4716	-28.5464	-87.2668	-111.556	-42.1935	-159.947	-46.5913	-6.44798	-82.509	-9.47164
623	-59.5342	-27.4821	-87.5172	-111.932	-44.009	-159.447	-46.4661	-6.26017	-82.7594	-9.44034
624	-58.9082	-27.2943	-86.1399	-112.746	-42.8822	-158.883	-45.9027	-6.66708	-83.1977	-9.52798
625	-59.409	-27.1691	-87.5798	-112.182	-40.6285	-160.699	-45.4488	-6.38537	-83.0099	-9.4779
626	-59.5342	-28.0456	-87.5172	-113.622	-42.0683	-160.511	-46.247	-6.19757	-84.3245	-9.54676
627	-59.2212	-28.1708	-87.4546	-113.246	-41.1293	-159.384	-46.2783	-6.19757	-82.3838	-9.94115
628	-59.2212	-28.1082	-88.1432	-113.81	-40.8163	-160.01	-45.8244	-6.29147	-83.4481	-9.94741
629	-59.7846	-28.2334	-87.2042	-112.37	-44.8228	-160.699	-46.4661	-5.79066	-82.8847	-9.4153
630	-59.2838	-28.9846	-87.2042	-112.933	-42.3187	-161.951	-46.1531	-6.51058	-84.6375	-9.54676
631	-59.0334	-28.4212	-87.5172	-113.685	-41.0667	-162.639	-45.9027	-6.16627	-83.6359	-9.53424
632	-58.47	-28.4212	-88.0806	-113.935	-39.8147	-163.203	-46.1531	-6.38537	-83.8237	-9.4779
633	-58.8456	-27.8578	-88.8944	-113.685	-40.2529	-161.012	-46.2001	-6.82359	-82.7594	-9.36521
634	-58.47	-28.5464	-88.331	-113.559	-40.5033	-162.514	-46.3879	-6.76098	-83.1351	-9.5092
635	-59.1586	-28.7968	-88.8318	-114.999	-40.3155	-164.455	-46.5287	-6.63578	-83.7611	-9.51546
636	-60.1602	-28.4212	-89.2074	-115.187	-41.4423	-165.143	-47.233	-6.10367	-83.2603	-9.59684
637	-60.2854	-29.1724	-90.209	-114.937	-41.2545	-170.464	-46.1531	-6.94879	-83.8863	-9.51546
638	-60.2854	-29.7358	-90.4595	-115.375	-41.8179	-168.273	-46.7165	-6.88619	-83.1351	-9.67196
639	-60.5358	-29.6106	-91.1481	-117.879	-41.7553	-167.898	-46.5287	-6.29147	-84.1993	-9.64692
640	-59.7846	-29.9862	-92.3375	-116.69	-42.5692	-170.151	-47.2017	-6.19757	-83.5107	-9.75334
641	-60.4732	-30.2992	-91.5237	-117.316	-41.7553	-169.275	-46.7009	-6.91749	-83.4481	-9.59684
642	-62.0383	-29.6106	-92.0871	-116.377	-40.8789	-168.148	-47.3895	-6.66708	-83.0099	-9.6657
643	-61.1619	-29.9862	-90.1464	-116.815	-41.5049	-167.084	-47.3425	-6.66708	-82.9472	-9.76586
644	-61.2245	-29.7984	-90.9603	-117.316	-41.8179	-167.021	-47.4051	-6.79228	-83.6359	-9.62188
645	-61.2245	-30.487	-90.7099	-117.566	-42.1935	-168.148	-47.3425	-5.41505	-83.2603	-9.52172
646	-60.661	-30.2992	-90.8977	-118.755	-41.5049	-168.837	-46.6539	-6.22887	-83.4481	-9.72204
647	-61.8505	-30.8	-90.3342	-117.503	-41.5049	-167.96	-47.0765	-6.54188	-84.4497	-9.68448
648	-61.9757	-30.2366	-89.7708	-117.316	-42.6318	-169.713	-46.9356	-5.79066	-82.509	-9.77838
649	-60.9741	-30.1114	-90.9603	-118.317	-41.2545	-170.339	-47.3269	-6.04106	-83.0725	-9.79091
650	-61.0993	-30.3618	-89.6456	-118.568	-42.2561	-169.713	-46.5444	-6.54188	-83.2603	-9.72204
651	-61.0367	-30.2992	-90.0838	-120.007	-42.5692	-170.59	-46.6226	-6.00976	-83.4481	-9.75334
652	-61.3497	-30.487	-89.6456	-118.505	-42.757	-170.777	-46.7009	-6.32277	-84.2619	-9.89107
653	-60.9114	-30.1114	-89.896	-120.195	-43.1326	-171.591	-47.5616	-6.44798	-83.2603	-9.84099
654	-61.2871	-29.7984	-90.0838	-121.698	-42.3187	-173.657	-47.8903	-7.10529	-84.3871	-9.85351
655	-61.5375	-30.7374	-90.8351	-120.007	-42.444	-172.593	-47.6868	-6.35407	-84.3871	-9.82847
656	-60.9114	-30.8	-90.8977	-120.759	-41.5675	-174.095	-48.1251	-6.66708	-83.7611	-9.70326
657	-61.2245	-31.113	-90.5221	-120.07	-42.6944	-171.967	-47.9216	-6.72968	-83.1977	-9.84099
658	-61.8505	-31.3635	-90.5221	-120.821	-42.3813	-174.033	-48.4537	-6.60448	-83.5733	-9.697
659	-62.2261	-31.4261	-90.7725	-119.945	-43.0074	-174.972	-47.6086	-6.82359	-83.2603	-9.85351
660	-63.2277	-30.7374	-90.5847	-121.886	-43.2578	-175.535	-48.4694	-6.82359	-83.6985	-9.97871
661	-62.6643	-31.7391	-91.5237	-121.51	-42.1935	-176.85	-48.5163	-7.13659	-85.6391	-9.93489
662	-61.7879	-31.3008	-92.1497	-122.324	-42.8196	-176.286	-48.9702	-6.63578	-84.2619	-9.99123
663	-62.7269	-31.3635	-91.8993	-122.011	-42.1935	-176.161	-48.8293	-7.387	-84.2619	-9.93489
664	-61.7879	-31.6765	-91.3359	-122.386	-43.383	-177.977	-48.7824	-6.85489	-85.3261	-9.90359
665	-63.3529	-31.113	-92.3375	-122.699	-44.1968	-177.914	-49.424	-7.16789	-84.2619	-10.0225
666	-62.9773	-31.5513	-92.7131	-121.385	-42.757	-178.853	-49.0171	-7.2931	-84.4497	-10.1164
667	-63.1025	-30.9252	-90.6473	-121.573	-42.3813	-181.107	-49.5179	-6.82359	-84.5123	-10.0851
668	-63.1025	-31.1756	-92.2123	-121.886	-43.2578	-179.103	-49.9092	-6.88619	-85.0757	-9.99749
669	-63.1651	-30.6122	-91.2733	-122.386	-43.1326	-179.542	-50.6761	-7.13659	-84.1367	-10.0851
670	-62.9147	-30.5496	-91.3359	-123.138	-43.6334	-182.547	-50.3474	-6.69838	-85.3261	-9.98497
671	-64.3545	-30.6122	-91.7115	-124.264	-43.3204	-182.547	-50.3474	-6.38537	-85.5765	-9.99123
672	-63.1025	-30.8626	-91.3985	-123.075	-43.2578	-181.357	-50.41	-6.57318	-84.3871	-10.0288
673	-63.9163	-30.8626	-92.9009	-123.388	-42.8196	-178.978	-50.6135	-7.54351	-85.7017	-10.1039
674	-63.7911	-30.487	-92.9009	-124.452	-43.3204	-182.046	-50.0657	-7.63741	-85.9521	-10.1728
675	-63.1651	-31.2382	-92.7757	-123.576	-43.4456	-181.169	-50.5822	-7.13659	-86.0147	-10.0726
676	-64.0415	-30.6748	-92.6505	-124.327	-43.3204	-180.543	-50.6448	-8.26342	-86.2025	-10.0664
677	-65.231	-30.9252	-94.779	-122.887	-44.2594	-183.548	-50.9734	-7.01139	-86.3277	-10.0413
678	-65.1058	-30.6748	-94.5286	-124.703	-44.635	-182.797	-51.1456	-6.85489	-86.5781	-10.1477
679	-63.9789	-30.9878	-94.466	-125.016	-46.5131	-184.112	-51.083	-7.07399	-85.9521	-10.3355
680	-63.3529	-31.4887	-92.6505	-124.64	-44.5098	-185.301	-50.7856	-7.3244	-85.4513	-10.3919
681	-63.9163	-31.4887	-93.5269	-124.765	-44.2594	-185.301	-50.5822	-7.19919	-85.6391	-10.1352
682	-63.9163	-31.113	-93.5269	-124.077	-44.1342	-185.99	-50.9891	-6.54188	-86.3277	-10.3919
683	-64.4797	-31.1756	-93.0887	-124.452	-45.7618	-184.988	-51.2395	-6.35407	-86.8912	-10.3418
684	-64.1667	-31.6765	-93.0261	-124.89	-45.261	-186.803	-51.3647	-6.54188	-85.7643	-10.3668
685	-65.6692	-31.2382	-93.7147	-126.33	-44.7602	-187.304	-50.5665	-6.16627	-85.7643	-10.3981
686	-65.2936	-31.4261	-94.4034	-125.078	-45.6992	-188.055	-50.3161	-6.85489	-85.8269	-10.3418
687	-65.9196	-31.3008	-94.466	-125.642	-45.4488	-187.742	-51.1299	-7.10529	-85.8269	-10.4482
688	-65.1058	-31.8643	-94.5286	-125.141	-45.574	-188.431	-50.3787	-7.2618	-85.3887	-10.7925
689	-65.7944	-32.4277	-95.092	-126.768	-46.1375	-188.118	-51.3334	-7.2931	-84.7001	-10.4169
690	-64.5424	-31.9895	-94.5912	-126.706	-46.0122	-189.808	-50.7074	-7.54351	-85.6391	-10.4482
691	-65.231	-32.4277	-93.7147	-125.704	-45.6992	-191.248	-51.8655	-7.16789	-86.3277	-10.2291
692	-64.6676	-33.2415	-93.2765	-127.207	-45.1358	-191.373	-51.8029	-7.79391	-86.5155	-10.2855
693	-64.7301	-32.4903	-93.7147	-126.205	-45.3236	-190.184	-51.756	-7.19919	-86.2651	-10.3981
694	-64.6676	-32.4277	-93.4017	-126.894	-45.3862	-192.062	-51.6151	-7.82521	-86.4529	-10.2917
695	-64.6676	-32.6155	-93.4017	-126.831	-45.8244	-191.436	-51.9594	-7.66871	-86.9538	-10.2729
696	-65.1058	-32.8659	-95.3424	-126.581	-46.5131	-192.938	-51.5994	-6.82359	-86.3277	-10.4169
697	-64.8554	-32.6155	-94.779	-126.768	-47.5147	-193.189	-51.7403	-6.72968	-87.0164	-10.4169
698	-65.1684	-33.4919	-94.779	-126.706	-45.6366	-192.688	-52.1629	-6.91749	-86.6408	-10.4795
699	-65.2936	-33.1163	-95.1546	-127.582	-46.3879	-193.752	-51.9751	-7.60611	-87.7676	-10.5296
700	-65.544	-33.4919	-94.5912	-127.52	-46.3879	-193.126	-51.7716	-7.2931	-87.705	-10.636
701	-66.2952	-33.0537	-94.0904	-127.52	-48.2659	-194.316	-52.3663	-7.4183	-87.392	-10.611
702	-66.796	-32.8659	-94.0904	-127.895	-47.5773	-196.757	-51.7873	-7.2931	-86.8286	-10.6548
703	-66.3578	-33.4293	-94.6538	-127.958	-47.2017	-197.008	-51.9907	-7.16789	-86.766	-10.5985
704	-66.9212	-33.2415	-94.9668	-128.02	-48.3911	-195.067	-51.5055	-6.16627	-85.5139	-10.6235
705	-67.2968	-33.1163	-95.4676	-128.772	-48.2033	-195.63	-51.349	-6.63578	-87.0164	-10.6047
706	-67.8602	-33.9301	-95.718	-129.335	-47.0765	-196.945	-51.8342	-6.72968	-86.7034	-10.6298
707	-67.109	-33.8049	-96.031	-128.646	-47.1391	-196.069	-52.2098	-7.3557	-86.7034	-10.6423
708	-67.422	-33.4293	-95.4676	-128.709	-47.3895	-196.319	-52.6793	-6.82359	-86.7034	-10.6798
709	-67.4846	-33.6797	-96.657	-129.335	-47.8277	-196.82	-52.6167	-7.3557	-87.0164	-10.6673
710	-67.1716	-33.9301	-96.5944	-130.462	-47.5773	-198.072	-52.335	-6.54188	-88.2058	-10.5359
711	-66.8586	-33.9301	-95.9684	-130.149	-47.4521	-198.134	-52.0846	-6.41667	-87.2668	-10.4607
712	-66.2952	-33.8049	-96.657	-129.961	-48.0781	-198.26	-51.1456	-6.57318	-87.5172	-10.6047
713	-66.4204	-34.0553	-95.5928	-129.46	-46.9513	-197.947	-52.8671	-6.82359	-88.331	-10.5484
714	-66.9212	-33.7423	-94.779	-130.399	-46.7635	-199.199	-52.7419	-7.2931	-88.8318	-10.5859
715	-66.6708	-33.8049	-95.2172	-131.651	-48.3911	-198.635	-52.695	-7.13659	-88.5188	-10.5609
716	-66.6082	-33.3041	-95.2798	-131.276	-47.4521	-198.447	-52.9923	-6.85489	-87.8928	-10.6298
717	-67.2342	-33.3667	-94.8416	-131.276	-48.2659	-198.134	-53.0549	-7.16789	-89.0196	-10.7863
718	-68.3611	-33.1789	-95.5302	-129.648	-47.4521	-199.386	-53.681	-7.10529	-88.331	-10.8051
719	-67.9228	-33.8049	-96.2814	-131.276	-47.5773	-201.264	-53.7592	-7.3557	-88.5814	-10.8864
720	-67.4846	-34.1805	-96.4692	-131.213	-48.3285	-201.014	-54.0879	-7.07399	-88.8944	-10.8739
721	-67.9228	-34.2431	-96.8448	-133.467	-47.5773	-201.953	-53.9783	-6.98009	-87.8928	-10.8614
722	-67.2342	-34.0553	-96.657	-132.903	-48.2659	-202.955	-53.587	-6.47928	-87.9554	-10.9553
723	-68.048	-34.4935	-96.2188	-132.841	-49.4553	-202.391	-53.5558	-7.63741	-87.705	-10.8739
724	-68.2985	-34.3057	-96.97	-133.216	-49.5179	-202.329	-53.8688	-6.88619	-89.0196	-10.8176
725	-68.2358	-34.5561	-96.7822	-134.406	-49.3927	-204.645	-53.6184	-7.19919	-87.5172	-10.8802
726	-67.3594	-34.1179	-95.8432	-133.78	-49.5179	-203.643	-53.8375	-7.19919	-87.8302	-10.8927
727	-69.3627	-34.2431	-96.7822	-133.717	-49.831	-207.086	-54.1348	-6.94879	-88.957	-10.9428
728	-68.8619	-34.5561	-95.718	-134.281	-49.2049	-205.584	-53.587	-7.4183	-87.9554	-10.8551
729	-68.4863	-33.9301	-95.0294	-135.22	-48.2659	-208.651	-54.2131	-7.13659	-87.8928	-10.9303
730	-69.2375	-34.6187	-95.718	-135.22	-48.6415	-208.025	-53.6966	-6.88619	-88.7066	-10.8551
731	-69.3001	-34.3057	-95.1546	-134.155	-48.2659	-206.147	-53.2897	-7.2305	-89.7082	-11.2996
732	-68.8619	-34.5561	-95.9058	-136.096	-48.4537	-205.083	-53.4462	-6.82359	-88.7692	-10.9115
733	-68.7367	-34.4935	-96.031	-135.22	-48.8293	-205.521	-54.573	-7.73131	-89.896	-10.8677
734	-68.7367	-34.1805	-96.5318	-134.656	-51.5212	-205.772	-54.3696	-7.5122	-89.1448	-10.8426
735	-68.3611	-34.6813	-96.4066	-134.468	-49.9562	-205.96	-54.7608	-6.98009	-88.7692	-10.9616
736	-68.1732	-35.1196	-96.9074	-136.033	-48.7041	-205.772	-54.2287	-7.5122	-89.5204	-10.899
737	-69.0497	-35.1196	-97.1578	-134.969	-50.3318	-206.21	-55.0269	-7.66871	-88.7066	-10.8426
738	-69.8009	-34.8691	-97.1578	-136.346	-48.6415	-207.462	-54.6043	-7.3557	-88.7692	-10.9365
739	-70.3017	-34.7439	-97.7839	-136.534	-48.8293	-207.65	-54.8547	-7.66871	-88.5814	-10.9365
740	-69.9887	-35.3074	-99.5993	-137.473	-49.0797	-208.964	-54.8391	-7.54351	-89.896	-10.8489
741	-69.5505	-35.057	-98.6603	-138.35	-49.4553	-209.215	-54.1818	-7.70001	-88.018	-10.9052
742	-69.4253	-34.9943	-98.4099	-137.599	-49.3301	-209.34	-54.6669	-7.01139	-88.5814	-11.0868
743	-69.8635	-34.6813	-99.7871	-137.724	-49.2675	-210.905	-55.3399	-7.04269	-88.2684	-11.1243
744	-70.1139	-34.8065	-99.6619	-138.475	-49.2049	-209.778	-54.6513	-7.10529	-89.3952	-11.0742
745	-70.5521	-35.4326	-99.2863	-138.976	-49.7057	-210.404	-54.5104	-7.3244	-88.957	-11.0242
746	-70.7399	-35.4952	-99.5367	-138.913	-49.831	-209.528	-55.7312	-6.76098	-88.5188	-11.0492
747	-72.1171	-35.1822	-99.6619	-140.103	-50.5196	-210.53	-55.1051	-7.13659	-89.6456	-11.1556
748	-70.6147	-35.4326	-100.538	-139.414	-51.3334	-211.406	-55.6216	-7.60611	-90.209	-11.1619
749	-71.4285	-35.1822	-101.039	-141.542	-51.083	-211.782	-55.9503	-7.13659	-89.7082	-11.212
750	-71.1781	-34.4935	-101.352	-139.602	-50.2066	-212.908	-55.9033	-7.07399	-89.3952	-11.1619
751	-71.1155	-34.8691	-100.538	-140.603	-50.144	-213.472	-56.1537	-7.13659	-89.3952	-11.1681
752	-70.8651	-34.4935	-101.477	-141.104	-50.3944	-214.098	-56.2633	-6.82359	-90.209	-11.093
753	-70.5521	-34.9317	-102.229	-143.045	-50.457	-215.412	-56.2633	-7.2618	-89.4578	-11.3184
754	-69.9887	-34.6187	-101.853	-143.671	-49.8936	-218.543	-56.6232	-7.2931	-90.1464	-11.237
755	-70.3643	-34.8691	-101.54	-142.544	-50.2066	-217.353	-56.6389	-7.387	-90.8351	-11.2182
756	-70.3643	-34.7439	-101.54	-143.233	-50.3944	-214.912	-56.811	-7.4183	-91.0229	-11.7253
757	-69.4879	-35.5578	-102.416	-144.047	-49.2675	-214.661	-56.3885	-8.38863	-90.0212	-11.2871
758	-70.3017	-35.6204	-102.479	-143.608	-49.6431	-215.976	-56.1537	-8.16952	-89.27	-11.2495
759	-70.8651	-35.057	-102.354	-142.294	-50.8952	-215.099	-57.0145	-7.98172	-89.27	-11.3497
760	-70.6147	-35.6204	-103.105	-143.42	-50.3944	-215.976	-56.5293	-8.07562	-90.2716	-11.381
761	-70.2391	-35.8708	-101.728	-144.547	-50.7074	-217.979	-56.0285	-7.04269	-90.4595	-11.3434
762	-70.4895	-36.8724	-101.79	-144.234	-50.77	-218.104	-56.9675	-7.3244	-90.4595	-11.5187
763	-70.7399	-36.7472	-101.79	-145.549	-50.9578	-218.042	-57.0614	-7.13659	-89.9586	-11.3309
764	-71.1781	-37.3732	-103.543	-145.361	-51.9594	-219.607	-55.8877	-7.4809	-90.3969	-11.5187
765	-70.8025	-36.8724	-101.54	-144.986	-51.2708	-220.984	-56.3885	-7.79391	-90.6473	-11.5312
766	-70.7399	-36.8098	-102.291	-145.925	-51.1456	-219.982	-56.7797	-7.04269	-90.8351	-11.6502
767	-70.9277	-37.1854	-103.042	-146.05	-51.3334	-220.108	-57.4214	-7.73131	-90.6473	-11.5312
768	-71.3659	-36.8724	-103.168	-146.363	-50.77	-220.608	-56.7171	-7.01139	-91.2733	-11.5625
769	-71.6163	-36.8724	-102.416	-146.425	-51.396	-221.673	-57.2806	-6.76098	-91.4611	-11.5751
770	-70.8651	-36.2464	-101.54	-146.05	-52.648	-221.422	-57.4997	-6.98009	-90.9603	-11.4749
771	-71.1155	-36.0586	-102.103	-146.989	-51.2082	-222.674	-57.5466	-7.82521	-90.7099	-11.5876
772	-71.2407	-36.2464	-102.542	-146.613	-51.7716	-221.172	-57.531	-6.85489	-90.3342	-11.55
773	-70.9277	-35.9334	-102.917	-146.738	-52.5228	-223.112	-57.531	-7.4496	-90.3969	-11.4185
774	-70.9277	-36.1212	-102.416	-146.363	-53.3366	-223.488	-56.9832	-7.3557	-88.957	-11.4686
775	-70.4895	-36.8098	-102.98	-145.987	-53.2114	-223.3	-57.7344	-7.73131	-90.5221	-11.4436
776	-71.4911	-45.1358	-104.169	-145.173	-53.4618	-224.302	-57.531	-7.60611	-90.3969	-11.4123
777	-71.6163	-40.8789	-105.171	-146.05	-51.9594	-226.931	-57.4371	-7.54351	-90.5221	-11.3497
778	-72.4302	-37.1854	-104.92	-147.177	-50.8326	-226.055	-57.124	-7.01139	-90.5847	-11.4311
779	-72.9936	-37.4984	-104.545	-146.676	-52.2098	-226.681	-57.2806	-7.60611	-90.7725	-11.4686
780	-72.305	-36.6846	-105.985	-146.238	-53.1488	-225.554	-57.4371	-7.2931	-90.3969	-11.5938
781	-72.1171	-37.1228	-105.484	-147.239	-51.709	-225.867	-57.844	-7.79391	-91.3359	-11.6564
782	-72.5554	-37.4358	-105.985	-146.801	-51.9594	-226.681	-57.4371	-8.01302	-91.3359	-11.5813
783	-73.1188	-39.0635	-105.922	-146.112	-53.1488	-227.808	-58.2039	-7.3244	-91.6489	-11.6189
784	-73.4944	-41.4423	-106.047	-147.677	-52.4602	-227.62	-58.0787	-6.63578	-91.5237	-11.6815
785	-72.8684	-39.0635	-106.611	-145.737	-52.4602	-228.246	-58.157	-6.54188	-90.7725	-11.669
786	-73.6196	-37.0602	-105.922	-147.677	-51.5838	-229.06	-57.8909	-6.76098	-90.3969	-11.6752
787	-73.1188	-37.6862	-106.485	-149.117	-52.1472	-229.06	-57.7031	-7.01139	-91.2733	-11.669
788	-73.4318	-37.4984	-106.172	-147.99	-52.5228	-229.873	-58.1413	-6.72968	-90.7725	-11.838
789	-74.1204	-37.3106	-107.174	-148.554	-53.7123	-228.371	-57.4684	-7.4496	-90.8351	-11.7503
790	-73.6822	-37.561	-106.798	-148.116	-54.9017	-228.246	-57.9848	-7.3244	-91.2107	-11.7879
791	-73.8074	-37.8114	-106.924	-148.303	-52.961	-234.318	-58.8612	-7.5122	-92.1497	-11.669
792	-73.3066	-37.1854	-106.235	-149.931	-52.648	-233.567	-58.9708	-6.72968	-91.5863	-11.6439
793	-74.496	-36.7472	-107.8	-148.742	-54.5887	-231.626	-58.8612	-6.54188	-90.5847	-11.6001
794	-74.4334	-36.4342	-107.612	-148.992	-53.9001	-232.941	-58.8612	-7.4809	-92.6505	-11.5813
795	-73.3692	-37.0602	-108.739	-149.055	-53.7123	-233.004	-59.096	-7.2931	-91.8993	-11.5312
796	-73.4318	-36.5594	-107.299	-150.745	-53.5245	-230.75	-59.3151	-7.04269	-93.0261	-11.5625
797	-73.9952	-37.3732	-107.738	-149.994	-53.7123	-229.686	-59.5029	-7.387	-92.2123	-11.6815
798	-73.1188	-38.8757	-107.988	-149.055	-54.1505	-229.247	-59.2838	-7.66871	-92.2749	-11.7253
799	-73.1188	-37.8114	-108.176	-150.432	-55.0895	-230.499	-59.456	-6.88619	-91.9619	-11.7879
800	-74.2456	-38.8131	-107.738	-149.994	-54.8391	-236.885	-59.1743	-7.79391	-92.4001	-11.8943
801	-72.6806	-37.3106	-108.739	-151.246	-55.2773	-236.196	-59.7377	-7.91911	-92.9635	-11.7378
802	-73.8074	-38.3748	-108.802	-151.621	-55.2147	-243.896	-59.5499	-7.76261	-92.9635	-11.8067
803	-74.6212	-38.5626	-109.052	-151.621	-54.2757	-238.137	-58.423	-7.387	-91.7115	-11.8505
804	-74.7464	-38.6878	-109.616	-151.496	-54.8391	-241.643	-59.4247	-7.2931	-93.0261	-12.0383
805	-74.3708	-38.9383	-109.177	-152.06	-54.1505	-241.58	-58.4856	-7.5122	-93.8399	-11.8881
806	-74.183	-39.4391	-107.925	-150.995	-53.6497	-241.517	-59.5186	-6.85489	-93.7773	-12.1072
807	-74.7464	-40.2529	-109.24	-153.374	-54.2757	-241.204	-59.1273	-7.88781	-93.4643	-11.7691
808	-74.5586	-39.4391	-109.365	-151.371	-54.5887	-237.699	-58.6578	-6.94879	-93.8399	-11.8317
809	-74.6838	-39.3765	-109.303	-151.496	-54.2131	-243.771	-59.3151	-7.63741	-93.7773	-11.6752
810	-74.6212	-39.8147	-110.367	-153.437	-54.7139	-244.272	-59.5499	-7.10529	-94.9668	-11.8004
811	-74.3082	-40.0025	-110.179	-151.747	-54.9643	-236.885	-59.0804	-7.2931	-94.2156	-11.7503
812	-73.244	-39.6895	-110.617	-151.434	-57.4058	-236.509	-60.2385	-8.10692	-94.3408	-11.8818
813	-74.2456	-39.1261	-109.365	-153.75	-56.0911	-236.384	-60.0194	-8.38863	-95.092	-11.7879
814	-74.5586	-38.9383	-109.428	-152.247	-55.7155	-235.695	-59.8785	-7.2618	-95.092	-11.9006
815	-74.183	-40.5659	-109.866	-152.686	-55.2147	-237.448	-60.5984	-7.73131	-96.031	-11.9006
816	-74.6838	-39.6895	-110.242	-153.875	-55.1521	-237.636	-60.6767	-7.98172	-95.8432	-11.7503
817	-74.6838	-39.5017	-109.616	-153.186	-55.4025	-245.086	-60.5515	-7.70001	-95.4676	-11.863
818	-74.6838	-38.6252	-109.49	-151.872	-55.6529	-241.204	-61.2714	-7.54351	-95.4676	-11.8881
819	-73.8074	-39.1261	-109.803	-153.562	-55.9033	-243.521	-60.8488	-7.57481	-95.5928	-11.8693
820	-74.0578	-39.3765	-109.991	-153.75	-55.8407	-243.27	-61.5375	-7.82521	-96.031	-11.9068
821	-74.6212	-39.3765	-109.929	-155.19	-56.1537	-242.769	-61.0054	-7.4183	-95.405	-11.8943
822	-75.8107	-39.8147	-109.052	-155.064	-56.7797	-242.081	-60.2228	-7.60611	-95.1546	-11.9444
823	-76.4993	-38.9383	-110.054	-154.188	-55.9033	-248.717	-60.2385	-7.4496	-96.4066	-11.9569
824	-76.3115	-39.8147	-114.373	-156.003	-56.0911	-240.453	-60.8958	-7.76261	-95.9684	-12.0946
825	-77.8765	-39.8147	-111.368	-156.316	-55.2147	-241.83	-60.2228	-7.3244	-96.657	-12.0696
826	-76.4367	-39.8147	-112.307	-155.628	-55.6529	-239.952	-60.8019	-7.387	-95.9684	-12.0884
827	-78.7529	-39.4391	-111.306	-157.068	-55.9659	-244.334	-60.5984	-7.4496	-95.2798	-11.9444
828	-77.2505	-39.6269	-114.311	-157.944	-56.5293	-244.898	-61.021	-7.3244	-95.2798	-12.2199
829	-76.9375	-39.1261	-111.306	-157.443	-57.2179	-243.145	-60.0507	-7.3557	-95.9684	-12.1259
830	-78.5025	-39.3139	-109.929	-158.069	-55.7781	-243.02	-60.5045	-7.66871	-97.7212	-12.32
831	-80.3806	-39.4391	-111.494	-157.631	-57.531	-242.394	-60.8488	-7.70001	-96.9074	-12.0633
832	-78.1895	-38.9383	-114.624	-159.947	-56.0911	-245.837	-61.1462	-7.70001	-96.657	-12.0884
833	-78.8781	-39.2513	-110.868	-159.947	-56.0911	-244.46	-60.5202	-7.3557	-97.7212	-11.9945
834	-77.4383	-40.0651	-110.993	-159.384	-56.5919	-246.463	-60.8175	-6.35407	-95.6554	-12.0571
835	-78.4399	-39.5643	-110.868	-160.699	-55.8407	-244.397	-60.9897	-7.2618	-97.0326	-12.3451
836	-81.0692	-40.3155	-111.932	-160.386	-56.0911	-247.903	-60.8488	-8.16952	-96.2188	-12.1322
837	-80.8814	-40.9415	-110.868	-159.008	-57.4058	-248.779	-61.5218	-7.2305	-96.2188	-12.2011
838	-76.9375	-39.9399	-113.935	-160.573	-56.9049	-247.903	-61.2401	-7.73131	-95.4676	-12.2825
839	-79.1285	-40.2529	-112.558	-162.138	-57.1554	-246.4	-62.4765	-7.5122	-96.2188	-12.3451
840	-79.5668	-40.5033	-112.307	-161.638	-57.2806	-245.962	-62.4921	-7.60611	-97.5334	-12.3388
841	-80.4432	-42.5066	-112.245	-162.326	-56.4041	-245.336	-62.8364	-8.32603	-96.657	-12.3325
842	-79.6294	-42.9448	-115.25	-162.201	-58.0944	-246.588	-61.6001	-7.16789	-97.3456	-12.2637
843	-78.5651	-40.8789	-112.12	-161.262	-58.7204	-244.835	-61.8818	-7.16789	-96.8448	-12.3826
844	-77.2505	-43.383	-112.871	-161.888	-57.7814	-245.962	-63.1495	-7.01139	-96.97	-12.3951
845	-79.3164	-41.0041	-112.746	-162.577	-57.5936	-247.026	-62.5391	-7.60611	-97.0326	-12.3951
846	-79.4416	-41.6301	-112.558	-163.516	-58.2196	-248.967	-62.7426	-7.66871	-97.2204	-12.4077
847	-78.2521	-43.07	-112.558	-164.079	-57.9066	-248.967	-63.2277	-7.91911	-96.97	-12.4703
848	-78.3773	-42.1935	-116.377	-163.954	-58.3448	-251.346	-62.3826	-7.88781	-96.5944	-12.4077
849	-78.9407	-41.7553	-111.869	-164.58	-58.2822	-254.977	-62.6643	-7.19919	-96.344	-12.7707
850	-78.0017	-41.6927	-111.994	-165.081	-57.3432	-253.474	-62.3982	-7.2931	-97.283	-12.4953
851	-77.3757	-41.1293	-113.434	-164.204	-57.5936	-256.792	-62.1009	-7.16789	-96.2188	-12.3889
852	-77.8765	-41.3171	-112.871	-164.955	-57.9066	-251.847	-62.8678	-7.13659	-96.7196	-12.3764
853	-77.6261	-41.5675	-112.933	-166.521	-58.5326	-250.72	-62.6956	-6.66708	-97.0326	-12.3638
854	-78.5025	-40.8789	-113.872	-165.268	-59.096	-252.66	-63.3216	-7.13659	-97.5334	-12.5266
855	-78.9407	-41.6927	-113.184	-165.268	-59.096	-256.041	-63.0556	-7.66871	-96.97	-12.5829
856	-77.9391	-41.7553	-114.373	-167.084	-58.9082	-252.41	-63.2121	-7.04269	-96.031	-12.3638
857	-78.5025	-42.5692	-113.309	-165.957	-59.2838	-254.852	-63.8068	-7.54351	-96.5318	-12.464
858	-78.1895	-41.6927	-114.373	-168.086	-60.5984	-253.286	-63.1338	-7.01139	-97.6586	-12.5892
859	-78.5025	-42.1935	-114.373	-165.957	-61.0993	-253.599	-63.1495	-7.4809	-95.9058	-12.4577
860	-78.9407	-42.2561	-114.749	-166.771	-60.2854	-256.73	-63.0556	-7.387	-98.2221	-12.5329
861	-79.0033	-42.1309	-113.685	-167.209	-60.348	-256.604	-63.5251	-7.76261	-98.3473	-12.4828
862	-79.0033	-42.3187	-113.935	-167.647	-59.9098	-256.166	-64.4015	-7.10529	-97.1578	-12.6142
863	-78.9407	-42.5066	-112.808	-167.272	-60.4732	-257.168	-64.3702	-7.10529	-97.9091	-12.6205
864	-80.1302	-42.5066	-113.872	-168.962	-59.722	-258.169	-63.9163	-7.70001	-97.6586	-12.5266
865	-79.3164	-42.6318	-113.372	-169.275	-61.6627	-259.234	-64.4954	-7.10529	-97.7212	-12.5704
866	-81.0692	-43.1326	-113.559	-168.399	-61.2245	-258.482	-63.3999	-7.57481	-97.283	-12.5579
867	-78.9407	-43.1326	-112.433	-169.338	-62.4765	-257.669	-64.7301	-7.63741	-97.596	-12.5892
868	-80.1302	-43.5082	-114.248	-169.964	-61.7253	-259.421	-64.0102	-6.72968	-97.9717	-12.5892
869	-79.9424	-43.07	-114.186	-170.214	-62.0383	-259.296	-64.245	-7.2305	-99.0359	-12.6205
870	-80.3806	-43.5708	-114.874	-172.092	-60.5984	-259.108	-64.2919	-7.2305	-97.6586	-12.5579
871	-79.7546	-42.757	-115.187	-170.402	-63.2903	-261.612	-64.4015	-6.82359	-98.9107	-12.5329
872	-79.379	-43.07	-115.312	-169.901	-61.3497	-261.174	-63.8068	-7.10529	-98.4725	-12.6706
873	-77.8139	-43.8212	-115.25	-169.338	-61.2871	-260.548	-64.7615	-6.91749	-98.8481	-12.802
874	-79.8798	-43.4456	-114.186	-170.402	-60.348	-261.049	-64.0885	-7.3557	-97.6586	-12.6831
875	-78.8781	-43.383	-115.062	-171.779	-61.4749	-260.611	-63.9163	-7.3557	-99.1611	-12.7833
876	-80.1302	-43.8212	-114.874	-170.777	-60.4106	-260.611	-64.6989	-7.19919	-97.9717	-12.777
877	-79.379	-43.1326	-115.625	-171.967	-61.2871	-258.232	-64.5424	-6.91749	-97.9091	-12.752
878	-78.8781	-42.9448	-115.813	-170.402	-60.348	-261.926	-64.1198	-7.3244	-97.9091	-12.6894
879	-78.6903	-43.2578	-115.125	-171.591	-60.5984	-262.677	-64.3232	-7.85651	-97.9717	-12.7833
880	-78.1269	-43.5708	-116.752	-170.965	-61.5375	-266.433	-65.2936	-6.79228	-99.3489	-12.7332
881	-78.1895	-43.6334	-117.003	-171.842	-61.9757	-261.863	-64.4484	-6.91749	-98.9107	-12.7895
882	-78.3773	-44.1342	-116.69	-174.721	-62.4139	-263.178	-64.4328	-7.57481	-98.4099	-12.8959
883	-79.8172	-44.2594	-116.314	-173.72	-61.9131	-259.484	-64.6989	-7.07399	-97.9091	-12.8834
884	-80.318	-43.8212	-116.064	-173.469	-62.6017	-261.425	-64.5737	-7.19919	-98.5977	-12.8459
885	-79.9424	-43.5082	-116.001	-173.031	-63.2903	-263.741	-64.2919	-7.63741	-100.225	-12.8709
886	-80.3806	-44.1342	-116.377	-174.095	-63.2277	-261.738	-64.2763	-7.19919	-98.4099	-12.8584
887	-80.0676	-43.8838	-116.064	-174.158	-62.6017	-261.612	-64.918	-6.54188	-98.4725	-12.9711
888	-79.1285	-43.8212	-117.816	-173.782	-62.2887	-262.865	-64.9493	-6.72968	-98.2847	-13.0024
889	-80.318	-43.3204	-117.691	-174.596	-62.7895	-264.242	-64.871	-6.38537	-98.7855	-12.9335
890	-79.8172	-44.0716	-118.004	-172.655	-62.9147	-264.555	-64.8554	-6.91749	-99.5993	-12.8897
891	-79.379	-43.696	-118.63	-173.97	-64.0415	-264.805	-65.1058	-6.69838	-98.4099	-12.8208
892	-79.4416	-43.383	-118.818	-174.158	-62.1009	-264.492	-65.2779	-6.94879	-97.7839	-12.8772
893	-80.3806	-43.7586	-118.255	-174.972	-62.6017	-266.12	-64.8554	-7.57481	-100.538	-12.9147
894	-79.5042	-43.2578	-119.381	-176.474	-62.7269	-267.81	-64.0728	-7.01139	-100.664	-12.9585
895	-78.8781	-43.2578	-118.755	-175.535	-63.9789	-266.433	-64.4328	-7.04269	-100.914	-12.9273
896	-80.8188	-44.1342	-121.072	-175.347	-63.3529	-265.056	-65.3562	-6.41667	-99.6619	-12.9773
897	-80.005	-44.2594	-119.194	-175.097	-62.7269	-266.37	-64.9962	-8.13822	-100.601	-12.8459
898	-83.3855	-44.4472	-119.569	-176.599	-62.9773	-268.749	-65.8883	-6.91749	-100.851	-12.9335
899	-80.6936	-43.7586	-119.757	-175.66	-63.8537	-272.943	-65.1684	-7.66871	-99.6619	-12.9085
900	-81.6952	-44.0716	-119.945	-174.909	-64.6676	-268.248	-65.2466	-7.2931	-100.476	-12.9961
901	-83.0725	-45.0106	-118.693	-175.598	-63.2903	-269.939	-65.3092	-7.5122	-100.851	-13.1714
902	-81.8204	-44.7602	-119.319	-176.161	-63.7911	-267.56	-64.8867	-7.2931	-100.163	-13.0212
903	-83.5107	-44.5724	-120.821	-176.161	-65.544	-271.566	-65.4344	-7.91911	-100.163	-13.0838
904	-80.4432	-45.574	-121.072	-177.413	-62.9773	-267.81	-64.6989	-7.57481	-100.601	-13.0462
905	-80.6936	-44.322	-120.32	-176.975	-62.8521	-269.312	-64.9962	-7.91911	-101.477	-13.2465
906	-83.5733	-44.7602	-120.383	-178.603	-62.8521	-272.255	-65.6848	-7.60611	-102.229	-13.0525
907	-81.6952	-45.0106	-120.821	-177.413	-63.0399	-271.316	-65.8883	-7.3557	-102.542	-13.1777
908	-81.257	-45.261	-121.573	-177.789	-63.1651	-269.187	-65.6066	-7.4183	-102.103	-13.1589
909	-81.3196	-45.0732	-119.882	-177.664	-64.4171	-281.582	-65.3092	-7.04269	-101.227	-13.3342
910	-81.8204	-45.1984	-121.51	-176.975	-62.9147	-284.274	-66.2482	-6.94879	-102.729	-13.3091
911	-81.883	-45.7618	-121.322	-177.851	-64.2293	-274.696	-65.7787	-7.16789	-101.79	-13.3279
912	-82.6968	-45.0106	-121.76	-178.79	-65.6066	-276.073	-65.2936	-7.2305	-102.542	-13.2465
913	-82.9472	-44.6976	-121.698	-179.667	-64.6676	-274.696	-65.2936	-6.29147	-102.98	-13.3029
914	-82.9472	-45.1984	-121.76	-180.168	-64.2919	-271.441	-65.6222	-6.85489	-101.728	-13.1777
915	-83.0099	-45.4488	-122.762	-179.354	-64.6676	-271.691	-65.544	-6.54188	-101.603	-13.2653
916	-82.9472	-45.4488	-122.512	-180.606	-63.9789	-272.004	-66.2795	-7.3557	-102.667	-13.1902
917	-81.9456	-45.5114	-122.95	-180.856	-64.9806	-274.133	-66.1387	-6.69838	-102.291	-13.1839
918	-81.6952	-45.3236	-122.95	-182.046	-64.7928	-273.757	-66.0448	-7.2618	-101.79	-13.3404
919	-85.5765	-46.1375	-122.637	-180.606	-64.4171	-277.576	-65.7005	-7.63741	-101.853	-13.2027
920	-82.8847	-45.7618	-122.386	-181.608	-64.4797	-285.652	-66.2482	-6.54188	-102.416	-13.2966
921	-83.0725	-45.8244	-123.889	-181.545	-65.6066	-275.76	-65.81	-7.3557	-101.728	-13.522
922	-84.1993	-45.7618	-122.011	-181.921	-64.5424	-278.953	-66.123	-6.82359	-102.604	-13.2027
923	-85.8895	-46.5131	-122.637	-181.733	-64.7928	-276.887	-66.9838	-7.387	-102.855	-13.403
924	-83.9489	-46.0748	-121.573	-182.609	-64.3545	-279.579	-67.0308	-6.76098	-102.792	-13.3842
925	-84.7627	-46.4505	-123.2	-183.486	-66.2952	-278.953	-66.6082	-7.01139	-101.916	-13.3842
926	-84.8253	-45.6992	-123.075	-182.922	-68.3611	-275.823	-67.1403	-7.2305	-102.416	-13.3842
927	-86.3903	-46.0748	-123.764	-185.051	-71.1155	-278.014	-67.2968	-6.82359	-103.23	-13.9664
928	-85.1383	-46.3253	-123.576	-186.052	-68.3611	-278.202	-67.2186	-6.88619	-102.041	-13.3717
929	-87.2042	-45.1984	-122.512	-184.8	-64.4797	-278.327	-66.6239	-6.79228	-103.105	-13.2966
930	-86.9538	-45.8244	-124.39	-184.299	-68.7993	-277.701	-66.8743	-6.63578	-102.917	-13.3968
931	-84.7627	-45.3236	-123.764	-182.985	-68.2985	-282.021	-66.9056	-6.66708	-103.042	-13.3342
932	-84.0115	-45.574	-124.014	-184.425	-67.5472	-277.952	-66.5456	-7.07399	-103.293	-13.4907
933	-84.5123	-45.9496	-125.078	-183.861	-65.3562	-291.912	-67.2029	-7.10529	-103.668	-13.8725
934	-85.5765	-46.3253	-124.264	-185.739	-64.7928	-289.595	-67.3125	-7.4183	-103.168	-13.7724
935	-84.7001	-45.8244	-124.202	-185.802	-65.4188	-283.398	-68.048	-7.4496	-103.042	-14.1229
936	-85.2009	-46.6383	-125.955	-183.924	-65.3562	-293.226	-67.782	-7.2305	-102.917	-13.5658
937	-85.6391	-46.4505	-125.579	-184.863	-64.7928	-279.266	-68.2515	-7.10529	-103.042	-13.4531
938	-87.079	-46.4505	-125.767	-185.426	-66.8586	-286.215	-68.9714	-7.04269	-103.794	-13.5345
939	-88.4562	-46.6383	-126.017	-185.301	-66.2326	-279.767	-68.6271	-7.63741	-103.731	-13.5846
940	-85.4513	-45.5114	-126.581	-185.551	-66.483	-292.162	-69.1123	-7.5122	-104.044	-14.1918
941	-85.2635	-46.1375	-126.08	-186.741	-66.6708	-280.643	-68.2515	-7.01139	-102.855	-13.6159
942	-85.2635	-47.0765	-125.579	-184.925	-66.3578	-285.714	-69.2375	-7.2305	-103.668	-13.6973
943	-86.2025	-46.3253	-125.955	-186.177	-67.3594	-300.175	-69.0653	-7.04269	-103.168	-13.4781
944	-85.0757	-46.6383	-124.765	-185.927	-67.422	-289.908	-69.081	-7.16789	-103.042	-13.5407
945	-86.7034	-46.3879	-124.327	-186.678	-66.483	-292.851	-68.6428	-7.4496	-101.916	-13.6033
946	-85.5765	-46.3879	-125.454	-185.551	-66.9212	-279.141	-67.5159	-6.54188	-102.98	-13.6847
947	-86.3277	-46.6383	-125.579	-188.181	-67.2968	-278.515	-68.7523	-7.16789	-102.855	-13.7098
948	-86.1399	-47.2643	-126.33	-187.367	-67.7976	-280.143	-68.6271	-7.5122	-103.543	-13.979
949	-85.8895	-47.2643	-125.829	-187.242	-66.6082	-282.021	-69.2531	-7.2931	-103.981	-13.8225
950	-85.5139	-46.8887	-125.767	-188.369	-67.0464	-281.708	-68.5176	-6.82359	-104.357	-13.6659
951	-86.3903	-46.4505	-127.019	-188.995	-67.4846	-282.647	-68.8775	-7.85651	-105.546	-13.5595
952	-86.6408	-47.1391	-126.33	-187.868	-66.9838	-286.716	-68.2985	-7.10529	-105.046	-13.5846
953	-85.9521	-46.8887	-125.955	-188.932	-66.483	-284.525	-68.768	-6.35407	-105.421	-13.6847
954	-86.0147	-47.0139	-124.64	-188.494	-67.9228	-283.46	-68.7993	-6.51058	-104.357	-13.979
955	-86.3903	-46.7635	-126.268	-189.12	-67.8602	-289.408	-69.4409	-7.5122	-104.482	-13.5908
956	-86.766	-46.3253	-125.704	-189.433	-67.422	-295.417	-69.0653	-8.10692	-104.67	-13.5846
957	-86.8286	-46.5757	-125.955	-189.558	-68.4863	-283.147	-69.0497	-7.73131	-105.609	-13.6973
958	-88.2684	-47.2017	-126.205	-190.309	-68.6741	-284.775	-69.1123	-7.95042	-105.421	-13.7223
959	-88.7692	-48.1407	-126.33	-189.558	-68.6115	-285.589	-69.3157	-7.95042	-106.36	-13.7974
960	-88.0806	-47.7651	-126.706	-190.184	-67.5472	-289.22	-70.0826	-7.3557	-105.734	-13.9101
961	-89.3952	-47.8277	-126.956	-191.06	-68.1732	-286.027	-68.9088	-8.04432	-104.92	-13.7098
962	-92.0871	-48.2033	-126.643	-189.683	-69.2375	-289.345	-68.5176	-7.85651	-105.985	-13.8412
963	-89.4578	-48.2033	-127.144	-190.247	-68.6741	-289.595	-69.3001	-7.16789	-104.482	-14.1668
964	-89.9586	-47.7651	-126.581	-190.998	-69.0497	-292.162	-69.8165	-7.4496	-104.795	-14.3859
965	-88.018	-48.3285	-125.454	-191.186	-67.7976	-291.16	-69.5035	-7.19919	-106.423	-14.1918
966	-88.2684	-48.2033	-126.017	-191.186	-68.3611	-287.404	-70.9747	-6.79228	-105.672	-13.9289
967	-88.331	-48.3911	-125.704	-191.248	-68.8619	-287.279	-70.0983	-6.91749	-106.548	-13.8225
968	-88.5814	-47.8903	-126.08	-191.311	-69.3627	-287.968	-69.2375	-7.79391	-105.734	-13.8412
969	-88.3936	-48.0781	-125.203	-191.999	-71.1781	-286.215	-69.6131	-7.3557	-105.171	-13.9602
970	-89.583	-48.6415	-125.642	-191.123	-70.0513	-288.469	-70.2861	-7.91911	-107.237	-13.7849
971	-89.5204	-48.5163	-125.391	-191.248	-69.4879	-289.971	-70.38	-7.79391	-105.609	-13.9414
972	-89.3952	-48.5789	-125.829	-191.248	-70.0513	-287.467	-70.1922	-7.66871	-104.733	-14.0603
973	-89.27	-47.8903	-125.955	-192.625	-69.6131	-288.156	-70.6304	-7.04269	-106.047	-13.8851
974	-89.4578	-48.0781	-125.391	-193.001	-69.4253	-287.592	-70.8808	-6.79228	-106.548	-14.1104
975	-89.0822	-49.7683	-126.017	-193.001	-69.9261	-289.783	-70.5834	-7.57481	-106.298	-14.0478
976	-88.957	-48.9545	-126.706	-192.5	-69.1123	-294.854	-71.0842	-7.16789	-106.36	-14.0666
977	-90.5221	-48.5789	-126.581	-192.751	-69.2375	-303.556	-70.7869	-7.13659	-107.174	-14.1981
978	-89.2074	-48.3285	-127.332	-194.253	-70.9277	-292.037	-70.5365	-7.66871	-107.362	-14.292
979	-90.2716	-49.2675	-127.019	-194.065	-70.3017	-292.225	-70.1922	-7.3557	-107.487	-14.029
980	-90.8351	-48.6415	-126.831	-193.815	-69.9261	-290.284	-70.6304	-7.60611	-108.176	-14.1042
981	-89.8334	-49.2049	-126.768	-194.065	-70.1139	-296.356	-71.0686	-7.16789	-107.675	-14.1605
982	-90.2716	-48.3285	-127.144	-194.691	-70.8651	-295.417	-70.2704	-8.67034	-107.988	-14.0603
983	-94.466	-48.8293	-126.017	-195.067	-70.5521	-288.594	-70.2548	-7.85651	-106.548	-13.9038
984	-88.8318	-48.7667	-126.643	-195.818	-71.4911	-289.971	-70.8495	-7.07399	-106.485	-14.2732
985	-89.4578	-49.5179	-126.393	-196.131	-70.8651	-292.099	-70.3174	-7.2618	-106.861	-14.3233
986	-89.3326	-49.0797	-127.269	-195.943	-72.1798	-290.847	-70.9747	-7.4183	-106.423	-14.2231
987	-89.3952	-48.5163	-127.144	-196.006	-71.3659	-292.413	-70.9747	-7.5122	-106.736	-14.3358
988	-89.7708	-49.3301	-127.332	-195.505	-71.2407	-295.104	-70.7712	-7.57481	-107.362	-14.461
989	-90.0838	-49.0797	-125.892	-196.82	-71.2407	-292.037	-70.9747	-7.54351	-106.047	-14.317
990	-89.8334	-49.5179	-126.956	-196.82	-72.305	-291.223	-71.1625	-7.95042	-105.734	-14.0979
991	-90.4595	-48.5789	-127.645	-196.256	-70.8651	-292.099	-70.8182	-7.19919	-105.734	-14.3859
992	-89.7082	-49.0797	-126.831	-198.322	-69.8635	-292.225	-70.1139	-7.76261	-106.673	-14.2106
993	-89.583	-49.831	-127.833	-198.886	-72.2424	-291.786	-70.5678	-7.13659	-107.988	-14.1668
994	-90.1464	-49.7683	-127.332	-197.947	-69.9261	-293.915	-71.2407	-7.5122	-107.112	-14.2106
995	-88.8944	-49.4553	-128.271	-197.884	-71.1155	-292.287	-71.3816	-7.5122	-106.924	-14.173
996	-89.896	-48.9545	-128.459	-197.759	-70.0513	-294.416	-71.7102	-7.19919	-107.425	-14.1229
997	-90.6473	-49.1423	-129.711	-199.073	-71.3659	-295.167	-71.1781	-7.4183	-107.55	-14.2356
998	-89.5204	-49.5179	-129.648	-199.136	-71.1155	-300.551	-72.305	-8.26342	-107.174	-14.1605
999	-89.7708	-49.5179	-130.9	-197.321	-70.1139	-296.043	-71.8668	-7.4183	-106.298	-14.1042
1000	-94.7164	-49.7057	-131.401	-198.698	-71.6789	-298.36	-72.2424	-7.387	-106.611	-14.0228
1001	-91.2107	-49.1423	-131.651	-199.637	-70.3017	-296.482	-72.8371	-8.54513	-107.299	-14.2481
1002	-93.4643	-49.4553	-131.526	-199.386	-72.4302	-297.17	-72.571	-7.3244	-108.113	-14.2231
1003	-94.779	-50.3944	-131.025	-200.764	-71.4911	-297.17	-72.6962	-7.54351	-107.487	-14.2732
1004	-94.6538	-49.3927	-130.274	-199.699	-73.1814	-303.368	-72.5554	-7.79391	-108.051	-14.3483
1005	-94.0278	-49.2675	-130.337	-199.762	-72.6806	-302.241	-72.9153	-7.73131	-107.425	-14.2982
1006	-91.8993	-49.4553	-130.838	-201.327	-72.4928	-300.989	-72.0233	-7.19919	-107.362	-14.2419
1007	-92.1497	-49.1423	-131.276	-200.138	-72.4928	-303.806	-72.0546	-8.29473	-108.489	-14.2356
1008	-91.5237	-49.5805	-131.401	-200.764	-73.4318	-299.299	-71.8041	-7.82521	-107.8	-14.148
1009	-93.5895	-49.5179	-131.213	-201.014	-72.7432	-300.113	-73.4631	-7.57481	-108.426	-14.3107
1010	-94.8416	-49.831	-130.9	-200.075	-73.557	-302.992	-73.0718	-7.2618	-108.051	-14.148
1011	-92.4001	-49.8936	-130.712	-200.263	-72.8058	-300.926	-72.6962	-7.2618	-108.927	-14.1542
1012	-94.9668	-49.3927	-130.212	-199.762	-72.3676	-295.793	-72.4145	-7.19919	-108.238	-14.4109
1013	-93.6521	-49.5805	-129.773	-198.573	-73.4944	-314.323	-72.8058	-7.85651	-107.425	-14.4735
1014	-94.2782	-49.3301	-131.589	-201.39	-74.183	-302.491	-72.1798	-7.60611	-108.802	-14.2794
1015	-94.3408	-49.4553	-131.338	-200.826	-73.9952	-299.424	-73.4474	-7.10529	-109.365	-14.148
1016	-92.7131	-50.8326	-131.714	-200.764	-74.1204	-298.047	-73.1031	-8.57643	-108.927	-14.2732
1017	-94.0278	-49.9562	-130.65	-202.203	-72.618	-297.295	-73.3692	-8.13822	-108.238	-14.2544
1018	-94.153	-49.2675	-132.59	-203.456	-73.87	-296.92	-73.197	-8.13822	-107.988	-14.3107
1019	-94.0278	-50.2066	-132.09	-202.516	-73.87	-298.735	-72.6493	-7.63741	-108.927	-14.3984
1020	-93.4017	-51.1456	-132.465	-202.391	-73.9326	-297.734	-72.7119	-7.57481	-107.425	-14.3608
1021	-92.5879	-50.5196	-131.464	-203.456	-75.1846	-298.297	-72.884	-7.387	-107.863	-14.2982
1022	-94.5286	-50.457	-131.276	-203.894	-73.7448	-304.808	-72.6962	-7.91911	-108.551	-14.3796
1023	-94.466	-51.3334	-131.526	-203.831	-73.3066	-299.487	-72.7588	-7.60611	-107.55	-14.4297
1024	-94.5912	-51.1456	-131.714	-204.958	-74.4334	-303.117	-72.4615	-7.95042	-107.049	-14.3859
1025	-94.779	-51.2708	-132.778	-204.457	-73.3066	-304.933	-72.5397	-7.13659	-107.988	-14.3921
1026	-95.2172	-51.1456	-133.154	-204.395	-74.2456	-303.055	-73.4161	-7.2618	-108.739	-14.5737
1027	-97.3456	-51.0204	-132.465	-204.582	-74.3082	-310.254	-72.9466	-7.07399	-107.55	-14.4485
1028	-94.0278	-50.5822	-133.78	-204.082	-74.3082	-306.435	-72.1954	-7.66871	-107.988	-14.6363
1029	-94.2156	-50.6448	-132.903	-204.082	-74.3082	-307.75	-72.9153	-7.60611	-108.99	-14.6676
1030	-93.9025	-50.5196	-132.465	-205.459	-73.9326	-311.381	-72.4928	-8.10692	-109.741	-14.943
1031	-94.2156	-50.5822	-132.716	-206.085	-75.6855	-311.005	-72.5084	-6.76098	-109.303	-14.5486
1032	-93.8399	-50.2692	-132.528	-204.332	-74.9968	-306.373	-73.197	-8.07562	-108.238	-14.7239
1033	-94.5286	-51.0204	-133.216	-203.643	-74.9342	-305.183	-72.1485	-8.01302	-109.428	-15.0307
1034	-95.718	-51.1456	-132.215	-205.459	-74.7464	-304.244	-72.6806	-8.73294	-109.24	-15.2623
1035	-95.7806	-51.2082	-132.841	-205.271	-73.7448	-303.368	-73.5257	-8.29473	-109.428	-15.3061
1036	-95.0294	-51.2708	-133.216	-206.273	-75.2472	-302.867	-72.4615	-7.85651	-109.365	-14.486
1037	-94.5912	-51.5212	-132.653	-205.897	-75.1846	-303.743	-73.0718	-8.04432	-108.864	-14.8616
1038	-94.2156	-51.4586	-133.78	-207.399	-75.0594	-303.493	-72.884	-7.91911	-108.927	-14.8679
1039	-93.3391	-51.3334	-135.157	-206.961	-75.4977	-303.243	-73.5726	-8.29473	-108.927	-14.6738
1040	-94.779	-52.1472	-133.342	-207.086	-74.4334	-303.243	-73.4005	-8.16952	-109.991	-15.0807
1041	-94.8416	-52.5228	-133.029	-207.462	-74.8716	-304.244	-73.3692	-7.3244	-108.677	-14.8554
1042	-96.5318	-52.648	-132.528	-207.775	-75.2472	-304.307	-73.7761	-7.66871	-109.553	-14.7364
1043	-94.9668	-51.8968	-132.966	-206.961	-75.435	-305.997	-73.6196	-8.20082	-109.24	-14.7364
1044	-95.2798	-51.7716	-133.717	-207.963	-76.1237	-305.747	-73.3692	-8.29473	-109.991	-15.3875
1045	-94.2156	-52.335	-133.342	-205.146	-75.2472	-304.432	-73.3379	-8.41993	-109.428	-14.9305
1046	-94.5286	-51.8968	-134.719	-207.775	-75.3724	-304.682	-73.917	-7.88781	-109.24	-14.7302
1047	-95.092	-51.5838	-133.529	-207.838	-76.6871	-305.058	-73.3848	-7.66871	-109.553	-14.4234
1048	-95.8432	-52.648	-133.529	-208.213	-75.6229	-304.808	-73.4161	-7.73131	-109.428	-14.5424
1049	-95.4676	-52.4602	-134.03	-207.149	-76.6871	-305.621	-73.1814	-7.95042	-109.365	-14.5799
1050	-96.97	-52.5228	-133.78	-210.53	-76.2489	-304.995	-74.2143	-7.85651	-109.303	-14.7239
1051	-97.8465	-52.2724	-133.905	-211.03	-75.8733	-306.248	-73.5883	-7.66871	-111.243	-14.8491
1052	-95.092	-52.335	-134.406	-215.538	-76.1863	-304.682	-73.6196	-8.04432	-109.052	-14.5486
1053	-95.5928	-52.961	-134.468	-209.34	-76.6871	-305.496	-74.4804	-8.32603	-109.678	-14.5925
1054	-96.031	-52.648	-133.905	-210.279	-77.3131	-305.058	-74.0109	-8.38863	-108.864	-15.112
1055	-94.8416	-52.2724	-135.407	-209.09	-76.3115	-306.435	-74.0578	-7.76261	-110.304	-14.7803
1056	-95.0294	-52.1472	-134.093	-211.343	-77.7513	-308.814	-73.51	-7.98172	-110.93	-14.7865
1057	-95.2172	-52.648	-135.658	-210.53	-77.8765	-308	-73.7917	-8.35733	-109.929	-14.5925
1058	-95.092	-53.3992	-133.78	-209.653	-77.3131	-307.5	-73.4944	-8.32603	-109.428	-14.7803
1059	-96.8448	-52.7732	-135.282	-210.342	-77.3131	-307.124	-73.2753	-7.79391	-110.116	-14.6613
1060	-96.5944	-52.961	-134.594	-212.595	-77.1253	-308.626	-73.6822	-8.32603	-109.991	-14.7302
1061	-96.344	-53.6497	-135.094	-212.533	-78.0017	-308	-73.917	-8.82684	-111.431	-14.6175
1062	-95.718	-53.3366	-134.093	-210.655	-78.2521	-308.689	-74.4491	-7.95042	-110.742	-14.5737
1063	-96.2814	-53.7749	-134.907	-210.154	-78.6903	-309.941	-73.5726	-8.41993	-111.243	-14.461
1064	-96.5944	-53.9001	-134.281	-211.406	-79.0659	-308.877	-74.0735	-8.35733	-111.431	-14.5925
1065	-96.7196	-53.9627	-135.908	-214.661	-79.2538	-310.755	-74.6212	-8.32603	-110.617	-14.7364
1066	-96.2814	-53.5245	-136.221	-212.032	-78.4399	-311.381	-74.3865	-8.38863	-110.429	-14.6676
1067	-97.8465	-54.1505	-135.658	-211.03	-78.5025	-312.195	-73.8387	-7.70001	-111.494	-14.7552
1068	-96.9074	-53.6497	-134.719	-213.847	-77.6887	-312.257	-73.9483	-7.387	-112.495	-14.8804
1069	-96.031	-54.0879	-135.47	-215.788	-77.6887	-314.699	-74.2143	-7.13659	-112.245	-15.1496
1070	-96.7196	-53.4618	-135.47	-211.844	-77.1253	-312.758	-74.1204	-8.26342	-112.12	-14.9117
1071	-97.596	-53.1488	-135.47	-210.905	-76.9375	-314.01	-73.87	-8.20082	-111.807	-14.7552
1072	-97.3456	-54.1505	-136.284	-211.656	-77.3131	-317.14	-73.2283	-8.45123	-111.118	-14.6738
1073	-96.7196	-53.7749	-136.66	-213.785	-78.4399	-315.7	-74.1517	-7.95042	-111.681	-14.7928
1074	-98.7855	-54.4635	-135.846	-211.156	-79.6294	-317.015	-74.8247	-8.10692	-111.055	-14.8116
1075	-96.7822	-54.1505	-137.473	-211.844	-79.0033	-315.137	-74.6369	-8.73294	-111.431	-14.7364
1076	-95.9684	-53.9001	-135.783	-212.22	-79.8172	-314.824	-74.1204	-8.01302	-109.49	-14.8241
1077	-94.9668	-54.5261	-134.844	-213.847	-78.6277	-317.391	-75.0281	-8.41993	-109.678	-14.7239
1078	-96.2188	-53.3366	-135.22	-212.721	-79.5042	-314.448	-74.9655	-8.57643	-110.742	-14.9806
1079	-96.2188	-53.7123	-135.157	-212.157	-80.6936	-314.699	-74.6212	-8.13822	-111.243	-14.7302
1080	-99.1611	-54.3383	-134.969	-213.534	-79.1285	-312.946	-75.0907	-7.85651	-110.742	-14.7302
1081	-97.4082	-54.4009	-135.971	-217.165	-78.2521	-312.382	-75.3881	-8.23212	-111.807	-14.8241
1082	-94.9042	-54.2131	-134.969	-213.785	-78.6277	-313.822	-74.9029	-8.23212	-111.869	-14.7677
1083	-96.5318	-54.5887	-137.098	-213.347	-79.4416	-317.516	-75.4663	-8.92074	-111.118	-14.6613
1084	-96.2188	-54.1505	-136.033	-213.347	-79.2538	-315.513	-75.1064	-8.16952	-110.868	-14.8554
1085	-95.7806	-54.3383	-136.785	-213.472	-79.5668	-319.644	-75.3724	-8.57643	-111.619	-14.7427
1086	-95.7806	-55.2147	-137.536	-213.66	-79.692	-320.458	-75.6698	-8.67034	-112.307	-14.5612
1087	-96.5944	-54.7139	-137.661	-218.104	-79.6294	-316.264	-76.4367	-8.38863	-111.181	-14.7114
1088	-98.2847	-54.8391	-138.287	-216.414	-79.7546	-315.137	-75.2942	-7.85651	-111.744	-14.8679
1089	-96.5944	-54.4635	-136.284	-212.783	-81.3196	-317.578	-75.795	-8.41993	-112.057	-14.6613
1090	-95.4676	-54.7139	-136.91	-212.908	-81.0692	-317.829	-76.0454	-8.20082	-112.933	-14.5674
1091	-96.1562	-54.2757	-136.159	-213.785	-81.257	-317.015	-75.2472	-7.66871	-111.556	-14.7615
1092	-95.718	-55.1521	-137.035	-212.908	-80.1928	-320.395	-76.2645	-8.35733	-112.37	-14.7364
1093	-95.5302	-54.4009	-137.536	-214.661	-79.9424	-317.891	-75.2629	-8.07562	-113.81	-14.8303
1094	-96.657	-55.1521	-137.974	-213.785	-81.883	-319.456	-76.1863	-7.66871	-111.556	-14.6801
1095	-95.718	-54.7765	-138.287	-214.599	-80.631	-317.391	-76.1706	-8.26342	-112.37	-14.799
1096	-96.4066	-55.4025	-137.786	-213.722	-80.1302	-318.017	-75.8733	-8.23212	-113.309	-14.8116
1097	-96.5318	-55.0895	-138.225	-213.034	-80.5684	-315.888	-76.9688	-8.10692	-112.495	-14.8366
1098	-96.97	-55.0895	-137.473	-214.223	-82.509	-318.204	-77.6574	-8.60773	-111.619	-14.8241
1099	-98.7229	-55.4651	-137.035	-214.849	-81.5074	-315.951	-77.2348	-8.67034	-112.933	-14.7552
1100	-97.0326	-56.2789	-137.098	-213.847	-81.0066	-315.387	-77.6261	-7.79391	-113.059	-14.8929
1101	-100.538	-55.1521	-138.099	-215.538	-81.1944	-320.395	-77.8296	-8.04432	-113.059	-14.6551
1102	-98.4099	-56.2163	-137.599	-214.599	-80.6936	-319.519	-77.3914	-8.63903	-112.433	-14.8491
1103	-98.3473	-55.5277	-139.038	-214.786	-81.57	-319.644	-77.4852	-8.45123	-112.933	-14.918
1104	-98.7855	-55.5903	-138.35	-215.788	-81.3196	-321.835	-76.4836	-8.63903	-114.373	-14.8554
1105	-101.415	-55.1521	-139.226	-215.913	-83.0725	-324.527	-76.4993	-9.26505	-112.996	-14.9618
1106	-100.538	-55.5903	-138.412	-214.035	-82.4464	-325.341	-77.1879	-7.95042	-111.744	-15.4063
1107	-99.7245	-56.0911	-139.038	-216.038	-80.5058	-323.588	-77.6261	-8.26342	-112.182	-15.0745
1108	-101.916	-54.9017	-137.661	-215.412	-80.4432	-323.338	-77.4696	-9.01464	-113.309	-14.8303
1109	-100.038	-55.3399	-137.786	-215.788	-81.1944	-321.961	-76.8749	-8.13822	-112.558	-14.9994
1110	-98.5977	-55.1521	-137.473	-214.536	-81.5074	-326.906	-77.7357	-8.95204	-112.37	-15.0745
1111	-98.9107	-55.4651	-137.912	-215.475	-82.0082	-327.282	-77.3757	-8.38863	-111.243	-15.087
1112	-98.2221	-54.7139	-138.162	-218.355	-81.57	-323.964	-77.407	-8.45123	-111.994	-15.1872
1113	-98.7855	-55.0895	-140.541	-216.226	-81.4448	-324.214	-77.2661	-8.38863	-113.497	-15.0557
1114	-98.4099	-55.5277	-138.976	-214.599	-81.3196	-323.588	-76.8436	-7.98172	-112.433	-14.9493
1115	-100.351	-55.1521	-137.661	-215.35	-81.0066	-325.404	-77.9861	-7.88781	-112.558	-15.2686
1116	-99.5367	-54.8391	-138.725	-216.664	-81.7578	-325.153	-77.5635	-7.70001	-112.182	-15.3374
1117	-99.4741	-54.7765	-138.788	-217.791	-81.0066	-325.278	-77.1253	-8.45123	-113.246	-15.0432
1118	-99.5993	-55.0269	-137.536	-217.666	-81.9456	-326.343	-77.9235	-8.26342	-113.184	-15.1246
1119	-99.6619	-55.6529	-138.851	-217.917	-82.6968	-327.031	-77.5792	-8.13822	-112.933	-14.9681
1120	-99.6619	-55.3399	-138.287	-221.422	-82.509	-327.657	-78.1426	-8.32603	-113.121	-15.0244
1121	-100.476	-56.7797	-138.851	-220.233	-82.5716	-328.471	-77.1253	-9.04595	-112.245	-14.9618
1122	-100.538	-56.1537	-139.852	-218.73	-83.1977	-330.036	-78.4086	-8.57643	-112.746	-15.0307
1123	-100.977	-56.5293	-138.162	-218.543	-83.1977	-328.221	-78.1269	-8.88944	-112.37	-15.231
1124	-99.5993	-56.3415	-140.478	-218.104	-81.3822	-327.407	-77.7357	-8.23212	-112.996	-15.1747
1125	-100.288	-56.2789	-140.478	-218.417	-81.6952	-331.226	-78.2521	-8.29473	-113.559	-15.087
1126	-100.225	-56.2163	-139.101	-218.23	-82.0082	-330.412	-78.5338	-8.54513	-112.808	-15.1997
1127	-101.164	-56.4667	-139.226	-218.417	-81.8204	-331.852	-77.5165	-8.10692	-112.746	-15.1809
1128	-101.665	-56.1537	-138.538	-218.417	-82.5716	-330.537	-77.9704	-8.79554	-112.996	-15.1246
1129	-101.227	-55.4025	-137.849	-217.729	-82.2586	-331.163	-78.08	-9.07725	-113.935	-15.0995
1130	-99.8497	-56.2163	-137.912	-218.042	-82.6968	-330.161	-77.407	-8.82684	-114.373	-15.1934
1131	-99.3489	-56.2163	-138.225	-218.793	-82.822	-331.226	-78.346	-8.67034	-114.874	-15.2623
1132	-98.6603	-56.2163	-140.103	-219.982	-82.509	-329.974	-78.033	-8.73294	-113.998	-15.3499
1133	-98.9107	-55.9033	-140.103	-218.605	-82.7594	-329.974	-78.393	-8.98334	-113.622	-15.2185
1134	-99.0359	-55.9659	-140.478	-219.982	-82.8847	-330.036	-77.7513	-8.16952	-113.622	-15.2498
1135	-99.3489	-56.4667	-139.101	-219.732	-82.196	-329.723	-79.0503	-8.41993	-115.125	-15.2811
1136	-100.351	-57.1554	-141.668	-220.671	-82.6968	-327.782	-78.7999	-8.57643	-115.688	-15.2435
1137	-99.9749	-56.6545	-140.165	-218.605	-82.7594	-328.471	-78.5338	-8.79554	-115.062	-15.1872
1138	-99.9123	-56.9675	-141.855	-220.984	-83.1351	-327.72	-77.9078	-9.57806	-116.377	-15.2247
1139	-100.413	-56.5293	-140.791	-219.857	-83.3855	-329.535	-79.379	-9.60936	-113.622	-15.1183
1140	-100.538	-56.6545	-139.79	-221.36	-83.0725	-331.038	-79.1129	-7.57481	-113.747	-15.3437
1141	-99.9749	-56.7797	-141.48	-222.048	-82.3838	-334.168	-79.6294	-8.48253	-114.186	-15.1246
1142	-100.538	-57.4058	-140.791	-222.612	-83.0725	-332.978	-79.2694	-9.01464	-114.311	-15.3374
1143	-100.163	-57.2806	-141.605	-222.486	-83.3229	-330.099	-79.8015	-8.20082	-114.498	-15.3374
1144	-99.9749	-56.5919	-142.043	-221.047	-83.2603	-332.603	-79.1129	-8.82684	-114.436	-15.4188
1145	-101.415	-56.7797	-141.73	-221.923	-83.8237	-332.791	-79.3007	-9.42156	-114.498	-15.5002
1146	-102.542	-57.0928	-141.855	-223.175	-83.4481	-332.791	-79.0816	-7.73131	-113.998	-15.5064
1147	-99.4741	-56.7797	-141.73	-223.425	-83.7611	-334.105	-79.2381	-7.82521	-113.935	-15.3687
1148	-99.2863	-57.531	-140.791	-222.987	-84.1993	-331.664	-78.706	-8.32603	-114.561	-15.2498
1149	-99.3489	-57.2179	-141.229	-222.987	-84.0741	-335.608	-78.3773	-8.79554	-113.622	-15.3625
1150	-98.9733	-56.8423	-143.233	-222.111	-84.6375	-334.794	-78.2208	-9.01464	-113.434	-15.4751
1151	-100.538	-57.4058	-145.799	-223.3	-84.9505	-336.359	-78.659	-8.85814	-114.06	-15.4438
1152	-100.1	-57.3432	-144.61	-223.926	-84.3871	-338.675	-77.407	-9.01464	-114.999	-15.4564
1153	-100.601	-56.5919	-140.478	-224.427	-84.5749	-334.418	-77.6731	-9.17115	-114.812	-15.7881
1154	-99.2863	-56.1537	-140.228	-225.491	-84.3871	-338.487	-78.393	-9.26505	-114.373	-15.2498
1155	-99.3489	-57.0928	-141.48	-224.552	-85.2635	-336.234	-78.2208	-9.85977	-114.373	-15.3249
1156	-99.8497	-56.9049	-142.294	-223.05	-85.2009	-339.927	-78.659	-9.20245	-115.751	-15.2748
1157	-100.225	-56.9049	-141.981	-225.366	-84.7001	-341.43	-78.659	-8.95204	-114.624	-15.3374
1158	-100.476	-58.4074	-144.485	-223.926	-84.8879	-340.052	-79.0033	-9.04595	-115.813	-15.5503
1159	-100.538	-57.9692	-142.732	-225.366	-84.3871	-336.359	-79.2068	-8.51383	-115.5	-15.5002
1160	-100.163	-57.4058	-142.481	-225.366	-85.8895	-340.991	-78.7216	-9.07725	-114.686	-15.6379
1161	-99.8497	-58.3448	-141.668	-223.551	-84.5749	-335.107	-78.9094	-9.23375	-114.999	-15.4877
1162	-100.726	-57.844	-142.732	-224.615	-85.5765	-339.364	-79.4572	-8.88944	-115.375	-15.4689
1163	-100.601	-58.0944	-141.73	-227.119	-85.1383	-339.677	-79.285	-9.20245	-115.438	-15.5816
1164	-101.29	-58.157	-141.73	-225.679	-85.6391	-334.418	-79.1285	-9.01464	-116.064	-15.6129
1165	-101.54	-58.157	-142.356	-226.869	-85.8895	-337.548	-79.019	-9.64066	-116.064	-15.6003
1166	-102.479	-58.783	-142.481	-226.18	-85.3261	-333.166	-79.2694	-9.64066	-116.001	-15.5315
1167	-103.606	-58.5326	-143.671	-226.055	-85.4513	-334.794	-79.5824	-8.79554	-115.876	-15.4564
1168	-105.171	-58.2822	-143.107	-225.742	-85.7643	-333.417	-78.4399	-8.88944	-116.001	-15.6129
1169	-101.916	-58.0944	-145.299	-227.557	-86.1399	-334.919	-79.0033	-8.76424	-114.999	-15.4564
1170	-101.227	-57.844	-144.109	-226.556	-86.8912	-335.295	-78.9564	-7.91911	-117.003	-15.5252
1171	-102.917	-57.7188	-142.982	-226.806	-87.3294	-336.922	-78.4712	-8.76424	-116.189	-15.7506
1172	-102.729	-58.157	-143.796	-227.056	-87.705	-334.043	-78.7999	-8.29473	-115.813	-15.6567
1173	-102.354	-57.7814	-144.547	-225.93	-86.8912	-334.168	-78.1739	-9.04595	-116.064	-15.5377
1174	-102.667	-57.531	-143.295	-227.182	-86.9538	-335.42	-78.6434	-9.17115	-117.253	-15.6817
1175	-102.229	-58.5326	-144.547	-226.994	-87.2668	-338.8	-78.033	-8.76424	-116.001	-15.7506
1176	-102.416	-58.5326	-145.486	-226.743	-88.5814	-337.861	-79.0659	-8.67034	-115.563	-16.1199
1177	-101.227	-58.47	-145.173	-226.493	-87.5798	-339.614	-79.4103	-8.79554	-115.938	-16.0323
1178	-102.667	-59.409	-144.986	-227.182	-86.7034	-349.443	-79.1442	-9.17115	-115.375	-15.6379
1179	-101.79	-59.2212	-144.297	-227.745	-86.2651	-335.983	-79.2694	-9.23375	-116.502	-15.6817
1180	-101.29	-58.5326	-145.236	-227.62	-86.8286	-337.861	-80.0676	-9.04595	-116.314	-15.832
1181	-102.667	-59.3464	-144.36	-227.557	-87.392	-338.55	-80.5527	-9.32765	-116.314	-16.001
1182	-104.545	-59.3464	-145.236	-227.808	-89.8334	-340.303	-79.8641	-9.17115	-116.126	-15.7819
1183	-102.542	-59.722	-145.737	-228.496	-87.705	-341.117	-79.5198	-9.26505	-116.439	-15.6191
1184	-102.354	-59.5342	-145.987	-229.122	-88.1432	-341.93	-79.7546	-8.60773	-117.003	-15.7255
1185	-102.792	-59.5342	-144.86	-227.808	-87.5798	-342.431	-79.4729	-8.88944	-115.938	-15.6692
1186	-102.291	-59.3464	-144.735	-230.437	-87.9554	-342.369	-79.4885	-8.63903	-116.064	-15.8069
1187	-104.232	-59.2212	-144.986	-228.872	-87.8302	-344.309	-79.5668	-9.17115	-116.064	-15.9822
1188	-103.042	-59.2212	-144.109	-228.934	-88.5814	-343.183	-78.6434	-9.29635	-115.625	-15.5315
1189	-103.355	-59.1586	-144.422	-229.185	-88.2058	-343.809	-79.9893	-8.85814	-115.25	-15.8445
1190	-104.044	-58.9082	-144.673	-229.811	-87.8302	-346.313	-79.5981	-9.45286	-116.064	-15.7318
1191	-103.919	-58.9082	-144.986	-230.374	-89.0196	-342.556	-79.6763	-9.57806	-116.94	-16.145
1192	-102.729	-59.409	-145.549	-229.999	-88.018	-341.492	-79.9424	-8.85814	-116.251	-15.857
1193	-103.355	-59.722	-144.547	-229.686	-88.8944	-344.122	-80.0832	-8.88944	-117.378	-15.7443
1194	-104.232	-59.409	-145.299	-231	-89.27	-342.306	-80.9283	-8.54513	-116.314	-15.976
1195	-103.919	-59.3464	-145.486	-231.251	-89.1448	-342.932	-80.0363	-8.57643	-116.69	-15.8821
1196	-106.235	-59.2838	-145.549	-233.254	-87.9554	-340.553	-80.5371	-8.76424	-116.94	-15.7068
1197	-104.983	-59.7846	-144.86	-231.063	-89.4578	-340.741	-80.0989	-9.23375	-117.253	-15.9822
1198	-105.734	-59.7846	-145.987	-230.687	-89.1448	-341.367	-80.7562	-9.54676	-115.876	-15.7506
1199	-104.67	-60.4106	-145.737	-230.875	-88.2684	-340.866	-79.8328	-9.23375	-116.377	-15.7568
1200	-104.044	-60.0976	-145.737	-231.689	-88.1432	-341.868	-80.318	-8.85814	-115.751	-15.9196
1201	-103.293	-60.4732	-146.425	-232.127	-88.644	-344.685	-80.2867	-8.67034	-115.563	-16.2138
1202	-105.108	-60.5358	-145.674	-232.941	-89.3326	-345.561	-80.6936	-8.82684	-116.251	-16.001
1203	-104.169	-60.2854	-145.299	-230.938	-88.0806	-346.25	-80.5527	-8.82684	-115.876	-15.857
1204	-105.922	-59.5968	-147.803	-231.125	-89.7708	-346.25	-79.2538	-8.88944	-116.815	-15.9196
1205	-106.611	-60.2854	-146.676	-232.064	-91.7741	-346	-80.7092	-8.70164	-118.004	-16.0448
1206	-105.484	-60.4106	-146.864	-231.814	-91.2107	-347.001	-81.6952	-8.41993	-116.377	-15.9196
1207	-105.985	-60.348	-146.551	-231.877	-90.8977	-346.313	-80.631	-9.32765	-116.815	-15.9259
1208	-105.484	-60.2854	-147.677	-231.689	-89.583	-348.003	-80.8501	-9.67196	-117.19	-15.8069
1209	-107.8	-60.2228	-147.803	-231.689	-90.0212	-346.438	-81.4761	-9.01464	-116.69	-15.9947
1210	-103.981	-60.4106	-147.803	-231.751	-89.583	-342.744	-80.5684	-8.38863	-116.815	-15.9384
1211	-105.922	-60.5358	-148.616	-233.066	-89.3952	-346	-81.1631	-8.79554	-117.942	-16.1012
1212	-104.545	-60.2854	-147.803	-235.758	-90.3342	-346.438	-80.584	-8.95204	-118.255	-16.001
1213	-103.731	-60.4732	-147.552	-234.13	-90.0838	-345.561	-81.2257	-9.95367	-117.19	-16.2076
1214	-105.609	-60.2228	-148.491	-233.88	-90.2716	-350.757	-80.5684	-8.98334	-117.691	-15.9885
1215	-105.797	-60.2228	-147.615	-232.44	-90.3969	-345.812	-81.1318	-9.57806	-118.693	-16.0573
1216	-107.174	-60.9114	-148.491	-233.004	-90.8351	-346.125	-80.8344	-9.57806	-118.755	-16.1638
1217	-105.922	-60.8488	-148.929	-232.628	-92.0245	-345.749	-81.0066	-9.67196	-117.816	-16.0135
1218	-107.55	-60.5984	-148.804	-234.443	-91.2107	-345.311	-81.2727	-9.32765	-118.505	-16.1262
1219	-108.426	-60.2228	-149.368	-235.445	-90.0212	-343.746	-81.257	-9.29635	-117.754	-16.4893
1220	-106.611	-61.2871	-149.18	-234.756	-91.3359	-346.876	-81.4135	-9.45286	-118.317	-16.1763
1221	-106.861	-60.661	-149.618	-235.257	-90.3342	-347.878	-81.9456	-9.60936	-118.38	-16.7147
1222	-106.673	-60.4106	-148.491	-235.633	-90.1464	-350.069	-81.1474	-10.0476	-118.881	-16.2326
1223	-110.492	-61.2871	-149.43	-235.946	-90.8351	-349.192	-82.1021	-9.51546	-118.192	-16.6959
1224	-108.364	-60.9741	-149.994	-236.822	-91.5237	-346.688	-81.8361	-9.60936	-117.691	-16.5331
1225	-109.866	-60.8488	-149.055	-236.822	-91.0855	-346.939	-82.1334	-9.26505	-118.63	-16.5081
1226	-106.673	-60.9114	-149.994	-237.26	-91.7741	-346.125	-81.9769	-9.54676	-118.881	-16.4016
1227	-108.113	-60.4106	-149.931	-235.069	-91.0229	-349.004	-82.0395	-9.26505	-119.256	-16.5832
1228	-107.425	-60.7236	-149.806	-235.445	-90.1464	-348.441	-82.7125	-8.98334	-118.881	-16.5894
1229	-111.055	-62.1009	-150.307	-236.634	-90.8351	-350.256	-82.3838	-9.42156	-118.442	-16.6708
1230	-106.986	-61.7253	-149.743	-237.636	-90.6473	-352.135	-82.6342	-9.23375	-119.319	-16.4392
1231	-107.174	-61.2871	-147.99	-237.761	-90.4595	-351.321	-82.7594	-9.51546	-120.32	-16.3578
1232	-107.362	-61.6001	-148.616	-237.198	-90.1464	-350.382	-81.6952	-9.45286	-118.192	-16.3578
1233	-107.362	-61.5375	-149.994	-236.947	-91.1481	-350.382	-82.8064	-9.04595	-120.884	-16.3453
1234	-107.487	-60.5984	-149.493	-237.323	-91.2733	-349.317	-83.0411	-9.51546	-117.879	-16.5581
1235	-105.359	-61.1619	-150.682	-238.325	-90.8351	-350.695	-82.6968	-9.42156	-119.194	-16.6395
1236	-107.55	-60.9114	-150.307	-237.699	-90.8977	-350.757	-82.2586	-9.73456	-118.317	-16.8399
1237	-106.485	-61.4749	-150.745	-236.947	-90.9603	-349.255	-82.2586	-9.07725	-119.068	-16.5143
1238	-107.612	-61.7253	-150.056	-240.328	-91.6489	-350.695	-81.5231	-9.42156	-119.256	-16.314
1239	-105.859	-61.9757	-151.559	-238.45	-91.5863	-351.07	-82.4777	-9.10855	-119.757	-16.6771
1240	-106.548	-61.3497	-151.371	-239.076	-93.1513	-353.7	-82.556	-9.29635	-119.632	-16.2764
1241	-106.172	-61.6627	-152.373	-238.262	-92.6505	-355.64	-82.4464	-9.51546	-118.881	-16.7147
1242	-106.235	-62.0383	-151.872	-237.761	-91.7115	-355.014	-82.9159	-8.76424	-118.881	-16.6208
1243	-106.11	-61.0993	-152.686	-238.7	-91.2107	-354.075	-82.5403	-9.23375	-119.507	-16.3954
1244	-107.362	-61.6627	-151.621	-237.761	-92.5253	-354.138	-81.5857	-9.42156	-119.319	-16.8461
1245	-107.362	-61.9757	-153.437	-238.7	-91.3985	-354.639	-83.2759	-9.76586	-120.258	-16.483
1246	-106.36	-61.8505	-153.437	-238.7	-92.1497	-353.074	-82.4934	-9.20245	-120.007	-16.8023
1247	-110.492	-61.7253	-154.877	-238.575	-92.0871	-354.013	-82.6342	-9.01464	-119.507	-16.5268
1248	-108.176	-62.3513	-151.872	-238.074	-94.0278	-353.324	-83.1977	-9.54676	-119.068	-16.746
1249	-109.115	-62.0383	-152.811	-239.577	-93.3391	-354.263	-83.2133	-9.07725	-119.068	-16.9275
1250	-107.612	-61.7879	-153.186	-240.766	-93.8399	-352.448	-83.495	-10.4232	-120.133	-16.7272
1251	-109.115	-61.4123	-153.061	-240.516	-93.6521	-353.637	-82.243	-9.73456	-120.571	-16.771
1252	-106.298	-62.0383	-153.875	-239.264	-94.4034	-353.762	-83.6515	-9.70326	-121.259	-16.9525
1253	-107.925	-61.8505	-153.875	-240.829	-93.1513	-355.014	-82.7281	-9.67196	-119.068	-16.8899
1254	-105.922	-61.2871	-154	-241.017	-93.4017	-352.26	-82.5716	-9.70326	-118.317	-16.9651
1255	-106.298	-62.7895	-154.188	-240.265	-93.9651	-353.011	-83.0255	-9.85977	-118.568	-17.109
1256	-109.052	-62.1635	-154	-240.641	-94.466	-354.263	-83.0411	-10.2667	-120.446	-17.4659
1257	-107.863	-62.0383	-153.938	-241.204	-94.153	-351.759	-82.7594	-10.3606	-119.82	-17.9855
1258	-107.362	-62.7269	-152.936	-240.766	-94.6538	-351.383	-83.8237	-10.8927	-120.633	-17.3344
1259	-107.112	-62.2261	-154.251	-239.765	-94.3408	-354.2	-83.5889	-9.35895	-119.507	-18.3673
1260	-107.425	-62.0383	-155.377	-240.641	-94.7164	-353.7	-83.8393	-9.98497	-120.946	-17.9792
1261	-106.047	-62.3513	-153.625	-241.893	-95.405	-353.449	-83.8863	-9.64066	-121.009	-18.7555
1262	-107.988	-61.9131	-153.499	-241.83	-94.6538	-353.449	-84.0897	-9.79717	-118.755	-17.7789
1263	-107.55	-62.2887	-153.938	-241.392	-95.1546	-356.704	-84.3714	-10.1102	-119.569	-17.3094
1264	-107.8	-61.9757	-154.376	-243.082	-94.9668	-355.014	-84.2775	-9.13985	-119.256	-18.8431
1265	-107.863	-62.7895	-151.872	-242.456	-97.1578	-355.327	-85.3418	-8.63903	-119.131	-18.0668
1266	-107.174	-62.2261	-153.249	-242.143	-95.4676	-355.014	-85.107	-9.57806	-120.821	-17.7351
1267	-108.051	-63.2277	-153.625	-242.895	-96.4066	-354.576	-84.4653	-9.57806	-119.632	-17.8728
1268	-107.55	-62.3513	-154.251	-244.147	-95.405	-355.703	-84.8097	-9.10855	-120.258	-17.3782
1269	-106.611	-62.3513	-153.625	-244.021	-95.4676	-354.326	-85.6078	-10.2041	-120.571	-17.5848
1270	-107.487	-62.4139	-153.499	-243.02	-95.1546	-354.576	-84.8253	-9.51546	-118.63	-17.2781
1271	-108.113	-62.2887	-154.564	-241.893	-95.2798	-354.576	-85.107	-9.60936	-119.694	-17.0652
1272	-108.176	-63.1025	-154.501	-242.769	-95.718	-355.452	-85.0914	-9.29635	-120.007	-17.5848
1273	-108.051	-61.9757	-153.938	-244.835	-94.6538	-354.952	-85.1227	-9.51546	-120.696	-17.2781
1274	-108.113	-61.8505	-154.689	-242.519	-95.2798	-355.139	-85.5452	-9.79717	-120.571	-16.7397
1275	-108.864	-62.5391	-153.75	-243.646	-96.0936	-356.391	-84.4497	-10.0476	-120.383	-16.7522
1276	-108.99	-62.6017	-155.127	-243.333	-95.718	-355.765	-85.5139	-9.20245	-120.07	-16.8962
1277	-108.051	-62.7269	-155.44	-243.395	-95.405	-355.139	-84.8409	-9.57806	-118.818	-16.8774
1278	-110.054	-62.9147	-155.565	-242.769	-95.4676	-357.268	-85.6861	-10.6423	-120.383	-17.4659
1279	-110.492	-63.1651	-155.816	-244.71	-95.0294	-357.831	-84.6531	-9.76586	-118.818	-17.2655
1280	-109.991	-63.6659	-154.939	-242.582	-96.2814	-357.581	-84.0584	-10.4232	-120.258	-17.4972
1281	-109.741	-63.6659	-155.628	-243.458	-95.718	-359.209	-85.4513	-9.76586	-120.195	-17.0277
1282	-111.055	-63.9789	-155.565	-244.397	-96.031	-358.457	-85.0601	-9.07725	-120.508	-16.6646
1283	-112.683	-63.4781	-156.379	-244.021	-95.5302	-357.268	-85.0757	-9.51546	-119.444	-16.8774
1284	-109.428	-63.7285	-155.753	-245.148	-95.4676	-357.33	-85.8426	-9.98497	-118.818	-18.9433
1285	-110.179	-63.6033	-156.316	-243.082	-94.0278	-357.957	-85.6861	-9.39025	-120.258	-17.5973
1286	-110.68	-63.5407	-155.44	-243.583	-96.0936	-358.019	-84.5905	-9.85977	-120.446	-17.5911
1287	-110.304	-63.4155	-155.315	-244.71	-95.8432	-359.021	-85.5452	-9.82847	-121.573	-17.0339
1288	-109.49	-63.6659	-154.438	-245.086	-96.031	-358.958	-85.9052	-9.13985	-119.131	-17.5097
1289	-112.12	-63.6033	-155.377	-243.646	-95.1546	-358.77	-86.1712	-9.23375	-121.072	-17.6349
1290	-109.052	-63.6659	-154.689	-245.962	-95.2798	-361.024	-85.6391	-9.32765	-119.444	-17.0402
1291	-109.929	-63.3529	-155.002	-246.087	-96.2814	-360.774	-85.7017	-9.35895	-120.633	-17.0903
1292	-109.741	-63.9789	-156.066	-244.46	-95.8432	-357.581	-86.4529	-10.0789	-120.383	-16.9838
1293	-109.678	-63.9789	-156.316	-245.962	-96.2188	-366.658	-87.2824	-9.73456	-120.633	-16.915
1294	-109.866	-63.2277	-156.066	-244.209	-95.5928	-360.961	-86.9694	-9.13985	-120.383	-16.9651
1295	-108.927	-63.5407	-156.504	-244.272	-96.657	-361.838	-86.3121	-10.1728	-121.385	-16.8586
1296	-110.179	-63.9163	-156.129	-244.835	-96.9074	-364.279	-87.1572	-9.70326	-120.383	-17.059
1297	-109.428	-64.4797	-156.066	-245.461	-95.8432	-364.404	-86.2808	-10.3293	-120.946	-16.8148
1298	-108.614	-64.4171	-156.442	-244.773	-97.4082	-363.966	-86.719	-9.39025	-120.759	-16.8336
1299	-109.991	-64.2293	-156.254	-247.965	-97.2204	-366.345	-87.7206	-10.0476	-122.073	-16.771
1300	-108.802	-64.7301	-156.629	-247.84	-97.2204	-363.152	-87.2042	-9.39025	-120.821	-17.5285
1301	-109.49	-64.6676	-155.19	-247.652	-96.4692	-364.592	-86.9694	-9.92237	-121.51	-16.9901
1302	-109.741	-64.9806	-157.005	-245.962	-97.5334	-365.406	-86.9225	-9.76586	-121.322	-16.8837
1303	-109.866	-65.2936	-158.382	-248.028	-97.3456	-364.029	-86.7972	-10.4232	-121.385	-16.9838
1304	-110.555	-64.918	-157.506	-246.839	-97.4082	-366.971	-86.7816	-9.07725	-121.76	-16.9651
1305	-112.057	-64.7301	-159.071	-247.527	-97.7839	-367.347	-87.079	-9.17115	-119.569	-17.7601
1306	-109.616	-64.8554	-157.506	-245.649	-97.4082	-368.411	-87.1416	-9.42156	-120.696	-17.0214
1307	-110.242	-64.1667	-157.255	-248.591	-97.0326	-368.223	-87.1259	-9.57806	-118.755	-17.2405
1308	-110.054	-64.4171	-157.068	-248.404	-97.7212	-367.284	-87.1572	-9.70326	-120.508	-17.0715
1309	-109.866	-64.1667	-157.13	-247.465	-96.4692	-366.533	-86.766	-10.1728	-121.51	-17.0402
1310	-111.181	-64.605	-157.193	-248.153	-97.0952	-367.66	-87.4076	-9.95367	-121.322	-17.5535
1311	-110.492	-64.605	-159.134	-246.588	-95.6554	-368.724	-87.4076	-10.2354	-119.882	-17.2655
1312	-111.181	-64.7928	-157.318	-246.651	-96.7196	-373.169	-87.4076	-10.0789	-120.571	-17.6224
1313	-110.555	-65.1058	-158.57	-248.779	-96.5944	-366.846	-87.079	-9.64066	-120.07	-17.2968
1314	-111.368	-64.5424	-157.756	-247.277	-95.3424	-369.225	-88.2527	-10.1415	-121.009	-17.4596
1315	-110.93	-65.1684	-158.069	-248.967	-96.657	-369.287	-87.5328	-9.85977	-120.446	-17.2843
1316	-110.179	-65.2936	-157.068	-248.591	-95.6554	-370.665	-88.7692	-10.7362	-119.945	-17.4847
1317	-109.365	-64.1041	-156.88	-248.842	-96.2188	-368.348	-88.3779	-9.57806	-121.259	-17.0903
1318	-109.866	-64.1667	-157.506	-248.028	-96.4066	-369.413	-87.7989	-10.1102	-121.385	-17.6036
1319	-109.741	-64.8554	-158.257	-250.908	-97.3456	-368.661	-88.5658	-10.0163	-121.072	-17.1654
1320	-110.492	-65.2936	-158.821	-248.091	-97.0326	-368.411	-88.4405	-9.67196	-120.633	-17.0089
1321	-110.116	-65.0432	-157.819	-249.906	-97.8465	-369.6	-88.2214	-10.2354	-121.823	-16.8586
1322	-110.93	-65.544	-158.695	-249.53	-97.7212	-372.48	-87.5015	-10.0476	-121.447	-17.0527
1323	-110.367	-66.17	-158.007	-248.904	-97.8465	-368.536	-87.7206	-9.73456	-121.259	-17.0339
1324	-111.055	-66.17	-159.008	-248.529	-98.1595	-370.414	-87.9554	-9.13985	-121.385	-17.1904
1325	-110.242	-66.4204	-158.821	-249.593	-97.8465	-370.915	-87.6737	-9.73456	-122.136	-16.9525
1326	-110.742	-65.7944	-158.194	-248.904	-97.6586	-370.727	-87.9554	-9.32765	-121.259	-17.0965
1327	-110.492	-66.5456	-159.384	-249.03	-96.5944	-369.976	-87.2198	-9.26505	-121.635	-17.5598
1328	-110.868	-66.2326	-160.386	-249.28	-97.3456	-374.671	-87.8615	-9.60936	-119.381	-17.4909
1329	-111.619	-66.0448	-158.32	-248.591	-97.9091	-371.791	-87.971	-9.10855	-121.635	-17.0464
1330	-112.057	-66.7334	-160.511	-249.718	-97.4708	-372.793	-87.7832	-10.5797	-119.569	-17.4221
1331	-111.932	-65.7318	-159.634	-249.092	-98.1595	-374.17	-87.7989	-9.67196	-121.322	-17.4659
1332	-113.059	-65.9196	-158.758	-250.031	-97.8465	-375.235	-87.2668	-10.1415	-121.698	-17.4471
1333	-113.309	-66.2952	-160.135	-250.407	-97.9717	-371.103	-87.5954	-10.2667	-120.508	-17.3094
1334	-111.619	-65.7318	-160.135	-250.657	-97.9717	-372.731	-87.5015	-10.7049	-121.072	-17.1716
1335	-113.747	-66.2326	-160.198	-251.596	-100.351	-374.045	-87.9241	-10.1415	-121.698	-17.3282
1336	-115.563	-67.5472	-160.448	-250.908	-98.3473	-371.416	-88.0649	-10.1728	-120.759	-17.2655
1337	-115.187	-66.796	-159.885	-251.972	-98.7229	-372.981	-88.4875	-9.67196	-121.76	-17.3094
1338	-115.25	-67.109	-160.386	-251.471	-98.9107	-373.106	-88.1119	-10.5171	-121.259	-17.6161
1339	-115.25	-66.6708	-160.761	-252.848	-98.2847	-372.167	-87.8771	-10.1102	-121.322	-17.109
1340	-114.937	-67.3594	-161.45	-255.102	-98.8481	-373.357	-88.1745	-9.60936	-121.259	-17.3532
1341	-115.563	-67.109	-161.512	-252.848	-98.7855	-375.548	-88.957	-9.82847	-120.946	-17.2906
1342	-117.003	-67.6098	-160.26	-251.221	-100.163	-374.296	-88.5032	-10.0476	-122.199	-17.2155
1343	-115.876	-67.5472	-161.262	-250.156	-99.4741	-374.671	-88.2214	-10.7988	-122.574	-17.0026
1344	-116.189	-67.109	-161.199	-252.285	-98.9733	-373.92	-88.7849	-9.98497	-122.324	-16.94
1345	-114.561	-66.3578	-161.074	-252.16	-99.0359	-372.856	-88.0336	-10.1728	-121.823	-16.796
1346	-115.062	-66.5456	-160.511	-252.598	-98.7855	-374.421	-87.5328	-9.73456	-121.76	-17.0464
1347	-115.5	-66.3578	-163.954	-253.474	-99.7245	-373.607	-88.691	-10.1728	-121.948	-17.1028
1348	-113.372	-66.6708	-162.577	-251.596	-99.4115	-375.798	-87.8615	-8.88944	-120.633	-17.0715
1349	-115.438	-67.4846	-161.137	-253.599	-99.0359	-373.106	-88.4562	-10.2667	-121.134	-16.9087
1350	-113.81	-67.6724	-161.888	-253.474	-100.225	-376.048	-89.2074	-10.1415	-121.635	-17.1904
1351	-114.812	-67.735	-164.329	-253.725	-99.2237	-377.989	-89.4109	-9.89107	-120.884	-17.0339
1352	-112.933	-66.6082	-163.328	-252.723	-99.7871	-374.233	-89.3952	-9.79717	-122.95	-16.8774
1353	-113.685	-66.8586	-161.45	-252.222	-100.538	-375.422	-88.5814	-9.79717	-121.948	-16.8899
1354	-114.749	-67.422	-162.577	-253.286	-100.351	-376.299	-89.3326	-10.2667	-122.95	-17.0151
1355	-117.378	-67.2342	-161.575	-255.415	-100.351	-377.989	-89.3639	-10.1728	-123.826	-16.9275
1356	-118.38	-67.5472	-161.638	-254.539	-100.726	-376.925	-90.4595	-9.60936	-120.508	-16.9838
1357	-116.251	-67.422	-163.39	-254.476	-100.288	-377.05	-89.5987	-9.32765	-123.138	-16.7522
1358	-117.316	-68.6741	-162.514	-252.16	-100.851	-375.548	-90.5534	-10.1102	-122.449	-16.8586
1359	-113.998	-67.735	-162.201	-254.1	-101.665	-376.612	-90.4751	-11.1431	-123.075	-16.6959
1360	-115.751	-67.735	-160.699	-252.097	-101.415	-374.483	-91.1324	-10.1728	-122.449	-16.915
1361	-115.5	-68.2358	-161.137	-253.474	-102.416	-376.424	-90.3499	-9.79717	-121.385	-16.8461
1362	-116.001	-68.048	-160.761	-255.853	-102.041	-378.865	-90.5847	-10.1728	-122.199	-16.796
1363	-116.564	-67.8602	-162.076	-254.163	-102.416	-376.361	-91.0072	-10.5171	-121.823	-16.8023
1364	-117.003	-67.8602	-161.7	-254.288	-100.601	-377.426	-90.4438	-9.64066	-122.762	-17.1654
1365	-119.381	-68.6115	-162.514	-253.787	-101.853	-379.053	-90.9446	-10.5484	-122.699	-16.9025
1366	-116.94	-68.2985	-162.89	-254.664	-102.729	-377.739	-91.195	-9.45286	-122.95	-17.0151
1367	-118.129	-68.4863	-164.079	-253.725	-102.416	-377.175	-91.5863	-9.10855	-122.574	-16.9651
1368	-115.751	-68.7367	-163.14	-253.725	-103.042	-378.615	-91.5393	-8.54513	-122.324	-17.1967
1369	-116.815	-68.2985	-161.888	-254.476	-102.604	-383.936	-90.8664	-9.42156	-122.386	-17.0903
1370	-119.068	-68.7367	-162.076	-253.662	-102.479	-385.188	-91.3828	-10.1102	-122.512	-17.0402
1371	-119.381	-68.6741	-162.89	-254.914	-103.042	-384.625	-91.4924	-9.92237	-122.762	-16.9275
1372	-118.818	-68.4863	-162.639	-255.039	-102.604	-381.057	-91.3046	-9.17115	-123.388	-16.8586
1373	-118.818	-69.6131	-162.702	-254.288	-102.917	-381.182	-91.4611	-9.82847	-123.2	-16.7585
1374	-119.068	-68.6741	-163.265	-255.29	-103.543	-379.366	-92.4471	-10.1728	-122.199	-17.1779
1375	-116.877	-68.2985	-162.827	-257.293	-103.293	-379.492	-91.9306	-10.2041	-123.2	-16.9964
1376	-114.874	-68.5489	-163.453	-255.039	-104.294	-379.617	-92.1027	-10.611	-122.637	-17.0277
1377	-115.751	-68.8619	-163.641	-255.29	-104.607	-380.055	-91.9619	-10.924	-123.576	-17.0339
1378	-117.253	-68.3611	-164.83	-254.852	-104.294	-380.931	-92.1966	-9.76586	-123.701	-16.94
1379	-114.999	-68.6115	-163.516	-255.039	-104.42	-380.243	-91.9306	-9.85977	-122.95	-16.9025
1380	-116.439	-68.1732	-163.829	-254.977	-103.919	-381.37	-92.8227	-10.2667	-123.576	-16.8399
1381	-116.251	-68.2358	-164.079	-256.855	-103.355	-380.931	-92.0558	-10.6423	-122.136	-16.8712
1382	-115.876	-68.048	-164.83	-259.108	-103.794	-382.496	-91.8836	-10.2667	-123.889	-17.0026
1383	-116.94	-69.1123	-163.641	-258.42	-104.232	-383.248	-91.0855	-10.0163	-123.576	-16.9651
1384	-116.69	-68.7367	-163.203	-257.669	-104.482	-382.121	-92.5879	-10.2354	-123.826	-17.0402
1385	-115.751	-68.7367	-164.016	-258.044	-105.359	-382.997	-92.3375	-9.89107	-123.701	-17.0777
1386	-116.001	-69.1123	-163.265	-258.357	-104.733	-379.867	-92.3688	-10.3293	-123.075	-16.8273
1387	-115.751	-68.2985	-163.641	-257.794	-103.731	-385	-91.9149	-10.298	-124.014	-16.9651
1388	-116.502	-69.3001	-162.639	-259.484	-104.733	-386.315	-92.3845	-10.3293	-124.452	-16.8586
1389	-116.001	-68.5489	-162.827	-258.232	-104.42	-385.313	-92.4158	-9.89107	-123.576	-17.0464
1390	-116.564	-68.9245	-164.455	-257.982	-105.296	-386.252	-92.6192	-9.57806	-123.576	-17.0214
1391	-118.255	-68.9871	-163.14	-258.858	-104.545	-383.31	-91.5706	-10.4232	-123.263	-17.0652
1392	-120.32	-68.7367	-163.766	-257.543	-105.985	-388.193	-92.181	-9.89107	-123.388	-17.0151
1393	-120.133	-68.7367	-163.328	-259.484	-105.359	-387.692	-92.2906	-10.6423	-124.077	-16.8837
1394	-119.381	-68.3611	-164.329	-260.736	-105.421	-383.373	-92.6818	-11.0179	-122.887	-16.9713
1395	-119.256	-67.7976	-164.267	-258.795	-105.546	-383.248	-92.854	-9.92237	-123.951	-16.8649
1396	-118.505	-68.9871	-164.455	-261.237	-105.609	-383.122	-92.7131	-10.6423	-124.264	-16.9588
1397	-119.381	-69.1123	-164.955	-257.669	-104.983	-384.187	-92.8383	-10.7049	-124.264	-17.0026
1398	-118.255	-69.5505	-164.329	-258.42	-105.296	-381.808	-93.7773	-10.611	-123.388	-17.1028
1399	-118.693	-69.2375	-164.517	-260.298	-105.233	-381.933	-93.8556	-11.2683	-122.699	-17.1341
1400	-118.693	-69.5505	-166.02	-258.921	-106.36	-382.935	-93.6208	-10.298	-124.264	-17.5723
1401	-118.192	-69.5505	-165.707	-258.232	-105.359	-383.686	-93.433	-10.5171	-123.638	-16.9525
1402	-118.192	-70.2391	-166.583	-258.795	-106.548	-380.18	-92.5566	-9.98497	-123.325	-17.1654
1403	-117.629	-69.5505	-166.458	-261.112	-106.423	-381.62	-93.7773	-9.95367	-124.452	-17.0715
1404	-119.068	-69.2375	-167.021	-261.926	-106.235	-384.374	-93.3078	-10.0163	-123.012	-17.0715
1405	-118.067	-69.6131	-165.331	-260.11	-105.734	-385.063	-93.5269	-10.8614	-123.012	-17.1654
1406	-119.006	-69.8635	-167.021	-260.298	-105.421	-386.44	-93.3391	-9.67196	-122.324	-17.3031
1407	-119.131	-70.0513	-165.331	-259.547	-106.548	-386.691	-92.3375	-10.7049	-123.638	-17.2092
1408	-117.942	-69.9261	-166.208	-258.983	-105.797	-384.875	-93.7773	-9.92237	-124.89	-17.2029
1409	-117.942	-70.1765	-165.644	-261.174	-106.298	-383.373	-93.2452	-10.2041	-123.263	-17.1716
1410	-117.754	-69.4253	-164.893	-259.922	-106.924	-387.818	-93.5269	-9.67196	-123.701	-17.566
1411	-119.694	-69.4253	-165.206	-260.861	-106.047	-383.248	-93.746	-9.73456	-123.638	-17.2092
1412	-119.82	-70.1139	-166.646	-261.425	-106.235	-387.818	-93.4174	-10.7988	-123.138	-17.1153
1413	-118.881	-70.6147	-167.147	-260.047	-105.859	-383.623	-93.0105	-10.298	-124.202	-17.1654
1414	-119.82	-70.8651	-166.771	-261.863	-106.298	-387.317	-93.9495	-10.1415	-123.889	-17.253
1415	-119.381	-70.2391	-167.084	-261.112	-105.734	-390.697	-93.6208	-10.6423	-123.2	-17.0339
1416	-119.256	-70.9277	-167.835	-262.927	-106.673	-386.065	-93.5426	-10.9866	-124.703	-17.1842
1417	-119.256	-70.3643	-166.583	-261.112	-105.859	-388.193	-93.3078	-10.5484	-123.951	-17.0089
1418	-118.568	-70.4895	-167.96	-262.677	-105.672	-390.76	-93.2452	-10.7988	-123.951	-17.2655
1419	-119.945	-70.1765	-167.334	-263.491	-106.11	-390.196	-93.6208	-10.2667	-123.138	-16.9713
1420	-119.694	-70.7399	-168.461	-264.179	-105.797	-386.816	-94.4816	-11.2057	-124.515	-17.3469
1421	-119.068	-71.3659	-167.898	-262.677	-106.611	-388.256	-93.5582	-10.8614	-124.577	-17.4972
1422	-119.632	-71.6789	-168.023	-264.117	-106.548	-388.131	-93.9808	-10.5171	-124.89	-17.1842
1423	-120.07	-70.9277	-168.086	-262.301	-105.734	-387.88	-94.5912	-10.5484	-125.016	-17.2405
1424	-120.07	-70.2391	-169.651	-263.929	-107.112	-385.877	-94.7007	-10.8927	-124.703	-17.3094
1425	-119.507	-71.1155	-168.649	-263.929	-105.922	-386.378	-93.9182	-10.0163	-123.451	-17.2029
1426	-119.256	-70.9277	-167.71	-263.991	-107.237	-393.702	-94.059	-10.3606	-126.831	-17.2655
1427	-119.131	-70.9277	-168.399	-262.552	-105.985	-396.018	-94.106	-10.3293	-125.078	-17.1904
1428	-120.571	-71.5537	-169.212	-263.929	-107.425	-391.636	-92.9479	-10.6736	-124.577	-17.1278
1429	-123.325	-70.4895	-169.087	-263.616	-106.235	-390.447	-94.1999	-11.0179	-124.077	-17.0715
1430	-119.757	-71.5537	-167.96	-263.303	-105.734	-389.758	-94.2312	-10.4232	-125.141	-17.1654
1431	-123.388	-71.4911	-168.524	-263.365	-106.485	-387.066	-94.3721	-11.0805	-124.577	-17.0903
1432	-120.446	-71.5537	-168.524	-263.991	-106.736	-387.442	-94.1217	-10.7675	-125.329	-17.1904
1433	-120.571	-71.7415	-168.148	-265.306	-105.985	-388.819	-94.7477	-10.8301	-125.203	-17.2342
1434	-119.569	-71.5537	-169.713	-264.054	-105.797	-387.379	-95.8275	-10.5171	-125.203	-17.5285
1435	-120.007	-71.3033	-169.087	-264.993	-105.922	-386.816	-94.8259	-10.7675	-124.765	-17.5535
1436	-121.948	-71.2407	-169.087	-265.556	-106.172	-386.816	-94.7946	-10.8927	-125.642	-17.3031
1437	-120.195	-70.4895	-168.586	-265.056	-106.548	-386.753	-94.3564	-10.8301	-124.703	-17.1216
1438	-123.576	-70.6147	-168.461	-265.056	-106.986	-388.819	-95.3111	-11.2057	-125.203	-17.1716
1439	-120.821	-71.3033	-170.214	-265.619	-107.675	-387.88	-94.6851	-10.7675	-125.078	-17.2906
1440	-119.694	-71.9294	-169.463	-265.682	-107.425	-390.009	-94.5129	-10.8301	-125.892	-17.2906
1441	-124.953	-73.0562	-169.525	-266.057	-106.673	-406.848	-93.5895	-11.7065	-126.894	-17.3782
1442	-120.696	-71.7415	-169.025	-264.868	-106.423	-407.287	-94.9511	-10.6736	-125.642	-17.3469
1443	-120.32	-72.5554	-169.338	-265.056	-105.985	-390.384	-94.7164	-10.3919	-124.64	-17.1967
1444	-121.886	-72.1798	-169.776	-267.372	-106.235	-390.572	-94.2156	-11.0492	-124.703	-17.1466
1445	-119.319	-71.6163	-169.838	-266.308	-106.11	-390.259	-94.5755	-10.3919	-125.203	-17.3282
1446	-118.818	-71.2407	-170.59	-266.433	-105.171	-388.005	-94.5599	-10.8927	-124.828	-17.4095
1447	-121.447	-71.4285	-170.214	-265.995	-104.858	-388.694	-94.4503	-10.3606	-125.141	-17.2092
1448	-120.07	-71.4911	-171.153	-266.558	-105.484	-390.447	-94.8259	-10.2667	-125.829	-17.2593
1449	-122.136	-71.3033	-170.59	-268.186	-106.298	-388.068	-94.2156	-10.8614	-125.078	-17.2342
1450	-122.512	-71.6789	-171.654	-265.744	-106.235	-390.697	-94.3095	-10.298	-126.268	-17.2843
1451	-121.823	-71.8668	-171.09	-268.499	-105.046	-391.198	-94.2782	-10.2041	-125.642	-17.5347
1452	-121.573	-70.8651	-170.652	-266.182	-106.986	-389.257	-94.0904	-10.6423	-124.953	-17.3532
1453	-121.009	-71.6789	-169.588	-267.747	-106.736	-388.318	-94.1843	-11.0805	-125.955	-17.2781
1454	-121.072	-70.9903	-171.716	-267.434	-106.36	-390.322	-94.5755	-11.6126	-126.205	-17.4534
1455	-122.574	-70.9277	-171.529	-267.434	-106.423	-390.259	-95.1389	-10.6423	-126.518	-17.4033
1456	-120.383	-71.4911	-171.529	-267.434	-107.237	-387.379	-94.9198	-10.7675	-126.455	-17.566
1457	-121.385	-71.4911	-171.278	-265.118	-106.798	-388.381	-95.1702	-10.9553	-124.577	-17.8477
1458	-121.134	-70.7399	-172.718	-266.996	-106.485	-390.384	-96.0936	-10.6423	-125.266	-17.5911
1459	-121.259	-71.6163	-174.033	-269.062	-107.487	-388.005	-94.9042	-11.8317	-125.642	-17.2468
1460	-122.073	-71.3659	-171.842	-268.874	-107.612	-388.381	-95.7806	-11.3309	-124.953	-17.3595
1461	-121.447	-71.992	-171.216	-269.312	-107.612	-389.132	-95.2328	-11.0805	-125.016	-17.8728
1462	-122.699	-72.1171	-169.025	-268.248	-107.174	-387.818	-94.4973	-11.0492	-125.516	-17.5034
1463	-122.386	-72.0546	-171.278	-269.438	-108.238	-389.508	-95.8432	-10.9553	-126.768	-17.4033
1464	-123.951	-71.4911	-170.464	-267.184	-107.863	-389.821	-95.4206	-10.9553	-125.454	-17.4534
1465	-122.574	-72.3676	-169.838	-268.812	-106.548	-390.948	-95.0763	-10.4858	-124.703	-17.566
1466	-121.886	-71.8041	-169.338	-268.123	-107.049	-390.572	-95.2485	-10.8301	-126.08	-17.2906
1467	-121.385	-71.7415	-168.899	-269.438	-107.425	-390.76	-94.779	-10.5484	-125.203	-17.3657
1468	-121.635	-72.2424	-170.089	-270.064	-105.672	-391.323	-94.2938	-10.2041	-125.454	-17.4972
1469	-124.264	-72.3676	-170.965	-267.935	-106.36	-391.198	-95.7336	-10.7362	-125.892	-17.4221
1470	-125.078	-71.4285	-170.402	-267.56	-106.798	-389.946	-95.2328	-10.4232	-126.205	-17.6099
1471	-122.386	-70.9277	-170.527	-267.121	-106.924	-390.134	-95.1546	-10.4232	-126.268	-17.3156
1472	-122.512	-72.1798	-169.838	-267.935	-108.364	-389.883	-96.1562	-10.924	-125.829	-17.4033
1473	-121.322	-71.6789	-169.901	-267.935	-107.8	-392.2	-95.2798	-10.1728	-126.581	-17.4033
1474	-120.884	-72.1171	-170.652	-270.502	-107.863	-391.073	-95.8902	-10.3606	-126.268	-17.4471
1475	-122.574	-72.4928	-168.962	-270.064	-107.675	-391.135	-96.2814	-10.8614	-126.08	-17.3344
1476	-122.073	-72.4302	-169.15	-268.123	-108.864	-390.509	-95.405	-10.3606	-125.579	-17.3908
1477	-121.635	-72.7432	-171.529	-269.813	-107.55	-392.2	-95.8902	-9.67196	-125.016	-17.3407
1478	-121.635	-73.1814	-170.527	-268.561	-108.113	-392.826	-95.5928	-10.924	-126.455	-17.4346
1479	-122.011	-72.618	-171.716	-269.626	-107.299	-396.144	-95.9058	-10.7675	-126.08	-17.5347
1480	-123.388	-71.6163	-171.153	-269.438	-107.988	-398.022	-96.3753	-10.9553	-126.455	-17.4471
1481	-124.202	-72.618	-170.777	-267.685	-107.049	-397.145	-95.3737	-10.4232	-126.08	-17.3532
1482	-126.894	-72.7432	-171.09	-268.937	-108.489	-399.274	-97.4082	-11.2996	-125.829	-17.2843
1483	-123.826	-72.618	-170.903	-269.876	-107.738	-395.455	-96.4066	-10.7049	-126.455	-17.4283
1484	-122.762	-72.9936	-171.591	-269.438	-107.863	-398.585	-97.4708	-11.1118	-125.767	-17.4221
1485	-123.826	-73.9952	-172.342	-268.561	-109.866	-399.461	-95.9058	-9.95367	-125.955	-17.4158
1486	-122.887	-72.8684	-172.655	-268.06	-108.489	-398.773	-97.0326	-9.67196	-126.643	-17.3595
1487	-124.014	-73.6196	-172.405	-269.813	-107.487	-398.835	-96.3127	-10.4545	-125.955	-17.5473
1488	-123.451	-72.9936	-173.469	-268.248	-108.927	-398.898	-96.5475	-10.2354	-125.829	-17.4721
1489	-123.576	-73.244	-171.153	-268.06	-109.365	-394.14	-97.0013	-10.1415	-126.956	-17.5347
1490	-123.638	-74.3082	-173.031	-269.438	-109.428	-396.957	-95.6397	-10.9553	-127.332	-17.5473
1491	-125.329	-72.931	-172.092	-269.813	-110.242	-396.394	-96.5005	-11.0492	-126.518	-17.4847
1492	-123.388	-73.9952	-173.094	-271.378	-108.927	-398.335	-96.7666	-10.5171	-127.707	-17.6036
1493	-124.39	-73.3692	-172.53	-270.314	-109.678	-396.269	-96.4849	-10.3606	-127.394	-17.4659
1494	-124.077	-74.183	-171.403	-270.94	-110.304	-397.02	-96.1562	-10.611	-127.081	-17.5097
1495	-123.701	-74.1204	-171.341	-270.565	-108.802	-396.832	-96.4223	-10.9553	-127.394	-17.541
1496	-124.202	-73.87	-173.031	-270.001	-109.365	-396.269	-97.4708	-11.1744	-127.833	-17.5848
1497	-124.327	-73.87	-172.968	-271.754	-109.052	-396.519	-96.6414	-11.2683	-127.958	-17.5034
1498	-124.139	-74.6838	-173.156	-270.815	-109.177	-397.396	-96.8448	-10.6423	-128.521	-17.4596
1499	-124.264	-73.4944	-173.532	-271.191	-109.24	-398.335	-96.9074	-11.4248	-127.895	-17.5285
1500	-124.577	-74.183	-173.782	-271.504	-110.116	-397.208	-97.5178	-10.7049	-127.833	-17.5097
1501	-125.078	-74.1204	-173.97	-269.626	-110.367	-397.083	-96.5631	-10.8301	-126.643	-17.6537
1502	-124.014	-74.4334	-173.156	-268.999	-111.055	-400.463	-97.2361	-11.1744	-127.457	-17.5598
1503	-125.266	-73.87	-173.031	-270.502	-110.742	-400.4	-97.1735	-10.5484	-127.645	-17.6662
1504	-123.764	-73.87	-173.281	-271.942	-109.991	-398.522	-96.8135	-10.8614	-126.581	-17.541
1505	-124.703	-73.9952	-173.469	-270.502	-111.243	-398.084	-97.33	-10.7362	-127.144	-17.6161
1506	-124.139	-73.8074	-174.659	-270.815	-110.93	-397.208	-98.2221	-10.8927	-127.582	-17.516
1507	-124.953	-73.9952	-174.909	-269.813	-110.304	-397.145	-98.0343	-10.7988	-126.33	-17.541
1508	-125.955	-73.9326	-176.036	-271.378	-110.805	-399.461	-97.7839	-10.3919	-127.394	-17.566
1509	-125.203	-74.8716	-173.782	-270.565	-110.868	-396.269	-98.0186	-10.3293	-127.332	-18.4049
1510	-124.452	-73.9326	-174.534	-272.568	-110.617	-397.083	-98.0656	-10.7049	-126.268	-17.5973
1511	-125.955	-72.8684	-174.095	-270.001	-110.93	-399.023	-97.0013	-11.0492	-127.707	-17.6975
1512	-129.21	-73.87	-173.031	-270.815	-111.494	-400.4	-98.0969	-11.237	-128.834	-17.6662
1513	-126.08	-73.7448	-172.968	-271.817	-113.184	-402.216	-98.1595	-11.1744	-128.396	-17.7851
1514	-125.642	-73.557	-172.843	-273.006	-114.937	-405.972	-97.0013	-11.3935	-128.396	-17.5723
1515	-126.33	-73.1814	-173.845	-270.69	-114.999	-408.413	-97.8465	-10.2041	-128.208	-17.9041
1516	-125.955	-73.4318	-173.156	-271.441	-113.059	-409.039	-97.3456	-10.9553	-127.77	-17.7664
1517	-125.767	-72.931	-172.029	-271.754	-112.37	-402.529	-98.1595	-11.2683	-127.269	-17.7789
1518	-125.829	-73.3066	-172.968	-271.629	-112.558	-399.9	-97.9873	-10.6423	-127.394	-17.6599
1519	-125.516	-74.1204	-173.031	-272.943	-113.184	-400.901	-97.4239	-10.6736	-127.582	-17.7225
1520	-126.706	-73.557	-173.031	-272.13	-111.556	-401.026	-98.2377	-10.1728	-127.144	-17.5473
1521	-125.516	-73.244	-173.156	-272.568	-111.181	-402.028	-97.3456	-10.6423	-127.207	-17.6787
1522	-125.704	-74.2456	-173.156	-272.505	-111.494	-402.717	-97.6117	-11.0179	-127.958	-17.4972
1523	-128.459	-74.7464	-172.342	-272.943	-111.556	-401.965	-97.2048	-10.5171	-129.273	-17.6412
1524	-127.77	-73.9326	-173.845	-272.004	-111.431	-400.964	-97.9404	-10.7675	-127.895	-17.5285
1525	-126.894	-74.1204	-173.281	-273.131	-112.495	-402.779	-98.1908	-10.4545	-127.207	-17.7726
1526	-126.455	-74.809	-171.904	-273.882	-111.869	-402.466	-98.3942	-10.4858	-127.958	-17.6099
1527	-127.833	-74.2456	-173.97	-272.818	-112.683	-403.343	-98.6759	-10.7362	-127.707	-17.7726
1528	-125.141	-75.435	-174.534	-272.63	-112.307	-405.659	-98.5038	-10.611	-126.08	-17.6224
1529	-133.78	-74.809	-174.095	-271.942	-113.059	-402.842	-98.5507	-10.9866	-127.52	-17.6599
1530	-128.083	-74.3708	-173.094	-273.006	-113.184	-400.901	-98.316	-10.7362	-127.394	-18.0293
1531	-128.834	-75.3098	-172.781	-273.319	-112.808	-401.59	-98.4412	-11.2683	-128.02	-17.5285
1532	-128.646	-74.809	-172.405	-271.691	-111.869	-403.218	-98.2847	-10.4858	-127.394	-17.4972
1533	-125.955	-74.7464	-173.281	-271.942	-112.307	-404.344	-97.7212	-10.8927	-128.02	-17.4721
1534	-124.765	-74.3082	-172.781	-272.693	-111.994	-402.279	-98.7542	-10.7675	-128.083	-17.4659
1535	-125.078	-74.3082	-174.596	-271.879	-113.246	-401.214	-98.3473	-11.4248	-128.146	-17.6412
1536	-126.455	-75.2472	-173.407	-273.006	-113.559	-401.214	-98.6759	-10.4858	-127.269	-17.5723
1537	-126.706	-74.6838	-175.973	-273.131	-112.746	-403.218	-99.5367	-11.237	-126.706	-17.5598
1538	-126.956	-74.496	-173.219	-272.693	-112.495	-403.531	-98.6759	-10.9553	-128.271	-17.7789
1539	-127.207	-75.1846	-174.346	-273.131	-112.808	-402.153	-100.257	-10.9553	-127.77	-17.5473
1540	-127.77	-75.9359	-172.718	-273.444	-113.747	-402.216	-99.1141	-9.79717	-128.271	-17.7476
1541	-129.773	-74.9968	-173.782	-276.011	-113.685	-405.471	-99.9123	-10.611	-129.022	-17.6474
1542	-127.707	-75.0594	-173.281	-275.385	-113.622	-406.222	-99.7558	-11.1431	-129.398	-17.8477
1543	-129.335	-75.4977	-174.408	-274.947	-112.683	-400.964	-100.241	-10.8301	-127.582	-17.7538
1544	-129.648	-75.3724	-173.094	-275.635	-115.375	-402.529	-100.21	-10.5797	-128.208	-17.7476
1545	-127.332	-75.8733	-173.469	-275.322	-112.808	-403.593	-98.7855	-10.3293	-129.085	-17.7038
1546	-126.142	-75.5602	-172.53	-274.884	-113.622	-402.779	-99.4115	-10.3919	-127.269	-17.7476
1547	-126.768	-76.1863	-173.407	-274.508	-114.749	-402.028	-100.523	-10.7988	-128.396	-17.8164
1548	-128.271	-75.7481	-173.407	-274.133	-114.624	-401.903	-98.8324	-10.5484	-128.459	-17.6412
1549	-127.77	-74.7464	-173.219	-273.945	-113.059	-403.343	-98.1438	-10.3606	-127.52	-17.9291
1550	-126.956	-75.435	-173.908	-274.508	-113.935	-403.781	-97.4708	-10.2041	-127.77	-17.8728
1551	-127.645	-75.435	-174.283	-274.258	-113.497	-402.779	-97.8621	-10.3293	-129.899	-17.7914
1552	-127.895	-75.4977	-174.534	-274.696	-114.373	-402.216	-99.255	-10.4858	-129.273	-17.6975
1553	-126.894	-74.8716	-173.845	-273.507	-114.436	-404.407	-100.069	-11.1431	-129.335	-17.6036
1554	-127.958	-75.122	-172.593	-274.759	-115.688	-404.783	-99.568	-10.4232	-128.333	-17.7664
1555	-126.831	-75.4977	-174.471	-273.069	-115.751	-405.283	-98.7855	-10.8927	-130.274	-17.5973
1556	-127.144	-74.809	-173.97	-274.508	-114.186	-407.85	-99.3645	-11.3309	-130.337	-17.5535
1557	-125.329	-75.3098	-174.847	-274.508	-114.498	-406.723	-99.1454	-10.9866	-130.525	-17.7977
1558	-126.518	-75.9359	-174.283	-274.759	-114.186	-405.972	-99.4271	-10.0476	-129.711	-17.8039
1559	-127.582	-76.3115	-174.909	-276.7	-112.996	-407.224	-99.8497	-11.0179	-128.584	-17.829
1560	-128.271	-76.3741	-175.41	-277.388	-114.749	-406.848	-99.3802	-10.9553	-129.398	-18.336
1561	-128.271	-75.4977	-173.532	-275.698	-114.373	-406.848	-99.3332	-10.2667	-129.711	-17.7789
1562	-127.394	-75.435	-175.034	-277.451	-115.625	-409.54	-100.523	-10.1415	-129.398	-17.8728
1563	-127.707	-76.3115	-175.034	-276.449	-115.813	-414.173	-98.9263	-11.3309	-130.086	-17.8477
1564	-128.834	-75.3098	-175.097	-275.886	-115.375	-412.983	-99.8184	-11.1118	-129.648	-17.6599
1565	-130.274	-75.3724	-174.596	-277.639	-115.187	-412.796	-99.0202	-10.0789	-129.836	-17.7288
1566	-129.585	-75.6855	-176.036	-276.449	-115.375	-410.918	-99.6776	-10.8927	-129.773	-17.7914
1567	-128.459	-75.6229	-174.972	-277.263	-116.752	-410.229	-99.3958	-11.1118	-130.024	-17.8227
1568	-132.59	-76.0611	-174.784	-274.571	-115.375	-408.351	-100.022	-10.1102	-130.212	-17.7851
1569	-131.651	-75.5602	-173.908	-276.637	-116.251	-409.415	-99.2863	-10.1728	-129.711	-18.0293
1570	-131.276	-75.6855	-174.283	-277.2	-115.375	-411.669	-99.8341	-10.7049	-128.709	-17.7351
1571	-132.59	-75.3724	-175.285	-276.637	-116.377	-413.547	-100.476	-10.7988	-129.773	-17.7038
1572	-132.277	-76.3115	-175.598	-276.887	-116.001	-413.234	-100.617	-11.1431	-128.959	-17.8853
1573	-136.284	-76.1237	-175.786	-277.013	-115.751	-414.298	-100.57	-10.7049	-130.149	-17.7038
1574	-129.21	-75.9359	-175.973	-276.324	-116.877	-411.919	-100.851	-10.5484	-130.9	-17.6787
1575	-128.959	-75.8733	-175.911	-278.452	-115.563	-414.11	-100.789	-10.7049	-129.648	-17.9166
1576	-128.897	-76.4367	-176.599	-277.826	-116.251	-412.921	-100.46	-10.611	-130.525	-17.6725
1577	-128.709	-76.2489	-177.038	-277.2	-117.253	-410.73	-100.084	-11.1431	-131.088	-17.7538
1578	-128.897	-77.3131	-175.66	-278.265	-116.877	-413.234	-101.587	-10.5484	-130.274	-17.685
1579	-129.273	-76.1863	-176.099	-280.643	-117.691	-411.669	-100.742	-10.7362	-131.025	-17.7351
1580	-128.709	-77.2505	-176.537	-278.515	-117.441	-410.166	-100.742	-10.924	-132.027	-17.7538
1581	-129.961	-76.4367	-177.038	-279.83	-117.253	-410.855	-101.509	-10.7988	-129.836	-17.685
1582	-129.648	-76.0611	-176.725	-277.952	-118.943	-411.168	-101.79	-11.2683	-130.838	-17.8164
1583	-129.836	-76.6871	-177.789	-281.582	-119.256	-411.356	-102.26	-10.6423	-131.401	-17.9103
1584	-129.46	-77.1879	-177.789	-279.204	-119.194	-412.42	-101.994	-10.4545	-129.961	-17.8603
1585	-128.083	-76.9375	-175.973	-280.017	-118.568	-410.354	-100.945	-10.5797	-129.648	-18.0168
1586	-129.773	-76.8123	-177.038	-278.891	-118.943	-411.794	-101.994	-10.9553	-130.462	-17.7726
1587	-129.585	-77.0001	-177.288	-279.204	-118.317	-414.799	-101.947	-10.5171	-128.897	-17.8978
1588	-129.899	-77.0001	-176.912	-280.831	-118.881	-410.98	-102.088	-10.6423	-131.213	-17.8728
1589	-128.584	-76.9375	-177.288	-280.643	-118.192	-416.364	-102.385	-10.2667	-130.775	-17.8665
1590	-127.144	-77.5635	-175.598	-281.144	-119.006	-415.174	-101.806	-10.7675	-130.712	-17.9667
1591	-128.083	-77.4383	-177.476	-281.082	-117.441	-409.853	-101.743	-9.76586	-131.276	-17.8853
1592	-128.02	-76.5619	-176.224	-278.765	-118.693	-408.601	-102.197	-10.5484	-131.151	-17.8978
1593	-128.333	-77.2505	-177.1	-279.141	-117.879	-409.728	-102.213	-10.5484	-129.711	-17.9542
1594	-128.584	-77.7513	-176.662	-277.826	-118.129	-411.982	-102.354	-10.3919	-130.337	-17.9103
1595	-129.147	-76.8749	-178.415	-280.017	-118.693	-412.107	-103.512	-10.3606	-131.025	-18.0418
1596	-129.21	-77.5635	-178.665	-279.579	-118.693	-413.547	-103.465	-10.4232	-131.338	-17.8603
1597	-128.709	-76.8123	-177.914	-280.643	-118.255	-410.104	-102.401	-11.0492	-132.277	-17.8665
1598	-129.899	-77.0001	-178.477	-280.518	-119.131	-411.231	-103.355	-10.8301	-131.651	-17.9855
1599	-129.773	-77.3131	-177.538	-279.454	-118.693	-410.855	-103.355	-10.0476	-131.651	-17.9354
1600	-129.523	-78.3147	-177.351	-279.078	-117.691	-410.229	-102.917	-10.3606	-133.404	-17.9667
1601	-128.897	-77.8139	-177.288	-279.704	-118.881	-409.916	-103.246	-10.9866	-131.839	-18.0418
1602	-131.088	-77.6887	-179.229	-280.08	-120.195	-410.918	-103.747	-10.5797	-129.523	-18.0856
1603	-129.21	-78.1269	-178.227	-280.456	-121.447	-409.415	-102.432	-10.0476	-132.027	-17.9604
1604	-129.648	-77.0001	-179.479	-280.518	-120.821	-409.791	-103.512	-10.3293	-131.401	-17.9166
1605	-130.212	-77.0001	-177.977	-280.769	-119.381	-411.794	-103.168	-9.76586	-131.902	-17.9604
1606	-129.523	-77.1253	-176.599	-281.082	-119.757	-411.168	-102.964	-10.7675	-131.777	-18.0794
1607	-130.212	-77.3757	-178.352	-282.083	-119.444	-412.483	-102.917	-10.4232	-130.775	-18.0355
1608	-129.523	-77.2505	-177.476	-281.582	-119.068	-413.797	-102.808	-11.0179	-132.778	-17.9917
1609	-128.834	-77.1253	-178.603	-282.96	-117.879	-412.921	-103.324	-11.3622	-131.464	-17.9917
1610	-128.459	-78.3773	-178.978	-281.958	-120.007	-413.422	-102.416	-11.0805	-130.399	-18.0668
1611	-129.398	-77.6887	-179.98	-282.709	-119.945	-412.796	-101.869	-11.0179	-131.714	-18.1107
1612	-128.772	-77.6261	-178.352	-282.021	-119.757	-415.613	-102.573	-10.924	-131.777	-17.9792
1613	-128.709	-78.1269	-179.479	-283.335	-119.694	-415.425	-101.931	-11.8004	-132.716	-17.9667
1614	-129.398	-77.4383	-178.728	-282.584	-119.444	-412.044	-102.651	-10.9553	-132.027	-17.9542
1615	-128.646	-77.8765	-178.916	-282.146	-119.444	-412.42	-102.526	-10.3919	-131.526	-18.023
1616	-129.273	-78.1269	-177.851	-282.897	-120.258	-412.796	-103.011	-10.6736	-131.777	-17.9416
1617	-130.024	-78.0643	-177.351	-283.711	-119.569	-410.918	-102.62	-10.7049	-131.276	-17.8665
1618	-131.276	-78.6277	-178.665	-282.897	-120.258	-411.544	-103.449	-11.237	-132.277	-18.4487
1619	-130.65	-77.7513	-179.604	-285.213	-118.755	-412.796	-104.216	-11.7691	-131.589	-18.0418
1620	-129.836	-77.8765	-179.041	-284.149	-119.319	-414.486	-103.324	-11.7378	-132.34	-17.8352
1621	-130.775	-77.5635	-179.041	-282.459	-120.07	-413.234	-102.776	-11.3622	-132.34	-17.8916
1622	-130.086	-77.5009	-179.291	-284.587	-119.381	-413.422	-104.451	-11.1431	-133.279	-17.9729
1623	-128.772	-77.8139	-179.479	-284.9	-120.759	-412.483	-103.668	-11.3622	-132.778	-18.1357
1624	-129.711	-77.3131	-178.79	-285.088	-120.195	-415.613	-103.371	-11.4561	-132.09	-18.0606
1625	-130.212	-77.4383	-180.105	-285.151	-120.571	-414.048	-103.261	-11.1744	-132.027	-17.9729
1626	-130.963	-77.6887	-179.229	-283.961	-121.259	-414.235	-102.995	-11.2683	-131.276	-18.0794
1627	-130.9	-78.7529	-178.728	-285.401	-121.385	-414.235	-103.512	-11.7065	-132.027	-17.8853
1628	-131.338	-77.2505	-179.855	-283.899	-121.698	-412.42	-103.966	-10.7049	-132.528	-18.0794
1629	-132.027	-77.6887	-179.166	-283.711	-121.134	-413.86	-103.293	-10.924	-131.651	-18.0481
1630	-128.897	-78.4399	-178.978	-283.586	-120.884	-413.86	-103.621	-11.6439	-130.587	-17.9291
1631	-129.836	-78.7529	-178.916	-285.965	-118.943	-414.987	-104.028	-11.2057	-130.775	-18.0481
1632	-129.398	-77.6261	-177.601	-285.276	-120.696	-417.992	-103.747	-10.7049	-132.215	-18.0105
1633	-131.151	-78.2521	-177.163	-286.716	-121.886	-417.053	-103.731	-11.7378	-133.216	-18.023
1634	-130.462	-77.8765	-179.729	-283.773	-121.51	-420.245	-103.7	-11.4248	-133.342	-18.0481
1635	-131.714	-78.3773	-179.354	-284.462	-120.007	-417.428	-103.559	-11.2996	-133.279	-17.9542
1636	-130.399	-78.2521	-179.354	-285.151	-121.259	-417.365	-103.59	-11.3935	-133.968	-18.0418
1637	-130.838	-77.5635	-179.667	-285.088	-120.696	-417.491	-104.107	-11.55	-131.589	-18.142
1638	-130.399	-77.8765	-179.416	-283.648	-121.635	-417.178	-104.654	-11.7691	-132.152	-18.0042
1639	-129.398	-78.5025	-180.919	-285.652	-122.199	-416.865	-104.279	-10.5171	-133.592	-17.9542
1640	-130.963	-78.3773	-180.919	-285.652	-120.821	-417.804	-104.592	-11.863	-135.72	-17.9416
1641	-129.335	-78.3147	-180.105	-286.904	-122.199	-415.863	-103.919	-10.924	-132.465	-17.9291
1642	-130.399	-78.6903	-180.105	-286.465	-122.199	-417.24	-103.919	-11.2683	-134.155	-17.879
1643	-132.528	-79.2538	-180.606	-288.093	-120.32	-417.929	-104.247	-10.5171	-132.465	-18.0293
1644	-131.651	-78.5025	-179.416	-286.34	-120.007	-420.558	-103.559	-10.7362	-133.279	-18.0293
1645	-130.65	-79.1285	-180.042	-285.213	-120.383	-416.927	-104.013	-11.0492	-132.528	-18.0856
1646	-137.035	-78.8155	-180.418	-287.467	-119.82	-419.494	-104.623	-9.89107	-133.905	-18.1795
1647	-131.651	-79.379	-181.044	-288.531	-122.199	-422.561	-104.263	-10.7988	-133.968	-18.0919
1648	-129.773	-79.5668	-181.169	-286.34	-121.51	-421.81	-102.792	-10.1415	-133.592	-18.2609
1649	-129.21	-78.3773	-180.293	-287.404	-121.385	-419.494	-103.543	-10.9553	-133.342	-17.9917
1650	-130.65	-78.3773	-181.545	-286.403	-120.696	-417.804	-103.637	-10.7988	-134.343	-18.0856
1651	-129.523	-79.1911	-181.044	-288.093	-121.573	-418.305	-104.482	-10.3606	-134.03	-18.1169
1652	-132.152	-78.6903	-181.795	-287.029	-120.633	-416.99	-103.872	-10.7675	-133.529	-18.3047
1653	-130.963	-78.8781	-180.856	-287.467	-121.886	-417.428	-104.952	-10.8301	-133.842	-18.2296
1654	-133.968	-79.0033	-180.794	-289.846	-121.322	-418.054	-104.873	-11.1431	-133.655	-18.286
1655	-131.213	-78.7529	-181.795	-286.966	-122.637	-418.555	-104.404	-11.0805	-133.467	-18.1482
1656	-130.9	-79.1911	-181.232	-287.029	-122.261	-417.491	-105.891	-11.1118	-133.529	-18.2046
1657	-130.149	-79.379	-182.234	-288.281	-121.447	-417.303	-104.967	-10.4858	-133.216	-18.2296
1658	-130.712	-79.5042	-182.171	-287.53	-121.072	-417.804	-105.421	-11.3309	-132.215	-18.2171
1659	-129.335	-79.8172	-181.608	-287.53	-121.51	-418.43	-104.827	-10.8614	-132.59	-18.2922
1660	-131.401	-78.5651	-182.547	-288.969	-121.072	-416.99	-105.265	-10.7362	-133.216	-18.2985
1661	-131.213	-79.3164	-181.733	-288.719	-121.447	-416.927	-105.327	-11.4561	-133.154	-18.1357
1662	-132.215	-79.1911	-181.42	-289.721	-122.825	-417.992	-104.701	-11.6126	-131.777	-18.2359
1663	-132.027	-79.1285	-180.856	-288.844	-121.51	-418.117	-105.468	-11.3622	-131.964	-18.1795
1664	-132.653	-79.1285	-180.919	-288.093	-122.136	-418.805	-105.453	-10.6423	-132.966	-18.1044
1665	-131.276	-80.3806	-181.545	-288.907	-121.948	-420.683	-105.14	-10.8301	-132.465	-18.2421
1666	-131.651	-79.6294	-180.168	-287.53	-121.009	-417.929	-104.326	-11.1118	-133.216	-18.2171
1667	-130.525	-80.1302	-181.608	-289.971	-121.635	-421.56	-104.748	-11.9256	-132.528	-18.3924
1668	-131.714	-80.1302	-181.232	-287.905	-121.385	-423.626	-104.247	-10.3919	-133.342	-18.3173
1669	-133.091	-79.3164	-181.044	-287.53	-121.197	-421.435	-104.122	-11.5187	-132.778	-18.3611
1670	-132.59	-80.1302	-182.046	-289.095	-120.696	-420.057	-104.842	-10.4232	-132.716	-18.1921
1671	-132.59	-80.1302	-180.481	-287.592	-120.258	-420.746	-104.482	-10.9866	-132.59	-18.1545
1672	-134.406	-80.631	-183.173	-288.406	-121.385	-419.87	-104.514	-10.6736	-133.529	-18.3673
1673	-130.775	-80.8814	-182.296	-288.656	-120.633	-418.868	-104.435	-11.3622	-133.592	-18.3548
1674	-131.526	-79.1911	-183.423	-288.531	-121.322	-420.809	-104.967	-10.924	-133.091	-18.1733
1675	-128.772	-80.2554	-181.858	-289.971	-120.007	-419.744	-105.828	-11.3935	-133.655	-18.5677
1676	-130.525	-80.4432	-182.046	-287.843	-121.197	-420.871	-105.39	-11.3309	-132.215	-18.2609
1677	-129.022	-80.4432	-182.547	-289.971	-121.51	-422.687	-105.093	-11.7691	-133.029	-18.1858
1678	-129.523	-80.318	-183.235	-290.034	-121.573	-422.812	-105.108	-11.4561	-134.656	-18.3486
1679	-129.773	-81.9456	-181.795	-290.534	-122.324	-420.37	-105.374	-11.2996	-133.216	-18.2547
1680	-129.398	-80.7562	-183.611	-289.971	-122.011	-420.809	-105.969	-10.9866	-133.091	-18.2046
1681	-129.836	-80.631	-182.86	-289.783	-121.823	-420.558	-105.734	-11.55	-133.279	-18.4925
1682	-129.773	-81.5074	-183.047	-290.221	-121.948	-420.12	-104.482	-11.6439	-132.215	-18.2985
1683	-130.212	-80.944	-183.924	-289.157	-121.51	-420.809	-105.828	-11.7378	-132.465	-18.2484
1684	-129.585	-81.1318	-182.108	-289.783	-121.259	-420.308	-105.077	-11.2683	-132.653	-18.4425
1685	-130.838	-80.8188	-181.67	-291.536	-122.261	-420.12	-105.875	-11.1431	-133.029	-18.4425
1686	-130.462	-82.196	-181.545	-291.536	-122.199	-421.81	-104.967	-11.8004	-134.468	-18.3986
1687	-130.212	-81.3196	-182.359	-290.159	-120.195	-421.122	-105.124	-11.8317	-133.091	-18.4425
1688	-132.778	-80.8814	-182.985	-290.034	-121.447	-420.934	-106.188	-11.6752	-133.78	-18.3548
1689	-132.152	-81.1318	-182.046	-291.786	-121.134	-419.056	-105.374	-11.7378	-133.404	-18.2922
1690	-132.027	-80.944	-182.296	-290.221	-121.322	-420.496	-105.875	-11.1744	-134.531	-18.6929
1691	-130.65	-80.631	-182.547	-290.973	-121.447	-421.935	-106.313	-11.7065	-132.841	-18.2547
1692	-130.775	-80.6936	-183.423	-291.974	-121.259	-422.561	-105.265	-12.0195	-132.966	-18.3173
1693	-131.964	-81.257	-182.609	-292.726	-122.136	-421.748	-105.985	-11.55	-133.905	-18.5051
1694	-130.086	-81.6326	-182.421	-291.474	-120.946	-422.123	-106	-11.6752	-134.03	-18.3548
1695	-131.338	-81.1944	-183.548	-292.162	-122.199	-421.81	-105.202	-12.2073	-132.465	-18.4299
1696	-130.462	-81.6952	-183.047	-292.287	-122.699	-421.372	-105.875	-11.0805	-132.716	-18.3673
1697	-131.651	-81.1318	-182.922	-292.976	-121.76	-422.874	-105.703	-11.2683	-134.281	-18.3861
1698	-130.462	-81.4448	-183.298	-293.477	-121.134	-421.122	-106.595	-10.3606	-133.529	-18.3423
1699	-131.025	-81.4448	-182.609	-292.851	-122.136	-422.937	-105.468	-11.0492	-135.032	-18.3173
1700	-131.526	-80.8188	-183.736	-293.352	-123.451	-422.749	-106.329	-11.5813	-135.032	-18.3673
1701	-130.587	-81.6326	-181.858	-291.661	-122.199	-422.499	-106.517	-10.5797	-133.216	-18.3423
1702	-130.9	-81.8204	-182.359	-292.099	-122.386	-423.939	-107.378	-11.1118	-132.841	-18.3736
1703	-130.712	-82.196	-182.672	-292.287	-123.889	-423.5	-106.986	-11.1118	-133.467	-18.4925
1704	-131.401	-81.8204	-183.486	-292.475	-123.701	-423.688	-106.939	-10.7675	-134.343	-18.4174
1705	-133.029	-81.7578	-182.922	-293.226	-125.016	-422.499	-106.673	-10.3293	-134.093	-18.4049
1706	-137.786	-81.9456	-184.174	-292.475	-123.764	-421.998	-105.766	-11.6126	-134.03	-18.4049
1707	-134.281	-82.196	-186.741	-294.604	-123.951	-421.81	-105.922	-11.6439	-134.281	-18.3047
1708	-132.09	-81.6326	-184.612	-293.289	-123.826	-423.375	-106.595	-10.8301	-133.905	-18.48
1709	-138.663	-82.6968	-184.174	-293.539	-123.263	-424.127	-106.454	-10.6423	-133.404	-18.4049
1710	-137.098	-82.3838	-185.551	-293.539	-123.513	-422.123	-106.673	-11.0805	-132.34	-18.3986
1711	-137.536	-82.7594	-183.611	-294.103	-124.014	-424.314	-106.188	-11.1431	-134.406	-18.4362
1712	-136.221	-81.6326	-184.174	-293.039	-124.014	-425.441	-105.969	-10.8301	-135.971	-18.2484
1713	-132.653	-81.883	-183.173	-293.414	-123.826	-424.127	-106.971	-10.8301	-133.78	-18.4362
1714	-133.342	-81.257	-184.8	-294.854	-125.016	-423.187	-107.237	-11.0805	-134.907	-18.3548
1715	-131.276	-81.57	-184.988	-295.543	-124.89	-425.316	-105.891	-11.2996	-135.094	-18.2922
1716	-133.467	-81.8204	-182.547	-293.602	-126.017	-425.253	-106.454	-11.7065	-134.343	-18.3924
1717	-138.725	-81.9456	-183.861	-293.852	-125.016	-429.322	-106.532	-11.8943	-133.529	-18.2922
1718	-133.717	-82.0082	-184.112	-295.668	-124.828	-428.196	-105.953	-11.863	-133.029	-18.48
1719	-135.282	-81.6952	-184.049	-295.292	-124.515	-427.507	-106.313	-10.8614	-133.592	-18.599
1720	-131.401	-82.196	-184.988	-294.854	-123.764	-425.379	-106.266	-10.7988	-134.406	-18.3548
1721	-134.468	-82.6968	-185.176	-294.791	-122.699	-427.069	-107.112	-11.3935	-133.78	-18.4738
1722	-133.029	-82.6968	-185.864	-295.73	-124.139	-425.128	-107.252	-11.1744	-134.531	-18.3611
1723	-132.966	-82.196	-185.927	-294.541	-124.452	-425.316	-106.689	-11.4561	-134.844	-18.4863
1724	-135.282	-82.822	-184.612	-296.982	-123.889	-423.876	-106	-11.5187	-134.343	-18.4738
1725	-133.655	-82.822	-184.049	-294.416	-124.703	-425.441	-106.517	-11.0492	-134.907	-18.4863
1726	-132.465	-81.9456	-186.553	-296.043	-124.828	-427.131	-106.454	-11.4248	-135.533	-18.5614
1727	-132.653	-81.257	-187.492	-296.544	-125.266	-427.194	-107.487	-11.2683	-135.533	-18.4174
1728	-131.964	-81.5074	-185.614	-293.79	-125.391	-426.756	-105.093	-11.2683	-134.218	-18.4299
1729	-132.277	-82.3838	-186.052	-296.169	-124.64	-427.382	-106.501	-11.2683	-134.218	-18.3986
1730	-132.277	-82.4464	-185.864	-294.917	-125.579	-428.321	-106.626	-11.0179	-135.47	-18.4738
1731	-133.279	-81.3822	-186.052	-296.231	-125.203	-433.079	-107.018	-11.3622	-136.096	-18.5739
1732	-131.526	-81.883	-185.489	-297.295	-124.953	-429.26	-106.439	-11.863	-135.47	-18.4425
1733	-132.841	-81.7578	-185.551	-294.979	-124.077	-427.57	-106.219	-11.1118	-135.533	-18.4925
1734	-133.529	-82.509	-186.49	-294.228	-125.203	-432.265	-107.237	-10.9553	-134.969	-18.4675
1735	-132.966	-82.3838	-186.741	-293.915	-124.828	-432.953	-106.595	-11.1431	-136.472	-18.4174
1736	-130.963	-82.3838	-187.868	-295.48	-125.141	-428.884	-105.859	-10.8301	-135.157	-18.455
1737	-132.34	-82.2586	-186.428	-296.982	-126.205	-430.888	-107.033	-11.1744	-136.472	-18.3799
1738	-132.903	-82.5716	-186.803	-295.981	-125.329	-428.696	-106.579	-11.1431	-134.155	-18.3423
1739	-132.403	-82.5716	-187.367	-298.109	-126.017	-424.815	-106.673	-10.9553	-134.907	-18.48
1740	-132.653	-81.883	-187.054	-296.982	-126.268	-425.942	-107.503	-11.5187	-136.409	-18.4174
1741	-137.098	-82.5716	-186.803	-296.982	-126.393	-426.318	-106.673	-11.6126	-136.033	-18.624
1742	-132.653	-83.1351	-187.304	-295.543	-127.332	-427.945	-106.517	-10.5484	-136.346	-18.3924
1743	-131.651	-83.2603	-185.614	-298.547	-125.454	-427.069	-107.315	-11.1431	-135.094	-18.3173
1744	-133.467	-83.3229	-184.487	-297.796	-127.019	-429.385	-106.658	-10.3919	-134.907	-18.455
1745	-133.216	-82.9472	-186.177	-295.793	-126.768	-426.192	-106.532	-11.2683	-134.844	-18.5113
1746	-133.342	-83.2603	-187.304	-297.483	-126.831	-429.698	-106.689	-11.1431	-135.282	-18.5489
1747	-132.528	-83.5733	-185.551	-297.233	-127.52	-429.385	-107.237	-10.9866	-134.969	-18.6303
1748	-132.841	-83.1977	-185.677	-299.236	-126.581	-431.701	-107.19	-10.8614	-135.22	-18.4299
1749	-132.027	-83.7611	-186.24	-297.295	-125.704	-431.451	-107.08	-10.7049	-136.472	-18.599
1750	-133.404	-83.8863	-187.242	-298.172	-125.829	-431.138	-107.268	-10.2667	-135.658	-18.5864
1751	-133.529	-83.8237	-187.617	-297.483	-126.518	-433.204	-107.331	-10.5797	-135.533	-18.3736
1752	-131.777	-83.0099	-186.365	-297.17	-127.77	-431.075	-109.068	-11.5187	-135.595	-18.3673
1753	-131.902	-83.0099	-187.742	-299.174	-126.956	-432.202	-108.082	-10.5484	-136.534	-18.3924
1754	-131.839	-83.6359	-187.054	-297.233	-125.955	-432.453	-106.955	-11.3309	-135.971	-18.6365
1755	-133.091	-83.2603	-187.179	-297.546	-126.393	-434.268	-107.925	-11.2683	-135.658	-18.5301
1756	-133.655	-83.1351	-187.367	-296.857	-126.205	-432.327	-108.051	-10.5797	-137.473	-18.4612
1757	-132.59	-84.4497	-185.927	-297.859	-126.518	-432.828	-106.798	-10.7675	-136.847	-18.3736
1758	-139.727	-83.5107	-186.616	-300.05	-127.269	-429.197	-107.972	-10.8927	-136.409	-18.4174
1759	-134.218	-83.7611	-187.304	-297.421	-127.144	-428.696	-108.332	-10.3919	-136.785	-18.5614
1760	-134.093	-84.2619	-188.181	-298.798	-127.833	-432.578	-108.066	-10.5171	-136.66	-18.599
1761	-136.096	-84.3245	-187.116	-298.986	-127.207	-432.327	-108.379	-10.9553	-135.533	-18.6803
1762	-134.218	-84.1367	-187.742	-297.984	-127.269	-431.013	-109.115	-11.0805	-137.724	-18.6866
1763	-135.846	-83.8237	-187.054	-297.796	-130.462	-428.822	-108.27	-10.8927	-136.722	-18.5176
1764	-134.406	-83.8237	-186.616	-299.236	-128.083	-427.507	-107.534	-11.1744	-137.223	-18.5301
1765	-133.216	-82.822	-187.054	-298.172	-128.083	-428.634	-107.988	-10.8301	-135.846	-18.6365
1766	-133.342	-84.1993	-187.742	-297.984	-126.894	-430.512	-107.722	-11.3309	-136.346	-18.7116
1767	-132.277	-83.9489	-187.179	-296.669	-128.083	-430.95	-108.27	-10.8614	-137.223	-18.9433
1768	-134.406	-83.0099	-186.678	-300.613	-128.208	-428.446	-108.786	-11.5187	-136.472	-18.4612
1769	-133.091	-83.7611	-188.055	-297.295	-128.897	-428.321	-107.065	-11.3622	-136.534	-18.5864
1770	-134.093	-83.6359	-189.245	-298.673	-128.897	-430.825	-107.065	-10.6736	-136.159	-18.6678
1771	-133.529	-83.5733	-189.37	-298.047	-129.147	-428.383	-108.238	-11.2996	-135.908	-18.7054
1772	-133.342	-84.1993	-188.932	-297.671	-127.77	-430.074	-107.581	-10.924	-136.284	-18.5864
1773	-135.282	-83.8237	-189.12	-298.735	-128.772	-429.886	-107.362	-11.4248	-136.346	-18.5739
1774	-134.719	-83.8237	-187.304	-300.551	-129.022	-428.446	-108.285	-10.9866	-136.033	-18.5614
1775	-133.279	-84.0741	-189.495	-299.737	-128.396	-431.201	-108.739	-11.0179	-136.096	-18.5677
1776	-133.655	-84.1367	-189.871	-298.36	-128.646	-429.51	-107.284	-11.2996	-136.785	-18.5364
1777	-134.594	-84.5123	-188.869	-300.926	-128.333	-428.133	-107.471	-10.7362	-137.536	-18.5614
1778	-133.842	-83.8863	-190.372	-299.048	-128.709	-431.263	-108.786	-10.3919	-136.597	-18.3986
1779	-133.78	-84.0741	-189.621	-299.737	-130.024	-430.387	-107.487	-11.1431	-136.346	-18.5489
1780	-133.529	-84.3245	-190.184	-299.674	-129.585	-430.261	-107.503	-11.2057	-138.225	-18.4925
1781	-137.348	-84.2619	-190.372	-300.05	-129.21	-431.952	-108.52	-11.237	-137.16	-18.5113
1782	-138.412	-84.0741	-191.123	-300.551	-129.585	-432.766	-108.583	-11.0805	-138.538	-19.0747
1783	-134.155	-84.8253	-191.624	-302.178	-130.337	-432.766	-108.833	-11.8004	-135.595	-18.5864
1784	-137.724	-84.7001	-188.995	-300.488	-129.773	-435.52	-108.864	-11.4561	-136.66	-19.0497
1785	-136.597	-83.5107	-188.369	-300.05	-131.151	-433.079	-107.784	-10.3919	-136.409	-18.5927
1786	-135.032	-84.1367	-189.495	-300.363	-129.648	-433.454	-108.52	-10.5171	-136.472	-18.5426
1787	-135.595	-84.2619	-190.247	-301.302	-130.65	-431.952	-109.35	-10.924	-135.72	-18.5739
1788	-138.412	-84.2619	-188.431	-302.241	-129.335	-432.014	-108.489	-10.1415	-136.033	-18.3924
1789	-134.969	-84.8253	-188.556	-300.05	-130.462	-433.454	-108.379	-11.0805	-136.221	-18.4425
1790	-134.781	-84.5123	-189.996	-298.673	-128.709	-436.209	-108.379	-11.6439	-136.284	-18.5802
1791	-133.905	-84.7627	-189.683	-299.612	-129.836	-435.082	-108.551	-11.8943	-137.348	-18.6303
1792	-134.468	-84.9505	-189.245	-299.111	-130.024	-437.273	-108.724	-10.1415	-136.472	-19.0685
1793	-135.533	-84.8253	-189.433	-300.551	-130.212	-433.517	-108.724	-11.6752	-138.099	-18.5176
1794	-136.785	-84.5123	-190.497	-300.613	-131.151	-431.952	-108.739	-11.7065	-138.037	-18.6303
1795	-133.78	-84.2619	-190.184	-299.737	-131.777	-433.83	-109.224	-11.2996	-138.663	-18.6177
1796	-135.47	-84.2619	-190.56	-299.549	-130.462	-434.518	-108.77	-10.8301	-137.098	-18.768
1797	-138.725	-84.0741	-190.247	-300.864	-130.712	-433.767	-108.426	-10.3919	-137.724	-18.5802
1798	-134.844	-84.3871	-189.433	-300.551	-130.712	-432.327	-109.647	-11.7691	-137.473	-18.7054
1799	-133.968	-84.5123	-189.871	-300.113	-131.464	-434.08	-109.13	-11.6126	-137.223	-18.8118
1800	-134.531	-84.5123	-189.433	-300.488	-131.213	-432.453	-109.271	-11.6126	-136.847	-18.7116
1801	-133.905	-84.6375	-190.56	-302.93	-130.712	-434.518	-108.864	-11.1744	-136.973	-18.6741
1802	-133.216	-85.0131	-190.059	-301.615	-130.963	-435.144	-108.739	-11.0179	-137.661	-18.7429
1803	-133.655	-85.1383	-189.182	-301.552	-131.526	-436.647	-109.224	-11.6439	-138.725	-18.9621
1804	-134.03	-84.5123	-190.184	-303.618	-131.777	-435.207	-108.911	-10.9866	-137.599	-18.9433
1805	-134.218	-85.7017	-193.502	-302.429	-131.839	-433.892	-107.675	-10.7988	-137.223	-18.937
1806	-134.406	-84.5749	-189.934	-302.304	-131.213	-435.77	-108.395	-10.7988	-137.974	-18.7617
1807	-134.343	-85.3261	-189.433	-302.241	-131.213	-433.955	-108.207	-11.237	-136.033	-18.9182
1808	-135.47	-84.9505	-190.372	-302.804	-132.027	-433.079	-108.943	-10.924	-136.847	-18.768
1809	-135.908	-85.5139	-189.871	-302.366	-132.528	-434.018	-107.988	-10.7988	-136.722	-18.7868
1810	-137.849	-85.1383	-190.059	-302.491	-131.651	-435.207	-108.317	-12.1447	-136.973	-18.6678
1811	-136.472	-86.8912	-189.996	-302.992	-131.964	-433.329	-108.504	-11.1118	-138.287	-18.7617
1812	-136.033	-84.8879	-189.683	-299.111	-131.213	-434.08	-108.755	-11.7378	-136.534	-18.8431
1813	-137.661	-85.0131	-188.869	-301.678	-132.09	-436.772	-109.037	-10.8614	-137.724	-18.7492
1814	-137.348	-86.5781	-189.746	-302.93	-131.714	-434.706	-108.802	-11.0179	-136.66	-18.7492
1815	-135.22	-85.4513	-189.621	-301.615	-131.964	-439.902	-108.113	-11.6752	-136.722	-18.5739
1816	-135.783	-85.9521	-190.434	-303.43	-133.404	-439.527	-108.129	-12.0508	-137.035	-18.649
1817	-137.599	-84.5123	-189.746	-300.864	-132.277	-445.662	-107.503	-11.3309	-137.473	-18.6866
1818	-135.22	-85.6391	-189.621	-301.991	-132.277	-441.655	-108.051	-11.8317	-137.16	-18.5802
1819	-137.473	-85.3261	-190.184	-301.991	-132.778	-437.899	-108.598	-11.5813	-136.221	-18.6052
1820	-134.719	-85.6391	-189.746	-301.678	-133.404	-437.711	-109.381	-11.55	-135.783	-18.5426
1821	-135.282	-85.2635	-190.747	-303.055	-133.467	-439.214	-108.817	-11.4561	-137.411	-18.5927
1822	-134.531	-85.6391	-189.433	-301.427	-134.281	-438.024	-107.941	-11.5187	-137.348	-18.7617
1823	-139.664	-86.0147	-189.746	-301.678	-132.778	-434.143	-108.301	-11.2996	-137.661	-18.5739
1824	-135.658	-85.7017	-190.998	-305.371	-133.655	-437.523	-108.88	-12.176	-138.162	-18.7304
1825	-134.719	-86.7034	-188.932	-302.617	-133.029	-441.592	-109.537	-12.3012	-137.035	-19.1999
1826	-136.409	-87.2042	-189.558	-302.804	-132.653	-436.522	-108.88	-11.3935	-136.785	-18.793
1827	-134.844	-87.3294	-188.932	-302.366	-133.717	-436.96	-108.708	-11.1744	-137.411	-18.8869
1828	-135.72	-87.2042	-189.871	-303.117	-133.404	-443.345	-109.569	-11.0179	-137.786	-18.8431
1829	-134.907	-87.0164	-191.436	-303.806	-133.467	-439.965	-108.567	-11.2683	-137.786	-18.7429
1830	-137.348	-86.5155	-189.996	-308.188	-133.342	-439.214	-108.551	-10.7988	-137.661	-18.8556
1831	-134.781	-86.8912	-189.808	-305.308	-132.716	-440.215	-109.396	-11.2683	-138.725	-18.7492
1832	-135.846	-86.7034	-189.12	-306.122	-133.091	-440.215	-109.694	-11.1118	-138.225	-18.7555
1833	-134.656	-86.3277	-188.744	-303.743	-134.03	-438.274	-108.77	-11.5813	-138.475	-18.4487
1834	-135.658	-86.7034	-189.495	-302.554	-132.903	-435.583	-108.911	-11.0179	-137.223	-18.649
1835	-135.783	-85.8269	-189.12	-303.055	-133.342	-436.897	-109.256	-11.6752	-138.851	-18.7116
1836	-136.472	-86.766	-189.683	-303.681	-133.467	-437.711	-108.833	-10.0476	-137.912	-18.6365
1837	-135.783	-87.079	-190.56	-305.183	-134.281	-437.085	-108.817	-11.1118	-137.849	-18.6115
1838	-140.04	-86.2025	-189.308	-305.183	-133.78	-437.148	-108.176	-11.3309	-138.225	-18.6803
1839	-136.91	-88.5814	-190.309	-304.056	-134.03	-436.709	-109.083	-11.3622	-137.912	-18.8869
1840	-140.103	-86.2025	-190.935	-305.684	-133.342	-438.462	-108.598	-10.8301	-138.538	-18.7492
1841	-136.472	-86.5781	-190.622	-305.621	-134.406	-436.334	-109.459	-10.924	-138.287	-18.8368
1842	-136.597	-87.6424	-191.311	-304.87	-135.72	-436.334	-108.802	-11.9569	-137.348	-18.5301
1843	-136.847	-86.6408	-190.56	-305.559	-134.531	-437.648	-109.083	-11.0805	-136.847	-18.649
1844	-137.411	-87.1416	-190.685	-303.994	-134.594	-440.34	-108.974	-10.924	-137.286	-18.6991
1845	-136.973	-86.3903	-191.06	-304.369	-133.968	-437.022	-109.303	-11.5813	-137.536	-18.7367
1846	-134.844	-86.2025	-192.876	-304.682	-135.22	-438.4	-109.647	-10.8301	-137.661	-18.6929
1847	-135.345	-87.1416	-193.251	-304.745	-134.531	-437.022	-109.882	-11.1431	-136.785	-18.7116
1848	-134.907	-86.2025	-193.314	-305.121	-134.969	-436.396	-109.866	-10.4545	-136.847	-18.624
1849	-135.658	-86.0773	-191.499	-306.185	-134.281	-439.589	-110.398	-11.3309	-135.783	-18.7993
1850	-135.846	-86.7034	-189.871	-306.686	-134.594	-436.96	-109.381	-10.6423	-138.725	-18.6991
1851	-135.533	-86.0147	-192.312	-302.366	-134.531	-438.212	-110.21	-10.7049	-136.597	-18.599
1852	-135.72	-86.4529	-196.069	-306.498	-134.343	-436.709	-109.475	-10.611	-138.162	-18.7993
1853	-135.094	-86.766	-192.125	-304.182	-134.03	-436.647	-110.007	-10.2667	-137.286	-18.5677
1854	-136.096	-86.5781	-195.317	-303.493	-134.281	-439.088	-108.911	-10.8614	-137.661	-18.7492
1855	-134.844	-86.3903	-191.436	-303.493	-135.094	-436.083	-109.616	-10.8927	-138.475	-18.7429
1856	-135.407	-86.2651	-195.442	-306.498	-134.781	-443.909	-109.584	-11.0805	-137.348	-19.25
1857	-135.282	-87.0164	-190.184	-306.31	-135.094	-443.345	-109.162	-11.1744	-136.847	-18.7868
1858	-135.846	-87.7676	-193.815	-304.682	-135.908	-443.658	-108.614	-10.924	-137.536	-18.5927
1859	-138.475	-87.8302	-190.372	-304.933	-136.221	-439.84	-109.177	-10.7675	-139.038	-19.1999
1860	-135.407	-88.331	-191.373	-306.874	-135.157	-444.034	-109.49	-11.3309	-137.974	-18.8306
1861	-136.096	-87.5798	-192.813	-305.371	-136.472	-442.97	-110.382	-11.0805	-138.35	-18.5802
1862	-137.411	-87.705	-194.378	-304.933	-135.846	-442.344	-110.289	-11.3622	-138.663	-18.5364
1863	-137.348	-88.4562	-195.881	-305.684	-138.162	-441.092	-109.709	-11.4248	-137.849	-18.8869
1864	-136.973	-87.4546	-195.756	-307.249	-137.348	-442.907	-110.054	-11.5187	-138.788	-19.081
1865	-137.473	-87.9554	-197.008	-306.748	-137.599	-442.719	-109.271	-11.8317	-139.101	-19.1248
1866	-136.91	-87.8302	-193.815	-306.999	-136.284	-440.591	-109.694	-11.8004	-138.162	-18.8306
1867	-137.348	-87.5172	-193.815	-306.498	-136.534	-444.096	-110.179	-11.6752	-138.099	-18.5677
1868	-138.725	-86.6408	-196.882	-309.628	-136.346	-441.279	-109.929	-11.9256	-137.661	-18.5864
1869	-136.284	-87.2668	-194.19	-307.312	-137.974	-441.154	-109.882	-11.1431	-137.849	-18.6365
1870	-136.284	-87.7676	-193.064	-305.684	-136.409	-440.403	-109.35	-11.4561	-137.411	-18.5551
1871	-137.286	-87.4546	-196.131	-307.312	-136.847	-440.278	-108.974	-10.6423	-136.722	-18.7116
1872	-136.534	-87.5172	-199.073	-306.623	-135.47	-442.344	-109.976	-11.0179	-137.786	-18.6991
1873	-136.409	-87.2668	-191.999	-306.248	-136.346	-443.345	-110.054	-11.3622	-138.35	-18.624
1874	-135.971	-87.9554	-193.564	-306.686	-135.47	-444.409	-110.132	-11.2996	-137.661	-18.9433
1875	-136.847	-88.018	-192.5	-307.813	-135.971	-443.721	-111.306	-10.6736	-139.226	-18.8807
1876	-136.91	-87.9554	-191.937	-307.312	-135.846	-443.283	-110.633	-11.6126	-138.725	-18.5489
1877	-136.096	-88.1432	-196.569	-306.122	-136.284	-444.409	-111.181	-11.0805	-139.977	-18.5677
1878	-137.411	-87.8928	-195.63	-305.809	-136.597	-442.281	-110.602	-11.2683	-139.226	-18.9308
1879	-140.729	-87.079	-192.312	-306.248	-136.033	-440.904	-110.038	-11.55	-139.664	-18.8243
1880	-138.225	-87.9554	-192.751	-304.808	-136.534	-444.597	-111.024	-11.0179	-138.725	-18.6115
1881	-139.038	-87.5798	-192.876	-307.061	-138.037	-443.533	-111.102	-10.6423	-138.913	-18.7367
1882	-137.098	-88.2684	-192.625	-305.371	-137.286	-444.222	-111.885	-12.0508	-136.91	-18.5739
1883	-137.411	-88.1432	-192.312	-307.625	-136.722	-444.409	-111.087	-11.55	-139.539	-18.7116
1884	-137.724	-88.2058	-193.189	-308.188	-134.969	-447.414	-110.617	-11.863	-138.976	-18.8056
1885	-138.099	-88.2684	-193.439	-307.562	-136.722	-444.222	-111.04	-12.0508	-139.164	-18.8118
1886	-138.287	-88.5814	-193.439	-306.999	-135.908	-444.66	-111.306	-11.3622	-138.788	-18.8556
1887	-139.351	-88.7692	-192.062	-309.378	-136.472	-443.783	-111.65	-11.863	-138.788	-18.8744
1888	-138.475	-88.8318	-190.873	-308.626	-136.159	-443.596	-110.711	-10.8301	-138.6	-18.7617
1889	-142.043	-88.5188	-191.999	-308.313	-136.472	-442.281	-111.478	-11.1118	-138.851	-19.419
1890	-139.414	-88.644	-196.945	-307.687	-136.033	-443.095	-110.93	-11.2996	-138.287	-18.8556
1891	-138.976	-88.7692	-199.825	-310.317	-136.159	-444.91	-111.008	-11.7691	-138.663	-18.8995
1892	-139.101	-88.331	-192.876	-307.875	-137.16	-444.034	-109.631	-11.3622	-137.786	-18.8869
1893	-139.038	-88.957	-193.94	-308.752	-137.348	-442.093	-111.306	-11.8317	-138.538	-18.9308
1894	-136.534	-88.331	-192.563	-308.376	-138.475	-443.971	-111.087	-11.9569	-139.79	-18.9433
1895	-138.663	-87.7676	-193.752	-308.564	-138.099	-442.031	-111.181	-11.3935	-139.727	-18.7617
1896	-137.411	-88.0806	-192.438	-309.878	-137.348	-442.907	-109.631	-11.1431	-139.664	-18.7868
1897	-139.038	-87.5172	-192.312	-310.004	-138.099	-439.589	-110.085	-11.1431	-139.289	-18.6428
1898	-138.913	-88.7692	-193.815	-309.002	-137.536	-441.467	-110.069	-11.1431	-139.539	-18.912
1899	-139.852	-88.8944	-195.693	-310.442	-138.037	-445.035	-110.367	-11.6752	-139.351	-19.056
1900	-138.6	-88.957	-195.004	-308.689	-137.912	-447.727	-110.664	-11.237	-141.73	-19.2062
1901	-140.29	-88.644	-194.065	-306.936	-137.724	-450.983	-110.774	-11.8004	-141.167	-19.0247
1902	-137.849	-88.2058	-194.566	-309.127	-137.661	-449.23	-111.509	-12.3012	-141.605	-18.9871
1903	-138.725	-88.8944	-194.378	-309.878	-137.348	-446.475	-110.695	-11.1431	-140.666	-19.0747
1904	-138.913	-88.644	-193.877	-309.002	-135.971	-448.103	-110.132	-11.9256	-139.602	-18.9057
1905	-139.101	-88.331	-192.751	-310.066	-137.348	-449.105	-111.619	-11.2996	-140.478	-18.9558
1906	-139.915	-88.5188	-193.502	-308.376	-138.35	-447.352	-111.243	-11.2996	-140.04	-18.8306
1907	-139.101	-88.0806	-192.375	-308.376	-137.786	-446.663	-110.899	-10.8927	-140.478	-18.793
1908	-138.35	-88.3936	-193.189	-309.44	-137.223	-449.605	-111.494	-11.1744	-139.915	-18.8368
1909	-138.913	-88.5188	-193.752	-310.504	-136.597	-448.103	-110.022	-11.2996	-140.916	-18.9683
1910	-138.788	-88.957	-192.876	-308.126	-136.597	-443.157	-110.711	-11.2996	-141.542	-18.9746
1911	-137.098	-89.2074	-192.5	-310.004	-137.286	-444.597	-112.229	-11.0179	-141.042	-19.0434
1912	-139.038	-89.0196	-193.377	-309.378	-136.597	-447.414	-111.603	-12.176	-141.855	-18.9871
1913	-138.6	-89.27	-192.375	-309.816	-136.91	-443.596	-112.026	-11.4561	-140.541	-18.9683
1914	-139.664	-88.644	-191.373	-309.315	-137.348	-443.971	-111.525	-11.3309	-140.916	-19.0121
1915	-138.663	-88.7066	-191.874	-310.504	-137.348	-447.602	-111.744	-11.0805	-141.042	-19.0184
1916	-142.294	-88.957	-192.25	-310.191	-136.284	-445.474	-111.462	-10.7049	-140.916	-18.9808
1917	-140.666	-88.5814	-193.064	-309.628	-137.348	-441.78	-111.353	-10.924	-140.29	-18.9808
1918	-139.226	-88.7066	-194.19	-309.19	-137.849	-443.345	-112.073	-11.5187	-140.416	-18.9558
1919	-138.538	-89.0196	-193.69	-310.004	-138.099	-444.284	-111.807	-11.6752	-141.229	-19.0685
1920	-138.788	-88.3936	-195.13	-311.882	-137.411	-447.727	-111.728	-11.55	-141.73	-19.1499
1921	-141.793	-89.27	-194.065	-311.005	-137.912	-443.533	-112.088	-11.7065	-139.226	-19.2187
1922	-142.294	-88.7692	-194.065	-311.819	-136.66	-446.914	-111.556	-11.2683	-140.416	-19.1812
1923	-140.04	-89.4578	-194.316	-311.694	-137.974	-449.48	-111.775	-11.6752	-140.916	-18.7868
1924	-139.539	-89.5204	-194.128	-311.318	-137.974	-447.727	-111.932	-11.55	-140.916	-18.8619
1925	-140.228	-88.957	-194.503	-312.758	-138.037	-447.352	-111.087	-11.863	-140.29	-18.8744
1926	-139.351	-89.1448	-193.502	-311.506	-136.346	-448.291	-110.758	-11.3309	-140.29	-18.9308
1927	-139.664	-89.6456	-194.378	-310.066	-138.412	-450.607	-111.118	-11.6439	-141.855	-18.8744
1928	-138.412	-89.583	-194.128	-310.379	-138.225	-452.861	-111.228	-11.2683	-142.106	-18.9808
1929	-138.725	-89.7708	-195.317	-311.882	-137.912	-445.035	-112.182	-10.611	-142.231	-18.9308
1930	-138.788	-88.3936	-194.691	-311.005	-137.912	-445.912	-110.085	-10.8927	-142.794	-18.8932
1931	-138.037	-88.644	-195.192	-312.57	-136.66	-445.787	-111.556	-10.8614	-140.29	-18.7179
1932	-138.788	-89.3326	-194.879	-310.066	-138.663	-447.477	-112.104	-10.5484	-142.607	-18.8431
1933	-139.727	-89.583	-194.629	-313.259	-137.974	-442.594	-111.932	-11.4561	-142.92	-18.9746
1934	-139.664	-90.4595	-194.566	-311.193	-138.851	-442.469	-112.073	-11.0492	-141.48	-18.8619
1935	-141.793	-89.0822	-194.566	-312.946	-138.287	-441.78	-111.994	-11.4874	-143.295	-18.8932
1936	-142.857	-89.3952	-194.566	-314.01	-138.412	-443.47	-112.573	-11.3309	-142.106	-18.8431
1937	-142.794	-89.4578	-194.816	-313.697	-139.101	-443.22	-111.619	-11.5813	-142.669	-18.8118
1938	-141.855	-89.4578	-193.815	-312.132	-140.165	-443.032	-113.106	-10.8927	-141.417	-19.081
1939	-137.849	-89.8334	-194.566	-312.132	-138.287	-444.66	-112.871	-11.3935	-142.794	-18.8494
1940	-139.852	-90.7725	-194.754	-312.633	-139.289	-444.472	-111.916	-11.3622	-142.419	-19.9887
1941	-139.602	-90.3342	-195.38	-313.196	-139.477	-443.345	-112.542	-11.1118	-142.669	-19.1624
1942	-139.539	-90.209	-195.881	-315.951	-138.35	-445.662	-113.153	-11.0492	-141.981	-19.3752
1943	-140.29	-90.3342	-196.194	-315.137	-139.79	-452.297	-113.434	-10.7675	-143.984	-19.1561
1944	-138.475	-90.2716	-194.942	-315.763	-139.414	-450.169	-112.793	-10.3606	-143.107	-19.6632
1945	-140.916	-90.0838	-195.568	-313.134	-139.038	-451.546	-112.652	-10.7049	-143.733	-19.9324
1946	-140.416	-89.583	-195.004	-311.694	-140.29	-450.983	-111.697	-10.9553	-142.043	-18.9996
1947	-139.351	-89.3326	-196.444	-313.635	-139.727	-447.477	-112.793	-11.1118	-141.668	-19.4128
1948	-142.92	-90.0212	-194.691	-313.635	-139.539	-447.915	-112.777	-11.0179	-141.417	-19.7571
1949	-140.541	-89.583	-195.38	-311.756	-139.414	-449.918	-112.041	-11.1118	-142.356	-19.9136
1950	-140.854	-89.583	-196.882	-313.008	-141.104	-448.04	-111.541	-11.0805	-141.48	-19.3752
1951	-139.852	-89.9586	-196.757	-312.883	-142.732	-450.544	-113.106	-12.0508	-141.73	-19.682
1952	-141.48	-89.5204	-197.008	-312.883	-139.852	-451.483	-113.293	-11.3935	-142.231	-20.0889
1953	-140.416	-89.7082	-197.383	-313.822	-139.915	-449.543	-113.106	-11.55	-141.417	-20.1577
1954	-138.913	-90.3342	-196.757	-312.883	-140.165	-446.475	-112.699	-11.3309	-142.231	-19.8823
1955	-138.162	-90.3969	-197.383	-314.887	-140.979	-446.851	-112.323	-10.9866	-140.916	-19.1749
1956	-140.165	-90.3342	-196.069	-313.384	-140.666	-445.035	-113.372	-11.7065	-141.417	-19.6569
1957	-140.666	-90.7099	-195.943	-313.322	-142.043	-444.535	-111.807	-11.0179	-141.042	-18.9495
1958	-140.729	-90.8351	-196.194	-312.758	-141.417	-443.971	-113.137	-11.2057	-141.292	-19.1937
1959	-142.607	-90.5847	-196.507	-316.326	-140.29	-447.164	-112.088	-11.4248	-142.732	-18.7179
1960	-140.791	-91.2107	-197.008	-313.259	-139.602	-446.663	-113.043	-11.5187	-140.854	-18.9996
1961	-140.979	-91.8993	-197.008	-315.763	-141.229	-448.479	-113.027	-11.7691	-141.855	-19.1186
1962	-142.481	-91.1481	-197.383	-314.073	-140.29	-447.853	-113.246	-12.3012	-142.794	-18.8118
1963	-140.541	-91.2733	-197.195	-314.636	-139.539	-450.106	-113.372	-11.8943	-140.854	-19.0059
1964	-139.414	-91.1481	-198.197	-313.134	-140.165	-447.227	-113.309	-11.5187	-141.73	-19.3502
1965	-139.351	-91.3985	-196.444	-314.699	-140.29	-449.292	-113.575	-11.3935	-141.605	-19.1311
1966	-140.228	-90.8977	-198.134	-314.135	-139.852	-444.597	-112.918	-12.4577	-141.855	-18.937
1967	-140.478	-90.6473	-197.133	-315.2	-140.103	-447.227	-113.34	-11.1118	-141.042	-18.9495
1968	-140.603	-91.0855	-198.51	-313.259	-141.167	-450.231	-113.246	-11.237	-142.857	-18.8744
1969	-140.416	-91.2107	-197.321	-314.761	-139.79	-447.978	-114.045	-12.1447	-140.541	-18.9683
1970	-140.916	-91.0229	-198.322	-315.513	-139.602	-447.727	-113.466	-11.3935	-141.417	-19.0059
1971	-140.353	-91.5237	-197.947	-316.452	-139.477	-452.047	-113.919	-11.7378	-142.982	-19.1999
1972	-140.791	-91.3985	-197.195	-315.2	-140.916	-447.915	-112.793	-11.6752	-143.107	-18.9808
1973	-140.979	-92.0245	-196.882	-314.574	-140.541	-448.917	-113.559	-11.3622	-142.607	-18.7555
1974	-141.605	-90.9603	-197.07	-316.076	-141.104	-445.912	-113.575	-11.1744	-141.229	-19.0372
1975	-140.353	-91.7115	-196.569	-314.949	-142.607	-447.039	-113.34	-11.3935	-141.918	-18.9495
1976	-141.855	-92.2123	-198.197	-314.574	-140.916	-448.604	-112.793	-11.1744	-141.355	-18.9746
1977	-140.854	-91.3359	-198.823	-314.887	-140.416	-448.166	-113.231	-12.0821	-142.356	-19.0121
1978	-142.106	-91.8993	-197.634	-317.203	-140.103	-451.734	-113.262	-11.7691	-141.605	-19.0622
1979	-141.668	-91.5863	-198.948	-315.888	-140.979	-450.419	-114.248	-11.4561	-142.544	-18.9433
1980	-141.981	-91.7741	-197.383	-316.076	-140.228	-451.483	-113.888	-12.2386	-141.981	-19.0935
1981	-141.104	-90.7099	-197.696	-315.325	-140.729	-450.294	-113.45	-11.5187	-142.544	-19.1812
1982	-141.981	-91.5863	-198.26	-315.325	-142.419	-455.427	-113.497	-11.6752	-143.796	-19.1686
1983	-141.668	-92.3375	-198.322	-313.697	-141.668	-453.424	-113.481	-11.8943	-141.981	-18.8682
1984	-141.229	-92.1497	-198.573	-314.887	-141.417	-450.857	-114.013	-11.7065	-141.605	-19.0434
1985	-141.104	-91.7741	-197.634	-315.262	-142.106	-453.487	-113.184	-11.7065	-142.231	-19.0935
1986	-141.355	-91.8993	-197.947	-316.452	-141.104	-455.866	-114.139	-11.6752	-142.419	-19.0184
1987	-141.542	-91.7741	-197.446	-316.389	-141.981	-459.183	-114.17	-11.8004	-141.229	-19.2187
1988	-141.981	-91.7741	-197.696	-315.45	-140.854	-456.805	-114.639	-12.4264	-141.542	-19.0497
1989	-141.918	-91.9619	-197.446	-315.575	-141.918	-453.424	-114.248	-11.5187	-142.92	-19.0372
1990	-141.229	-91.4611	-197.759	-316.765	-140.228	-451.483	-112.98	-11.4874	-142.106	-19.0873
1991	-141.417	-91.0229	-197.884	-314.198	-141.981	-454.739	-113.45	-12.0195	-141.292	-19.1123
1992	-141.042	-92.4627	-199.699	-315.888	-141.355	-455.49	-114.17	-11.9882	-142.982	-19.25
1993	-140.603	-92.0871	-199.512	-314.761	-140.729	-452.297	-113.45	-12.2073	-141.855	-18.8619
1994	-140.04	-92.4001	-199.011	-314.135	-141.292	-454.989	-112.777	-11.7065	-141.918	-18.912
1995	-140.29	-91.0229	-198.635	-313.071	-142.419	-452.485	-113.763	-12.1134	-142.857	-18.9871
1996	-140.603	-91.4611	-198.134	-313.76	-142.356	-454.363	-114.436	-12.3012	-143.796	-18.9057
1997	-141.104	-91.6489	-196.82	-315.137	-143.42	-453.048	-114.452	-12.7707	-142.294	-18.8807
1998	-140.04	-91.5863	-197.508	-315.012	-141.73	-452.61	-113.622	-11.8004	-141.042	-19.0434
1999	-141.042	-91.7115	-200.513	-315.638	-141.918	-453.174	-113.387	-12.3012	-142.419	-18.9433
[truncated: 12,200 more rows]

## Sheet: A11sD-40mV
time in ms	1	2	3	4	5	6	7	9*	10	11		*9 without deactivation
1	0.626017	0.250407	0.688619	0.876424	1.00163	-0.688619	0.73557	1.12683	-1.50244	-0.175285
2	0.563415	0.250407	0.563415	0.500814	0.563415	-0.500814	0.203456	0.406911	-1.62764	-0.250407
3	0.688619	0.250407	0.75122	0.563415	0.563415	0.187805	0.813822	0.845123	-1.69025	-0.237886
4	0.500814	0.626017	0.813822	1.06423	1.50244	0.250407	0.688619	1.40854	-1.37724	-0.219106
5	0.500814	0.0626017	0.500814	0.688619	0.876424	-0.187805	0.798172	1.18943	-1.69025	-0.212846
6	0.626017	0.813822	1.00163	0.626017	0.438212	-0.0626017	0.845123	1.25203	-2.12846	-0.231626
7	0.563415	0.626017	0.688619	0.500814	1.31464	0.313008	0.500814	1.00163	-1.62764	-0.181545
8	0.438212	0.563415	0.75122	0.626017	0.939025	-0.250407	0.626017	1.06423	-2.06586	-0.225366
9	0.626017	0.500814	1.06423	0.250407	0.813822	0.250407	0.672968	0.563415	-1.69025	-0.275447
10	0.75122	0.939025	0.876424	1.25203	1.81545	-0.250407	0.860773	1.62764	-2.19106	-0.187805
11	0.688619	0.563415	0.813822	0.438212	0.313008	-0.313008	0.172155	1.25203	-1.50244	-0.225366
12	0.688619	0.813822	0.813822	0.688619	0.813822	-0.438212	0.516464	1.15813	-2.00325	-0.162764
13	0.563415	0.626017	1.00163	1.06423	1.37724	-0.125203	0.704269	1.06423	-2.12846	-0.256667
14	0.313008	0.813822	0.626017	0.813822	0.939025	-0.563415	1.00163	1.12683	-1.62764	-0.237886
15	0.500814	0.563415	0.75122	0.688619	0.125203	-0.75122	0.532114	0.939025	-1.69025	-0.231626
16	0.563415	0.187805	0.187805	0.37561	0.876424	0	0.250407	1.75285	-1.69025	-0.219106
17	0.438212	0.500814	0.75122	0.563415	0.75122	-0.75122	0.37561	0.71992	-1.75285	-0.194065
18	0.813822	0.37561	0.75122	0.37561	1.00163	-0.313008	0.469513	0.845123	-1.75285	-0.169025
19	0.37561	0.37561	0.75122	0.563415	0.939025	-0.250407	0.500814	1.12683	-1.56504	-0.143984
20	0.500814	0.500814	0.688619	1.06423	0.75122	-0.876424	1.06423	1.06423	-2.00325	-0.194065
21	0.563415	0.500814	0.438212	0.563415	0.75122	-0.75122	0.594716	1.15813	-1.87805	-0.181545
22	0.500814	0.438212	0.313008	0.37561	1.06423	-0.438212	0.500814	0.813822	-1.56504	-0.200325
23	0.876424	0.75122	0.939025	0.876424	0.438212	-0.187805	0.860773	1.03293	-1.69025	-0.225366
24	0.813822	0.37561	0.75122	0.563415	1.25203	-0.37561	0.73557	1.09553	-2.31626	-0.244147
25	0.688619	0.250407	0.626017	0.688619	1.25203	-0.187805	1.00163	0.626017	-1.69025	-0.187805
26	1.00163	0.37561	1.00163	0.187805	0.688619	-0.500814	0.688619	1.34594	-1.62764	-0.212846
27	0.688619	0.75122	0.500814	1.12683	1.06423	0	0.657318	1.06423	-1.75285	-0.250407
28	0.563415	0.688619	0.500814	0.626017	0.939025	-0.250407	1.07988	1.22073	-1.50244	-0.262927
29	1.00163	0.813822	0.813822	0.500814	1.25203	0.187805	0.35996	1.12683	-1.62764	-0.256667
30	0.500814	0.939025	0.939025	1.00163	1.25203	-0.37561	0.845123	0.594716	-2.50407	-0.206586
31	0.438212	0.626017	0.75122	0.500814	1.06423	-0.626017	0.579066	0.594716	-1.87805	-0.200325
32	0.688619	0.939025	0.813822	0.500814	1.06423	-0.0626017	0.610367	0.782521	-2.12846	-0.181545
33	0.250407	0.626017	0.500814	0.75122	1.00163	-0.250407	0.813822	0.626017	-2.12846	-0.231626
34	0.37561	0.500814	0.187805	1.56504	0.688619	0.125203	0.500814	0.532114	-1.43984	-0.244147
35	0.438212	0.939025	0.626017	1.00163	0.563415	0	0.35996	0.75122	-2.19106	-0.175285
36	0.37561	0.500814	0.563415	0.563415	0.813822	-0.250407	0.500814	1.37724	-2.00325	-0.200325
37	0.688619	0.250407	0.250407	0.125203	0.688619	-0.187805	0.923375	0.939025	-1.87805	-0.206586
38	0.563415	0.813822	0.563415	1.12683	1.31464	-0.250407	0.845123	1.12683	-1.69025	-0.112683
39	0.37561	0.250407	0.37561	0.500814	0.125203	0	0.234756	0.156504	-2.31626	-0.212846
40	0.37561	0.125203	0.500814	0.250407	0.626017	-0.563415	0.547765	0.845123	-1.62764	-0.206586
41	0.688619	0.37561	0.813822	1.00163	0.876424	-0.37561	0.516464	0.406911	-1.69025	-0.219106
42	0.626017	0.438212	0	0.438212	1.31464	-0.813822	0.453862	1.25203	-1.00163	-0.175285
43	0.75122	0.500814	1.25203	1.06423	1.25203	-0.187805	0.156504	0.71992	-1.87805	-0.131464
44	0.500814	1.12683	0.250407	1.06423	1.06423	0.250407	0.907725	1.12683	-1.87805	-0.250407
45	0.688619	0.313008	0.37561	0.626017	0.813822	-0.438212	1.00163	1.06423	-1.37724	-0.212846
46	0.626017	0.563415	0.813822	1.06423	0.313008	-0.0626017	0.657318	1.25203	-1.25203	-0.206586
47	0.563415	0.37561	0.626017	0.876424	0.939025	-0.125203	0.641667	1.34594	-1.50244	-0.225366
48	0.813822	0.563415	0.876424	-0.500814	0.813822	-0.0626017	0.453862	1.22073	-1.75285	-0.287968
49	0.939025	0.813822	0.626017	0.939025	1.43984	0.250407	0.71992	0.250407	-2.19106	-0.262927
50	0.626017	0.500814	0.876424	0.813822	1.18943	0.125203	0.923375	1.06423	-1.43984	-0.219106
51	0.626017	0.939025	0.626017	0.75122	1.12683	-0.250407	0.704269	1.25203	-1.81545	-0.287968
52	0.500814	0.563415	0.75122	1.31464	1.06423	0.250407	0.250407	1.22073	-2.00325	-0.206586
53	0.500814	0.563415	0.125203	1.12683	0.876424	-0.125203	0.954676	0.563415	-2.31626	-0.206586
54	0.563415	0	1.12683	1.18943	0.939025	-0.37561	0.594716	0.438212	-2.00325	-0.244147
55	0.626017	0.563415	0.250407	1.50244	1.69025	-0.250407	0.328659	1.06423	-1.43984	-0.200325
56	0.37561	0.626017	0.187805	0.688619	1.12683	-0.187805	0.688619	0.876424	-1.75285	-0.237886
57	0.187805	0.438212	0.313008	0.37561	0.939025	-0.250407	0.172155	1.12683	-1.37724	-0.212846
58	1.00163	0.626017	0.500814	0.876424	0.626017	-0.37561	0.610367	1.34594	-1.43984	-0.219106
59	0.438212	0.313008	0.876424	0.563415	1.12683	-0.626017	0.297358	0.782521	-1.62764	-0.143984
60	0.500814	0.125203	0.250407	1.37724	0.37561	-0.37561	0.657318	1.43984	-1.94065	-0.175285
61	0.876424	0.438212	0.563415	0.813822	0.626017	-0.37561	0.892074	1.69025	-1.12683	-0.150244
62	0.37561	-0.125203	0.500814	0.500814	0.939025	-0.187805	0.516464	1.56504	-2.06586	-0.200325
63	0.37561	0.313008	0.626017	0.37561	1.18943	0.250407	0.657318	0.876424	-2.31626	-0.250407
64	0.563415	0.313008	1.12683	0.438212	1.18943	-0.313008	0.594716	1.09553	-2.31626	-0.169025
65	0.438212	0.563415	0.75122	0.563415	1.43984	0.187805	1.00163	1.65894	-1.06423	-0.212846
66	0.626017	0.250407	0.876424	0.626017	1.31464	0	0.281708	1.31464	-1.69025	-0.306748
67	0.876424	0.813822	0.939025	0.500814	1.56504	-0.125203	0.75122	1.22073	-1.31464	-0.269187
68	0.563415	0.813822	0.813822	0.500814	1.50244	0.250407	0.485163	0.688619	-1.37724	-0.244147
69	0.37561	0.313008	0.813822	0.313008	0.876424	0.187805	0.453862	0.939025	-1.37724	-0.262927
70	0.563415	0.688619	0.75122	0.37561	1.12683	-0.0626017	0.892074	1.22073	-1.56504	-0.237886
71	0.813822	0.563415	0.688619	0.626017	0.939025	0	0.594716	1.37724	-1.31464	-0.206586
72	0.563415	1.00163	0.75122	0.876424	1.31464	0.125203	0.422561	0.438212	-1.56504	-0.200325
73	0.187805	0.75122	0.438212	1.12683	1.06423	-0.187805	0.469513	1.03293	-1.75285	-0.237886
74	0.75122	0.813822	0.438212	-0.125203	1.06423	-0.187805	0.813822	0.626017	-1.69025	-0.200325
75	0.313008	0.563415	0.939025	0.500814	0.75122	0	0.37561	0.75122	-1.81545	-0.206586
76	0.187805	0.438212	0.500814	0.626017	0.876424	-0.500814	0.297358	1.03293	-2.19106	-0.219106
77	0.688619	0.626017	0.813822	1.00163	0.438212	-0.313008	0.657318	0.907725	-1.56504	-0.143984
78	0.500814	0	0.313008	0.313008	0.688619	-0.125203	0.156504	0.813822	-2.06586	-0.262927
79	0.563415	0.313008	0.626017	0.688619	0.626017	-0.125203	0.344309	0.75122	-1.56504	-0.156504
80	0.438212	0.0626017	0.563415	0.250407	0.876424	-0.438212	0.172155	0.876424	-1.56504	-0.150244
81	0.688619	0.500814	1.12683	0.438212	0.688619	-0.626017	0.939025	0.782521	-1.06423	-0.118943
82	0.37561	0.313008	0.500814	0.626017	0.75122	0	0.266057	1.81545	-1.62764	-0.231626
83	0.626017	0.626017	1.25203	0.438212	0.813822	0.125203	0.657318	1.12683	-0.876424	-0.200325
84	1.06423	0.37561	1.06423	0.250407	-0.250407	0	0.672968	1.40854	-1.81545	-0.269187
85	0.876424	0.187805	0.626017	0.500814	1.62764	-0.125203	1.03293	1.15813	-1.75285	-0.187805
86	1.00163	0.688619	1.06423	0.500814	0.876424	-0.250407	0.798172	1.72155	-1.62764	-0.244147
87	0.626017	0.75122	0.876424	0.876424	1.31464	-0.313008	0.766871	1.18943	-1.56504	-0.237886
88	0.75122	0.500814	0.939025	0.626017	0.563415	-0.37561	0.688619	1.50244	-1.37724	-0.231626
89	0.813822	0.626017	0.939025	0.75122	1.18943	0.0626017	0.954676	1.12683	-1.75285	-0.262927
90	0.626017	0.939025	0.939025	1.31464	1.00163	-0.187805	0.939025	0.782521	-1.56504	-0.250407
91	0.688619	0.250407	0.75122	0.813822	0.939025	0.187805	0.860773	1.62764	-2.12846	-0.275447
92	0.313008	0.75122	0.688619	0.813822	0.939025	-0.250407	0.547765	0.939025	-1.12683	-0.206586
93	0.626017	0.187805	0.688619	0.250407	1.37724	0.0626017	0.954676	0.688619	-2.62927	-0.212846
94	0.438212	0.688619	0.438212	0.563415	0.563415	-0.0626017	0.422561	0.75122	-1.75285	-0.200325
95	0.688619	0	0.438212	1.18943	1.00163	-0.125203	0.985977	1.12683	-1.56504	-0.244147
96	0.313008	0.37561	0.688619	0.876424	0.500814	-0.500814	0.657318	0.0939025	-1.56504	-0.169025
97	0.438212	0.688619	0.813822	1.12683	1.18943	-0.187805	0.453862	0.876424	-1.50244	-0.181545
98	0.500814	0.438212	1.06423	0.563415	1.00163	-0.37561	0.688619	0.594716	-1.81545	-0.169025
99	0.37561	0.75122	0.813822	0.250407	0.626017	-0.313008	0.203456	1.18943	-2.00325	-0.169025
100	0.438212	0.187805	0.688619	0.939025	0.500814	-0.125203	0.453862	1.03293	-1.56504	-0.231626
101	0.75122	0.500814	0.438212	1.62764	0.813822	-0.37561	0.266057	1.15813	-1.69025	-0.194065
102	0.250407	0.250407	0.813822	0.438212	0.688619	-0.626017	0.641667	0.75122	-1.43984	-0.156504
103	0.438212	0.313008	0.813822	0.500814	0.688619	-0.0626017	0.344309	1.69025	-1.50244	-0.187805
104	0.688619	0.563415	0.75122	0.500814	0.939025	0	0.939025	0.469513	-2.06586	-0.169025
105	0.500814	-0.125203	0.939025	0.876424	1.06423	0	0.313008	0.594716	-2.31626	-0.212846
106	0.939025	0.688619	0.688619	0.37561	0.626017	-0.187805	0.563415	1.40854	-1.37724	-0.181545
107	0.626017	0.500814	0.939025	0.500814	2.06586	-0.250407	1.20508	0.876424	-1.87805	-0.175285
108	0.813822	0.500814	0.876424	1.31464	1.18943	0	0.73557	0.876424	-1.43984	-0.200325
109	0.125203	0.125203	0.813822	0.876424	0.75122	-0.187805	1.17378	1.00163	-1.62764	-0.237886
110	0.37561	0.626017	0.939025	0.813822	1.12683	-0.187805	0.500814	0.970326	-1.81545	-0.244147
111	0.688619	0.688619	0.813822	0.813822	1.06423	0.125203	0.657318	1.84675	-1.75285	-0.225366
112	0.37561	0.438212	0.939025	1.18943	1.37724	0	0.563415	1.18943	-1.56504	-0.206586
113	0.500814	0.500814	0.500814	0.563415	1.12683	-0.626017	0.594716	1.62764	-1.50244	-0.212846
114	0.438212	0.626017	0.500814	1.25203	0.563415	-0.187805	0.610367	1.00163	-1.94065	-0.206586
115	0.500814	0.500814	0.813822	1.12683	0.626017	0	0.406911	1.53374	-1.62764	-0.206586
116	0.563415	0.187805	0.438212	1.00163	0.688619	0.125203	0.704269	1.72155	-2.12846	-0.200325
117	0.313008	0.626017	0.125203	0.75122	1.06423	0.0626017	0.297358	0.37561	-2.44147	-0.181545
118	0.125203	0.313008	1.00163	0.438212	0.438212	0	0.281708	0.626017	-2.06586	-0.244147
119	0.563415	0.563415	0.75122	1.50244	-0.0626017	-0.563415	0.266057	0.657318	-2.00325	-0.150244
120	0.75122	0.313008	0.876424	0.563415	0.500814	-0.250407	0.453862	1.28333	-1.25203	-0.250407
121	0.563415	0.37561	0.813822	0.75122	1.56504	0	0.563415	0.500814	-2.19106	-0.219106
122	0.563415	0.125203	0.438212	0.563415	0.75122	-0.250407	0.704269	0.876424	-1.62764	-0.162764
123	0	0.500814	1.18943	1.00163	1.69025	-0.125203	0.641667	1.78415	-1.62764	-0.212846
124	0.37561	0.187805	1.18943	0.813822	0.876424	-0.187805	0.876424	1.75285	-1.94065	-0.162764
125	0.500814	0.563415	0.688619	0.626017	0.813822	-0.438212	0.688619	1.28333	-1.62764	-0.225366
126	0.37561	0.563415	0.876424	0.500814	0.75122	-0.438212	1.12683	1.59634	-1.50244	-0.231626
127	0.626017	0.187805	0.876424	0.75122	0.75122	0	0.829472	0.970326	-1.87805	-0.244147
128	0.500814	0.313008	0.813822	0.813822	1.62764	-0.500814	0.782521	1.28333	-2.06586	-0.194065
129	0.563415	0.688619	0.500814	1.18943	0.626017	0.0626017	0.782521	1.00163	-1.18943	-0.250407
130	1.00163	0.500814	0.563415	1.00163	1.06423	-0.0626017	0.892074	1.25203	-1.50244	-0.225366
131	0.563415	0.813822	0.563415	0.75122	1.56504	-0.438212	0.73557	1.97195	-0.876424	-0.269187
132	0.500814	0.626017	0.876424	0.37561	0.813822	-0.125203	0.547765	0.688619	-1.62764	-0.275447
133	0.688619	0.75122	0.75122	0.688619	1.18943	0	0.406911	0.782521	-1.50244	-0.219106
134	0.313008	0.37561	0.37561	0.813822	1.06423	-0.500814	1.04858	0.845123	-2.00325	-0.219106
135	0.438212	0.500814	0.876424	0.37561	0.500814	-0.563415	0.626017	0.970326	-1.87805	-0.212846
136	0.626017	0.563415	0.313008	1.43984	0.563415	-0.187805	1.00163	0.75122	-1.69025	-0.181545
137	0.500814	0.313008	-0.187805	0.37561	1.06423	-0.438212	0.71992	0.782521	-1.12683	-0.219106
138	1.06423	0.37561	0.438212	0.75122	1.50244	-0.438212	0.391261	0.313008	-1.69025	-0.200325
139	0.187805	0.313008	0.500814	1.00163	1.18943	-0.626017	0.75122	1.25203	-2.31626	-0.175285
140	0.75122	0.438212	0.313008	1.37724	0.37561	-0.313008	0.563415	1.03293	-1.75285	-0.244147
141	0.37561	0.438212	0.626017	0.626017	1.31464	-0.626017	0.641667	0.563415	-1.94065	-0.206586
142	0.563415	0.626017	0.75122	0.626017	0.813822	-0.125203	0.704269	1.34594	-1.75285	-0.281708
143	0.37561	0.500814	0.813822	1.31464	0.563415	-0.0626017	0.532114	1.31464	-1.87805	-0.237886
144	0.563415	0.37561	0.939025	0.563415	1.50244	-0.187805	0.798172	1.09553	-2.25366	-0.206586
145	0.688619	0.313008	0.813822	1.12683	1.18943	-0.125203	0.500814	1.25203	-1.87805	-0.231626
146	0.438212	0.939025	0.563415	0.626017	1.12683	-0.563415	0.672968	0.71992	-1.56504	-0.231626
147	0.75122	0.187805	0.626017	0.688619	0.563415	-0.563415	0.704269	1.15813	-1.62764	-0.275447
148	0.688619	0.500814	0.876424	0.876424	1.50244	-0.125203	1.09553	0.626017	-1.56504	-0.244147
149	1.00163	0.313008	0.75122	0.939025	1.18943	-0.313008	0.579066	1.31464	-1.18943	-0.231626
150	0.688619	0.688619	1.12683	0.313008	1.62764	-0.125203	0.203456	1.00163	-2.00325	-0.231626
151	0.438212	0.876424	0.563415	0.939025	0.939025	-0.313008	0.37561	1.69025	-2.00325	-0.287968
152	0.250407	0.813822	0.813822	0.939025	1.62764	-0.187805	0.798172	1.00163	-1.69025	-0.269187
153	0.813822	0.250407	0.500814	1.12683	1.06423	-0.37561	0.813822	1.03293	-1.37724	-0.225366
154	-0.0626017	0.438212	0.876424	0.500814	1.12683	-0.0626017	0.954676	0.406911	-1.69025	-0.244147
155	0.500814	0.626017	0.37561	1.43984	1.00163	-0.438212	0.610367	0.939025	-2.06586	-0.162764
156	0.37561	0.250407	0.438212	0.939025	0.75122	-0.313008	0.579066	1.31464	-2.06586	-0.212846
157	0.563415	0.688619	0.313008	1.00163	0.626017	-0.250407	0.610367	1.87805	-1.69025	-0.206586
158	0.75122	0.500814	0.500814	1.06423	0.939025	-0.37561	0.579066	0.75122	-1.56504	-0.194065
159	0.250407	0.563415	0.563415	1.18943	0.939025	-0.313008	0.438212	0.469513	-1.50244	-0.200325
160	0.688619	0.313008	0.563415	0.75122	0.313008	-0.500814	0.657318	0.657318	-1.18943	-0.200325
161	0.500814	0.75122	0.626017	0.813822	1.12683	-0.500814	0.939025	0.626017	-1.43984	-0.194065
162	0.500814	0.939025	0.688619	1.43984	0.939025	-0.688619	0.438212	1.18943	-1.43984	-0.269187
163	0.626017	0.250407	0.813822	1.06423	0.75122	-0.438212	0.845123	0.75122	-1.12683	-0.237886
164	1.12683	0.688619	0.813822	0.626017	1.06423	-0.688619	0.485163	0.813822	-2.06586	-0.219106
165	0.438212	0.813822	0.626017	0.438212	0.876424	-0.0626017	0.798172	0.845123	-1.12683	-0.181545
166	0.688619	0.626017	1.12683	0.187805	1.69025	-0.125203	0.657318	1.34594	-2.00325	-0.256667
167	0.563415	0.500814	0.813822	0.75122	0.626017	-0.187805	0.829472	1.56504	-1.50244	-0.212846
168	0.563415	0.563415	0.876424	0.37561	1.43984	0.250407	0.547765	0.845123	-1.37724	-0.212846
169	0.813822	0.688619	1.12683	0.876424	1.25203	0	0.610367	1.18943	-2.00325	-0.212846
170	0.813822	0.75122	1.25203	0.688619	1.31464	-0.187805	0.453862	0.313008	-1.25203	-0.300488
171	0.626017	0.500814	1.18943	0.876424	0.876424	0	0.500814	0.626017	-1.87805	-0.269187
172	0.75122	0.688619	0.75122	1.37724	1.50244	0	0.845123	0.970326	-1.31464	-0.225366
173	0.563415	0.876424	0.563415	1.06423	0.939025	0.187805	0.297358	0.594716	-1.75285	-0.244147
174	0.250407	0.688619	0.500814	0.500814	0.876424	-0.37561	0.860773	1.06423	-1.37724	-0.162764
175	0.187805	0.250407	0.626017	1.25203	0.626017	0.125203	0.970326	1.22073	-1.50244	-0.156504
176	0.37561	0.75122	0.500814	1.25203	0.626017	-0.187805	0.594716	0.845123	-2.00325	-0.225366
177	0.500814	0.37561	0.37561	0.939025	0.0626017	-0.125203	0.970326	0.813822	-2.06586	-0.137724
178	0.313008	0.250407	0.75122	0.37561	0.626017	0.37561	0.266057	0.876424	-1.12683	-0.212846
179	0.500814	0.438212	0.37561	1.12683	0.563415	-0.438212	0.970326	1.28333	-1.37724	-0.194065
180	0.250407	0.313008	0.688619	0.813822	0.438212	-0.438212	0.610367	0.37561	-1.81545	-0.175285
181	0.500814	0.626017	0.876424	1.12683	1.37724	-0.187805	1.17378	0.813822	-1.69025	-0.225366
182	0.500814	0.438212	0.250407	1.12683	0.876424	-0.0626017	0.610367	0.71992	-1.56504	-0.244147
183	0.939025	0.37561	0.688619	0.626017	1.18943	-0.187805	0.281708	2.12846	-1.87805	-0.250407
184	1.06423	0.125203	0.500814	1.18943	0.500814	-0.313008	1.00163	1.09553	-2.00325	-0.212846
185	0.688619	0.813822	1.18943	1.12683	1.18943	-0.250407	0.907725	1.34594	-1.43984	-0.187805
186	0.313008	0.500814	1.18943	0.939025	1.25203	-0.125203	0.704269	1.15813	-1.31464	-0.275447
187	0.75122	0.939025	0.75122	0.813822	1.06423	-0.37561	1.11118	1.06423	-1.69025	-0.269187
188	0.563415	0.626017	0.688619	0.813822	0.813822	0	0.73557	1.47114	-1.87805	-0.181545
189	0.876424	0.313008	1.18943	0.876424	1.06423	-0.438212	1.06423	1.37724	-2.00325	-0.256667
190	0.876424	0.939025	0.626017	0.75122	1.12683	0	1.06423	0.532114	-1.75285	-0.237886
191	0.688619	0.563415	0.626017	0.813822	1.00163	-0.563415	0.704269	0.657318	-1.37724	-0.212846
192	0.37561	0.876424	0.813822	0.876424	1.12683	0.313008	1.01728	1.69025	-2.00325	-0.237886
193	0.500814	0.626017	0.563415	1.06423	1.56504	-0.125203	0.37561	2.03456	-2.19106	-0.269187
194	0.563415	0.626017	0.876424	0.500814	0.688619	-0.125203	0.672968	0.907725	-1.43984	-0.231626
195	0.813822	0.688619	0.438212	0.75122	1.37724	-0.125203	0.579066	0.876424	-1.56504	-0.143984
196	0.125203	0.626017	0.688619	0.688619	0.688619	-0.37561	0.0939025	0.688619	-1.18943	-0.206586
197	0.876424	0.688619	0.813822	1.37724	0.688619	-0.250407	0.532114	0.37561	-2.37886	-0.219106
198	0.563415	0.563415	0.0626017	0.563415	1.06423	-0.250407	0.0156504	0.970326	-1.87805	-0.212846
199	0.876424	0.563415	0.813822	0.75122	0.626017	-0.37561	0.563415	0.219106	-1.43984	-0.206586
200	0.187805	-0.0626017	0	0.876424	0.939025	-0.313008	0.35996	0.71992	-1.56504	-0.225366
201	-31.2382	-40.6911	-36.3716	-30.4244	-20.4708	-43.383	-37.874	-35.7456	-75.0594	-3.21147
202	-26.6057	-27.4821	-31.0504	-22.787	-12.3951	-28.1708	-19.4535	-21.4411	-68.4237	-2.04082
203	-19.4065	-23.1626	-27.8578	-20.283	-11.1431	-23.2878	-14.5079	-17.372	-66.6708	-1.70277
204	-18.4049	-21.4724	-23.1626	-18.8431	-10.9553	-20.8464	-12.8177	-14.4297	-65.1058	-1.56504
205	-16.9025	-20.0325	-22.474	-17.0277	-9.89107	-19.6569	-12.0665	-13.5533	-64.1041	-1.53374
206	-16.339	-18.4675	-21.9732	-17.8415	-9.45286	-18.2797	-11.1901	-11.863	-62.3513	-1.37724
207	-15.6504	-18.2797	-20.283	-16.5895	-9.26505	-18.2797	-10.5327	-11.2057	-61.2245	-1.4774
208	-15.2122	-16.9651	-26.7309	-16.7147	-9.32765	-17.9041	-10.0945	-10.6423	-61.2871	-1.3835
209	-15.1496	-15.7756	-17.2155	-16.339	-8.63903	-17.7789	-10.9866	-10.3293	-60.5984	-1.35846
210	-13.7098	-14.9618	-21.7854	-15.5878	-8.82684	-17.7163	-10.5171	-9.79717	-59.8472	-1.40228
211	-13.209	-14.5862	-21.1594	-14.8992	-8.95204	-17.4033	-9.92237	-9.89107	-58.8456	-1.39602
212	-12.896	-14.2106	-21.4098	-15.2748	-7.70001	-17.6537	-9.81282	-9.79717	-59.3464	-1.45862
213	-12.5829	-13.7724	-17.3407	-15.713	-8.32603	-18.0919	-9.45286	-9.32765	-58.5952	-1.33342
214	-12.8333	-13.7098	-16.2138	-15.6504	-8.45123	-17.8415	-10.0006	-9.64066	-58.2196	-1.5087
215	-12.0821	-13.7098	-16.2764	-15.7756	-8.26342	-18.1545	-9.84412	-8.95204	-57.4684	-1.42732
216	-12.8333	-13.7724	-16.5268	-14.5862	-9.39025	-17.5285	-9.56241	-8.76424	-57.2806	-1.30212
217	-13.209	-14.0228	-17.3407	-15.6504	-8.76424	-17.5285	-10.1884	-9.29635	-56.7797	-1.31464
218	-12.7707	-13.522	-16.4016	-15.3374	-8.20082	-17.2781	-9.1555	-8.88944	-56.9049	-1.42732
219	-12.8333	-13.5846	-16.5895	-14.6488	-7.82521	-17.0903	-9.39025	-8.23212	-57.2179	-1.3522
220	-13.3968	-13.8976	-16.4016	-14.774	-8.76424	-17.2155	-9.84412	-7.70001	-55.4025	-1.4461
221	-13.4594	-13.1464	-17.5911	-14.7114	-8.13822	-17.8415	-10.4701	-8.20082	-56.2163	-1.37098
222	-13.522	-13.7724	-17.4659	-14.8366	-8.70164	-17.9667	-10.1102	-8.07562	-55.5903	-1.36472
223	-13.3342	-13.5846	-16.026	-16.026	-8.07562	-17.4659	-10.6266	-7.2618	-55.4651	-1.50244
224	-12.7707	-13.3342	-15.9634	-14.774	-8.07562	-17.0903	-9.85977	-7.2305	-55.0895	-1.48992
225	-12.3951	-12.896	-16.6521	-15.3374	-8.01302	-16.5895	-9.32765	-7.60611	-55.6529	-1.52748
226	-12.0195	-12.7081	-16.026	-15.087	-7.07399	-15.9008	-9.68761	-7.76261	-54.7765	-1.4461
227	-11.9569	-13.3968	-16.5268	-15.5878	-8.63903	-16.5268	-9.51546	-6.91749	-54.7139	-1.53374
228	-11.7691	-12.9585	-16.9651	-14.774	-8.13822	-16.2138	-9.49981	-7.5122	-54.7139	-1.4461
229	-11.7691	-13.209	-17.8415	-14.5236	-9.26505	-16.4642	-10.0006	-7.2931	-54.7765	-1.51496
230	-11.7065	-14.9618	-18.3423	-14.8992	-8.38863	-16.7773	-10.0163	-7.2618	-54.5887	-1.48992
231	-12.0195	-13.3968	-17.8415	-15.2122	-8.32603	-16.6521	-10.3919	-7.63741	-54.0879	-2.07212
232	-11.7065	-13.835	-18.7805	-14.3984	-8.32603	-17.2781	-10.5014	-6.69838	-54.6513	-1.48366
233	-12.5203	-14.2732	-18.6553	-16.4016	-8.76424	-17.3407	-10.5327	-7.387	-53.9001	-2.08464
234	-12.5203	-13.522	-19.2813	-16.5895	-8.20082	-16.7147	-11.1901	-7.10529	-54.9017	-2.07838
235	-12.5829	-12.896	-20.0951	-16.4016	-8.07562	-16.2138	-11.91	-7.2618	-54.0879	-1.59008
236	-12.3325	-13.209	-20.7838	-17.2781	-8.63903	-17.1529	-12.4734	-7.07399	-53.9627	-1.53374
237	-12.8333	-11.7691	-21.222	-16.6521	-8.88944	-17.5285	-11.4561	-7.07399	-54.2757	-1.58382
238	-12.8333	-12.5829	-21.2846	-17.4659	-9.26505	-17.5285	-13.0368	-7.2305	-54.3383	-1.59008
239	-12.7707	-12.5203	-20.7838	-17.1529	-8.13822	-18.3423	-12.5673	-7.2618	-54.8391	-1.52122
240	-12.6455	-12.5203	-21.222	-17.6537	-9.32765	-17.4659	-13.0368	-7.04269	-54.9643	-1.56504
241	-13.4594	-13.0838	-20.8464	-17.0277	-8.76424	-17.8415	-12.5829	-7.2931	-55.1521	-1.66521
242	-12.7081	-13.0212	-20.2203	-17.2155	-8.63903	-18.2797	-12.0978	-7.60611	-54.6513	-1.67147
243	-12.7707	-12.9585	-20.1577	-18.5927	-8.82684	-18.7179	-12.4577	-6.76098	-55.0269	-1.64016
244	-12.896	-13.522	-20.6586	-18.1545	-8.32603	-17.2781	-12.4264	-6.10367	-54.1505	-1.69025
[truncated: 13,955 more rows]

## Sheet: A2sD80mV
time in ms	1	2	3	4	5	6	7	9*	10	11		*9 without deactivation
[truncated: 5,199 more rows]

[truncated: 5 more sheets: A2sD20mV, A2sD-40mV, A0.5sD80mV, A0.5sD20mV, A0.5sD-40mV]
