# Supplementary material for: Activation gating in HCN2 channels
Source: PLoS Comput Biol. 2018 Mar 22;14(3):e1006045. doi: 10.1371/journal.pcbi.1006045 (PMC5863937; doi:10.1371/journal.pcbi.1006045)
Supplement: S1 Data — (ZIP) [file pcbi.1006045.s009.zip › rawSatcAMPA-130mV.xlsx]

## Sheet: A3sD80mV
time in ms	1	2	3*	4	5	6	7	10	11		*3 without deactivation
1	0.75122	1.12683	0.688619	0.626017	1.06423	0.813822	0.172155	-1.75285	0.0187805
2	1.06423	1.43984	0.563415	0.626017	1.43984	0.688619	0.71992	-1.81545	0.0626017
3	1.06423	1.18943	1.06423	0.500814	1.00163	0.37561	0.782521	-2.12846	0.075122
4	1.00163	0.813822	0.75122	1.56504	0.939025	0.313008	0.313008	-1.94065	0.0939025
5	1.12683	1.12683	0.939025	0.939025	1.81545	0.626017	0.813822	-1.50244	0.0500814
6	0.813822	1.18943	0.876424	0.500814	0.876424	0.500814	0.453862	-1.87805	-0.00626017
7	0.37561	1.56504	0.688619	0.626017	1.12683	0.438212	0.594716	-1.56504	0.0438212
8	0.563415	1.31464	1.06423	0.500814	1.56504	0.500814	0.219106	-1.56504	0.0187805
9	0.563415	0.75122	1.06423	0.688619	1.50244	0.563415	0.579066	-2.06586	0.0187805
10	0.500814	1.18943	0.75122	0.313008	1.12683	0.626017	0.35996	-1.75285	-0.0438212
11	0.813822	1.37724	1.00163	0.939025	1.06423	0.563415	0.798172	-2.06586	-0.0500814
12	0.313008	0.626017	0.813822	1.06423	0.876424	0.75122	0.798172	-1.75285	0.037561
13	0.563415	1.25203	0.563415	0.563415	0.813822	0.75122	0.391261	-1.56504	0.0125203
14	0.313008	0.75122	0.500814	0.813822	0.876424	0.75122	0.391261	-1.62764	0.037561
15	0.563415	0.813822	0.688619	0.438212	0.563415	0.75122	0.328659	-1.56504	0.0688619
16	0.37561	1.31464	0.876424	0.876424	0.500814	1.00163	0.203456	-1.31464	0.0500814
17	1.31464	0.876424	0.75122	1.00163	1.06423	0.626017	0.438212	-2.50407	0.112683
18	0.688619	1.12683	1.00163	0.626017	1.18943	0.75122	0.563415	-1.87805	0
19	0.813822	1.12683	1.00163	0.313008	0.500814	0.187805	0.672968	-1.50244	0.0313008
20	0.500814	1.43984	0.75122	0.563415	0.500814	0.438212	0.923375	-2.25366	0.0250407
21	1.18943	1.06423	0.876424	0.75122	1.25203	0.626017	0.829472	-2.12846	0.0813822
22	0.626017	1.12683	0.626017	0.75122	0.500814	0.438212	0.610367	-1.81545	0.100163
23	0.500814	1.18943	0.563415	0.75122	1.06423	0.500814	0.704269	-2.69187	-0.037561
24	0.626017	1.75285	0.563415	1.25203	1.43984	0.500814	0.860773	-2.19106	0.0187805
25	0.626017	1.06423	0.876424	0.626017	0.876424	0.313008	0.798172	-2.06586	0.0876424
26	1.12683	1.43984	0.438212	0.438212	0.688619	0.500814	0.798172	-2.44147	0.0500814
27	0.37561	1.37724	1.43984	1.00163	1.00163	0.876424	0.453862	-1.69025	-0.0125203
28	1.00163	0.876424	1.06423	1.00163	1.12683	1.06423	0.704269	-1.56504	0
29	0.500814	1.06423	1.31464	0.876424	1.50244	0.75122	0.328659	-2.50407	-0.00626017
30	0.313008	1.50244	0.813822	0.876424	0.813822	0.626017	0.281708	-2.00325	0.00626017
31	0.313008	1.12683	0.688619	0.438212	0.563415	0.626017	0.75122	-2.31626	0.0500814
32	0.250407	1.00163	0.813822	1.31464	0.626017	0.876424	0.610367	-1.31464	-0.0250407
33	0.438212	0.563415	0.688619	1.31464	0.75122	0.813822	0.406911	-1.31464	-0.037561
34	0.813822	0.876424	0.37561	1.00163	1.12683	0.876424	0.73557	-1.87805	0.0626017
35	0.688619	0.939025	0.75122	0.626017	1.00163	0.876424	0.954676	-2.31626	-0.0313008
36	0.876424	0.37561	0.626017	0.563415	0.313008	0.438212	0.579066	-1.62764	-0.0125203
37	0.626017	0.939025	0.688619	0.187805	1.06423	0.688619	0.35996	-1.25203	0.0563415
38	0.626017	1.18943	0.313008	1.06423	0.438212	0.813822	0.688619	-1.43984	0.0187805
39	1.12683	1.25203	0.500814	1.25203	1.18943	0.37561	0.250407	-2.12846	-0.0125203
40	0.939025	1.37724	0.626017	0.876424	1.06423	0.500814	0.782521	-2.31626	-0.0250407
41	0.37561	0.876424	0.876424	0.813822	1.06423	1.06423	0.704269	-2.19106	0.0876424
42	0.187805	1.06423	0.250407	0.813822	1.25203	0.813822	0.672968	-1.81545	0.0250407
43	0.75122	0.876424	1.25203	0.813822	0.75122	0.75122	0.579066	-1.06423	0.0563415
44	0.813822	1.25203	1.31464	1.06423	1.37724	0.813822	0.954676	-1.31464	0.0563415
45	0.876424	1.00163	0.813822	1.50244	1.12683	0.688619	0.469513	-2.31626	-0.00626017
46	0.626017	1.56504	0.939025	0.626017	0.438212	0.939025	0.500814	-2.00325	0.0500814
47	0.813822	1.50244	0.563415	1.25203	0.876424	0.563415	0.500814	-2.00325	0.0626017
48	0.876424	1.37724	1.12683	1.25203	0.626017	0.75122	0.453862	-1.12683	0
49	0.438212	1.12683	1.00163	1.06423	1.00163	0.626017	0.907725	-2.19106	0.00626017
50	0.500814	1.43984	0.688619	0.626017	0.813822	1.12683	0.422561	-1.94065	-0.106423
51	0.688619	1.31464	0.563415	1.06423	0.876424	0.688619	0.344309	-2.44147	-0.037561
52	0.626017	1.50244	0.688619	0.813822	1.06423	0.626017	0.187805	-2.44147	0
53	0	0.438212	0.813822	1.56504	0.626017	1.12683	0.71992	-1.37724	-0.037561
54	0.500814	1.18943	0.813822	0.563415	1.00163	0.688619	0.594716	-1.75285	-0.0187805
55	0.75122	0.939025	0.939025	0.688619	0.813822	0.75122	0.813822	-1.69025	0.0125203
56	0.75122	0.876424	0.75122	0.876424	0.939025	0.500814	0.500814	-2.12846	0
57	1.12683	1.18943	0.813822	0.688619	1.00163	0.813822	0.328659	-1.06423	-0.0438212
58	0.500814	1.50244	0.438212	0.688619	0.939025	0.438212	0.391261	-1.69025	0.0688619
59	0.500814	1.31464	0.813822	0.813822	1.06423	0.75122	0.391261	-2.06586	0.0438212
60	0.75122	1.56504	0.75122	1.12683	1.06423	1.06423	0.500814	-1.75285	-0.0125203
61	1.00163	1.25203	1.18943	1.31464	0.939025	0.500814	0.782521	-2.19106	-0.0313008
62	0.876424	1.18943	0.876424	1.31464	1.06423	0.876424	0.688619	-2.00325	0
63	0.876424	1.18943	0.688619	0.688619	0.876424	0.563415	0.782521	-1.56504	0.0187805
64	1.00163	1.56504	0.813822	1.25203	1.06423	0.626017	0.391261	-2.12846	0.0500814
65	0.626017	1.31464	1.12683	1.12683	1.00163	0.500814	0.704269	-1.81545	-0.0313008
66	0.688619	1.50244	0.626017	1.06423	0.876424	0.688619	0.579066	-2.31626	0.0125203
67	1.12683	1.18943	0.876424	0.813822	0.939025	0.75122	0.71992	-1.75285	0.0438212
68	-0.125203	1.25203	0.626017	1.00163	0.939025	1.06423	1.00163	-2.12846	0.0250407
69	0.813822	1.50244	0.626017	0.250407	0.876424	0.626017	0.0939025	-2.62927	-0.0187805
70	0.75122	1.25203	0.876424	0.75122	0.939025	0.438212	0.35996	-1.75285	0.075122
71	0.876424	1.81545	1.06423	1.06423	0.313008	0.876424	0.0313008	-2.37886	-0.037561
72	0.688619	0.688619	0.813822	0.313008	0.626017	0.626017	0.500814	-1.50244	0.00626017
73	0.438212	0.688619	0.75122	0.37561	0.626017	0.500814	0.594716	-1.43984	-0.037561
74	0.438212	1.25203	0.876424	1.43984	1.31464	0.626017	0.156504	-1.62764	0.0125203
75	1.06423	0.876424	0.563415	0.500814	0.626017	0.438212	0.594716	-2.31626	-0.0438212
76	0.876424	1.43984	0.626017	1.12683	0.75122	0.75122	0.845123	-1.43984	0.00626017
77	0.626017	1.12683	1.12683	0.75122	0.876424	0.688619	0.250407	-1.62764	0
78	0.626017	1.00163	0.500814	0.75122	0.688619	0.563415	0.579066	-1.75285	0.0626017
79	0.688619	1.06423	0.75122	0.688619	0.75122	0.626017	0.37561	-1.94065	0.0813822
80	0.876424	1.31464	0.688619	1.31464	0.626017	0.626017	0.657318	-1.94065	0.0626017
81	1.12683	0.939025	0.75122	0.75122	1.31464	0.813822	0.219106	-1.31464	0.0187805
82	0.626017	1.37724	0.939025	1.12683	1.06423	0.125203	0.71992	-1.69025	0.0939025
83	0.813822	1.31464	0.688619	0.75122	1.06423	0.563415	0.704269	-1.81545	0.0500814
84	0.75122	1.18943	0.876424	1.62764	1.43984	0.37561	0.547765	-1.50244	0.0626017
85	1.00163	1.69025	1.00163	1.37724	0.876424	0.626017	0.485163	-1.75285	0.0438212
86	0.626017	1.25203	0.75122	0.813822	1.50244	1.06423	0.328659	-2.44147	0.0438212
87	0.500814	1.12683	0.813822	1.69025	1.12683	0.939025	0.672968	-1.69025	-0.00626017
88	0.688619	1.43984	1.25203	0.688619	1.37724	0.813822	0.876424	-1.31464	-0.037561
89	0.688619	1.06423	1.25203	0.939025	0.75122	1.06423	0.594716	-1.87805	-0.075122
90	0.688619	1.31464	0.876424	0.939025	0.626017	0.813822	0.532114	-2.06586	-0.00626017
91	-0.0626017	1.37724	0.688619	1.87805	1.06423	1.00163	0.985977	-1.50244	-0.037561
92	1.12683	1.31464	0.813822	0.876424	0.563415	1.00163	0.532114	-2.44147	-0.00626017
93	0.75122	1.31464	0.626017	0.939025	0.626017	0.939025	0.453862	-2.25366	0.0438212
94	0.688619	1.00163	1.00163	0.688619	1.12683	0.626017	0.406911	-1.75285	-0.037561
95	0.250407	1.50244	0.500814	0.563415	0.75122	0.563415	0.313008	-1.12683	0
96	0.500814	1.06423	0.813822	1.12683	1.50244	0.688619	0.547765	-2.19106	0.0187805
97	0.563415	1.00163	0.876424	1.12683	1.12683	0.688619	0.500814	-1.50244	-0.0313008
98	0.37561	0.876424	1.00163	1.18943	0.813822	0.876424	0.688619	-1.56504	0.037561
99	0.75122	0.939025	0.939025	0.813822	0.438212	0.75122	0.35996	-1.81545	0.0125203
100	0.939025	1.31464	0.75122	0.563415	1.00163	0.813822	0.75122	-1.56504	-0.0187805
101	1.00163	0.75122	0.876424	0.563415	0.688619	0.813822	0.626017	-1.81545	0.037561
102	0.75122	1.43984	0.438212	1.37724	1.06423	0.813822	0.453862	-1.37724	0.0438212
103	0.939025	1.18943	1.06423	0.876424	1.00163	0.688619	0.516464	-2.25366	0.0438212
104	0.500814	1.62764	0.876424	1.37724	1.31464	0.563415	0.547765	-1.94065	0.00626017
105	0.563415	1.06423	0.939025	0.939025	0.813822	0.438212	0.563415	-2.25366	0.0500814
106	0.876424	1.25203	1.12683	1.25203	1.18943	0.563415	0.704269	-2.00325	-0.0187805
107	0.939025	1.00163	0.626017	1.37724	0.37561	0.500814	0.610367	-2.31626	-0.037561
108	0.813822	1.06423	0.75122	1.31464	0.876424	1.06423	0.766871	-2.50407	0.0313008
109	0.563415	1.50244	1.12683	0.876424	1.31464	0.688619	0.688619	-2.19106	-0.0313008
110	0.563415	0.876424	0.876424	0.75122	1.25203	0.688619	0.422561	-2.12846	-0.0125203
111	0.500814	1.18943	0.876424	1.00163	0.688619	0.75122	0.250407	-1.43984	0
112	0.876424	1.43984	0.500814	1.18943	0.563415	1.06423	0.563415	-1.43984	0.0438212
113	0.37561	1.37724	0.939025	0.876424	0.813822	1.00163	0.641667	-1.75285	-0.037561
114	0.626017	1.06423	0.438212	1.12683	0.187805	0.626017	0.406911	-1.43984	-0.0250407
115	0.37561	1.18943	0.626017	0.626017	0.813822	0.75122	0.422561	-1.94065	-0.0125203
116	0.75122	1.18943	0.939025	0.813822	0.75122	0.500814	0.391261	-1.94065	0.0313008
117	0.626017	1.00163	0.626017	0.75122	1.25203	0.688619	0.344309	-1.94065	0.037561
118	0.500814	0.876424	0.688619	1.37724	0.876424	0.688619	0.876424	-1.50244	0.0250407
119	0.939025	1.00163	0.75122	1.50244	1.00163	0.626017	0.547765	-1.37724	-0.00626017
120	0.939025	1.12683	0.939025	1.00163	0.37561	0.688619	0.892074	-1.81545	-0.0125203
121	1.31464	0.939025	0.876424	1.00163	0.37561	1.00163	0.845123	-1.75285	-0.0125203
122	1.18943	1.06423	0.813822	0.813822	1.31464	0.688619	0.845123	-1.18943	0.0187805
123	1.00163	1.50244	1.18943	1.43984	1.06423	0.563415	0.71992	-1.37724	0.0500814
124	0.626017	1.50244	0.813822	1.43984	0.688619	0.438212	0.422561	-1.87805	-0.0187805
125	0.876424	1.37724	1.06423	1.31464	0.563415	0.939025	0.672968	-1.31464	0.0438212
126	0.438212	1.06423	0.876424	1.06423	1.12683	0.500814	0.892074	-2.06586	0.0313008
127	0.75122	1.18943	0.876424	1.12683	1.25203	0.626017	0.704269	-2.12846	0.0563415
128	0.813822	1.06423	1.12683	1.37724	0.688619	1.37724	0.954676	-1.87805	-0.0313008
129	0.813822	1.18943	0.876424	1.06423	0.876424	0.688619	0.688619	-1.06423	-0.0187805
130	0.75122	0.876424	0.75122	1.50244	0.813822	0.939025	0.125203	-1.62764	-0.037561
131	0.313008	0.876424	0.688619	1.50244	0.688619	0.813822	0.140854	-1.75285	-0.0125203
132	0.0626017	1.06423	0.939025	0.500814	0.939025	0.75122	0.782521	-1.18943	-0.00626017
133	0.813822	0.626017	0.626017	-0.125203	1.18943	0.75122	0.37561	-2.00325	0.0626017
134	0.688619	1.00163	0.688619	0.37561	0.313008	0.939025	0.37561	-1.94065	0.037561
135	0.438212	0.75122	0.37561	0.75122	0.939025	0.939025	0.985977	-1.56504	-0.0563415
136	0.500814	0.939025	1.06423	0.876424	1.06423	0.626017	0.422561	-2.06586	0.0939025
137	0.688619	0.626017	0.626017	-0.250407	0.939025	1.06423	0.500814	-2.19106	0.0125203
138	0.813822	0.75122	0.626017	1.06423	1.00163	0.813822	0.422561	-1.62764	0.0125203
139	0.313008	0.75122	0.876424	1.31464	1.00163	0.0626017	0.485163	-2.12846	0.0187805
140	0.876424	1.00163	0.563415	0.876424	1.18943	0.313008	0.297358	-1.56504	0.0187805
141	1.18943	1.00163	0.813822	0.813822	1.18943	0.876424	0.626017	-1.69025	0.037561
142	1.06423	1.00163	0.813822	1.25203	0.626017	0.438212	0.75122	-1.12683	0.0250407
143	0.876424	1.25203	0.939025	0.813822	1.81545	0.250407	0.406911	-1.50244	0.0500814
144	0.876424	1.25203	0.813822	1.50244	1.06423	0.563415	0.892074	-2.25366	0
145	0.75122	1.12683	1.18943	1.00163	1.06423	0.438212	0.73557	-1.69025	0.0500814
146	0.813822	0.939025	0.688619	1.06423	1.50244	0.813822	0.547765	-1.31464	0.075122
147	0.37561	1.06423	1.18943	0	1.12683	1.00163	0.594716	-1.87805	0.100163
148	0.75122	1.43984	1.12683	0.688619	1.81545	0.75122	0.845123	-2.06586	-0.00626017
149	0.563415	0.939025	0.438212	1.06423	1.43984	0.939025	1.12683	-2.19106	0.0813822
150	0.438212	0.876424	0.626017	1.25203	0.939025	0.438212	0.688619	-2.44147	0.106423
151	0.37561	1.00163	0.37561	1.18943	1.50244	0.813822	0.172155	-1.56504	-0.0187805
152	0.438212	0.75122	0.563415	1.50244	0.563415	0.813822	0.485163	-1.87805	0.0563415
153	1.00163	0.500814	0.500814	0.939025	0.688619	0.438212	0.37561	-1.62764	0.0563415
154	0.626017	0.688619	0.688619	0.438212	0.626017	0.813822	0.313008	-1.75285	-0.0187805
155	0.75122	0.939025	0.563415	0.563415	1.31464	0.438212	0.782521	-2.37886	-0.0125203
156	0.813822	1.18943	0.438212	1.25203	1.00163	0.563415	0.344309	-1.31464	0.0500814
157	0.813822	0.626017	0.500814	0.688619	0.37561	0.563415	0.328659	-1.81545	-0.037561
158	0.813822	0.813822	1.06423	1.62764	0.813822	0.563415	0.500814	-1.56504	-0.00626017
159	0.500814	0.876424	0.563415	1.31464	1.00163	0.37561	0.563415	-2.00325	-0.0125203
160	1.37724	0.876424	0.37561	1.43984	0.75122	0.626017	0.610367	-2.44147	0.0313008
161	0.75122	0.813822	0.813822	1.00163	1.06423	0.813822	0.485163	-2.25366	0.0500814
162	0.813822	1.12683	0.939025	0.876424	0.876424	0.500814	0.845123	-1.87805	0.0500814
163	1.06423	1.25203	0.688619	1.62764	1.31464	0.438212	0.688619	-1.69025	0.106423
164	1.18943	1.18943	0.813822	1.18943	1.50244	0.313008	0.704269	-2.12846	0.0438212
165	0.563415	0.500814	0.939025	1.81545	1.06423	0.876424	0.704269	-2.19106	0.0688619
166	0.939025	1.37724	1.12683	1.12683	1.56504	0.500814	0.438212	-2.19106	0.037561
167	0.563415	1.06423	1.25203	1.31464	1.31464	0.75122	0.563415	-2.06586	0.0500814
168	0.813822	1.12683	1.12683	1.25203	1.75285	0.75122	0.485163	-2.25366	0.0438212
169	0.500814	1.37724	1.12683	1.37724	1.43984	1.31464	0.73557	-2.75447	0.0313008
170	0.500814	0.876424	0.688619	0.125203	1.75285	0.688619	0.547765	-1.56504	-0.0187805
171	0.626017	1.06423	0.876424	1.43984	1.50244	0.939025	0.187805	-1.50244	0.0500814
172	0.626017	0.813822	0.37561	0.563415	1.18943	0.939025	0.532114	-1.37724	0.0500814
173	0.75122	0.75122	0.626017	0.939025	0.563415	0.626017	0.688619	-2.00325	0.0563415
174	0.313008	0.626017	0.626017	1.43984	0.688619	0.626017	0.35996	-2.19106	0.037561
175	0.626017	0.876424	0.813822	1.06423	0.500814	1.12683	0.469513	-1.56504	-0.0125203
176	0.626017	0.876424	0.813822	1.56504	0.939025	0.688619	0.75122	-2.06586	-0.0563415
177	1.06423	1.06423	0.813822	1.37724	0.876424	0.75122	0.328659	-1.94065	0
178	0.438212	1.18943	0.813822	1.43984	0.37561	0.563415	0.422561	-1.75285	-0.037561
179	0.250407	0.75122	1.06423	0.813822	1.37724	0.939025	0.422561	-1.62764	0.0313008
180	0.75122	1.06423	0.813822	1.43984	1.25203	0.438212	0.594716	-1.69025	0.0313008
181	0.563415	1.12683	0.939025	1.12683	1.43984	0.313008	0.406911	-1.81545	0.0250407
182	1.00163	1.31464	0.688619	1.43984	0.688619	0.500814	0.73557	-2.00325	0.0688619
183	0.688619	1.25203	1.06423	0.939025	0.939025	0.563415	0.829472	-2.19106	-0.0313008
184	0.876424	1.50244	1.18943	1.12683	0.813822	0.626017	0.813822	-1.31464	0.0125203
185	0.626017	0.813822	1.00163	1.43984	1.12683	0.688619	0.657318	-1.43984	0.0626017
186	0.688619	1.25203	0.813822	1.69025	0.939025	0.813822	0.579066	-1.25203	0
187	0.75122	1.25203	1.18943	1.18943	1.43984	0.500814	0.71992	-2.44147	-0.037561
188	0.75122	1.31464	0.75122	1.56504	0.876424	0.876424	0.453862	-1.69025	0.0500814
189	0.688619	1.25203	0.813822	0.813822	0.626017	0.688619	0.438212	-1.50244	0.0313008
190	0.876424	0.626017	0.626017	1.25203	0.563415	1.00163	1.03293	-2.44147	0.0187805
191	0.125203	0.939025	0.876424	0.688619	1.25203	0.563415	0.813822	-1.81545	-0.00626017
192	0.626017	0.500814	0.75122	1.06423	0.563415	0.688619	0.563415	-1.94065	0.0187805
193	0.626017	0.37561	0.876424	1.18943	0.313008	0.939025	0.657318	-2.19106	0.0438212
194	0.813822	1.06423	0.75122	0.876424	0.688619	0.813822	0.610367	-1.43984	-0.0313008
195	0.563415	1.06423	0.688619	0.813822	1.00163	0.688619	0.75122	-1.43984	0.0125203
196	0.75122	1.31464	0.813822	0.75122	0.876424	0.438212	0.281708	-1.50244	0.037561
197	0.688619	0.813822	0.563415	0.813822	1.25203	0.563415	0.266057	-1.75285	0
198	0.688619	0.563415	0.626017	0.813822	1.43984	0.563415	0.297358	-1.06423	-0.0125203
199	0.75122	1.31464	0.438212	0.939025	1.43984	0.563415	0.234756	-1.87805	0.0626017
200	0.939025	1.00163	0.813822	1.37724	1.18943	0.939025	0.547765	-1.56504	0.0125203
201	-31.8017	-30.6122	0.75122	-32.2399	-28.8594	-39.9399	-43.8212	-113.497	-4.12545
202	-23.9138	-22.2862	0.688619	-25.4789	-18.7179	-27.6073	-25.4632	-94.5286	-2.50407
203	-20.283	-18.7805	0.813822	-22.474	-15.3374	-22.5992	-20.8777	-86.9538	-2.10342
204	-19.3439	-16.7147	0.876424	-22.161	-14.5862	-20.7838	-18.0762	-82.0082	-1.85927
205	-17.8415	-15.4	0.626017	-21.1594	-14.3984	-19.3439	-16.9964	-79.2538	-1.70277
206	-17.2781	-14.8366	0.688619	-21.0342	-12.7707	-18.4049	-15.7756	-77.3757	-1.65268
207	-17.2781	-14.3984	0.75122	-21.222	-13.0212	-17.9041	-15.0401	-77.1253	-1.73407
208	-16.4016	-13.4594	0.876424	-20.7838	-12.3951	-17.4659	-15.4	-76.6871	-1.71529
209	-16.5268	-12.7081	0.876424	-20.596	-12.5203	-16.7773	-15.6817	-75.7481	-1.59008
210	-16.5895	-12.8333	0.75122	-20.5334	-11.8943	-16.339	-16.1669	-76.1863	-1.56504
211	-17.0277	-12.5829	0.813822	-19.8447	-12.7081	-16.4016	-15.2122	-74.9342	-1.52122
212	-16.2764	-12.1447	0.313008	-20.6586	-12.3325	-15.9634	-15.0244	-75.6229	-1.52122
213	-17.2155	-11.7065	1.06423	-21.848	-12.7081	-16.1512	-16.1512	-75.435	-1.64016
214	-16.5895	-12.0195	0.37561	-22.0984	-12.8333	-16.0886	-18.1701	-74.183	-1.71529
215	-17.0903	-11.7691	0.75122	-23.4756	-12.6455	-16.4016	-16.4955	-74.6212	-1.94065
216	-19.0309	-11.8317	0.688619	-23.6634	-13.3968	-16.0886	-16.7303	-74.809	-1.87805
217	-19.4691	-12.0821	0.813822	-23.8512	-13.0212	-15.8382	-16.9964	-74.8716	-1.89683
218	-19.9073	-11.7691	0.563415	-24.4773	-12.0821	-16.2138	-17.325	-75.3724	-2.08464
219	-18.3423	-11.3309	1.00163	-23.8512	-12.1447	-16.5268	-18.3736	-76.2489	-2.00951
220	-19.8447	-11.2683	0.75122	-24.7277	-12.0821	-16.0886	-18.624	-75.8107	-2.22236
221	-19.8447	-11.3309	0.939025	-24.6025	-13.0838	-16.9651	-19.297	-76.9375	-2.41017
222	-20.5334	-10.7049	0.500814	-26.1049	-12.8333	-17.2781	-19.3752	-76.6245	-2.48529
223	-21.2846	-11.7065	0.939025	-27.9204	-12.6455	-17.7163	-25.0094	-79.2538	-2.58545
224	-22.0358	-11.2057	1.18943	-27.1065	-12.5829	-17.7163	-21.175	-78.9407	-2.77326
225	-22.7244	-11.0805	1.37724	-27.7326	-13.3968	-18.0919	-21.7071	-78.6277	-2.63553
226	-22.2862	-10.8301	1.12683	-29.4228	-13.522	-18.2171	-22.8496	-78.9407	-2.74195
227	-23.726	-11.2683	0.563415	-29.861	-14.461	-18.8431	-23.1	-79.5668	-2.85464
228	-23.8512	-11.6439	1.06423	-31.6139	-15.713	-18.5927	-23.2096	-80.318	-2.87342
229	-24.7277	-11.7065	0.688619	-31.4887	-15.713	-19.9073	-24.6338	-81.1318	-2.94228
230	-26.4179	-11.5813	0.876424	-30.9252	-16.5268	-20.4708	-31.9895	-81.6952	-3.06748
231	-25.2285	-12.0195	1.12683	-31.6765	-16.5268	-20.3456	-25.6667	-82.822	-3.14887
232	-26.2301	-12.0195	0.813822	-32.4277	-17.2781	-20.6586	-25.8701	-82.8847	-3.37423
233	-26.7935	-11.9569	0.563415	-32.1773	-18.4049	-20.0325	-25.2754	-84.6375	-3.49317
234	-27.7326	-11.5187	0.876424	-33.7423	-19.3439	-21.222	-26.684	-84.3245	-3.67472
235	-28.5464	-12.7081	0.876424	-34.8691	-19.5943	-21.0342	-28.1082	-84.3245	-3.7874
236	-29.0472	-13.0212	0.75122	-37.4358	-20.7838	-22.0984	-29.7202	-86.5781	-4.10041
237	-29.235	-13.4594	0.626017	-37.6862	-22.6618	-23.3504	-30.0488	-88.331	-4.00651
238	-30.9252	-13.7098	0.626017	-37.3732	-22.787	-23.413	-29.908	-87.392	-3.95017
239	-31.4887	-13.5846	1.06423	-39.1887	-22.0358	-25.0407	-29.9706	-87.8302	-3.93765
240	-31.7391	-14.0854	0.876424	-39.5017	-22.7244	-24.4773	-30.7531	-89.4578	-4.24439
241	-34.6187	-15.1496	0.939025	-40.8163	-22.3488	-25.1033	-35.3856	-90.9603	-4.32578
242	-32.8659	-14.8992	0.813822	-40.6911	-22.5992	-26.1049	-32.6937	-92.2123	-4.53236
243	-33.8675	-15.2122	0.563415	-41.0667	-22.0984	-26.7935	-34.8065	-93.3391	-4.63879
244	-34.9943	-15.2122	1.12683	-41.6927	-23.6634	-27.7326	-36.309	-94.5912	-4.80781
245	-36.0586	-16.1512	0.939025	-42.6318	-24.8529	-28.1708	-36.6846	-93.9651	-5.03318
246	-37.248	-15.7756	0.939025	-46.0122	-25.7293	-27.9204	-37.2637	-95.405	-5.00814
247	-38.3122	-16.5268	0.939025	-47.4521	-26.2927	-30.7374	-38.2653	-98.1595	-5.28984
248	-38.9383	-16.2764	0.939025	-48.5163	-26.9813	-32.0521	-37.9992	-97.8465	-5.35871
249	-39.1887	-16.2138	0.876424	-49.4553	-28.1082	-33.4919	-39.6112	-99.9123	-5.48391
250	-39.5017	-16.6521	0.876424	-51.396	-29.548	-35.37	-40.2529	-99.9749	-5.43383
251	-39.5017	-16.7773	1.06423	-52.961	-29.1098	-36.0586	-42.1153	-102.354	-5.61537
252	-40.4407	-17.0277	0.626017	-50.77	-32.3025	-35.057	-42.9135	-103.731	-5.90334
253	-41.5049	-17.7789	0.876424	-55.2773	-33.1163	-35.5578	-44.7915	-104.545	-5.9096
254	-43.07	-17.8415	0.876424	-55.5277	-34.0553	-37.1854	-46.9982	-104.858	-6.00976
255	-44.8228	-18.7179	0.563415	-55.7155	-34.8691	-37.4358	-47.9999	-105.421	-6.17253
256	-44.322	-19.6569	0.813822	-56.6545	-36.1838	-37.3732	-49.6744	-105.859	-6.27269
257	-44.8228	-19.7821	0.500814	-58.3448	-38.7505	-38.9383	-51.6307	-108.551	-6.17879
258	-46.0122	-19.6569	0.313008	-59.722	-39.2513	-38.6878	-53.274	-110.805	-6.34155
259	-47.5147	-19.5317	0.75122	-60.661	-40.1903	-43.6334	-54.2757	-112.558	-6.40415
260	-47.7651	-20.2203	0.813822	-61.2871	-40.8163	-41.5049	-55.2773	-113.747	-6.66708
261	-48.8293	-20.4708	0.876424	-62.1009	-50.8952	-42.0683	-56.7641	-115.876	-6.60448
262	-49.9562	-21.0342	0.500814	-63.9163	-53.587	-44.6976	-56.7171	-115.5	-6.79854
263	-51.4586	-22.161	1.00163	-66.3578	-46.9513	-44.0716	-57.5153	-117.441	-6.93001
264	-52.648	-22.2236	1.00163	-67.3594	-44.8854	-45.7618	-57.6718	-118.129	-7.01765
265	-54.4635	-22.474	1.25203	-67.9854	-50.8326	-47.2017	-59.6438	-119.444	-7.04895
266	-54.7765	-22.9748	1.06423	-70.7399	-49.3927	-46.5757	-59.6751	-119.945	-7.4183
267	-55.4651	-23.0374	0.939025	-72.618	-50.2692	-47.3269	-60.9584	-121.948	-7.387
268	-56.8423	-23.413	0.75122	-72.6806	-55.5277	-49.5805	-61.4436	-123.764	-7.58733
269	-56.9049	-23.413	0.688619	-74.183	-53.5245	-49.0797	-62.007	-123.826	-7.78765
270	-58.783	-24.3521	0.813822	-73.4318	-53.3366	-50.9578	-63.2434	-125.829	-7.77513
271	-60.2854	-24.2895	0.75122	-75.9985	-78.8781	-50.7074	-63.6972	-126.894	-7.81269
272	-61.4749	-24.9781	0.688619	-78.9407	-55.2147	-50.8952	-67.109	-127.645	-8.10066
273	-62.5391	-25.6041	0.939025	-80.3806	-55.4025	-53.0236	-65.7631	-128.772	-8.22586
274	-64.0415	-26.2927	0.500814	-82.3838	-57.6562	-52.7106	-66.6082	-133.216	-8.19456
275	-64.4797	-26.7309	0.626017	-85.3261	-57.9692	-54.5261	-68.2045	-135.72	-8.13822
276	-65.231	-27.4195	0.75122	-85.9521	-58.2196	-56.2789	-68.9714	-137.348	-8.36985
277	-66.17	-27.2943	0.438212	-87.3294	-58.7204	-56.1537	-69.081	-138.538	-8.41367
278	-65.544	-28.609	0.876424	-89.583	-67.6098	-57.1554	-70.4895	-139.977	-8.49505
279	-66.7334	-29.6732	0.500814	-91.9619	-62.9773	-60.4106	-71.3033	-140.979	-8.48879
280	-67.7976	-30.3618	0.939025	-93.7773	-64.918	-61.4123	-71.4285	-141.668	-8.70164
281	-68.1732	-30.2992	1.06423	-95.9684	-64.4171	-62.2261	-72.8058	-142.294	-9.00212
282	-69.0497	-30.4244	0.813822	-98.4099	-66.6708	-63.4155	-74.1987	-145.424	-8.8957
283	-70.6147	-30.6122	1.25203	-100.163	-66.1074	-63.9789	-75.3411	-146.551	-9.17741
284	-72.618	-30.9252	0.75122	-102.354	-68.5489	-66.2326	-77.1253	-148.303	-9.05221
285	-72.931	-31.9269	0.626017	-100.601	-69.8635	-67.3594	-77.8452	-149.368	-9.42155
286	-74.5586	-32.4277	0.688619	-103.355	-68.9871	-69.8009	-78.5338	-151.496	-9.29635
287	-75.4977	-32.6155	1.37724	-104.044	-71.1155	-72.1171	-79.5042	-152.936	-9.34017
288	-76.8749	-33.0537	0.626017	-106.861	-74.1204	-72.1798	-79.6137	-156.379	-9.44034
289	-78.4399	-33.7423	0.939025	-109.741	-73.9952	-73.9326	-80.4745	-155.69	-9.5092
290	-80.4432	-34.2431	0.813822	-111.681	-74.809	-74.8716	-80.897	-159.259	-9.55928
291	-81.1944	-34.4309	0.626017	-112.683	-78.3773	-75.6229	-80.4745	-158.194	-9.52172
292	-81.57	-33.9301	0.876424	-115.625	-81.57	-77.7513	-82.1647	-159.071	-9.60936
293	-82.2586	-34.8691	0.75122	-116.877	-81.1318	-79.7546	-82.9942	-160.824	-9.77838
294	-83.6359	-35.683	0.563415	-118.192	-82.5716	-82.3212	-83.7611	-162.013	-9.95367
295	-85.9521	-36.1212	0.313008	-120.195	-83.1977	-83.6985	-83.6046	-164.079	-10.0977
296	-87.8928	-36.8724	0.626017	-123.075	-83.5733	-84.7001	-83.3072	-164.392	-10.154
297	-89.7082	-37.1228	0.563415	-123.638	-85.8269	-87.392	-83.8237	-166.145	-10.3794
298	-91.3985	-38.1244	0.438212	-124.64	-87.8302	-88.644	-86.093	-168.148	-9.93489
299	-92.1497	-37.3732	1.31464	-126.455	-89.3952	-89.3326	-86.8599	-168.774	-10.1415
300	-92.2749	-38.8757	0.500814	-129.585	-90.2716	-91.0229	-88.1119	-170.339	-10.1916
301	-93.9025	-39.5017	1.06423	-132.027	-93.3391	-93.9025	-88.2371	-170.777	-10.3668
302	-94.3408	-39.2513	1.12683	-135.345	-92.4627	-94.779	-89.7552	-172.593	-10.2354
303	-95.718	-39.9399	0.688619	-135.282	-92.6505	-95.9684	-89.9117	-174.847	-10.4733
304	-96.7822	-41.6301	0.626017	-137.786	-92.9635	-97.0952	-91.6019	-176.412	-10.5734
305	-98.2847	-42.5066	1.12683	-138.35	-96.657	-98.9107	-91.1011	-176.599	-10.442
306	-97.7839	-44.5098	1.18943	-138.225	-98.5977	-102.166	-91.9775	-175.285	-10.6673
307	-99.5367	-45.0732	0.626017	-140.29	-99.4115	-103.606	-92.1341	-178.352	-10.8614
308	-101.477	-44.8854	1.12683	-142.544	-99.7245	-105.421	-93.6991	-179.354	-10.8051
309	-102.542	-45.887	0.939025	-144.047	-100.977	-107.675	-94.2938	-180.919	-11.1619
310	-104.858	-46.7635	0.500814	-143.796	-102.291	-108.99	-93.3235	-181.295	-11.2433
311	-105.672	-47.6399	0.75122	-147.239	-101.352	-109.991	-95.0294	-182.484	-11.1932
312	-105.859	-47.7025	1.12683	-148.929	-104.545	-110.993	-95.0294	-184.237	-11.4185
313	-106.861	-48.4537	0.75122	-152.748	-106.986	-112.558	-95.2641	-184.299	-11.2746
314	-107.925	-49.2049	0.563415	-153.812	-107.675	-112.933	-97.7212	-185.677	-11.5438
315	-108.426	-50.3318	0.75122	-154.438	-109.177	-114.999	-98.3003	-185.614	-11.3935
316	-109.616	-50.2692	0.563415	-157.193	-110.868	-116.564	-99.4584	-186.866	-11.381
317	-112.12	-50.77	0.75122	-158.257	-111.994	-117.566	-99.3645	-187.367	-11.5938
318	-112.683	-50.7074	1.00163	-161.199	-114.498	-118.881	-101.133	-188.369	-11.669
319	-113.246	-51.2082	1.00163	-162.639	-115.062	-119.757	-100.977	-189.433	-11.6564
320	-115.375	-52.2098	0.939025	-164.768	-115.876	-120.821	-100.945	-188.369	-11.7816
321	-115.25	-53.4618	0.813822	-165.394	-116.251	-122.386	-104.435	-190.184	-12.0571
322	-115.751	-53.8375	0.563415	-168.586	-118.067	-122.324	-102.51	-190.81	-12.1385
323	-116.502	-54.2757	0.939025	-172.968	-119.444	-125.078	-104.748	-192.125	-12.2011
324	-116.189	-55.8407	0.939025	-175.535	-120.759	-126.33	-104.357	-194.503	-12.2261
325	-118.129	-57.7814	0.876424	-172.217	-122.386	-127.645	-103.997	-195.004	-12.1259
326	-118.129	-57.3432	1.18943	-174.972	-122.449	-130.086	-105.859	-196.256	-12.4452
327	-119.444	-57.9692	1.18943	-175.41	-125.516	-130.9	-106.783	-197.07	-12.3325
328	-121.51	-59.2838	0.939025	-177.038	-125.704	-133.279	-106.705	-197.446	-12.4327
329	-121.76	-60.7863	0.939025	-177.664	-126.894	-133.342	-108.144	-198.072	-12.6268
330	-124.139	-60.5984	0.688619	-179.667	-129.022	-135.595	-108.786	-196.882	-12.5203
331	-123.889	-60.9114	0.813822	-180.919	-132.215	-137.536	-109.819	-196.945	-12.6768
332	-123.764	-62.1635	1.06423	-180.418	-136.472	-140.04	-110.163	-200.388	-12.7269
333	-124.953	-62.3513	0.438212	-183.36	-135.094	-141.542	-110.977	-202.141	-12.7895
334	-127.52	-64.4797	0.75122	-187.492	-136.597	-142.231	-110.476	-203.017	-12.9335
335	-128.02	-64.605	1.31464	-185.99	-138.099	-143.42	-111.681	-207.337	-13.1964
336	-129.523	-64.605	0.438212	-187.116	-137.974	-145.361	-112.386	-209.465	-13.0525
337	-129.773	-65.544	1.12683	-188.995	-139.351	-147.552	-113.669	-209.716	-13.4719
338	-130.587	-65.7944	0.500814	-188.869	-142.794	-148.929	-113.278	-209.152	-13.6409
339	-131.964	-66.7334	1.00163	-189.621	-143.733	-149.242	-114.123	-209.778	-13.6973
340	-131.213	-66.9212	0.876424	-193.627	-144.36	-151.12	-115.61	-210.029	-13.7411
341	-133.529	-68.2985	1.18943	-194.378	-145.737	-151.496	-116.658	-209.465	-13.8851
342	-133.029	-68.3611	0.813822	-194.503	-146.488	-152.811	-116.345	-211.782	-14.0103
343	-136.346	-68.4237	0.813822	-194.942	-148.116	-155.252	-115.641	-211.907	-13.8976
344	-134.155	-68.2985	0.876424	-197.508	-150.557	-158.445	-116.658	-211.093	-14.3233
345	-135.282	-69.6131	1.18943	-198.51	-153.812	-160.135	-118.849	-211.844	-14.2419
346	-137.536	-69.8635	1.12683	-200.701	-154.877	-161.638	-117.676	-211.594	-14.2043
347	-137.411	-71.0529	1.62764	-203.706	-157.13	-164.329	-118.771	-214.536	-14.292
348	-137.223	-72.618	1.06423	-206.085	-160.511	-165.707	-118.802	-214.411	-14.3233
349	-138.538	-72.6806	0.876424	-209.215	-161.763	-167.021	-118.646	-214.536	-14.3608
350	-139.664	-74.5586	1.18943	-212.157	-163.641	-169.275	-120.101	-214.223	-14.5612
351	-139.539	-74.5586	0.876424	-211.343	-163.578	-170.339	-120.414	-213.847	-14.6676
352	-141.793	-74.5586	1.12683	-209.465	-167.46	-171.842	-120.571	-216.164	-14.8929
353	-142.607	-74.6838	0.876424	-212.22	-167.835	-172.405	-121.244	-215.725	-14.7051
354	-143.733	-75.122	1.06423	-213.159	-168.023	-173.469	-122.073	-215.851	-14.6738
355	-144.735	-76.7497	0.876424	-217.478	-171.09	-175.848	-122.245	-218.73	-14.918
356	-145.236	-76.3115	0.813822	-217.541	-172.092	-177.288	-122.308	-219.419	-14.8241
357	-145.674	-76.5619	0.813822	-214.786	-174.408	-178.916	-124.327	-220.045	-15.1559
358	-144.986	-77.9391	0.563415	-216.602	-176.036	-178.352	-124.124	-219.294	-15.0056
359	-145.424	-78.7529	0.688619	-216.226	-175.097	-181.044	-123.419	-221.923	-15.1308
360	-145.486	-79.0033	0.876424	-219.982	-177.851	-183.611	-124.045	-220.421	-15.3061
361	-148.616	-79.9424	1.06423	-220.17	-180.23	-184.55	-123.811	-222.737	-15.087
362	-149.43	-80.005	0.813822	-223.3	-182.171	-185.489	-124.64	-222.361	-15.3562
363	-148.616	-80.7562	1.18943	-224.177	-184.237	-187.054	-125.016	-223.738	-15.4564
364	-149.055	-81.9456	0.563415	-225.679	-183.173	-190.059	-124.577	-223.989	-15.2686
365	-149.555	-82.3212	0.876424	-225.93	-185.677	-191.937	-124.186	-224.74	-15.4751
366	-149.994	-83.4481	1.00163	-227.182	-187.116	-193.064	-124.89	-226.869	-15.5315
367	-151.684	-83.8237	1.12683	-228.747	-189.621	-195.756	-125.845	-228.559	-15.4626
368	-150.87	-84.3245	0.939025	-229.811	-189.308	-195.756	-127.394	-230.499	-15.544
369	-153.124	-84.6375	0.939025	-230.249	-190.372	-197.571	-126.08	-230.499	-15.6129
370	-155.127	-85.7643	0.688619	-230.374	-193.439	-199.825	-126.33	-229.686	-15.8007
371	-155.816	-86.4529	0.939025	-230.374	-194.253	-200.638	-125.798	-231.751	-15.8132
372	-156.316	-87.4546	0.939025	-230.875	-194.503	-203.393	-126.862	-228.747	-15.8883
373	-156.692	-87.1416	0.75122	-233.379	-197.321	-204.645	-127.394	-232.628	-16.0386
374	-157.506	-86.5781	0.813822	-236.134	-198.197	-206.147	-127.348	-230.875	-15.9822
375	-158.007	-87.9554	0.688619	-234.318	-201.452	-205.709	-128.036	-231.125	-15.9947
376	-159.071	-88.644	0.626017	-238.575	-204.457	-207.462	-129.257	-233.755	-15.9634
377	-158.382	-89.6456	0.563415	-236.947	-208.902	-208.464	-128.427	-233.943	-15.8382
378	-160.323	-90.8977	0.626017	-238.387	-205.96	-209.966	-128.615	-234.443	-16.2138
379	-159.76	-91.3359	0.688619	-237.01	-206.711	-212.032	-129.836	-234.381	-16.2138
380	-160.135	-91.7741	0.75122	-238.199	-208.651	-215.538	-129.805	-237.323	-16.1387
381	-161.638	-91.9619	1.00163	-240.704	-214.599	-218.104	-131.213	-237.448	-16.1825
382	-160.761	-92.4001	0.626017	-239.765	-212.345	-220.483	-130.462	-236.634	-16.2514
383	-162.138	-93.9651	0.75122	-240.704	-215.851	-220.671	-129.539	-237.01	-16.5456
384	-162.326	-94.2782	1.43984	-241.017	-219.043	-221.547	-130.681	-238.137	-16.4705
385	-163.829	-94.8416	1.31464	-243.583	-218.668	-224.427	-131.057	-238.638	-16.4267
386	-164.893	-95.8432	0.75122	-244.522	-221.172	-226.931	-131.714	-240.516	-16.7334
387	-167.397	-96.5944	0.688619	-245.962	-225.742	-227.745	-132.262	-238.825	-16.7522
388	-167.272	-97.0326	1.12683	-247.527	-227.933	-229.686	-130.931	-240.391	-16.9338
389	-167.585	-96.344	0.813822	-248.779	-227.119	-230.687	-137.066	-242.081	-16.746
390	-167.898	-97.9091	1.06423	-251.158	-231.814	-232.878	-135.282	-244.46	-16.8086
391	-167.647	-97.7212	1.00163	-249.781	-231.438	-235.883	-134.108	-243.646	-16.8399
392	-168.586	-99.6619	0.75122	-251.784	-233.317	-236.447	-133.451	-243.458	-16.7334
393	-168.774	-99.2237	1.00163	-249.906	-238.575	-237.01	-134.828	-246.964	-16.8524
394	-168.837	-101.227	0.37561	-253.412	-238.512	-239.138	-135.141	-245.712	-16.9901
395	-170.339	-103.168	0.75122	-254.163	-241.017	-240.704	-136.096	-246.713	-17.0464
396	-169.838	-101.665	0.939025	-256.73	-240.453	-241.58	-135.799	-247.089	-17.2342
397	-171.028	-102.229	0.75122	-257.105	-242.957	-244.898	-135.767	-247.026	-17.2342
398	-171.779	-102.917	1.12683	-256.229	-245.086	-245.962	-136.566	-248.091	-17.3469
399	-174.283	-104.858	0.813822	-258.545	-245.399	-248.842	-138.052	-250.532	-17.5347
400	-174.221	-104.983	1.00163	-259.797	-248.028	-249.906	-137.395	-250.908	-17.3407
401	-174.972	-105.797	0.813822	-261.112	-248.466	-253.161	-138.898	-251.847	-17.4596
402	-175.848	-107.362	1.00163	-262.99	-251.847	-254.726	-138.663	-252.285	-17.3344
403	-175.41	-107.55	0.75122	-261.988	-254.288	-256.229	-139.226	-253.725	-17.516
404	-176.537	-107.925	1.37724	-264.117	-257.23	-257.982	-139.445	-254.539	-17.4972
405	-176.474	-108.739	1.25203	-266.057	-258.983	-260.047	-139.414	-254.601	-17.6725
406	-176.725	-108.238	1.12683	-265.619	-259.484	-260.11	-141.151	-256.104	-17.7476
407	-177.225	-108.99	1.37724	-268.06	-265.369	-261.55	-140.447	-255.165	-17.9103
408	-178.728	-110.054	0.876424	-271.691	-261.738	-263.804	-140.854	-257.669	-17.9291
409	-179.291	-111.181	0.876424	-270.189	-262.301	-265.243	-141.636	-258.858	-18.0731
410	-180.981	-111.869	0.626017	-270.69	-267.247	-266.057	-141.527	-257.606	-18.1921
411	-181.295	-111.994	1.12683	-273.569	-270.69	-268.436	-142.622	-259.108	-18.167
412	-182.609	-111.681	1.00163	-274.008	-265.056	-268.123	-142.122	-258.232	-18.2985
413	-182.609	-112.37	0.813822	-276.261	-268.499	-268.749	-142.012	-260.11	-18.1169
414	-183.986	-112.182	0.688619	-276.825	-275.134	-270.94	-143.702	-259.296	-18.0794
415	-184.675	-113.059	0.688619	-275.134	-283.21	-272.505	-143.874	-258.921	-18.6616
416	-184.863	-113.685	0.688619	-279.517	-273.444	-274.947	-143.921	-258.107	-18.2985
417	-186.365	-114.624	0.500814	-280.08	-280.08	-277.451	-144.657	-258.232	-18.3986
418	-185.551	-115.312	0.876424	-281.332	-282.271	-278.139	-144.939	-261.174	-18.4049
419	-185.927	-116.377	0.876424	-283.085	-287.029	-278.077	-145.705	-261.049	-18.3548
420	-187.68	-116.94	0.688619	-280.456	-283.21	-281.207	-145.862	-261.863	-18.5364
421	-190.121	-117.566	0.939025	-281.582	-280.581	-282.521	-148.022	-261.55	-18.3423
422	-189.871	-116.752	0.688619	-283.523	-281.332	-282.521	-147.521	-263.303	-18.4049
423	-188.807	-117.441	1.00163	-284.149	-283.022	-284.587	-147.036	-262.489	-18.3423
424	-190.56	-117.629	1.18943	-284.525	-284.775	-286.34	-145.408	-262.301	-18.5927
425	-189.37	-118.505	0.876424	-283.586	-287.279	-286.465	-146.598	-263.991	-18.7179
426	-191.436	-119.694	0.813822	-282.459	-288.969	-287.279	-147.474	-265.056	-18.6866
427	-190.372	-120.946	1.06423	-286.34	-289.971	-289.47	-146.879	-264.242	-18.7805
428	-192.25	-120.508	0.939025	-286.34	-293.226	-291.536	-147.756	-265.243	-18.7805
429	-192.625	-122.762	0.688619	-287.404	-294.478	-293.978	-149.258	-266.495	-19.0121
430	-193.439	-122.199	0.939025	-287.78	-295.355	-292.538	-149.18	-265.556	-18.8932
431	-193.251	-122.199	0.688619	-288.093	-297.17	-292.726	-149.931	-266.308	-18.937
432	-194.253	-123.2	1.06423	-291.098	-300.488	-293.665	-152.028	-264.492	-18.8744
433	-193.627	-122.011	0.876424	-291.411	-299.299	-294.979	-151.574	-266.182	-18.8744
434	-195.756	-123.012	0.626017	-290.347	-303.055	-295.793	-150.322	-266.308	-19.3001
435	-196.319	-123.2	0.626017	-291.035	-305.371	-295.856	-151.058	-267.309	-18.9621
436	-195.693	-123.889	0.688619	-291.786	-305.684	-298.986	-153.468	-267.309	-18.9433
437	-198.76	-124.014	0.939025	-292.287	-306.06	-299.925	-151.246	-266.683	-19.25
438	-195.943	-125.203	1.06423	-292.099	-309.252	-300.676	-152.122	-266.996	-19.0935
439	-195.943	-124.828	0.500814	-296.356	-311.381	-299.862	-152.795	-266.245	-19.2375
440	-196.507	-125.016	0.626017	-296.169	-310.755	-302.304	-154.798	-269.25	-19.3439
441	-197.07	-126.393	1.00163	-297.358	-311.005	-302.804	-153.249	-268.937	-19.6131
442	-197.446	-127.457	0.876424	-299.737	-313.322	-305.246	-154.125	-269.626	-19.6006
443	-199.261	-128.646	1.06423	-300.551	-315.262	-305.809	-153.28	-269.062	-19.9011
444	-197.821	-129.085	1.12683	-301.552	-315.888	-306.122	-154.172	-268.999	-19.5442
445	-200.138	-128.834	1.00163	-301.052	-318.58	-308.313	-152.654	-268.561	-19.5881
446	-202.016	-128.271	1.31464	-301.991	-318.517	-308.689	-152.639	-269.626	-19.3001
447	-201.577	-128.646	1.12683	-303.493	-321.961	-310.129	-153.703	-270.439	-19.394
448	-200.764	-129.085	1.00163	-302.429	-319.456	-310.129	-153.765	-272.943	-19.6757
449	-200.012	-129.46	0.626017	-303.368	-325.529	-313.572	-154.391	-274.258	-19.8698
450	-202.767	-129.961	0.876424	-305.997	-324.965	-315.7	-153.859	-273.757	-19.8948
451	-204.77	-130.024	1.12683	-305.997	-324.84	-316.702	-152.091	-274.696	-19.8698
452	-203.456	-131.401	1.06423	-304.933	-328.033	-316.765	-152.748	-274.634	-19.9699
453	-204.582	-131.151	0.75122	-306.811	-330.161	-317.766	-155.863	-273.069	-20.0513
454	-203.831	-133.029	0.626017	-309.127	-331.601	-317.14	-154.376	-273.256	-19.7821
455	-204.958	-133.655	0.876424	-308.188	-332.603	-319.644	-154.219	-274.696	-19.995
456	-206.523	-133.091	1.18943	-310.567	-332.978	-322.023	-155.064	-273.82	-19.8385
457	-205.709	-133.905	0.876424	-310.692	-335.67	-322.148	-153.625	-273.507	-19.9073
458	-206.398	-133.592	0.626017	-310.817	-336.108	-323.588	-154.204	-274.446	-19.8447
459	-205.772	-136.346	1.12683	-313.885	-336.171	-325.654	-155.299	-273.882	-20.0638
460	-208.088	-136.66	0.876424	-314.699	-336.797	-324.465	-155.487	-275.76	-19.9762
461	-208.213	-136.722	0.813822	-314.636	-340.303	-324.214	-155.91	-276.637	-20.0388
462	-205.396	-138.099	1.12683	-315.513	-340.491	-326.343	-156.708	-277.138	-20.0138
463	-208.714	-137.599	0.813822	-314.636	-342.243	-327.469	-156.629	-276.637	-20.0826
464	-209.966	-137.786	1.00163	-315.513	-342.181	-329.097	-156.708	-275.134	-19.9637
465	-209.09	-138.099	1.06423	-315.7	-342.181	-328.471	-157.036	-276.762	-20.1765
466	-210.717	-137.411	0.939025	-317.265	-343.37	-329.598	-156.035	-277.263	-20.139
467	-210.404	-138.538	0.688619	-317.078	-344.435	-330.913	-156.144	-278.953	-20.1953
468	-210.905	-140.353	1.06423	-319.331	-347.252	-332.853	-158.367	-278.765	-20.5459
469	-212.345	-140.29	0.75122	-320.458	-351.321	-333.479	-158.899	-278.139	-20.6711
470	-213.785	-141.48	0.876424	-320.583	-352.573	-339.113	-160.511	-277.639	-20.5647
471	-215.913	-140.791	1.06423	-321.46	-353.637	-337.235	-159.634	-278.515	-20.5772
472	-214.098	-141.417	0.563415	-322.649	-354.576	-337.048	-158.116	-279.517	-20.1765
473	-214.536	-141.48	0.688619	-324.84	-356.517	-338.55	-160.339	-279.454	-20.5083
474	-219.043	-141.042	0.876424	-323.213	-355.765	-340.178	-163.093	-280.518	-20.6711
475	-219.669	-140.916	0.500814	-323.651	-357.581	-340.678	-159.462	-279.204	-20.9152
476	-215.538	-142.419	0.438212	-324.214	-363.215	-342.118	-159.697	-279.83	-20.7024
477	-218.48	-143.233	0.563415	-325.717	-364.905	-341.68	-159.337	-282.521	-20.5208
478	-215.976	-142.982	0.626017	-327.908	-365.656	-342.556	-160.026	-281.895	-20.7712
479	-218.605	-144.798	1.12683	-326.969	-364.968	-344.685	-160.808	-280.706	-20.5834
480	-216.289	-144.798	0.939025	-327.908	-366.846	-345.248	-160.182	-282.96	-20.8025
481	-216.226	-144.047	1.06423	-329.097	-367.785	-345.812	-160.01	-282.459	-20.7587
482	-217.04	-144.172	1.12683	-329.661	-368.849	-346.626	-160.073	-282.459	-21.0404
483	-217.791	-143.42	1.25203	-329.222	-368.474	-348.378	-159.634	-280.643	-20.9841
484	-218.042	-144.798	0.75122	-329.097	-370.039	-349.004	-160.041	-282.271	-20.9841
485	-223.05	-145.424	0.876424	-331.1	-373.419	-352.761	-161.121	-283.273	-21.2032
486	-220.233	-145.299	0.75122	-332.227	-373.231	-353.387	-162.655	-285.151	-21.3159
487	-224.302	-146.926	0.626017	-334.418	-376.299	-353.512	-161.293	-283.46	-21.2408
488	-219.482	-147.177	0.939025	-335.796	-377.3	-354.075	-161.481	-281.77	-21.2533
489	-221.109	-147.051	1.25203	-335.232	-377.426	-357.456	-160.792	-286.653	-21.1594
490	-220.608	-146.864	0.876424	-335.983	-378.865	-357.706	-161.512	-284.462	-21.2595
491	-221.86	-148.366	0.876424	-334.356	-379.992	-358.27	-162.06	-286.152	-21.0342
492	-221.986	-149.555	0.876424	-336.735	-379.742	-360.961	-163.062	-285.902	-21.1594
493	-222.987	-148.867	0.500814	-336.86	-378.49	-362.088	-164.486	-285.339	-21.1406
494	-222.612	-149.493	0.876424	-338.362	-379.679	-362.464	-164.517	-285.589	-21.0342
495	-224.427	-149.242	0.688619	-338.988	-381.808	-364.717	-163.969	-287.717	-21.2846
496	-224.677	-149.806	0.626017	-340.678	-383.31	-365.093	-164.298	-287.905	-21.9419
497	-224.364	-150.369	0.688619	-342.744	-386.19	-367.159	-164.392	-287.53	-24.9468
498	-224.928	-150.807	1.18943	-342.995	-387.004	-367.848	-164.392	-289.282	-23.0875
499	-224.74	-151.872	1.31464	-342.181	-392.325	-369.287	-166.129	-289.533	-21.5037
500	-225.804	-151.246	0.75122	-344.247	-397.27	-370.226	-165.034	-287.342	-21.3409
501	-227.182	-153.249	-27.3569	-344.685	-388.444	-370.039	-165.941	-286.904	-21.3534
502	-226.994	-152.31	-17.3407	-345.624	-389.508	-370.978	-166.129	-288.469	-21.4974
503	-228.434	-152.748	-14.7114	-346.751	-388.131	-371.854	-166.239	-288.03	-21.8605
504	-228.934	-152.748	-13.835	-347.815	-397.208	-372.793	-166.646	-286.653	-21.6477
505	-230.061	-153.374	-13.0212	-348.817	-398.022	-374.734	-167.679	-287.968	-21.4912
506	-229.56	-155.127	-12.9585	-350.006	-395.831	-373.357	-166.364	-288.469	-21.56
507	-229.247	-153.938	-13.3968	-348.128	-404.094	-373.983	-166.239	-288.343	-21.3534
508	-229.623	-154.501	-12.896	-351.696	-398.335	-374.17	-166.489	-289.345	-21.4223
509	-229.435	-156.379	-13.0212	-353.261	-402.028	-376.987	-166.959	-287.592	-21.3847
510	-229.748	-156.316	-13.0838	-352.698	-411.982	-374.734	-168.226	-289.47	-21.6038
511	-231.188	-156.817	-12.5829	-354.576	-420.996	-376.862	-167.491	-289.47	-21.6038
512	-229.623	-157.944	-12.8333	-354.576	-412.983	-378.114	-167.24	-288.156	-21.6664
513	-229.373	-158.507	-13.522	-352.948	-409.979	-379.241	-168.211	-289.47	-21.6664
514	-229.498	-158.445	-13.7098	-354.639	-410.229	-378.177	-168.289	-289.658	-21.4473
515	-230.374	-158.758	-13.7098	-355.39	-414.298	-379.178	-168.852	-288.907	-21.5788
516	-231.188	-159.447	-14.0228	-355.64	-405.158	-381.057	-168.492	-287.968	-22.6806
517	-231.438	-160.949	-15.3374	-353.387	-404.595	-381.745	-169.212	-289.971	-22.3112
518	-231.188	-159.447	-14.3984	-355.828	-405.784	-380.931	-168.117	-289.282	-23.2377
519	-232.69	-160.26	-14.7114	-354.826	-408.1	-381.683	-169.494	-290.221	-21.9732
520	-233.943	-160.511	-15.4	-356.266	-407.975	-384.187	-169.338	-288.782	-22.0108
521	-234.756	-160.323	-15.0244	-357.706	-407.787	-385.313	-169.666	-290.597	-22.0045
522	-234.193	-159.822	-16.7773	-361.149	-409.728	-385.188	-169.776	-291.912	-22.1673
523	-234.819	-158.758	-16.5895	-358.457	-410.98	-385.501	-172.233	-291.223	-21.7791
524	-236.384	-159.885	-16.4642	-360.961	-412.921	-385	-170.089	-293.101	-22.0671
525	-238.575	-160.761	-16.7773	-359.459	-413.985	-387.63	-171.31	-291.849	-22.2424
526	-236.134	-160.073	-16.5268	-358.207	-413.735	-389.883	-170.59	-291.348	-22.3112
527	-236.885	-160.323	-16.4642	-360.461	-414.235	-389.946	-171.216	-289.408	-21.8856
528	-237.761	-161.45	-16.5895	-360.961	-417.115	-391.448	-172.296	-290.034	-21.8042
529	-237.26	-161.199	-15.713	-361.337	-416.927	-391.949	-171.372	-289.47	-22.136
530	-237.699	-162.138	-17.7163	-365.344	-418.618	-392.074	-173.297	-290.472	-22.3613
531	-238.888	-162.952	-18.0919	-363.278	-419.932	-396.582	-173.25	-289.595	-22.4928
532	-239.577	-161.951	-18.7805	-366.533	-422.812	-394.14	-172.327	-291.223	-22.4364
533	-240.704	-161.638	-19.5317	-367.034	-426.818	-395.455	-172.702	-291.035	-24.0078
534	-241.392	-162.514	-21.5976	-367.973	-433.016	-395.705	-174.706	-290.409	-26.5431
535	-240.704	-163.39	-22.161	-369.851	-428.196	-395.58	-175.582	-290.347	-22.7745
536	-241.58	-164.204	-22.5366	-371.04	-428.321	-394.766	-174.909	-290.91	-23.3254
537	-241.58	-163.328	-23.0374	-372.605	-429.072	-396.144	-174.831	-292.287	-22.8621
538	-242.456	-164.392	-23.2252	-373.357	-431.388	-397.583	-176.318	-293.665	-23.1
539	-244.898	-165.394	-23.726	-372.543	-433.392	-397.583	-175.786	-294.291	-22.787
540	-245.586	-167.021	-24.5399	-373.294	-433.579	-400.839	-176.662	-293.101	-23.6008
541	-244.898	-166.834	-24.6651	-374.296	-432.828	-400.4	-176.865	-293.602	-24.7465
542	-244.96	-167.773	-24.8529	-377.488	-432.077	-401.903	-177.695	-292.976	-23.6822
543	-246.525	-167.397	-25.1659	-375.798	-434.08	-403.906	-177.648	-293.539	-25.1659
544	-246.025	-166.708	-25.7919	-375.235	-431.075	-403.906	-176.052	-296.92	-25.6417
545	-246.4	-168.399	-26.1675	-381.808	-432.202	-406.41	-177.585	-297.108	-23.1626
546	-247.59	-168.148	-25.1659	-375.172	-436.835	-406.723	-178.258	-296.106	-24.5336
547	-247.652	-168.336	-25.9171	-374.796	-436.271	-406.222	-177.491	-297.045	-23.0625
548	-247.465	-169.15	-26.6057	-379.241	-440.278	-407.975	-177.648	-294.791	-22.7119
549	-248.717	-169.025	-27.2943	-379.116	-441.217	-409.415	-178.9	-297.734	-22.9936
550	-247.214	-168.837	-28.7968	-379.053	-444.722	-410.104	-177.914	-295.856	-23.5069
551	-248.091	-168.837	-29.3602	-378.427	-444.284	-411.356	-178.947	-297.045	-23.8575
552	-248.842	-168.774	-28.7342	-380.055	-445.974	-413.171	-178.164	-293.665	-23.7073
553	-248.091	-168.524	-29.6732	-382.935	-442.657	-412.483	-178.837	-295.981	-26.2614
554	-248.529	-168.962	-30.7374	-382.935	-445.787	-413.922	-178.759	-295.292	-27.864
555	-250.282	-169.588	-31.6139	-379.742	-445.599	-413.359	-177.898	-294.416	-27.0878
556	-251.158	-170.151	-34.8065	-382.559	-447.665	-414.924	-178.196	-295.73	-25.4163
557	-249.03	-169.463	-34.6187	-382.935	-448.666	-415.988	-178.9	-296.169	-28.2521
558	-251.596	-170.84	-36.6846	-384.187	-451.922	-416.426	-178.556	-297.17	-26.3553
559	-251.095	-169.463	-36.4342	-381.307	-448.854	-415.3	-178.65	-295.48	-28.177
560	-253.599	-170.777	-36.3716	-382.496	-452.735	-417.303	-179.823	-295.668	-23.7699
561	-252.786	-170.84	-36.935	-383.498	-454.864	-420.183	-179.479	-296.544	-26.2927
562	-255.102	-171.529	-38.6878	-384.187	-454.05	-419.557	-177.914	-298.673	-25.9171
563	-254.664	-171.341	-39.2513	-386.503	-455.114	-420.496	-178.728	-296.356	-26.0235
564	-255.039	-171.716	-39.5643	-385.313	-453.925	-422.186	-178.446	-296.106	-25.385
565	-255.54	-173.344	-40.0651	-386.19	-458.996	-420.871	-179.26	-298.61	-25.9985
566	-256.792	-173.782	-40.4407	-387.692	-459.121	-422.499	-179.949	-298.36	-25.1534
567	-256.542	-174.158	-41.1919	-386.315	-459.809	-424.753	-180.309	-298.047	-28.6966
568	-257.043	-174.596	-42.757	-389.946	-458.996	-424.94	-180.042	-297.859	-25.2848
569	-255.478	-175.285	-46.4505	-388.819	-462.188	-426.38	-179.823	-297.984	-24.6087
570	-256.667	-175.097	-44.2594	-390.697	-463.378	-425.191	-180.23	-298.234	-24.014
571	-258.608	-175.16	-45.7618	-389.007	-464.379	-427.194	-180.23	-298.234	-27.3632
572	-258.67	-174.909	-46.9513	-389.257	-466.758	-430.324	-181.357	-300.3	-27.839
573	-258.169	-176.286	-47.5773	-390.322	-464.943	-432.453	-182.296	-300.238	-28.3961
574	-260.673	-177.1	-47.0765	-390.134	-468.949	-431.764	-181.107	-299.737	-23.5946
575	-260.799	-176.036	-47.4521	-390.009	-471.892	-434.143	-180.95	-299.236	-27.9579
576	-260.799	-176.912	-48.6415	-391.448	-470.64	-434.331	-182.719	-300.613	-26.5556
577	-260.235	-177.664	-49.8936	-390.697	-470.452	-433.266	-180.888	-298.172	-24.1956
578	-260.173	-177.789	-49.4553	-393.076	-471.14	-434.769	-180.496	-298.673	-23.4631
579	-261.237	-177.538	-49.2675	-393.765	-472.142	-436.459	-180.575	-298.485	-23.5758
580	-260.486	-177.789	-49.7057	-392.826	-470.452	-438.838	-180.731	-298.109	-24.0641
581	-260.611	-178.978	-52.5228	-391.198	-474.583	-439.214	-181.091	-297.421	-24.6087
582	-261.425	-179.291	-54.0879	-392.2	-472.079	-441.592	-182.108	-300.05	-23.87
583	-262.176	-178.79	-53.9627	-393.702	-474.145	-440.904	-181.341	-298.798	-23.7323
584	-262.802	-180.418	-54.1505	-394.203	-474.083	-445.098	-181.248	-299.674	-23.5946
585	-261.988	-182.171	-55.4651	-394.641	-476.462	-446.225	-181.811	-300.926	-23.676
586	-261.362	-181.795	-56.6545	-395.831	-476.837	-445.787	-181.107	-301.239	-23.6634
587	-262.364	-182.108	-57.0928	-398.71	-478.027	-444.597	-181.858	-302.178	-23.8763
588	-263.178	-182.797	-59.2212	-396.206	-478.84	-446.037	-180.841	-300.05	-23.4318
589	-262.927	-183.548	-59.7846	-397.458	-481.031	-448.416	-181.874	-298.673	-23.6509
590	-262.865	-184.362	-60.9741	-395.455	-479.592	-447.79	-181.67	-297.921	-23.676
591	-264.43	-184.612	-61.1619	-396.707	-480.343	-448.353	-183.36	-300.488	-23.7448
592	-264.054	-184.362	-61.9131	-396.206	-480.906	-448.854	-184.033	-300.175	-24.0015
593	-264.555	-184.863	-63.4781	-396.707	-482.534	-449.105	-182.766	-299.487	-24.0829
594	-264.242	-184.049	-65.3562	-398.648	-483.16	-448.291	-183.626	-302.116	-23.9264
595	-264.617	-184.299	-65.0432	-400.025	-486.102	-450.607	-183.173	-300.864	-23.7386
596	-265.056	-185.301	-66.6708	-401.903	-485.914	-452.923	-182.656	-299.048	-23.8137
597	-264.555	-185.99	-68.7993	-402.466	-487.98	-452.297	-183.188	-301.302	-23.9702
598	-265.243	-187.116	-70.1139	-401.214	-488.794	-452.235	-183.298	-299.987	-23.7386
599	-265.744	-186.303	-70.8025	-402.466	-489.42	-453.8	-183.126	-299.111	-23.6008
600	-265.118	-186.428	-71.0529	-401.214	-489.42	-455.114	-184.91	-299.487	-24.2206
601	-266.12	-186.115	-70.8651	-403.781	-492.112	-457.368	-185.004	-298.297	-23.7761
602	-266.558	-186.428	-72.6806	-400.4	-493.051	-459.496	-184.221	-299.737	-23.8199
603	-266.37	-184.675	-73.9326	-402.717	-494.366	-459.183	-183.454	-299.048	-23.8825
604	-266.245	-185.426	-73.8074	-403.906	-495.242	-459.622	-185.802	-300.3	-23.9639
605	-268.123	-186.303	-74.1204	-403.844	-495.367	-460.435	-184.143	-300.676	-23.9639
606	-269.062	-185.739	-75.4977	-405.096	-494.303	-462.001	-184.565	-302.053	-23.9577
607	-268.186	-185.677	-75.5602	-408.1	-495.618	-461.5	-184.425	-300.363	-23.6447
608	-269.312	-185.927	-75.4977	-406.974	-500.438	-462.814	-184.378	-301.865	-23.9765
609	-268.436	-186.678	-77.1253	-404.344	-500.939	-464.692	-185.411	-299.987	-23.8387
610	-268.123	-186.115	-78.7529	-407.412	-500.814	-466.883	-186.303	-301.991	-23.9389
611	-268.561	-186.678	-79.8798	-410.479	-502.879	-467.823	-185.458	-300.488	-23.9702
612	-268.311	-188.118	-80.5058	-407.913	-506.197	-466.508	-186.944	-300.801	-23.8387
613	-269.626	-186.678	-80.944	-409.039	-504.257	-467.948	-185.411	-303.368	-23.8262
614	-270.001	-186.678	-84.3245	-407.787	-505.383	-470.014	-186.256	-302.742	-24.0891
615	-269.688	-187.742	-85.9521	-411.356	-505.509	-469.012	-186.35	-303.305	-24.8967
616	-271.504	-187.868	-86.9538	-409.979	-506.823	-470.765	-186.6	-302.366	-24.7715
617	-270.94	-188.055	-87.8928	-410.855	-507.136	-472.705	-186.85	-300.989	-24.327
618	-271.191	-186.866	-87.8302	-409.979	-508.952	-472.205	-185.395	-301.803	-24.1768
619	-271.504	-187.742	-89.3952	-410.855	-509.453	-473.457	-186.037	-302.241	-24.8466
620	-270.94	-187.179	-90.7099	-415.55	-510.579	-475.523	-186.569	-299.925	-26.8248
621	-272.63	-187.93	-91.7741	-414.861	-509.703	-474.646	-186.162	-303.618	-25.867
622	-272.63	-188.807	-94.0904	-413.609	-510.392	-476.149	-185.911	-303.806	-25.3662
623	-270.064	-189.433	-95.3424	-416.552	-512.207	-475.961	-185.52	-304.745	-25.3725
624	-271.879	-187.93	-95.9684	-415.613	-510.392	-477.088	-185.63	-303.994	-24.2269
625	-270.94	-188.431	-97.7839	-415.112	-513.084	-478.027	-185.285	-303.931	-24.8216
626	-273.194	-190.622	-98.3473	-414.799	-513.459	-479.091	-187.148	-304.244	-26.8186
627	-273.695	-188.932	-99.7245	-417.178	-512.896	-480.28	-188.509	-303.743	-29.2475
628	-275.009	-190.56	-99.8497	-415.988	-514.21	-481.157	-186.663	-303.18	-25.6479
629	-274.696	-190.622	-99.4741	-416.552	-514.336	-481.908	-186.725	-305.058	-27.9767
630	-274.759	-191.248	-100.851	-418.931	-518.029	-481.157	-186.256	-303.994	-25.8795
631	-274.634	-191.624	-102.604	-417.365	-517.591	-481.532	-185.864	-304.682	-25.9108
632	-275.009	-191.248	-102.479	-417.992	-518.592	-483.786	-187.163	-303.117	-25.4601
633	-275.76	-191.812	-104.169	-418.492	-519.093	-484.287	-186.647	-303.869	-24.6838
634	-274.508	-192.813	-102.917	-417.428	-519.344	-484.85	-187.836	-302.116	-24.6212
635	-275.134	-191.999	-104.983	-420.057	-519.093	-487.354	-187.539	-302.241	-24.6212
636	-276.762	-191.373	-107.049	-416.99	-521.597	-487.792	-187.649	-303.931	-24.446
637	-277.513	-193.377	-105.359	-420.809	-521.66	-490.672	-187.336	-303.994	-24.2895
638	-279.892	-192.688	-106.548	-420.245	-522.161	-491.674	-186.929	-300.426	-24.615
639	-278.765	-194.003	-108.864	-419.056	-521.66	-491.987	-189.073	-304.119	-24.7026
640	-277.639	-194.065	-109.803	-419.995	-522.599	-491.799	-189.777	-302.178	-24.5524
641	-278.202	-193.064	-110.367	-420.12	-525.479	-491.361	-190.262	-303.869	-24.5524
642	-278.765	-193.001	-111.932	-424.502	-526.543	-491.11	-189.167	-303.806	-25.1033
643	-279.204	-193.627	-113.935	-421.873	-526.856	-492.675	-189.761	-305.559	-24.6526
644	-280.33	-192.938	-113.309	-425.629	-528.734	-492.488	-189.511	-305.496	-24.6275
645	-279.704	-192.625	-113.309	-423.876	-528.484	-493.051	-189.699	-305.935	-24.6588
646	-278.265	-193.439	-115.438	-424.001	-528.358	-492.112	-189.621	-304.307	-24.615
647	-279.391	-193.877	-117.378	-423	-530.111	-493.489	-189.527	-303.681	-24.7151
648	-278.953	-193.439	-119.006	-426.318	-532.553	-494.866	-194.159	-305.058	-24.8278
649	-279.454	-194.503	-118.568	-425.817	-531.864	-495.054	-189.135	-303.43	-24.6275
650	-279.016	-194.065	-120.32	-426.756	-535.182	-494.804	-190.607	-305.809	-24.9906
651	-280.956	-194.816	-120.759	-425.817	-535.307	-497.308	-189.949	-305.121	-24.6463
652	-279.767	-195.317	-119.256	-424.815	-535.808	-498.435	-197.023	-305.058	-25.5039
653	-280.706	-194.879	-121.259	-427.006	-538.187	-498.56	-190.935	-306.936	-24.903
654	-280.643	-195.067	-121.76	-426.631	-536.622	-498.81	-192.109	-307.813	-24.9405
655	-281.708	-197.07	-122.512	-425.754	-536.997	-498.623	-191.139	-308	-25.6166
656	-281.958	-196.945	-124.89	-429.197	-537.248	-498.936	-192.578	-306.435	-24.784
657	-281.958	-195.693	-125.955	-428.634	-537.373	-501.878	-191.984	-307.187	-25.4163
658	-281.77	-196.945	-128.709	-428.446	-538.124	-502.692	-191.546	-308.626	-25.9922
659	-282.521	-195.881	-128.646	-427.319	-537.811	-504.883	-192.782	-307.312	-26.3866
660	-279.892	-195.568	-129.398	-427.194	-539.251	-505.634	-191.499	-306.623	-25.072
661	-281.833	-196.569	-131.401	-428.822	-544.071	-505.696	-192.109	-308.939	-24.9092
662	-281.645	-197.008	-132.841	-428.884	-547.765	-505.383	-191.561	-306.06	-25.072
663	-281.645	-196.006	-134.03	-429.761	-544.51	-506.886	-193.001	-307.687	-25.0845
664	-280.581	-195.568	-136.66	-428.634	-541.192	-507.575	-193.893	-305.935	-25.3161
665	-280.956	-195.63	-137.786	-432.39	-547.577	-509.453	-194.895	-304.119	-24.9405
666	-281.269	-195.317	-138.225	-432.202	-546.075	-508.576	-193.424	-307.187	-25.0657
667	-281.582	-197.383	-138.663	-434.456	-553.649	-509.953	-193.111	-307.813	-24.9593
668	-283.147	-196.695	-138.851	-434.957	-548.892	-515.4	-194.723	-306.498	-25.0407
669	-283.773	-196.882	-140.228	-432.39	-551.083	-511.268	-192.829	-305.308	-25.9609
670	-284.274	-197.383	-141.104	-435.332	-552.773	-512.332	-193.377	-305.997	-25.5227
671	-283.46	-196.632	-141.042	-432.828	-550.958	-513.334	-193.517	-307.5	-25.3975
672	-283.46	-198.385	-143.733	-438.024	-551.208	-514.398	-193.533	-308.313	-25.1596
673	-284.713	-198.573	-144.986	-436.083	-552.71	-513.021	-193.987	-306.748	-25.1972
674	-285.965	-198.072	-144.422	-434.894	-552.46	-513.522	-195.771	-306.748	-25.0469
675	-285.902	-197.571	-146.613	-436.083	-552.585	-513.584	-194.253	-307.75	-25.216
676	-285.464	-198.76	-147.302	-436.146	-552.71	-515.963	-193.987	-308.376	-25.2911
677	-285.714	-199.449	-147.928	-435.52	-554.025	-518.405	-194.863	-307.562	-25.3036
678	-284.525	-200.764	-147.99	-436.209	-557.03	-518.655	-195.74	-309.252	-25.0219
679	-286.528	-201.202	-148.679	-434.769	-554.401	-522.536	-196.272	-309.252	-25.9484
680	-286.528	-200.826	-150.432	-435.457	-553.9	-518.655	-197.602	-309.252	-25.867
681	-288.281	-201.139	-149.743	-435.332	-552.335	-519.531	-197.242	-309.002	-25.1721
682	-288.343	-200.513	-150.807	-436.334	-555.903	-520.846	-196.757	-310.63	-26.1112
683	-286.904	-200.764	-151.934	-435.833	-558.532	-519.844	-196.601	-311.318	-26.4054
684	-288.343	-201.39	-152.873	-436.334	-557.906	-519.844	-196.945	-310.317	-25.5603
685	-285.902	-201.202	-153.374	-438.525	-558.282	-520.971	-198.056	-309.878	-27.864
686	-287.279	-201.89	-153.812	-438.087	-558.094	-520.22	-197.258	-308.564	-27.1691
687	-286.653	-201.39	-155.19	-436.522	-559.409	-519.218	-197.195	-308.439	-26.3991
688	-288.156	-200.951	-154.564	-438.337	-561.475	-521.034	-197.195	-308.313	-25.5853
689	-288.907	-200.889	-156.755	-440.153	-563.666	-520.971	-195.975	-309.315	-25.241
690	-287.217	-202.892	-158.758	-439.965	-561.975	-522.474	-196.804	-308.814	-25.6917
691	-288.907	-202.704	-159.071	-441.905	-563.541	-522.849	-198.557	-308.939	-26.5306
692	-288.281	-202.141	-159.822	-441.968	-564.605	-523.1	-198.933	-308.626	-26.806
693	-288.907	-203.456	-161.825	-442.218	-565.669	-523.413	-198.682	-310.004	-26.0736
694	-288.531	-204.582	-162.013	-441.843	-565.982	-524.602	-198.087	-310.567	-25.4977
695	-287.655	-203.956	-162.702	-439.401	-564.229	-525.416	-199.183	-309.565	-25.4225
696	-289.095	-204.582	-164.705	-442.97	-565.919	-524.665	-198.635	-312.007	-25.9797
697	-287.905	-204.395	-166.583	-443.22	-562.977	-525.854	-198.792	-311.13	-26.9939
698	-287.78	-204.52	-166.521	-444.347	-566.796	-527.106	-199.684	-311.506	-25.8921
699	-288.406	-204.52	-167.272	-444.096	-566.921	-529.673	-198.025	-311.005	-27.0752
700	-288.03	-206.147	-167.272	-443.283	-575.748	-531.614	-198.51	-308.814	-25.6604
701	-287.154	-205.897	-168.461	-442.594	-576.061	-528.859	-199.418	-309.628	-26.4868
702	-289.47	-205.897	-168.461	-442.97	-574.871	-533.867	-198.964	-308.939	-26.4054
703	-289.032	-205.96	-169.338	-442.469	-577.313	-530.988	-198.854	-309.628	-25.3599
704	-289.22	-206.711	-169.463	-445.098	-578.127	-529.548	-199.512	-309.628	-25.4726
705	-290.847	-206.586	-171.278	-444.284	-576.812	-531.05	-198.87	-308.439	-25.554
706	-289.846	-207.65	-171.842	-445.286	-570.802	-529.423	-199.746	-313.885	-25.3975
707	-292.099	-206.586	-172.53	-445.974	-570.427	-529.423	-197.54	-310.817	-25.6166
708	-291.098	-207.775	-173.532	-445.974	-573.369	-532.553	-199.23	-312.695	-25.9421
709	-292.6	-207.149	-174.596	-448.103	-577	-537.123	-199.512	-312.32	-25.9108
710	-292.663	-207.337	-174.972	-447.602	-575.56	-558.157	-200.044	-309.878	-25.6291
711	-290.973	-207.712	-176.286	-448.353	-576.186	-534.118	-199.559	-310.254	-27.3695
712	-293.79	-208.401	-176.161	-447.602	-582.446	-535.62	-200.232	-311.756	-25.6542
713	-291.536	-207.65	-178.29	-448.353	-580.506	-543.821	-203.471	-309.252	-25.7293
714	-293.852	-207.9	-177.789	-448.917	-578.815	-552.46	-202.548	-310.567	-25.6104
715	-293.414	-207.212	-180.606	-448.666	-575.497	-538.312	-201.155	-311.882	-25.3912
716	-293.727	-206.773	-180.794	-447.227	-579.817	-549.831	-201.374	-311.882	-25.529
717	-292.475	-207.838	-181.795	-449.23	-580.756	-540.315	-206.93	-309.565	-25.6667
718	-292.788	-208.401	-181.545	-448.353	-590.897	-545.323	-202.047	-309.565	-25.698
719	-293.477	-208.651	-183.548	-447.915	-583.197	-541.129	-208.417	-311.631	-26.1237
720	-294.04	-208.777	-185.677	-448.479	-581.069	-539.439	-201.139	-310.191	-26.0173
721	-293.602	-208.777	-185.99	-448.917	-584.324	-543.633	-200.67	-309.565	-25.842
722	-294.228	-210.404	-187.805	-450.732	-581.695	-543.195	-201.452	-310.88	-25.6479
723	-297.984	-208.777	-187.993	-449.981	-581.507	-544.322	-200.482	-313.322	-25.5102
724	-297.108	-209.778	-190.121	-450.106	-582.384	-544.259	-199.042	-311.756	-25.5352
725	-299.299	-209.904	-189.558	-451.796	-579.942	-543.32	-199.527	-311.944	-25.698
726	-293.164	-209.465	-191.937	-451.984	-580.38	-543.508	-200.92	-312.007	-25.8169
727	-295.793	-208.964	-193.064	-452.047	-582.884	-544.948	-201.671	-311.882	-25.842
728	-295.668	-209.34	-193.377	-452.109	-584.888	-545.887	-204.191	-313.008	-26.0673
729	-294.854	-209.152	-193.877	-452.673	-584.825	-544.572	-199.59	-312.633	-26.1738
730	-294.604	-209.841	-195.13	-452.422	-588.519	-546.388	-201.202	-311.256	-26.0986
731	-296.795	-209.778	-195.317	-450.92	-588.581	-548.641	-200.185	-311.193	-26.299
732	-295.104	-210.029	-195.943	-452.297	-588.143	-547.702	-201.609	-311.068	-25.7856
733	-294.165	-211.03	-197.133	-452.36	-589.958	-547.702	-204.833	-311.193	-25.8044
734	-296.169	-210.655	-199.324	-450.357	-592.024	-545.699	-200.216	-311.068	-25.9046
735	-296.169	-209.716	-200.075	-453.862	-591.711	-545.511	-200.701	-313.447	-26.5056
736	-296.294	-211.343	-201.953	-451.671	-590.96	-548.266	-200.419	-314.01	-25.7481
737	-296.169	-210.154	-200.889	-454.488	-591.649	-548.892	-199.574	-313.322	-26.7059
738	-297.671	-210.216	-202.454	-456.304	-595.217	-549.643	-203.456	-315.137	-27.5573
739	-295.73	-211.03	-204.082	-453.048	-594.716	-550.958	-202.078	-313.76	-27.0439
740	-295.167	-209.778	-204.457	-453.988	-593.652	-550.519	-201.171	-313.885	-27.5197
741	-296.982	-210.342	-206.147	-455.74	-596.406	-550.707	-203.158	-313.948	-27.7263
742	-296.294	-210.717	-206.147	-456.116	-596.719	-551.145	-202.11	-311.819	-26.806
743	-296.544	-210.905	-207.462	-455.427	-598.597	-550.457	-201.092	-313.635	-28.2897
744	-296.857	-212.22	-207.587	-456.241	-597.784	-552.898	-201.437	-312.695	-27.8765
745	-296.482	-212.157	-208.589	-457.055	-596.156	-554.338	-201.218	-313.509	-26.95
746	-297.796	-211.719	-209.403	-457.305	-597.784	-552.898	-201.953	-311.819	-28.5965
747	-296.732	-211.844	-207.838	-455.678	-598.785	-555.903	-201.797	-313.822	-26.9438
748	-298.297	-211.782	-208.151	-456.679	-598.723	-556.592	-201.812	-312.32	-28.5839
749	-296.795	-211.531	-208.714	-459.371	-599.474	-557.092	-201.343	-314.135	-27.4195
750	-298.923	-212.971	-210.216	-459.997	-602.479	-558.407	-203.205	-312.007	-27.8202
751	-300.864	-213.785	-210.029	-461.813	-598.535	-556.842	-201.703	-313.635	-26.9125
752	-298.172	-213.096	-210.78	-458.87	-600.162	-558.282	-202.767	-314.198	-27.2317
753	-298.36	-213.973	-212.095	-458.933	-597.658	-559.158	-203.268	-315.262	-27.0815
754	-298.61	-214.849	-213.096	-460.623	-599.787	-559.346	-204.504	-314.135	-27.0878
755	-297.483	-214.223	-212.721	-459.997	-599.036	-558.971	-203.002	-315.638	-28.1833
756	-299.487	-213.91	-215.788	-457.806	-601.164	-559.972	-203.784	-314.073	-27.9767
757	-299.612	-214.035	-216.414	-462.126	-601.039	-560.285	-204.175	-313.134	-26.1299
758	-299.737	-214.974	-216.79	-459.121	-603.981	-559.409	-209.011	-313.322	-26.1049
759	-298.923	-213.347	-217.416	-460.748	-605.734	-559.471	-202.689	-314.198	-26.9375
760	-299.236	-214.16	-218.981	-461.437	-603.167	-560.598	-203.69	-312.633	-26.8248
761	-299.236	-213.785	-219.482	-461.437	-602.917	-561.036	-204.614	-315.2	-26.3804
762	-298.986	-214.912	-220.421	-461.625	-603.606	-563.227	-202.642	-313.196	-26.4242
763	-298.923	-214.912	-221.047	-461.249	-605.609	-561.788	-206.288	-313.322	-27.1566
764	-299.925	-216.164	-220.921	-461.5	-610.367	-563.603	-203.456	-315.2	-26.4367
765	-300.113	-215.976	-221.986	-463.879	-613.81	-561.975	-203.315	-315.325	-26.4743
766	-301.052	-216.164	-223.05	-463.002	-612.119	-562.789	-202.125	-314.135	-26.8123
767	-301.177	-217.04	-223.112	-467.009	-611.18	-564.855	-200.889	-314.761	-26.5556
768	-301.615	-217.103	-222.361	-463.816	-613.559	-564.48	-201.374	-314.386	-26.9626
769	-300.363	-216.539	-223.3	-462.439	-611.681	-562.914	-201.984	-313.572	-27.2693
770	-300.801	-215.976	-224.177	-462.752	-611.18	-563.979	-203.737	-315.012	-26.4492
771	-301.49	-216.727	-224.615	-463.628	-612.933	-563.04	-202.61	-314.574	-26.5744
772	-301.991	-216.289	-224.302	-465.068	-613.497	-566.608	-204.441	-315.513	-26.5494
773	-300.238	-216.664	-226.368	-463.19	-611.118	-566.545	-202.595	-311.944	-26.4555
774	-299.737	-217.416	-225.679	-463.941	-614.686	-567.171	-203.127	-313.509	-26.3804
775	-302.304	-216.539	-226.931	-464.442	-612.057	-566.483	-202.016	-312.445	-26.6871
776	-302.554	-215.851	-226.806	-463.753	-613.434	-567.484	-204.332	-313.885	-26.5682
777	-301.239	-216.664	-227.119	-468.448	-614.31	-568.924	-202.923	-314.636	-26.4117
778	-304.307	-216.226	-228.621	-464.943	-614.874	-568.611	-203.096	-315.638	-26.3115
779	-302.93	-217.791	-227.87	-464.505	-617.253	-570.99	-203.252	-316.013	-26.4868
780	-301.427	-218.042	-229.06	-467.071	-617.378	-569.425	-202.548	-314.135	-26.8186
781	-302.679	-217.478	-228.058	-467.823	-621.447	-571.428	-202.376	-312.758	-26.3929
782	-301.177	-217.291	-229.06	-465.318	-617.754	-571.178	-201.139	-314.198	-26.3741
783	-301.49	-217.165	-229.936	-466.758	-623.012	-571.053	-202.36	-315.638	-27.0189
784	-301.615	-216.602	-231.376	-467.697	-623.763	-571.428	-203.377	-314.386	-26.18
785	-301.365	-218.48	-230.75	-467.384	-623.388	-570.114	-202.955	-316.076	-26.3178
786	-305.684	-217.854	-231.063	-468.448	-620.132	-574.371	-202.626	-315.2	-26.2677
787	-305.559	-219.544	-232.816	-469.325	-623.638	-573.682	-202.798	-316.639	-26.2677
788	-303.493	-218.668	-232.127	-468.448	-629.836	-573.369	-203.127	-314.887	-26.324
789	-305.058	-218.355	-231.125	-470.64	-629.084	-572.743	-203.549	-323.526	-26.1926
790	-306.686	-218.856	-233.817	-469.137	-625.579	-573.244	-203.925	-316.389	-26.4054
791	-303.681	-217.541	-233.442	-470.389	-627.457	-571.491	-203.346	-320.896	-26.2238
792	-303.931	-219.294	-234.443	-470.89	-622.136	-574.997	-205.459	-317.704	-26.3804
793	-303.931	-219.169	-235.821	-468.574	-626.455	-576.061	-204.16	-318.267	-26.0235
794	-304.557	-218.73	-235.633	-472.455	-623.137	-573.494	-202.97	-317.578	-26.2176
795	-304.244	-218.918	-236.509	-471.766	-624.076	-579.817	-205.756	-323.275	-26.1487
796	-304.182	-219.857	-237.01	-472.267	-623.701	-574.433	-204.598	-314.636	-26.0986
797	-302.679	-218.23	-238.45	-472.705	-624.64	-576.436	-205.991	-314.511	-26.1926
798	-303.869	-217.917	-240.265	-473.582	-625.454	-576.937	-204.692	-314.887	-26.3553
799	-305.935	-217.666	-240.578	-473.206	-629.836	-578.127	-205.459	-317.14	-26.3115
800	-303.743	-218.605	-240.453	-472.267	-626.393	-578.064	-204.473	-318.204	-26.5181
801	-303.681	-219.356	-240.829	-476.211	-622.762	-581.069	-203.127	-315.888	-26.3804
802	-302.992	-219.857	-240.453	-473.206	-623.826	-582.571	-203.017	-317.578	-26.18
803	-304.244	-220.734	-241.017	-472.643	-628.646	-580.756	-203.002	-315.137	-26.5682
804	-304.557	-220.984	-242.957	-474.145	-629.335	-581.57	-203.08	-316.514	-26.8937
805	-302.992	-220.295	-244.272	-474.896	-629.272	-580.944	-203.268	-317.265	-26.7497
806	-302.742	-220.734	-244.272	-474.208	-634.656	-579.003	-203.675	-317.516	-26.6934
807	-304.432	-219.92	-244.96	-471.641	-636.346	-580.067	-203.706	-317.203	-26.6934
808	-303.743	-221.547	-246.588	-474.27	-632.027	-580.193	-204.128	-314.01	-26.5243
809	-304.933	-220.796	-247.089	-476.962	-635.783	-581.883	-204.504	-315.7	-26.443
810	-304.056	-222.361	-250.031	-475.272	-649.743	-581.445	-203.988	-316.639	-26.493
811	-304.87	-222.862	-249.781	-475.585	-633.028	-581.695	-204.864	-316.139	-26.4555
812	-304.369	-222.737	-250.344	-476.336	-632.089	-583.135	-203.268	-316.326	-26.4492
813	-306.06	-223.112	-250.657	-476.837	-634.468	-581.945	-204.567	-318.204	-26.5431
814	-305.308	-223.112	-250.344	-476.462	-633.78	-579.754	-206.398	-318.58	-26.4054
815	-305.183	-222.361	-249.593	-478.778	-633.654	-581.257	-205.052	-316.639	-27.0627
816	-303.681	-221.422	-250.469	-479.967	-640.04	-582.884	-204.441	-317.516	-26.612
817	-303.681	-224.364	-251.221	-477.651	-638.036	-583.072	-203.346	-316.765	-26.6683
818	-304.745	-222.737	-251.847	-474.458	-635.783	-581.507	-209.356	-317.078	-27.2693
819	-304.557	-223.551	-251.158	-477.338	-636.471	-581.507	-205.161	-317.516	-26.6182
820	-305.308	-223.989	-252.911	-477.839	-633.905	-581.445	-204.441	-316.389	-26.6558
821	-304.369	-223.488	-252.911	-476.149	-637.41	-582.822	-205.74	-316.765	-26.7497
822	-305.308	-223.3	-254.914	-474.834	-639.476	-584.011	-205.96	-316.013	-26.6746
823	-305.371	-223.175	-254.601	-477.088	-638.913	-585.514	-207.18	-318.204	-27.2317
824	-303.493	-222.486	-254.1	-476.9	-641.292	-585.576	-204.661	-317.641	-26.7747
825	-305.872	-223.3	-255.352	-479.091	-638.85	-587.392	-204.535	-316.952	-26.6433
826	-305.121	-223.613	-255.916	-481.094	-641.417	-586.453	-205.146	-318.079	-27.1441
827	-306.874	-223.175	-254.852	-479.717	-644.798	-586.953	-205.459	-316.765	-26.7622
828	-305.183	-223.613	-255.415	-479.967	-644.985	-586.828	-206.492	-317.891	-26.9062
829	-305.684	-224.427	-256.291	-481.031	-652.247	-587.705	-206.695	-317.766	-26.9125
830	-305.371	-224.427	-256.667	-481.219	-641.605	-586.766	-205.694	-316.952	-26.8436
831	-304.557	-223.3	-258.357	-481.094	-641.417	-590.835	-205.834	-317.015	-27.069
832	-305.371	-224.552	-260.047	-478.59	-641.48	-589.145	-205.208	-317.891	-27.4884
833	-306.498	-224.615	-260.986	-481.595	-640.791	-588.143	-205.991	-319.707	-26.8373
834	-306.435	-224.051	-259.922	-480.03	-643.483	-587.705	-205.756	-318.893	-27.069
835	-306.936	-224.615	-261.738	-481.47	-643.733	-589.019	-205.521	-318.893	-26.8311
836	-305.747	-225.491	-263.052	-480.531	-653.624	-590.897	-205.177	-319.143	-26.8123
837	-306.874	-226.117	-263.991	-488.544	-643.232	-589.708	-206.883	-318.643	-26.9187
838	-307.437	-227.369	-263.553	-487.855	-643.232	-590.084	-206.539	-319.269	-27.0001
839	-308.126	-226.243	-262.927	-487.98	-639.852	-589.52	-206.351	-318.643	-26.7747
840	-309.252	-226.43	-264.242	-484.287	-641.605	-592.462	-207.869	-322.023	-26.6558
841	-307.938	-226.368	-264.617	-480.969	-644.046	-593.965	-206.007	-318.204	-26.806
842	-308.063	-225.742	-266.057	-484.412	-646.926	-593.088	-205.615	-319.018	-26.781
843	-308.063	-226.931	-265.807	-480.781	-648.178	-592.462	-206.852	-320.521	-26.756
844	-309.565	-225.429	-266.12	-483.41	-647.928	-592.275	-206.68	-320.896	-26.6996
845	-308.313	-225.617	-265.118	-483.974	-649.305	-592.963	-207.243	-319.769	-26.5056
846	-308	-226.493	-266.934	-483.035	-646.237	-593.715	-207.431	-318.33	-26.5995
847	-308.501	-227.432	-267.247	-482.972	-648.491	-593.777	-206.46	-318.705	-26.6808
848	-308.564	-227.119	-266.996	-483.16	-648.303	-596.657	-207.352	-319.143	-26.6308
849	-310.129	-227.056	-268.436	-485.038	-648.241	-595.467	-205.365	-320.708	-26.7747
850	-310.129	-227.808	-270.565	-483.473	-648.115	-596.657	-207.368	-320.333	-26.8624
851	-311.256	-227.182	-269.25	-484.099	-649.68	-596.907	-207.869	-319.331	-26.8937
852	-310.504	-228.747	-271.629	-483.786	-647.552	-598.347	-208.354	-318.893	-26.8624
853	-311.005	-228.246	-272.38	-484.412	-650.432	-600.788	-206.805	-320.27	-26.7121
854	-310.63	-228.183	-273.256	-486.666	-651.809	-599.036	-206.993	-318.956	-26.7372
855	-309.628	-227.87	-274.383	-485.038	-651.12	-600.413	-208.088	-318.204	-26.7747
856	-310.692	-228.121	-273.82	-485.351	-652.623	-597.909	-207.243	-320.208	-26.8812
857	-313.885	-227.808	-273.131	-486.916	-651.558	-598.472	-207.18	-319.206	-27.0627
858	-311.569	-229.247	-274.884	-485.977	-654.689	-598.66	-209.027	-319.269	-27.6512
859	-311.819	-229.247	-274.884	-485.539	-652.122	-601.289	-206.257	-319.832	-27.7513
860	-312.007	-228.246	-275.447	-484.725	-652.623	-601.227	-207.102	-321.335	-27.2943
861	-311.193	-230.625	-274.821	-486.791	-654.939	-599.724	-207.681	-320.27	-28.0143
862	-310.317	-227.995	-275.385	-486.04	-654.563	-600.225	-210.373	-322.274	-27.3194
863	-312.57	-228.997	-277.2	-488.982	-655.127	-602.103	-207.321	-319.707	-27.2818
864	-311.944	-228.872	-275.322	-486.791	-656.754	-600.476	-208.698	-319.143	-26.9626
865	-312.633	-230.625	-276.073	-485.914	-655.565	-601.164	-208.589	-322.086	-26.9626
866	-313.008	-230.124	-277.701	-486.04	-654.501	-601.978	-208.151	-322.399	-26.7622
867	-312.821	-229.811	-279.266	-487.479	-655.377	-600.413	-208.213	-321.335	-26.9751
868	-311.443	-230.249	-279.579	-486.415	-653.875	-599.662	-210.608	-320.896	-27.1566
869	-311.318	-228.434	-280.456	-487.417	-655.753	-601.289	-208.526	-318.643	-27.2255
870	-310.943	-229.498	-282.083	-487.792	-658.257	-602.541	-208.37	-319.206	-27.2505
871	-311.756	-229.936	-281.958	-485.852	-655.502	-601.477	-207.932	-318.58	-27.238
872	-312.32	-229.748	-282.459	-488.168	-659.759	-601.415	-207.493	-318.83	-26.8123
873	-310.88	-230.687	-284.212	-488.293	-657.506	-602.667	-206.93	-320.333	-27.407
874	-310.254	-230.124	-284.462	-487.354	-658.382	-603.042	-208.166	-319.707	-28.2584
875	-312.883	-231.313	-283.273	-488.794	-658.883	-603.793	-206.726	-321.71	-27.4884
876	-312.132	-232.315	-283.836	-489.483	-660.698	-605.922	-206.241	-320.708	-26.9187
877	-312.069	-230.938	-284.838	-487.354	-661.324	-606.986	-210.185	-322.023	-27.4133
878	-312.257	-231.877	-286.09	-487.918	-659.196	-606.548	-208.432	-321.773	-27.3006
879	-310.63	-232.002	-287.091	-488.606	-662.138	-606.61	-207.712	-320.834	-27.0878
880	-311.256	-232.064	-287.968	-487.918	-662.952	-606.172	-207.587	-322.023	-26.9626
881	-310.129	-231	-288.594	-487.104	-662.076	-605.484	-208.667	-320.082	-27.3882
882	-312.821	-232.002	-289.658	-488.606	-662.952	-607.362	-207.9	-322.274	-27.4446
883	-310.817	-232.753	-289.721	-488.982	-661.575	-609.553	-207.619	-320.333	-27.3695
884	-311.694	-233.442	-289.095	-489.545	-664.204	-607.862	-207.478	-320.208	-27.0189
885	-311.318	-232.127	-290.221	-488.857	-661.763	-609.678	-208.072	-321.147	-28.4963
886	-311.381	-232.064	-291.223	-488.982	-661.45	-608.488	-207.838	-320.708	-27.2067
887	-312.57	-232.565	-292.099	-491.423	-662.889	-608.614	-211.062	-320.896	-27.1691
888	-311.443	-231.125	-292.287	-491.486	-665.08	-606.11	-207.728	-322.837	-27.238
889	-311.819	-232.064	-292.037	-492.801	-665.08	-607.111	-207.619	-322.274	-27.094
890	-312.508	-233.129	-293.915	-492.926	-663.202	-608.676	-208.338	-323.526	-27.069
891	-311.882	-233.254	-294.541	-491.674	-662.263	-609.115	-207.337	-322.962	-27.213
892	-312.821	-232.941	-294.666	-493.552	-666.708	-607.236	-208.057	-321.961	-27.1942
893	-310.88	-232.127	-295.292	-490.234	-663.703	-608.05	-206.726	-323.338	-27.0627
894	-311.506	-232.44	-296.169	-492.863	-665.581	-608.301	-207.587	-323.338	-27.0189
895	-312.946	-233.191	-295.042	-491.674	-665.581	-608.614	-206.617	-322.461	-27.1191
896	-312.821	-232.503	-295.104	-492.863	-665.206	-610.367	-207.619	-322.712	-27.0878
897	-311.506	-232.565	-294.729	-490.985	-664.454	-616.877	-208.01	-322.461	-26.9751
898	-312.382	-232.565	-297.921	-489.483	-666.833	-611.806	-208.025	-323.025	-26.9375
899	-312.195	-231.877	-297.859	-489.984	-664.893	-609.615	-208.213	-323.651	-27.1191
900	-314.073	-231.501	-299.737	-491.862	-665.644	-610.805	-210.06	-324.152	-27.1942
901	-313.008	-233.004	-300.864	-491.361	-665.08	-611.556	-209.465	-322.399	-27.2004
902	-312.57	-230.812	-300.926	-491.235	-665.331	-612.871	-208.964	-323.651	-27.1754
903	-314.073	-231.063	-300.488	-490.109	-666.27	-612.808	-209.731	-324.026	-27.2443
904	-313.071	-232.127	-301.114	-492.988	-666.395	-616.126	-207.133	-322.9	-27.4133
905	-313.635	-231.188	-301.239	-491.11	-665.331	-618.818	-209.637	-325.278	-27.3632
906	-313.322	-232.878	-302.992	-492.3	-667.772	-614.06	-209.34	-324.339	-27.4446
907	-312.633	-234.443	-301.678	-491.799	-668.085	-612.683	-208.917	-321.46	-27.2756
908	-312.633	-233.066	-302.93	-491.048	-666.645	-614.999	-209.137	-321.522	-27.4008
909	-314.761	-233.129	-304.432	-489.733	-670.339	-613.684	-209.137	-323.776	-26.9688
910	-313.008	-233.817	-302.679	-493.239	-669.4	-614.686	-211.296	-324.214	-27.3569
911	-314.198	-233.066	-304.682	-493.677	-668.837	-614.749	-212.001	-322.587	-27.4821
912	-313.948	-232.941	-305.308	-491.924	-671.591	-614.123	-213.237	-324.778	-27.1566
913	-313.134	-232.753	-305.434	-492.362	-671.528	-614.436	-210.561	-323.651	-27.2881
914	-314.511	-233.254	-306.748	-493.927	-668.962	-614.686	-208.338	-324.903	-27.1065
915	-313.885	-233.63	-307.75	-492.801	-668.085	-616.376	-207.744	-322.086	-27.3319
916	-313.822	-233.004	-306.31	-493.114	-670.777	-617.128	-209.371	-323.275	-27.2255
917	-315.888	-232.19	-306.811	-494.992	-674.721	-615.5	-208.917	-322.712	-27.3569
918	-314.386	-233.567	-306.686	-494.804	-672.843	-617.315	-210.545	-324.778	-27.1316
919	-314.135	-232.69	-305.997	-495.179	-671.779	-616.94	-211.03	-322.461	-27.5573
920	-314.636	-232.816	-306.936	-495.618	-672.843	-617.315	-211.422	-321.835	-27.2004
921	-315.45	-234.13	-305.559	-496.369	-673.406	-618.755	-208.667	-324.089	-27.0439
922	-313.822	-232.753	-306.936	-494.992	-673.719	-616.752	-209.387	-322.587	-27.1879
923	-314.386	-233.943	-307.374	-505.321	-673.719	-617.441	-209.778	-322.461	-27.2505
924	-315.325	-232.941	-307.75	-500.939	-675.41	-617.754	-212.048	-324.277	-27.3444
925	-316.389	-233.88	-308.126	-495.618	-676.599	-618.693	-212.126	-324.527	-27.5886
926	-315.012	-233.379	-309.378	-496.369	-676.161	-618.317	-214.912	-326.155	-27.551
927	-315.325	-234.443	-310.63	-496.932	-676.975	-621.885	-211.062	-326.217	-28.0268
928	-316.201	-233.191	-310.004	-496.369	-676.474	-620.946	-209.919	-325.779	-27.4321
929	-316.765	-233.817	-310.066	-496.118	-676.975	-620.946	-208.417	-324.402	-27.5197
930	-315.325	-234.443	-311.13	-498.247	-678.352	-622.01	-207.869	-324.527	-27.6073
931	-316.013	-234.506	-311.13	-498.247	-680.105	-618.88	-209.058	-323.526	-27.3945
932	-315.45	-235.007	-313.384	-497.496	-678.227	-617.128	-209.09	-325.654	-27.4008
933	-315.951	-233.943	-312.883	-496.807	-679.103	-620.258	-209.716	-325.904	-27.5447
934	-314.448	-234.569	-312.257	-497.621	-681.294	-619.757	-209.497	-323.275	-27.5072
935	-315.513	-234.13	-314.073	-498.372	-679.416	-620.633	-209.465	-322.837	-27.4759
936	-315.012	-234.193	-313.384	-498.122	-681.545	-619.131	-211.062	-322.148	-27.5573
937	-314.511	-234.13	-315.45	-496.682	-678.665	-620.32	-209.231	-323.588	-27.5698
938	-315.575	-234.819	-313.822	-498.122	-681.733	-621.384	-209.857	-324.652	-27.3194
939	-315.325	-234.443	-316.264	-499.436	-682.672	-620.946	-210.451	-325.091	-27.3632
940	-313.948	-234.193	-316.139	-496.87	-681.795	-622.574	-209.888	-326.593	-27.2568
941	-315.763	-233.817	-315.951	-498.936	-682.797	-620.383	-211.484	-325.967	-27.1191
942	-316.139	-235.195	-316.452	-499.624	-682.358	-623.388	-210.545	-326.343	-27.1691
943	-315.513	-233.943	-315.763	-502.566	-681.106	-623.701	-209.403	-323.651	-27.1754
944	-315.7	-235.257	-317.891	-499.937	-680.543	-623.2	-210.451	-323.15	-27.4133
945	-315.2	-234.068	-317.954	-499.311	-683.485	-624.076	-210.185	-323.526	-27.7075
946	-315.826	-232.816	-320.458	-500.563	-681.607	-623.325	-210.67	-322.962	-27.6199
947	-316.389	-232.19	-319.707	-499.061	-681.67	-623.763	-211.343	-323.526	-27.6136
948	-316.89	-235.445	-322.148	-499.311	-682.171	-622.386	-211.907	-324.339	-27.6073
949	-317.015	-234.443	-320.395	-502.003	-681.545	-623.576	-212.642	-324.152	-27.5573
950	-317.328	-234.193	-322.023	-500.814	-681.92	-622.762	-210.952	-323.713	-27.7263
951	-316.326	-234.381	-322.837	-501.064	-683.736	-622.699	-211.187	-321.835	-27.7138
952	-317.078	-235.382	-320.333	-501.314	-682.171	-624.076	-210.639	-322.274	-27.5698
953	-317.516	-236.008	-322.774	-501.377	-683.047	-626.455	-212.799	-323.713	-27.3444
954	-317.516	-235.195	-320.771	-500.751	-683.924	-625.892	-210.936	-323.275	-27.5823
955	-318.392	-234.882	-322.274	-502.128	-686.115	-625.328	-211.171	-323.901	-27.7764
956	-316.577	-234.694	-322.211	-507.95	-685.113	-624.765	-211.046	-324.402	-27.6011
957	-315.826	-235.508	-322.399	-503.192	-685.551	-621.885	-211.422	-322.774	-27.6261
958	-317.328	-235.32	-322.274	-503.881	-686.428	-625.203	-212.11	-325.091	-27.6199
959	-316.514	-235.695	-323.713	-504.257	-684.863	-625.641	-213.3	-326.593	-27.6324
960	-316.264	-234.381	-325.278	-508.514	-686.615	-626.518	-211.296	-325.216	-27.6324
961	-316.827	-235.445	-323.213	-510.642	-686.177	-625.391	-212.689	-325.216	-27.5197
962	-316.389	-235.007	-323.526	-505.571	-689.057	-624.64	-212.658	-325.654	-27.7326
963	-316.702	-235.007	-325.404	-505.822	-686.928	-626.768	-210.749	-325.842	-27.5009
964	-316.389	-234.756	-325.842	-503.881	-689.245	-625.829	-209.434	-326.843	-27.5009
965	-317.516	-234.569	-324.715	-503.756	-687.68	-629.147	-211.015	-324.59	-27.5635
966	-317.078	-233.317	-326.28	-506.197	-690.059	-625.829	-211.343	-324.277	-27.7952
967	-316.013	-235.382	-326.53	-504.444	-691.937	-625.328	-213.738	-326.092	-27.6699
968	-316.89	-236.196	-326.781	-503.818	-690.998	-626.393	-214.677	-324.59	-27.576
969	-316.639	-235.007	-327.469	-508.326	-690.372	-629.084	-212.408	-325.341	-27.576
970	-317.265	-236.321	-327.282	-506.636	-690.246	-628.333	-213.722	-326.405	-27.2505
971	-316.827	-236.071	-328.596	-504.945	-693.189	-629.648	-212.94	-325.341	-27.3757
972	-317.265	-234.819	-328.847	-506.823	-694.128	-628.959	-212.392	-324.089	-27.576
973	-316.577	-234.506	-328.847	-508.326	-692.813	-630.086	-212.235	-324.778	-27.7826
974	-317.203	-235.633	-328.784	-505.634	-693.314	-628.208	-213.081	-324.903	-27.6699
975	-317.14	-235.069	-330.85	-506.448	-694.691	-630.524	-212.768	-326.656	-28.0393
976	-317.203	-236.134	-330.412	-505.383	-694.691	-630.462	-213.081	-323.776	-27.8014
977	-317.704	-235.508	-330.036	-504.507	-692.938	-629.272	-211.422	-325.404	-27.5635
978	-318.017	-235.069	-330.913	-506.135	-692.25	-631.526	-212.721	-324.84	-27.4258
979	-318.267	-235.758	-332.415	-504.069	-691.311	-631.401	-212.642	-326.03	-27.3131
980	-318.392	-235.382	-331.852	-505.383	-694.065	-631.463	-214.286	-326.593	-27.7764
981	-316.639	-237.323	-331.914	-504.194	-692.813	-631.025	-213.926	-324.402	-27.8327
982	-317.391	-236.947	-334.731	-505.571	-694.441	-633.154	-212.486	-325.466	-27.4571
983	-319.018	-236.196	-333.229	-506.072	-695.067	-633.592	-212.235	-326.718	-27.6136
984	-317.891	-236.697	-335.232	-505.133	-695.067	-633.216	-211.202	-325.091	-27.576
985	-318.705	-236.947	-332.665	-507.136	-694.378	-631.463	-212.517	-324.214	-27.6887
986	-318.893	-237.699	-333.417	-505.822	-693.251	-630.399	-212.439	-324.965	-27.5197
987	-317.578	-237.448	-333.604	-503.693	-696.632	-630.274	-211.985	-326.906	-27.526
988	-317.453	-236.885	-334.23	-507.011	-696.569	-631.15	-213.55	-324.778	-27.8703
989	-317.829	-237.323	-336.046	-505.196	-693.877	-630.712	-212.924	-323.713	-28.0581
990	-316.639	-238.262	-336.296	-514.336	-694.253	-632.841	-212.298	-324.778	-27.5635
991	-318.58	-237.135	-337.11	-508.514	-696.194	-631.401	-212.768	-323.713	-27.4195
992	-318.893	-236.885	-336.672	-509.39	-697.007	-634.406	-213.519	-325.341	-27.4759
993	-318.33	-237.573	-336.422	-509.515	-698.635	-634.844	-212.345	-326.155	-27.695
994	-319.269	-236.885	-337.11	-507.324	-698.259	-635.47	-212.141	-326.343	-27.6011
995	-318.204	-238.012	-341.179	-506.26	-697.007	-634.28	-213.675	-325.967	-27.6136
996	-318.017	-238.262	-340.553	-513.647	-698.009	-632.59	-213.409	-326.53	-27.6449
997	-318.893	-236.634	-340.991	-515.212	-703.58	-632.715	-212.814	-325.216	-27.7263
998	-318.267	-237.386	-340.428	-511.706	-698.197	-632.215	-212.971	-327.282	-27.5134
999	-319.394	-237.636	-340.303	-509.14	-697.759	-633.028	-212.658	-325.028	-27.6825
1000	-320.082	-237.949	-339.739	-506.573	-699.011	-634.03	-212.361	-325.967	-27.4947
1001	-319.456	-238.199	-340.804	-508.701	-701.076	-632.027	-212.736	-325.967	-27.5573
1002	-317.391	-237.511	-341.868	-506.949	-699.824	-635.282	-211.453	-324.715	-27.5134
1003	-320.145	-237.511	-340.741	-507.449	-698.134	-633.216	-212.736	-324.402	-27.526
1004	-317.704	-237.26	-341.993	-507.825	-699.637	-635.595	-213.597	-325.341	-27.5134
1005	-317.766	-237.01	-342.869	-507.324	-701.64	-636.784	-213.722	-326.843	-27.8077
1006	-321.397	-236.947	-341.304	-509.515	-702.454	-635.908	-214.051	-324.402	-28.2709
1007	-319.644	-236.321	-342.118	-508.013	-697.884	-637.786	-214.129	-325.153	-27.4195
1008	-318.58	-237.949	-341.743	-508.952	-700.388	-636.471	-214.051	-322.274	-27.4446
1009	-320.27	-236.384	-342.056	-507.575	-702.454	-637.348	-212.94	-325.466	-27.72
1010	-319.206	-236.008	-345.311	-507.074	-699.699	-636.033	-213.034	-324.778	-27.576
1011	-319.519	-236.947	-344.184	-508.889	-701.828	-633.279	-213.847	-324.527	-27.695
1012	-320.395	-237.824	-345.624	-507.449	-702.266	-636.033	-213.738	-327.782	-28.0706
1013	-320.896	-238.888	-347.314	-508.889	-700.45	-637.223	-213.456	-328.221	-27.8452
1014	-320.708	-236.447	-346.438	-506.323	-702.579	-637.035	-213.722	-326.969	-28.1645
1015	-321.147	-237.386	-344.748	-505.947	-705.584	-635.658	-212.392	-327.282	-28.0143
1016	-321.397	-238.7	-346.751	-507.7	-703.267	-636.597	-211.797	-324.715	-28.5464
1017	-320.771	-237.636	-346	-505.07	-701.765	-638.287	-213.707	-326.843	-29.6106
1018	-320.02	-237.386	-347.502	-509.578	-703.455	-637.16	-213.127	-324.652	-28.6152
1019	-319.394	-238.825	-348.253	-507.575	-700.826	-636.284	-213.002	-325.341	-28.2334
1020	-319.456	-238.7	-348.754	-510.454	-704.332	-638.224	-214.38	-324.652	-27.8452
1021	-320.771	-238.638	-348.003	-510.329	-708.025	-637.473	-214.02	-325.591	-27.8891
1022	-320.646	-238.888	-346.939	-507.7	-703.768	-639.414	-212.799	-327.72	-28.3711
1023	-320.333	-238.512	-349.067	-510.705	-702.641	-637.097	-212.987	-325.967	-28.0956
1024	-318.956	-237.699	-349.568	-512.896	-702.203	-635.032	-212.783	-327.469	-28.0456
1025	-321.46	-238.951	-348.253	-511.143	-703.643	-636.91	-213.91	-327.845	-27.9892
1026	-321.835	-238.45	-348.003	-509.766	-709.528	-638.475	-213.503	-326.656	-28.1457
1027	-321.522	-238.45	-349.568	-510.579	-703.956	-639.038	-212.048	-325.779	-28.5213
1028	-321.898	-238.763	-350.444	-514.085	-706.585	-638.725	-213.425	-326.343	-28.2083
1029	-322.774	-238.262	-349.004	-510.392	-708.964	-637.598	-213.644	-324.778	-28.1582
1030	-321.397	-238.199	-349.255	-509.014	-705.208	-641.229	-213.8	-325.466	-27.8765
1031	-320.896	-239.389	-351.947	-511.331	-721.046	-642.231	-214.896	-325.842	-27.9016
1032	-322.587	-238.825	-351.008	-512.708	-719.919	-640.541	-217.525	-325.779	-27.7701
1033	-322.399	-237.511	-350.069	-509.014	-705.897	-638.976	-213.347	-324.527	-27.7639
1034	-322.211	-237.886	-351.196	-516.902	-706.398	-640.102	-215.491	-326.155	-27.864
1035	-322.461	-238.262	-350.695	-517.904	-707.9	-638.913	-214.536	-326.03	-27.6825
1036	-321.147	-239.765	-351.258	-513.647	-707.65	-638.475	-213.44	-326.217	-28.0143
1037	-321.46	-239.514	-351.196	-513.647	-708.401	-639.852	-214.567	-327.282	-27.9892
1038	-322.9	-238.825	-351.509	-510.016	-706.648	-641.229	-213.487	-324.715	-27.9266
1039	-321.147	-238.825	-352.26	-510.079	-706.961	-642.043	-214.113	-325.529	-27.8327
1040	-321.522	-239.013	-351.008	-511.894	-706.523	-640.666	-212.987	-324.026	-27.6637
1041	-322.148	-239.389	-353.449	-510.767	-705.959	-641.918	-214.333	-325.341	-27.7639
1042	-320.521	-238.825	-353.637	-510.892	-706.836	-642.732	-213.456	-327.344	-27.7639
1043	-322.9	-239.702	-352.886	-512.019	-706.398	-641.98	-214.098	-326.343	-27.8014
1044	-321.522	-238.951	-354.388	-513.084	-706.711	-640.854	-213.628	-329.222	-27.6762
1045	-322.9	-239.702	-352.448	-511.706	-707.963	-641.918	-214.098	-327.282	-27.7326
1046	-322.962	-239.702	-351.884	-513.021	-706.898	-642.857	-212.908	-328.534	-27.6199
1047	-323.275	-239.952	-353.7	-512.645	-707.024	-643.483	-214.411	-325.842	-27.5573
1048	-323.463	-240.265	-353.136	-512.082	-705.145	-642.982	-213.456	-329.911	-27.7639
1049	-323.964	-239.076	-355.828	-513.146	-707.149	-641.98	-212.877	-326.092	-27.695
1050	-322.274	-240.14	-355.202	-513.271	-708.839	-642.168	-214.254	-327.407	-28.1645
1051	-325.028	-238.45	-355.953	-512.082	-708.276	-642.419	-214.473	-329.911	-27.9329
1052	-324.903	-239.389	-356.391	-512.458	-708.338	-643.921	-213.91	-328.534	-28.1207
1053	-324.402	-239.013	-356.391	-512.896	-708.651	-644.171	-213.847	-328.847	-28.3648
1054	-324.465	-239.201	-358.77	-515.337	-710.529	-643.232	-213.206	-325.842	-28.1207
1055	-323.651	-240.391	-357.831	-516.276	-707.274	-644.109	-214.02	-327.469	-27.8703
1056	-324.026	-240.328	-357.644	-513.084	-708.902	-642.794	-213.879	-327.72	-27.839
1057	-322.837	-240.516	-357.706	-513.146	-708.839	-642.168	-213.519	-325.967	-27.7764
1058	-323.338	-240.328	-357.268	-514.774	-708.839	-645.549	-212.783	-326.781	-27.9078
1059	-324.778	-241.079	-357.017	-518.217	-707.9	-642.669	-213.957	-325.842	-27.9078
1060	-325.341	-239.702	-357.08	-515.65	-708.213	-641.417	-213.534	-325.591	-27.7952
1061	-324.026	-238.512	-356.955	-516.464	-706.836	-642.857	-213.66	-327.532	-27.8578
1062	-323.713	-239.765	-358.52	-514.586	-707.963	-647.239	-212.908	-326.718	-27.9517
1063	-324.778	-238.575	-357.831	-516.088	-709.528	-643.232	-213.487	-325.404	-28.0706
1064	-324.026	-238.825	-358.207	-515.337	-709.402	-643.107	-214.536	-328.534	-28.0769
1065	-322.774	-239.577	-358.395	-518.029	-709.152	-643.858	-215.35	-328.033	-28.152
1066	-324.652	-239.827	-357.456	-515.462	-709.59	-644.422	-214.818	-329.661	-28.177
1067	-324.59	-239.765	-359.897	-516.965	-710.279	-644.61	-214.38	-328.534	-28.1207
1068	-322.461	-239.201	-360.398	-516.84	-711.343	-643.483	-215.006	-327.657	-28.1082
1069	-324.339	-240.766	-361.087	-516.214	-711.28	-642.481	-221.313	-327.845	-27.9955
1070	-323.087	-239.952	-360.022	-516.965	-715.537	-642.857	-216.289	-326.593	-27.9141
1071	-324.089	-240.265	-360.836	-515.149	-714.724	-644.735	-213.503	-329.848	-27.9204
1072	-324.152	-239.765	-359.271	-517.779	-716.414	-642.544	-212.768	-326.217	-28.0706
1073	-326.718	-239.89	-362.026	-519.344	-712.971	-644.61	-213.754	-328.095	-27.9016
1074	-325.591	-239.827	-362.965	-519.907	-721.234	-643.796	-214.505	-327.219	-27.9204
1075	-325.091	-240.829	-363.403	-521.159	-715.037	-643.733	-213.691	-327.407	-27.9329
1076	-324.339	-240.829	-363.653	-518.217	-720.17	-645.736	-213.8	-326.092	-28.033
1077	-326.03	-241.517	-363.152	-520.658	-727.181	-644.672	-213.425	-326.03	-28.1269
1078	-323.901	-241.58	-363.841	-518.53	-723.801	-647.114	-214.051	-327.72	-27.7326
1079	-323.651	-241.768	-362.526	-519.594	-716.789	-648.992	-214.27	-328.158	-27.7639
1080	-324.465	-240.766	-362.589	-517.34	-718.605	-646.613	-213.785	-327.782	-28.1833
1081	-322.336	-241.204	-362.339	-518.405	-724.489	-643.733	-211.969	-326.53	-28.3022
1082	-324.527	-240.829	-364.091	-519.594	-720.483	-642.356	-214.693	-327.219	-28.0769
1083	-323.588	-241.079	-363.841	-518.092	-720.921	-644.234	-213.769	-327.282	-28.1708
1084	-325.091	-241.956	-364.467	-518.217	-716.789	-645.611	-214.286	-325.904	-28.1332
1085	-323.901	-241.33	-365.156	-519.156	-720.295	-645.298	-213.785	-326.969	-28.1645
1086	-322.649	-241.643	-366.283	-519.031	-720.42	-647.427	-215.131	-326.28	-28.033
1087	-322.461	-239.952	-366.157	-518.217	-721.672	-645.486	-214.708	-325.529	-28.033
1088	-323.964	-241.392	-366.596	-521.222	-724.865	-646.112	-213.378	-327.595	-28.0831
1089	-324.903	-240.954	-368.161	-520.658	-732.878	-644.735	-213.221	-325.529	-27.9892
1090	-323.526	-241.267	-365.907	-520.158	-724.427	-645.862	-213.941	-327.282	-27.8265
1091	-324.84	-239.639	-366.909	-521.284	-722.549	-646.738	-214.536	-325.842	-27.8202
1092	-323.526	-240.14	-366.721	-519.719	-719.857	-646.112	-214.771	-324.339	-27.8202
1093	-324.152	-241.267	-367.409	-518.78	-719.982	-645.236	-212.94	-326.28	-27.9016
1094	-324.026	-240.954	-366.783	-517.34	-720.295	-645.549	-212.861	-327.219	-28.0143
1095	-324.277	-240.829	-368.411	-519.594	-720.796	-647.928	-214.739	-326.468	-27.8077
1096	-324.465	-241.643	-370.226	-519.531	-719.794	-644.985	-213.894	-327.407	-27.8891
1097	-324.026	-241.079	-370.039	-520.721	-721.798	-647.239	-213.91	-326.53	-27.8765
1098	-324.84	-241.267	-369.851	-519.344	-716.789	-647.051	-213.644	-326.155	-27.9266
1099	-325.466	-241.58	-367.785	-522.912	-718.292	-647.302	-213.597	-325.341	-27.8327
1100	-324.152	-242.081	-367.472	-520.471	-720.796	-648.491	-212.783	-325.717	-28.0581
1101	-325.466	-241.079	-371.917	-522.161	-720.17	-648.428	-217.729	-327.031	-28.7404
1102	-325.091	-241.517	-370.289	-520.971	-719.419	-650.432	-214.567	-326.656	-28.6904
1103	-324.84	-242.582	-370.665	-519.469	-718.041	-647.552	-214.786	-328.158	-28.6591
1104	-325.904	-241.768	-370.852	-520.909	-718.605	-648.679	-212.83	-327.156	-28.321
1105	-325.404	-242.081	-371.729	-523.037	-716.789	-649.367	-212.705	-325.904	-28.9345
1106	-324.277	-242.269	-371.291	-522.474	-717.29	-649.242	-215.412	-325.779	-28.4838
1107	-324.152	-241.267	-372.355	-525.291	-717.228	-649.743	-215.021	-326.405	-28.1332
1108	-325.153	-241.956	-371.854	-522.662	-717.666	-650.745	-213.66	-328.221	-28.3022
1109	-324.089	-241.893	-370.352	-521.41	-724.176	-649.305	-215.319	-328.409	-28.2208
1110	-323.651	-242.269	-372.605	-523.1	-730.875	-651.934	-213.19	-326.217	-28.2459
1111	-325.591	-241.204	-372.292	-525.666	-722.236	-650.87	-213.049	-328.659	-28.6215
1112	-323.901	-241.956	-373.106	-521.848	-720.233	-649.493	-213.018	-327.532	-28.7467
1113	-325.529	-243.458	-370.226	-524.727	-734.694	-650.745	-215.569	-326.53	-28.3711
1114	-324.965	-242.519	-371.791	-522.912	-745.711	-651.058	-213.409	-326.405	-28.3774
1115	-324.778	-241.392	-372.668	-521.097	-722.862	-650.181	-213.018	-327.282	-28.2021
1116	-325.717	-243.145	-374.296	-523.162	-719.732	-650.682	-213.879	-327.094	-28.2584
1117	-325.529	-241.768	-373.607	-523.037	-722.611	-650.306	-216.586	-325.529	-28.2146
1118	-326.28	-242.582	-374.233	-524.477	-730.624	-651.558	-213.738	-326.593	-28.152
1119	-326.969	-241.893	-374.609	-522.912	-722.236	-650.369	-215.428	-324.277	-27.8578
1120	-327.344	-242.269	-374.108	-524.164	-731.376	-651.183	-215.459	-325.529	-27.9955
1121	-326.593	-241.83	-374.671	-526.981	-732.189	-650.807	-214.223	-324.652	-28.152
1122	-326.468	-241.643	-374.108	-525.353	-731.563	-651.871	-212.846	-327.219	-28.1895
1123	-326.593	-241.204	-374.358	-523.037	-725.679	-650.87	-214.239	-326.092	-28.2521
1124	-326.656	-241.517	-373.795	-525.666	-722.799	-650.745	-213.534	-323.025	-28.0769
1125	-327.532	-241.705	-374.922	-524.414	-723.3	-650.619	-215.491	-327.219	-28.008
1126	-327.595	-241.893	-375.861	-525.353	-729.873	-653.875	-216.508	-327.094	-28.7154
1127	-327.031	-241.893	-376.299	-522.536	-722.924	-650.995	-215.491	-327.219	-29.1849
1128	-327.219	-242.143	-376.236	-527.106	-721.672	-649.743	-215.021	-327.657	-29.9674
1129	-327.156	-241.517	-376.925	-526.543	-723.801	-652.31	-214.693	-327.532	-28.1332
1130	-327.532	-240.14	-377.926	-526.292	-726.117	-651.558	-214.317	-327.094	-28.0956
1131	-329.16	-242.081	-376.612	-524.039	-723.237	-652.685	-213.519	-328.221	-28.2208
1132	-328.409	-242.394	-377.113	-524.915	-725.053	-651.684	-214.129	-327.344	-27.9704
1133	-327.595	-241.83	-376.487	-529.798	-723.926	-651.558	-213.832	-328.722	-27.8452
1134	-328.722	-242.456	-378.052	-527.231	-728.809	-651.809	-214.301	-327.344	-28.152
1135	-328.722	-242.519	-376.737	-526.105	-725.741	-651.12	-215.772	-328.596	-27.8891
1136	-327.845	-242.707	-376.549	-525.604	-724.239	-650.432	-214.52	-329.348	-27.9016
1137	-327.469	-243.959	-376.487	-525.604	-730.249	-653.249	-216.383	-327.469	-27.7764
1138	-326.969	-243.27	-378.239	-524.978	-724.176	-652.936	-217.666	-327.156	-28.0456
1139	-328.158	-243.521	-377.926	-526.48	-724.677	-652.623	-217.024	-328.221	-28.0831
1140	-327.72	-243.145	-377.551	-523.726	-724.239	-654.25	-215.037	-324.465	-28.2021
1141	-326.656	-242.769	-376.925	-523.976	-723.863	-651.934	-215.819	-325.529	-28.2709
1142	-327.031	-243.082	-377.363	-526.543	-725.804	-654.063	-215.553	-327.219	-28.0956
1143	-327.407	-242.832	-377.739	-526.981	-725.303	-653.875	-214.802	-327.156	-28.2334
1144	-326.343	-242.644	-376.487	-524.79	-723.738	-655.315	-215.804	-323.964	-27.8953
1145	-328.847	-242.394	-376.549	-526.731	-724.489	-654.188	-215.898	-327.344	-27.8327
1146	-327.657	-241.392	-378.991	-531.676	-727.494	-655.315	-217.729	-328.095	-28.3711
1147	-328.471	-242.018	-379.742	-523.663	-727.995	-653.937	-218.73	-326.656	-27.8765
1148	-328.283	-242.331	-380.117	-526.793	-725.366	-655.064	-217.557	-328.221	-27.9517
1149	-328.784	-241.956	-379.053	-526.543	-726.305	-654.063	-215.804	-328.909	-27.9016
1150	-328.784	-242.832	-381.244	-526.042	-721.234	-656.441	-215.365	-327.282	-28.0143
1151	-329.16	-242.769	-381.057	-526.543	-726.681	-654.814	-215.272	-326.53	-28.0769
1152	-330.287	-243.145	-382.058	-525.979	-728.371	-656.066	-215.475	-327.094	-28.1144
1153	-328.471	-241.83	-380.869	-528.922	-728.809	-657.506	-215.725	-325.654	-28.2021
1154	-327.219	-242.644	-380.931	-526.543	-728.308	-656.191	-215.663	-328.346	-28.1833
1155	-327.782	-242.832	-380.431	-526.981	-726.931	-658.006	-216.289	-328.909	-28.1958
1156	-329.035	-243.208	-381.933	-528.233	-727.369	-656.254	-215.694	-328.534	-28.1019
1157	-327.72	-243.082	-382.183	-530.362	-728.371	-657.067	-218.245	-326.53	-28.0956
1158	-327.344	-242.269	-381.683	-526.981	-726.994	-656.066	-219.607	-328.847	-28.3147
1159	-327.532	-243.521	-382.622	-528.546	-726.305	-654.563	-215.804	-329.035	-27.839
1160	-328.095	-242.895	-381.432	-525.917	-727.807	-658.507	-216.68	-326.593	-28.1708
1161	-327.031	-242.582	-382.058	-528.358	-727.181	-656.066	-216.524	-327.282	-28.1708
1162	-327.219	-242.582	-381.119	-526.167	-726.743	-659.446	-219.325	-327.282	-27.9517
1163	-326.906	-243.02	-380.806	-526.48	-727.995	-657.443	-219.466	-325.717	-28.0456
1164	-327.407	-243.395	-382.058	-527.92	-732.628	-661.262	-215.115	-326.405	-28.1582
1165	-329.348	-243.208	-384.813	-528.922	-731.376	-656.441	-215.991	-326.781	-27.9391
1166	-328.283	-242.269	-385.752	-526.605	-728.559	-658.319	-215.647	-328.221	-27.8202
1167	-329.16	-242.394	-383.31	-527.92	-734.443	-656.379	-217.932	-326.969	-27.839
1168	-329.598	-242.206	-384.124	-530.675	-729.435	-655.941	-220.734	-327.72	-27.864
1169	-330.161	-242.018	-383.06	-527.92	-727.995	-656.629	-218.934	-325.779	-28.0268
1170	-329.661	-242.957	-383.435	-530.111	-728.684	-657.193	-218.527	-327.031	-28.2083
1171	-329.285	-241.33	-382.935	-532.302	-730.374	-657.13	-215.679	-323.526	-28.0769
1172	-328.158	-242.582	-381.244	-530.111	-729.811	-657.881	-216.68	-327.782	-27.9141
1173	-327.407	-243.896	-382.371	-530.862	-729.247	-657.318	-219.184	-326.593	-28.2271
1174	-331.226	-242.832	-384.249	-531.363	-729.623	-658.069	-218.824	-326.718	-28.2083
1175	-329.661	-243.333	-383.248	-530.862	-731.501	-658.006	-217.4	-326.656	-28.008
1176	-328.972	-242.707	-383.122	-528.546	-730.186	-656.379	-216.492	-326.53	-27.9078
1177	-327.908	-241.643	-382.246	-529.297	-731.501	-659.196	-216.539	-324.778	-28.0205
1178	-329.285	-242.143	-383.31	-532.928	-730.937	-656.441	-220.123	-326.969	-27.8515
1179	-328.596	-242.269	-385.939	-528.797	-728.245	-657.819	-216.179	-324.778	-28.1645
1180	-328.909	-241.455	-387.192	-529.047	-733.191	-658.82	-214.99	-326.343	-28.0581
1181	-330.099	-242.143	-386.378	-530.675	-731.25	-657.318	-216.179	-326.53	-27.9204
1182	-328.283	-240.954	-386.002	-530.111	-729.31	-657.193	-216.101	-326.656	-28.0205
1183	-328.221	-241.58	-385.501	-530.424	-730.75	-657.318	-215.475	-328.784	-28.177
1184	-327.97	-243.395	-383.999	-528.671	-732.502	-657.819	-217.103	-328.221	-28.1269
1185	-327.532	-242.394	-384.813	-530.988	-731.501	-657.005	-214.88	-329.222	-28.0956
1186	-327.532	-242.394	-385.126	-530.675	-730.437	-657.318	-215.459	-326.28	-28.3774
1187	-327.97	-242.644	-384.437	-531.426	-732.002	-658.758	-215.976	-329.222	-28.0393
1188	-327.908	-242.644	-385.313	-529.673	-732.69	-658.069	-216.305	-327.908	-28.0769
1189	-329.035	-241.58	-384.187	-529.235	-734.193	-657.38	-215.835	-328.409	-27.8139
1190	-329.848	-242.394	-389.132	-532.114	-734.255	-659.196	-216.101	-331.351	-28.008
1191	-328.471	-241.33	-390.447	-531.488	-733.504	-659.133	-215.444	-330.6	-27.9892
1192	-329.41	-242.895	-385.188	-531.238	-732.941	-658.069	-215.6	-328.784	-28.1582
1193	-329.598	-241.643	-387.943	-531.927	-734.881	-659.321	-216.758	-328.534	-28.0956
1194	-327.845	-242.269	-385.814	-529.923	-736.321	-659.509	-216.524	-329.723	-28.1582
1195	-328.722	-242.269	-387.317	-532.928	-735.758	-659.697	-216.226	-327.657	-28.3523
1196	-328.346	-243.646	-387.192	-530.675	-734.255	-656.817	-215.209	-326.405	-28.1833
1197	-330.537	-242.957	-387.442	-536.434	-734.068	-659.384	-217.071	-327.657	-28.2584
1198	-328.909	-242.895	-389.508	-532.114	-734.568	-657.38	-216.884	-331.163	-28.3586
1199	-329.41	-242.707	-390.885	-531.05	-733.754	-658.632	-216.727	-327.094	-28.3711
1200	-329.41	-242.206	-392.387	-532.615	-736.697	-663.578	-216.805	-326.28	-27.983
1201	-328.346	-243.583	-396.018	-531.676	-734.944	-670.402	-217.463	-325.717	-28.0769
1202	-328.972	-241.768	-392.888	-536.309	-733.88	-665.331	-217.713	-325.404	-28.1708
1203	-329.097	-241.517	-391.699	-531.551	-735.445	-660.761	-216.07	-325.842	-28.0894
1204	-329.097	-241.204	-387.442	-530.174	-733.817	-662.451	-216.743	-328.409	-28.3774
1205	-329.222	-240.265	-390.071	-530.299	-735.257	-660.135	-217.306	-327.031	-28.2208
1206	-329.911	-242.018	-388.318	-532.052	-732.502	-661.7	-216.868	-328.283	-28.0518
1207	-328.909	-241.768	-387.254	-531.676	-735.507	-660.385	-218.292	-330.349	-28.1082
1208	-330.85	-241.142	-389.383	-533.241	-734.944	-660.573	-215.819	-330.161	-28.3273
1209	-329.097	-241.455	-391.198	-532.678	-733.754	-659.509	-215.819	-329.661	-28.1958
1210	-329.723	-243.082	-388.631	-533.304	-734.506	-658.006	-216.336	-326.217	-28.3335
1211	-329.16	-242.582	-389.32	-536.872	-732.064	-656.754	-216.602	-327.282	-28.2834
1212	-329.848	-242.081	-390.009	-533.053	-736.259	-659.133	-216.696	-328.095	-29.1035
1213	-328.221	-243.27	-389.696	-534.118	-732.565	-661.575	-215.913	-328.221	-28.6591
1214	-329.222	-242.582	-392.575	-534.368	-733.629	-660.135	-218.057	-327.657	-28.8531
1215	-329.661	-244.71	-391.198	-534.055	-734.443	-660.197	-218.464	-326.343	-28.6528
1216	-330.287	-242.957	-388.819	-535.558	-734.38	-661.074	-217.635	-327.094	-28.2647
1217	-330.036	-240.891	-394.265	-532.928	-736.008	-662.013	-217.682	-326.906	-28.4462
1218	-329.848	-242.394	-401.026	-534.619	-736.759	-660.323	-219.841	-326.343	-28.3147
1219	-328.534	-242.769	-393.013	-537.436	-735.257	-661.387	-217.04	-325.779	-31.1631
1220	-330.161	-241.768	-392.325	-533.241	-733.379	-661.575	-215.71	-325.654	-31.2382
1221	-327.407	-243.395	-395.142	-535.119	-734.944	-661.199	-217.369	-328.659	-31.4261
1222	-329.097	-242.895	-391.699	-535.307	-734.318	-660.01	-215.381	-328.158	-28.4149
1223	-329.097	-241.956	-392.387	-534.619	-735.257	-661.888	-215.819	-327.97	-28.2271
1224	-329.598	-242.394	-394.203	-536.935	-736.259	-661.512	-215.225	-327.156	-28.5213
1225	-330.913	-242.769	-393.139	-534.305	-734.881	-661.011	-213.534	-328.596	-28.5965
1226	-330.224	-243.646	-394.453	-536.121	-733.692	-666.019	-215.491	-329.16	-28.7404
1227	-330.537	-242.456	-391.887	-534.118	-735.007	-666.395	-214.113	-329.16	-28.3398
1228	-330.537	-242.143	-393.577	-533.617	-734.944	-667.397	-215.397	-328.346	-28.0956
1229	-330.787	-243.708	-394.704	-532.49	-734.944	-665.644	-216.07	-327.469	-28.1332
1230	-330.287	-243.583	-397.521	-541.254	-736.071	-665.08	-216.023	-327.031	-28.2834
1231	-331.288	-243.02	-394.015	-537.436	-736.446	-663.077	-215.506	-325.591	-28.5714
1232	-330.099	-243.145	-394.015	-534.806	-734.255	-664.392	-218.902	-325.717	-29.0034
1233	-331.351	-245.273	-395.643	-532.678	-735.194	-662.389	-215.632	-323.651	-28.7905
1234	-329.598	-243.708	-394.954	-531.551	-735.758	-663.328	-215.491	-328.471	-29.7358
1235	-329.348	-244.773	-396.144	-536.246	-736.509	-663.954	-216.68	-325.529	-28.9533
1236	-331.163	-243.145	-393.827	-533.742	-736.634	-664.517	-217.76	-326.092	-29.2225
1237	-331.852	-242.394	-397.333	-534.806	-737.698	-665.143	-216.884	-326.781	-29.3915
1238	-334.23	-242.832	-396.081	-533.492	-738.074	-664.329	-213.159	-327.782	-28.9595
1239	-329.786	-242.456	-396.144	-534.806	-740.829	-670.777	-218.824	-323.839	-28.2834
1240	-330.725	-242.582	-397.646	-537.373	-741.893	-665.268	-215.788	-325.404	-28.9032
1241	-332.039	-242.519	-398.084	-533.366	-737.448	-665.456	-218.856	-326.843	-28.3022
1242	-330.787	-243.27	-398.084	-534.055	-738.825	-664.079	-217.604	-327.97	-29.0597
1243	-330.975	-242.895	-397.834	-536.622	-739.076	-664.58	-219.262	-328.283	-29.9236
1244	-330.099	-241.956	-399.649	-536.81	-738.7	-666.207	-219.482	-325.717	-29.6795
1245	-330.099	-242.269	-397.396	-534.869	-738.888	-664.204	-219.435	-326.656	-30.4244
1246	-330.099	-242.832	-398.898	-536.622	-736.759	-664.079	-217.666	-327.094	-30.6122
1247	-330.537	-243.583	-398.46	-536.684	-739.639	-662.889	-218.37	-324.715	-28.9721
1248	-331.288	-243.959	-398.397	-539.251	-738.137	-670.464	-218.167	-327.97	-28.922
1249	-331.476	-243.834	-398.648	-536.684	-738.011	-672.092	-216.273	-325.028	-29.9612
1250	-331.664	-244.773	-400.213	-536.872	-735.883	-663.265	-215.006	-326.656	-29.7734
1251	-332.29	-244.522	-400.901	-537.686	-743.02	-665.08	-216.758	-329.035	-32.628
1252	-331.977	-243.458	-400.588	-536.497	-740.14	-664.016	-217.212	-329.285	-28.8406
1253	-331.413	-243.02	-402.091	-535.37	-738.7	-663.015	-217.901	-326.405	-29.8923
1254	-329.786	-243.458	-399.774	-534.994	-740.641	-665.519	-217.197	-327.219	-29.0534
1255	-330.161	-244.522	-400.087	-536.184	-740.829	-663.828	-217.228	-328.409	-28.9095
1256	-330.6	-244.585	-399.837	-538.249	-740.829	-664.079	-217.259	-328.033	-28.6278
1257	-331.914	-244.397	-399.962	-534.994	-739.326	-667.021	-216.571	-326.656	-28.9595
1258	-332.165	-243.02	-401.089	-537.749	-740.077	-664.83	-216.884	-326.53	-28.5464
1259	-331.726	-243.082	-402.028	-538.562	-739.889	-665.331	-217.165	-329.848	-28.4149
1260	-333.542	-243.145	-402.529	-535.683	-742.894	-663.891	-216.32	-328.909	-28.634
1261	-333.104	-241.768	-400.901	-536.684	-747.965	-664.329	-215.146	-327.344	-28.2584
1262	-333.229	-243.145	-400.776	-535.87	-742.957	-666.958	-217.369	-327.532	-28.152
1263	-332.478	-242.707	-402.779	-538.813	-741.705	-665.581	-216.774	-326.781	-28.0581
1264	-333.855	-244.522	-402.466	-540.253	-740.328	-665.456	-217.181	-327.344	-28.177
1265	-332.853	-242.957	-403.656	-539.627	-740.578	-664.58	-216.43	-329.348	-28.2083
1266	-333.229	-242.582	-404.407	-538.437	-740.453	-665.268	-216.602	-328.095	-28.9971
1267	-332.165	-243.771	-405.534	-538.062	-741.705	-664.893	-216.571	-330.099	-30.2992
1268	-332.603	-244.773	-402.905	-536.997	-741.079	-663.14	-217.901	-328.534	-29.0284
1269	-332.603	-243.208	-402.028	-536.872	-741.329	-662.326	-216.946	-329.661	-33.2791
1270	-332.728	-244.147	-402.842	-536.121	-741.768	-664.204	-217.51	-328.659	-29.0096
1271	-332.102	-242.957	-402.279	-538.875	-744.334	-663.766	-217.134	-328.033	-28.8469
1272	-330.85	-245.023	-402.341	-537.31	-742.206	-665.331	-217.275	-328.033	-28.6403
1273	-332.791	-243.959	-405.096	-539.627	-742.581	-663.766	-215.522	-328.596	-28.7342
1274	-331.726	-243.27	-403.969	-539.501	-740.703	-665.832	-215.397	-328.972	-28.4525
1275	-332.478	-244.397	-405.409	-538.249	-742.206	-666.145	-216.117	-326.593	-28.6027
1276	-331.977	-244.084	-404.845	-537.248	-742.268	-666.52	-218.402	-327.344	-29.1474
1277	-332.853	-245.211	-405.471	-539.94	-744.272	-664.955	-216.085	-326.405	-29.2726
1278	-332.978	-244.272	-405.847	-540.879	-743.395	-665.581	-217.51	-328.409	-28.5088
1279	-332.791	-244.46	-404.783	-538.124	-745.962	-666.583	-216.43	-327.845	-29.4666
1280	-331.852	-244.71	-405.158	-538.875	-741.83	-666.583	-221.047	-327.344	-29.1912
1281	-332.352	-243.521	-405.972	-538.625	-744.522	-665.706	-216.618	-327.469	-29.3352
1282	-332.853	-244.71	-407.412	-538.187	-746.963	-667.146	-218.214	-328.158	-29.2788
1283	-330.975	-243.521	-404.783	-541.004	-745.711	-667.334	-217.525	-329.535	-29.3915
1284	-331.288	-244.084	-406.41	-542.381	-742.08	-667.146	-218.167	-328.784	-29.573
1285	-332.54	-244.96	-407.787	-539.439	-744.021	-672.655	-222.017	-327.532	-29.886
1286	-332.352	-243.896	-406.285	-541.254	-745.899	-668.273	-217.024	-327.657	-28.49
1287	-333.291	-244.021	-407.287	-540.127	-745.711	-669.15	-216.852	-328.722	-28.6152
1288	-332.227	-243.834	-407.036	-539.564	-745.023	-668.711	-215.788	-332.853	-28.6278
1289	-333.291	-243.834	-406.16	-539.752	-748.841	-670.276	-220.452	-328.909	-29.0534
1290	-331.726	-243.583	-406.911	-540.503	-748.841	-667.459	-215.663	-327.156	-28.6841
1291	-332.352	-242.143	-406.723	-537.686	-746.776	-667.71	-221.97	-327.219	-29.2037
1292	-332.102	-243.27	-407.537	-538.75	-750.344	-668.649	-218.949	-329.348	-29.2726
1293	-332.102	-243.145	-406.598	-538.688	-745.398	-669.65	-216.336	-330.662	-28.5714
1294	-332.478	-244.46	-407.349	-542.506	-749.468	-670.902	-216.242	-330.412	-29.3727
1295	-331.852	-244.397	-408.664	-540.628	-748.841	-669.337	-214.207	-329.285	-29.3477
1296	-332.54	-244.334	-408.226	-540.065	-746.776	-669.963	-215.694	-328.784	-28.6152
1297	-332.665	-244.147	-410.229	-538.437	-746.776	-670.652	-215.647	-329.974	-28.8719
1298	-331.914	-244.835	-408.476	-539.564	-747.214	-669.901	-216.07	-326.656	-28.2208
1299	-331.288	-244.71	-410.479	-542.193	-748.529	-672.968	-216.539	-327.156	-28.2584
1300	-332.478	-245.086	-409.665	-538.875	-745.837	-670.589	-216.821	-326.53	-28.296
1301	-333.667	-245.273	-409.979	-541.755	-743.771	-668.649	-216.195	-331.1	-28.4713
1302	-331.852	-244.147	-410.98	-540.503	-748.591	-671.716	-215.35	-327.72	-28.4274
1303	-332.916	-244.71	-410.98	-540.378	-746.212	-671.278	-215.131	-330.224	-28.4274
1304	-333.291	-244.898	-411.293	-540.44	-745.962	-671.779	-214.708	-326.969	-28.7091
1305	-331.852	-246.087	-410.479	-541.505	-745.211	-671.841	-216.618	-329.848	-29.1348
1306	-332.102	-244.71	-410.792	-541.38	-745.899	-673.594	-216.555	-328.283	-29.6169
1307	-332.54	-244.084	-409.54	-538.249	-746.838	-672.092	-215.428	-328.659	-30.0739
1308	-332.916	-243.333	-411.919	-541.692	-748.153	-671.466	-216.477	-328.534	-30.3493
1309	-334.543	-244.46	-410.98	-541.317	-745.211	-672.342	-215.898	-326.092	-29.1787
1310	-334.168	-244.272	-411.043	-541.066	-746.963	-670.589	-216.023	-326.781	-29.2538
1311	-333.354	-245.837	-409.478	-542.256	-745.899	-670.527	-215.397	-329.222	-29.0785
1312	-334.794	-245.399	-410.73	-542.757	-747.589	-671.466	-215.225	-329.348	-29.573
1313	-333.604	-245.586	-409.165	-537.749	-748.841	-670.151	-216.085	-327.344	-29.5292
1314	-333.229	-245.774	-411.293	-541.505	-750.344	-669.65	-217.995	-329.598	-29.7734
1315	-333.792	-244.898	-411.544	-537.999	-747.151	-670.527	-219.45	-328.596	-29.1098
1316	-333.604	-246.964	-412.42	-542.631	-750.094	-669.525	-217.056	-328.471	-29.4103
1317	-334.543	-247.465	-411.982	-540.879	-748.654	-672.217	-218.057	-327.97	-29.2976
1318	-335.295	-245.837	-413.922	-541.192	-747.214	-672.593	-217.259	-327.908	-28.8907
1319	-335.608	-244.334	-412.796	-542.631	-749.28	-672.655	-219.309	-331.1	-30.0488
1320	-333.542	-245.899	-412.796	-539.877	-747.84	-671.153	-217.525	-328.784	-28.634
1321	-333.98	-244.522	-414.11	-541.192	-758.482	-672.029	-218.746	-329.723	-28.5589
1322	-333.041	-244.71	-414.799	-539.877	-757.731	-671.904	-215.553	-328.847	-28.609
1323	-332.29	-244.96	-413.547	-542.193	-759.546	-672.28	-216.195	-330.474	-28.2271
1324	-332.603	-245.899	-413.046	-542.569	-761.362	-672.029	-214.63	-328.534	-28.3586
1325	-332.978	-246.212	-415.863	-541.066	-764.116	-668.899	-215.694	-330.975	-28.8531
1326	-333.73	-244.773	-415.237	-541.692	-751.659	-670.715	-216.477	-329.16	-28.3836
1327	-331.914	-245.586	-414.736	-540.503	-752.973	-671.779	-216.383	-327.782	-28.4775
1328	-332.478	-246.463	-415.487	-542.068	-746.776	-675.159	-214.395	-326.405	-28.1895
1329	-330.725	-246.776	-415.362	-542.569	-748.529	-671.09	-216.164	-327.72	-29.4478
1330	-333.667	-246.338	-416.176	-541.692	-751.22	-671.466	-216.289	-328.847	-28.7404
1331	-332.039	-245.524	-416.865	-541.567	-749.906	-671.904	-217.4	-327.407	-29.6669
1332	-332.227	-245.837	-416.364	-540.566	-760.485	-670.214	-221.86	-327.219	-28.5276
1333	-334.856	-245.524	-416.239	-540.628	-750.156	-672.28	-215.679	-328.596	-28.7279
1334	-333.917	-245.148	-416.239	-542.068	-748.529	-672.342	-216.805	-328.722	-28.5213
1335	-333.417	-245.148	-416.239	-542.381	-750.281	-673.156	-216.132	-328.283	-28.033
1336	-333.104	-244.898	-414.799	-543.633	-747.84	-672.217	-218.308	-327.908	-28.5339
1337	-332.916	-243.583	-418.43	-542.256	-751.095	-671.341	-215.929	-328.221	-29.21
1338	-332.665	-244.522	-417.365	-541.066	-749.53	-672.655	-216.618	-326.217	-28.7091
1339	-333.354	-245.273	-418.179	-543.571	-759.046	-673.406	-216.085	-327.282	-28.008
1340	-332.665	-244.522	-418.805	-546.325	-749.342	-670.902	-215.725	-326.656	-28.7843
1341	-332.978	-245.148	-418.618	-545.198	-748.654	-673.219	-216.132	-327.72	-28.465
1342	-333.291	-245.837	-417.24	-544.259	-751.095	-674.345	-216.32	-328.534	-28.2021
1343	-334.418	-245.837	-417.616	-545.261	-748.278	-673.281	-217.776	-327.407	-28.4212
1344	-333.917	-244.71	-417.365	-545.01	-753.537	-672.28	-216.68	-327.657	-28.5151
1345	-333.98	-244.585	-417.866	-546.763	-752.097	-672.405	-216.79	-325.967	-28.753
1346	-332.54	-244.585	-418.054	-547.139	-748.153	-672.655	-220.248	-327.156	-28.7154
1347	-333.98	-245.023	-419.744	-545.574	-751.533	-673.719	-215.553	-327.344	-28.3335
1348	-332.165	-244.647	-419.494	-549.08	-748.403	-673.031	-215.319	-330.537	-28.1895
1349	-334.043	-244.147	-419.431	-544.635	-751.909	-672.843	-214.567	-329.035	-28.3273
1350	-333.417	-244.96	-419.87	-546.137	-752.347	-673.719	-214.395	-329.41	-28.2146
1351	-332.29	-244.46	-420.683	-543.195	-748.841	-673.532	-216.79	-328.972	-28.296
1352	-333.354	-245.649	-421.435	-548.579	-753.286	-674.158	-215.694	-328.033	-28.2083
1353	-333.417	-244.96	-420.746	-544.948	-752.785	-674.533	-215.099	-328.784	-28.3523
1354	-334.543	-244.898	-420.183	-545.323	-752.723	-674.658	-216.398	-327.657	-28.7843
1355	-335.107	-245.399	-418.367	-545.511	-753.161	-674.283	-218.887	-327.344	-28.1269
1356	-333.604	-245.086	-421.247	-546.137	-752.41	-672.467	-215.741	-327.72	-28.1019
1357	-332.728	-245.524	-421.81	-544.197	-753.724	-673.532	-215.256	-327.845	-29.116
1358	-334.168	-243.959	-421.873	-549.08	-750.907	-673.281	-215.052	-327.031	-28.177
1359	-332.853	-244.021	-420.12	-547.452	-751.784	-673.532	-216.711	-326.843	-28.5589
1360	-333.166	-244.585	-420.558	-545.261	-752.973	-675.159	-216.931	-328.033	-28.3961
1361	-334.23	-245.461	-421.247	-548.203	-753.098	-672.405	-216.774	-328.909	-28.3899
1362	-334.356	-245.023	-421.998	-548.641	-753.349	-674.033	-222.768	-328.534	-28.296
1363	-334.418	-243.708	-421.435	-543.758	-753.161	-674.658	-220.655	-329.723	-28.8531
1364	-332.352	-244.96	-421.56	-545.136	-751.408	-675.41	-218.402	-328.722	-28.4775
1365	-331.977	-245.273	-423.375	-545.073	-752.41	-674.533	-217.807	-328.784	-28.6528
1366	-332.916	-244.773	-421.184	-543.884	-750.031	-672.28	-217.197	-327.407	-28.1895
1367	-334.168	-244.898	-421.998	-544.948	-753.161	-674.721	-215.506	-330.349	-28.7154
1368	-333.917	-245.211	-422.311	-545.636	-753.411	-674.033	-216.179	-330.287	-27.9767
1369	-333.73	-245.273	-423.688	-544.384	-752.598	-672.342	-214.802	-329.473	-28.4274
1370	-334.794	-245.461	-424.377	-544.948	-752.347	-671.341	-215.569	-327.282	-28.6215
1371	-332.853	-245.712	-423.813	-544.384	-759.046	-671.591	-215.365	-330.287	-28.2021
1372	-333.855	-245.899	-425.379	-544.51	-756.354	-672.843	-215.24	-326.718	-28.1019
1373	-333.479	-245.837	-422.937	-545.762	-755.978	-671.716	-216.618	-327.72	-28.8156
1374	-334.606	-245.086	-424.064	-544.447	-754.726	-672.53	-214.974	-326.969	-28.3836
1375	-333.417	-245.336	-424.753	-545.073	-753.286	-673.156	-213.832	-329.035	-28.8531
1376	-333.98	-245.649	-423.688	-545.762	-757.668	-674.533	-215.522	-329.035	-28.4963
1377	-333.73	-246.212	-423.563	-545.323	-757.105	-673.594	-215.162	-328.534	-28.4525
1378	-333.855	-245.399	-424.064	-545.636	-755.915	-673.093	-215.741	-328.972	-28.8156
1379	-333.291	-243.896	-423.125	-546.137	-755.29	-675.284	-214.239	-326.906	-29.2413
1380	-334.481	-244.585	-425.191	-546.388	-756.855	-672.968	-214.473	-327.782	-28.9032
1381	-333.98	-244.334	-424.69	-548.453	-757.668	-673.281	-214.301	-328.659	-29.0973
1382	-334.356	-244.71	-423.688	-547.64	-758.983	-675.159	-215.068	-325.967	-29.4165
1383	-331.664	-244.021	-424.001	-546.388	-756.103	-674.972	-215.851	-328.534	-28.465
1384	-333.604	-245.399	-425.817	-545.824	-756.291	-673.219	-216.242	-328.283	-28.1895
1385	-334.168	-244.898	-426.944	-547.264	-759.484	-675.222	-214.693	-327.595	-28.6778
1386	-334.856	-245.461	-424.94	-547.827	-758.42	-674.033	-215.068	-328.909	-28.4713
1387	-333.542	-245.399	-425.754	-547.577	-758.357	-675.097	-213.988	-329.848	-28.1958
1388	-335.232	-244.898	-426.192	-547.702	-757.23	-674.158	-214.927	-327.908	-28.4587
1389	-334.293	-245.837	-426.38	-544.384	-757.606	-673.219	-214.505	-329.035	-28.3398
1390	-336.547	-244.585	-425.817	-547.89	-756.291	-672.53	-214.614	-330.287	-28.2897
1391	-335.608	-244.96	-424.815	-547.514	-755.29	-673.719	-215.35	-330.6	-28.4149
1392	-335.232	-243.771	-425.566	-547.827	-762.238	-673.406	-214.333	-329.598	-28.5151
1393	-335.796	-243.834	-426.255	-546.325	-763.115	-675.848	-215.538	-330.913	-28.4775
1394	-336.171	-242.582	-427.444	-547.014	-758.294	-674.846	-214.661	-330.85	-29.4854
1395	-335.169	-244.522	-425.879	-548.892	-758.858	-676.286	-214.646	-328.722	-28.4775
1396	-335.67	-244.334	-425.504	-545.949	-762.489	-676.537	-215.96	-327.156	-28.0456
1397	-334.23	-244.209	-428.07	-546.951	-758.545	-678.289	-216.68	-328.534	-28.2647
1398	-335.733	-244.147	-427.382	-547.514	-757.794	-677.476	-215.021	-328.095	-28.346
1399	-336.547	-245.774	-427.069	-547.577	-759.046	-676.85	-215.788	-328.722	-28.2083
1400	-335.357	-244.522	-426.756	-548.328	-755.79	-679.041	-216.398	-329.035	-28.0017
1401	-336.046	-245.399	-427.194	-545.887	-757.981	-677.225	-215.694	-329.41	-28.033
1402	-334.856	-244.46	-427.507	-547.89	-756.917	-679.541	-216.602	-327.782	-28.5464
1403	-336.359	-245.023	-425.504	-546.45	-756.541	-677.914	-216.445	-329.348	-28.1019
1404	-336.484	-245.586	-426.38	-546.325	-756.229	-675.785	-215.616	-331.163	-28.0956
1405	-334.669	-245.712	-426.505	-544.948	-756.291	-674.658	-215.459	-329.285	-29.1974
1406	-334.794	-245.649	-426.38	-547.014	-755.54	-676.161	-215.115	-326.593	-28.7279
1407	-333.479	-244.522	-428.07	-546.638	-755.728	-675.66	-216.711	-325.591	-28.0456
1408	-333.855	-245.399	-428.759	-547.014	-758.044	-677.163	-216.007	-329.285	-28.6966
1409	-335.044	-244.334	-426.38	-547.452	-758.107	-674.22	-216.993	-328.346	-28.2271
1410	-335.796	-244.46	-427.695	-544.823	-756.479	-677.413	-216.43	-328.221	-30.3493
1411	-335.295	-245.086	-426.881	-545.449	-758.795	-675.097	-215.96	-330.662	-28.9032
1412	-336.171	-246.4	-428.008	-545.762	-758.92	-675.159	-219.575	-329.285	-28.947
1413	-335.107	-245.461	-427.069	-545.887	-757.481	-675.66	-221.062	-329.285	-28.6152
1414	-335.545	-246.025	-428.258	-547.452	-757.481	-677.225	-218.668	-327.532	-30.4682
1415	-336.359	-246.525	-429.197	-547.953	-757.543	-676.286	-224.192	-331.163	-29.2162
1416	-334.731	-244.96	-427.069	-546.2	-758.607	-676.286	-224.239	-328.847	-29.7734
1417	-334.606	-246.212	-428.133	-546.2	-756.479	-675.598	-217.995	-327.72	-30.0739
1418	-333.417	-245.461	-429.573	-546.888	-759.734	-677.789	-221.109	-328.158	-29.0722
1419	-333.73	-245.586	-429.009	-546.388	-758.232	-676.787	-215.757	-328.033	-29.1286
1420	-335.858	-245.023	-429.761	-547.827	-755.477	-675.848	-214.959	-328.847	-29.6669
1421	-334.418	-244.397	-430.199	-548.328	-757.543	-677.35	-217.431	-329.035	-29.4791
1422	-334.168	-245.524	-429.26	-545.887	-757.042	-676.411	-221.626	-327.595	-28.4838
1423	-332.603	-245.837	-429.948	-547.327	-755.29	-677.538	-217.901	-327.469	-30.8689
1424	-333.855	-245.712	-430.387	-543.946	-757.481	-675.347	-216.774	-329.222	-28.6778
1425	-333.792	-244.898	-431.952	-547.076	-758.044	-678.728	-216.539	-329.661	-29.4979
1426	-334.293	-245.399	-429.385	-546.826	-761.049	-678.164	-215.522	-328.409	-29.3978
1427	-332.478	-245.962	-430.637	-546.701	-754.288	-679.729	-219.231	-328.784	-29.692
1428	-331.914	-245.336	-430.199	-547.577	-757.23	-677.538	-224.85	-329.035	-28.8594
1429	-334.105	-245.712	-429.886	-547.765	-758.482	-677.789	-217.494	-327.595	-29.2976
1430	-333.792	-245.586	-429.761	-547.014	-759.797	-676.724	-216.618	-327.407	-32.3526
1431	-334.543	-246.15	-429.26	-547.577	-757.481	-678.54	-218.668	-329.598	-28.7592
1432	-334.669	-244.835	-430.825	-545.949	-761.612	-678.978	-223.003	-328.784	-29.717
1433	-336.046	-244.397	-431.764	-546.388	-759.359	-676.349	-215.663	-329.097	-30.6686
1434	-336.234	-244.96	-430.7	-548.892	-758.357	-678.602	-214.489	-330.537	-30.7938
1435	-335.044	-246.087	-432.327	-547.577	-760.485	-680.606	-215.162	-328.847	-28.6841
1436	-335.733	-246.4	-430.512	-548.078	-759.859	-679.291	-215.898	-329.097	-30.6874
1437	-336.359	-245.023	-432.077	-547.201	-758.67	-679.166	-217.291	-328.283	-30.6874
1438	-335.733	-245.023	-433.141	-546.45	-760.11	-679.479	-216.101	-329.974	-29.7045
1439	-336.797	-245.586	-432.953	-547.702	-758.733	-678.102	-217.447	-328.722	-30.0676
1440	-347.252	-246.025	-430.762	-546.638	-757.856	-679.541	-217.979	-331.1	-29.6669
1441	-336.359	-245.086	-431.201	-547.014	-760.235	-678.915	-216.445	-329.723	-30.3556
1442	-340.553	-244.773	-430.825	-549.58	-761.925	-678.54	-219.982	-328.471	-28.6778
1443	-345.687	-245.899	-432.953	-548.015	-758.232	-678.853	-221.657	-329.723	-31.2195
1444	-338.425	-245.899	-432.766	-547.014	-760.423	-677.225	-221.657	-328.659	-30.6874
1445	-339.677	-244.96	-433.579	-548.015	-760.047	-678.665	-219.748	-327.908	-29.5605
1446	-342.932	-244.71	-433.079	-547.452	-760.298	-677.476	-218.026	-327.407	-30.5121
1447	-338.55	-243.145	-433.642	-547.014	-761.362	-679.291	-216.586	-327.344	-29.1661
1448	-334.606	-244.397	-434.143	-548.516	-763.929	-678.978	-218.73	-324.903	-28.7029
1449	-336.296	-244.397	-433.83	-547.264	-761.299	-677.1	-218.464	-327.532	-28.5589
1450	-335.983	-245.712	-433.579	-549.33	-760.047	-678.227	-218.355	-327.031	-30.1365
1451	-336.046	-244.647	-433.892	-550.645	-760.36	-678.415	-216.946	-325.967	-29.4103
1452	-334.356	-245.774	-431.764	-546.012	-757.668	-677.663	-223.551	-329.348	-29.7608
1453	-336.046	-245.899	-434.393	-548.078	-759.296	-679.166	-216.273	-328.847	-30.9065
1454	-335.67	-245.524	-433.266	-546.575	-761.487	-678.164	-216.273	-327.908	-28.8969
1455	-333.917	-245.649	-434.581	-547.577	-760.673	-679.041	-217.306	-328.784	-29.5543
1456	-333.73	-245.211	-434.268	-547.89	-766.495	-680.105	-216.32	-329.41	-30.9503
1457	-335.67	-245.774	-433.141	-549.205	-769.625	-678.853	-216.211	-329.848	-30.5684
1458	-335.169	-245.273	-435.082	-548.391	-759.421	-679.729	-220.014	-328.534	-29.6669
1459	-335.169	-244.71	-434.018	-550.832	-761.737	-680.167	-217.228	-328.722	-30.9691
1460	-335.858	-245.023	-432.64	-547.953	-767.81	-680.418	-216.571	-330.537	-29.2851
1461	-333.417	-243.458	-433.329	-546.701	-766.37	-679.541	-217.228	-332.54	-29.5668
1462	-334.731	-243.333	-434.143	-548.766	-763.365	-679.541	-224.239	-330.161	-32.0646
1463	-334.105	-245.712	-435.27	-550.144	-763.678	-680.105	-217.181	-332.352	-33.3229
1464	-335.232	-244.96	-433.579	-548.516	-763.24	-680.355	-216.821	-330.787	-30.606
1465	-335.044	-244.647	-435.395	-548.14	-764.304	-679.854	-220.452	-332.728	-28.7404
1466	-335.42	-244.647	-433.705	-547.514	-772.255	-681.106	-220.937	-327.094	-29.4103
1467	-334.982	-244.209	-435.144	-545.887	-762.614	-678.164	-216.179	-328.033	-28.7404
1468	-336.922	-243.646	-433.642	-546.075	-761.988	-679.291	-216.555	-330.036	-28.5777
1469	-336.046	-245.774	-433.141	-547.64	-764.116	-680.167	-216.571	-328.972	-28.4149
1470	-337.235	-244.522	-434.08	-548.766	-763.616	-681.294	-215.663	-329.786	-28.0017
1471	-338.112	-244.209	-434.581	-549.643	-761.737	-681.232	-216.884	-328.784	-28.8156
1472	-337.361	-244.96	-434.581	-549.392	-760.611	-679.854	-220.468	-328.158	-28.2897
1473	-336.108	-245.148	-434.268	-549.518	-759.108	-678.915	-216.492	-328.722	-30.3117
1474	-335.545	-245.586	-433.141	-551.145	-765.118	-679.416	-216.774	-328.283	-30.0801
1475	-334.543	-245.586	-433.579	-550.081	-761.925	-681.419	-216.758	-329.16	-30.6498
1476	-335.295	-244.021	-434.08	-551.145	-763.24	-680.293	-217.353	-327.031	-28.1958
1477	-335.169	-245.148	-433.016	-549.956	-764.179	-680.48	-216.305	-328.972	-30.318
1478	-335.545	-245.712	-433.517	-551.521	-763.803	-681.983	-216.414	-327.031	-30.6936
1479	-333.667	-246.4	-434.581	-549.518	-765.744	-682.171	-215.365	-331.789	-29.8422
1480	-335.608	-245.336	-435.395	-549.392	-764.054	-680.293	-215.553	-328.784	-32.0771
1481	-334.919	-245.586	-433.705	-550.895	-761.362	-678.102	-217.259	-327.031	-30.6185
1482	-336.296	-246.212	-435.082	-551.208	-761.362	-680.23	-220.452	-326.03	-29.2976
1483	-336.609	-246.15	-434.143	-548.704	-762.739	-678.665	-222.048	-326.906	-28.609
1484	-336.609	-245.712	-435.082	-548.641	-763.803	-680.167	-217.275	-327.094	-28.5965
1485	-337.361	-246.15	-436.209	-548.579	-762.739	-679.917	-217.118	-327.72	-28.2834
1486	-335.67	-246.525	-434.518	-550.206	-765.118	-680.167	-218.683	-327.031	-28.2897
1487	-335.107	-246.4	-436.209	-547.953	-764.555	-680.418	-217.65	-328.409	-28.0643
1488	-334.731	-245.399	-436.522	-547.953	-762.864	-678.665	-218.856	-327.031	-28.8782
1489	-335.169	-246.087	-435.708	-552.335	-765.118	-678.54	-216.711	-327.532	-29.7421
1490	-335.858	-246.212	-435.27	-551.271	-766.057	-679.103	-217.431	-327.407	-28.5026
1491	-335.921	-245.399	-435.457	-549.142	-760.798	-678.853	-217.494	-328.409	-28.634
1492	-334.794	-246.275	-437.148	-551.709	-761.55	-679.103	-217.04	-326.656	-28.296
1493	-335.232	-247.465	-436.522	-550.144	-760.798	-678.853	-218.449	-326.593	-28.7592
1494	-335.796	-246.964	-436.835	-549.267	-762.426	-678.79	-215.444	-327.657	-28.2271
1495	-334.606	-247.465	-434.957	-549.392	-761.424	-678.728	-217.666	-327.031	-29.1098
1496	-335.733	-246.463	-437.022	-550.895	-762.864	-679.416	-217.901	-329.41	-28.5213
1497	-335.107	-245.899	-437.586	-550.206	-760.36	-680.418	-218.292	-329.974	-28.6716
1498	-335.295	-245.586	-436.835	-550.645	-762.802	-682.609	-223.472	-328.283	-29.091
1499	-335.295	-246.4	-438.337	-550.582	-762.05	-680.355	-222.439	-327.97	-28.9157
1500	-335.357	-246.651	-437.461	-549.017	-764.116	-680.856	-218.918	-328.283	-28.6966
1501	-334.23	-246.212	-437.085	-547.514	-762.238	-680.293	-217.666	-327.845	-28.6152
1502	-334.168	-247.339	-437.899	-550.77	-763.49	-679.792	-218.073	-326.969	-28.6591
1503	-335.107	-246.776	-436.396	-549.33	-763.929	-679.541	-218.762	-326.217	-28.1582
1504	-336.171	-247.402	-436.835	-548.892	-763.428	-681.482	-218.057	-326.343	-28.3961
1505	-335.545	-245.086	-436.459	-549.08	-766.996	-679.854	-217.885	-325.842	-32.0896
1506	-335.232	-245.899	-435.833	-548.14	-763.052	-679.792	-218.183	-326.28	-28.6966
1507	-333.417	-246.15	-437.774	-549.831	-766.182	-678.79	-217.87	-325.529	-28.2584
1508	-335.357	-246.15	-437.022	-551.083	-762.864	-681.357	-223.034	-325.904	-28.7905
1509	-335.858	-245.899	-439.339	-552.523	-762.176	-680.23	-218.636	-325.967	-28.2208
1510	-337.235	-245.899	-439.151	-552.272	-766.245	-679.166	-220.108	-325.779	-28.5213
1511	-335.608	-245.774	-440.904	-552.147	-763.302	-678.289	-220.921	-327.782	-29.091
1512	-337.799	-246.901	-440.278	-550.958	-763.616	-680.418	-221.876	-327.908	-29.2663
1513	-337.861	-247.715	-438.212	-554.025	-763.428	-680.48	-218.605	-327.219	-29.8673
1514	-337.924	-246.651	-438.212	-551.521	-767.059	-681.983	-218.824	-325.654	-27.864
1515	-336.359	-246.087	-439.151	-552.335	-763.49	-679.854	-222.549	-327.219	-28.2146
1516	-335.044	-244.71	-439.714	-551.145	-762.99	-680.668	-219.309	-327.469	-28.2709
1517	-336.547	-245.712	-441.029	-552.648	-766.558	-681.419	-223.3	-327.532	-27.9955
1518	-336.234	-245.712	-441.217	-551.771	-761.863	-680.793	-218.386	-327.407	-28.1144
1519	-335.545	-246.4	-438.525	-554.526	-768.874	-681.858	-221.986	-327.845	-28.5464
1520	-334.669	-245.086	-439.464	-551.834	-765.807	-681.67	-219.169	-328.283	-28.7592
1521	-338.112	-244.773	-440.716	-552.898	-764.054	-681.106	-224.787	-330.224	-28.1395
1522	-336.422	-247.026	-439.965	-551.646	-765.994	-681.733	-217.118	-329.285	-29.1661
1523	-334.856	-245.086	-439.902	-554.714	-763.302	-682.985	-216.821	-327.72	-28.2334
1524	-334.168	-246.025	-439.714	-553.775	-764.429	-680.23	-220.014	-328.596	-28.2271
1525	-335.608	-245.712	-436.772	-552.397	-765.869	-680.731	-223.645	-328.095	-28.3961
1526	-335.608	-246.15	-439.088	-555.34	-764.367	-680.105	-218.042	-329.786	-28.0706
1527	-334.105	-246.901	-440.528	-566.796	-764.116	-680.606	-218.793	-327.782	-28.1019
1528	-335.67	-246.463	-440.09	-553.274	-764.555	-682.609	-220.561	-327.219	-28.2271
1529	-335.858	-246.15	-440.215	-552.585	-766.996	-681.67	-217.228	-328.221	-28.008
1530	-335.921	-247.151	-440.153	-552.961	-768.498	-681.545	-217.478	-328.033	-28.7404
1531	-334.919	-247.778	-440.528	-551.208	-767.434	-681.294	-219.654	-328.346	-28.5276
1532	-334.669	-246.839	-441.905	-552.084	-769.813	-680.418	-217.854	-327.657	-29.2413
1533	-336.108	-246.4	-439.84	-551.959	-765.494	-681.106	-218.605	-329.598	-28.9157
1534	-335.733	-246.15	-440.841	-552.46	-770.251	-680.48	-220.906	-327.782	-29.5981
1535	-335.044	-246.901	-441.342	-552.397	-780.518	-681.294	-217.713	-329.285	-28.3711
1536	-338.425	-247.214	-439.965	-553.962	-767.872	-681.67	-217.838	-328.033	-28.1082
1537	-337.298	-245.962	-440.904	-551.959	-767.559	-682.233	-218.918	-329.035	-28.2208
1538	-335.169	-247.214	-439.714	-552.961	-770.439	-682.734	-218.355	-328.972	-29.1661
1539	-332.978	-246.212	-440.215	-553.837	-767.246	-681.67	-219.763	-328.784	-28.7154
1540	-335.232	-245.962	-440.716	-551.897	-767.935	-682.484	-217.948	-328.784	-29.0284
1541	-337.11	-247.214	-440.966	-553.086	-769.625	-681.482	-217.963	-327.282	-28.2146
1542	-333.479	-245.273	-440.403	-553.336	-767.935	-681.607	-218.902	-331.539	-28.3899
1543	-333.667	-246.651	-440.716	-553.399	-766.871	-681.294	-219.372	-328.847	-28.2208
1544	-335.295	-246.776	-440.027	-551.208	-767.747	-681.607	-217.604	-327.845	-28.5714
1545	-335.608	-245.774	-441.718	-552.773	-766.808	-681.232	-218.276	-330.224	-28.2521
1546	-336.547	-245.524	-440.09	-553.086	-770.001	-680.981	-219.262	-329.535	-27.983
1547	-334.982	-244.71	-440.09	-555.152	-768.624	-682.734	-217.885	-330.85	-28.6716
1548	-337.235	-244.522	-441.968	-552.773	-768.624	-683.736	-217.682	-329.661	-28.2208
1549	-337.736	-244.647	-438.901	-549.768	-767.747	-682.233	-217.604	-328.033	-28.1645
1550	-333.417	-246.15	-439.777	-555.59	-768.874	-682.108	-217.744	-328.346	-28.609
1551	-334.606	-245.962	-440.215	-552.084	-765.681	-680.919	-218.48	-327.595	-28.1457
1552	-335.232	-246.651	-439.214	-554.901	-766.558	-681.357	-218.292	-329.348	-28.5088
1553	-335.545	-246.901	-438.462	-550.645	-769.062	-683.736	-217.353	-327.156	-28.7655
1554	-335.545	-246.087	-440.027	-554.401	-767.872	-682.421	-217.384	-327.782	-28.7091
1555	-334.669	-246.087	-439.965	-554.776	-767.872	-681.545	-217.306	-327.595	-28.5526
1556	-333.855	-245.899	-440.153	-551.897	-770.314	-683.298	-216.993	-328.534	-29.0159
1557	-335.796	-246.275	-440.716	-550.144	-765.055	-684.424	-217.666	-332.29	-28.7342
1558	-334.23	-244.96	-439.902	-549.518	-768.123	-683.611	-217.948	-331.977	-29.116
1559	-334.356	-246.275	-441.092	-551.646	-767.685	-683.172	-218.12	-330.913	-29.5543
1560	-335.295	-244.147	-441.718	-552.585	-764.742	-683.172	-220.295	-330.036	-29.0722
1561	-334.418	-245.774	-440.779	-549.706	-767.559	-683.798	-217.713	-329.222	-29.2538
1562	-335.733	-245.273	-439.84	-551.333	-766.996	-682.484	-217.697	-328.095	-28.9282
1563	-336.484	-245.837	-440.779	-551.709	-767.121	-682.358	-222.095	-327.532	-28.6966
1564	-334.543	-247.778	-440.34	-551.208	-769.375	-681.169	-218.762	-327.845	-28.3022
1565	-334.043	-246.588	-441.843	-551.458	-767.622	-681.983	-217.917	-329.661	-29.8047
1566	-336.234	-246.839	-443.47	-550.895	-771.128	-682.296	-217.635	-328.158	-29.1974
1567	-335.545	-246.713	-443.22	-552.397	-765.556	-682.358	-217.15	-328.847	-29.4478
1568	-336.547	-245.712	-443.47	-552.21	-764.054	-681.67	-217.776	-330.913	-29.3164
1569	-336.296	-245.586	-442.469	-550.582	-766.933	-680.418	-220.953	-331.351	-29.379
1570	-334.418	-246.212	-441.843	-556.905	-766.307	-680.105	-217.713	-329.723	-29.2726
1571	-335.044	-246.525	-442.281	-554.15	-764.241	-680.105	-225.272	-329.16	-29.2037
1572	-335.921	-245.336	-442.594	-557.155	-765.994	-680.23	-217.463	-328.095	-30.0363
1573	-336.609	-247.151	-442.093	-555.089	-766.433	-680.48	-217.838	-327.657	-30.0363
1574	-334.794	-246.901	-442.844	-555.402	-765.681	-680.606	-218.042	-327.72	-31.1694
1575	-334.856	-245.774	-442.719	-553.587	-767.497	-682.546	-219.466	-325.529	-29.4353
1576	-335.67	-246.4	-442.782	-555.34	-766.996	-680.48	-217.557	-328.534	-30.1365
1577	-334.982	-247.402	-442.907	-553.274	-766.307	-680.856	-217.604	-328.534	-29.9612
1578	-333.855	-245.461	-445.536	-553.336	-767.434	-682.171	-218.856	-327.532	-29.3039
1579	-334.356	-246.776	-444.535	-552.147	-767.559	-680.981	-218.308	-329.097	-29.6356
1580	-334.543	-245.712	-443.283	-553.649	-768.874	-682.045	-218.308	-328.534	-29.1912
1581	-335.42	-245.148	-445.411	-554.213	-764.742	-682.108	-217.337	-327.595	-30.4369
1582	-333.917	-245.649	-445.223	-553.587	-765.681	-682.609	-218.151	-328.471	-30.1552
1583	-334.418	-245.712	-443.533	-552.335	-768.561	-680.48	-216.492	-327.97	-31.6765
1584	-334.543	-245.399	-444.034	-554.964	-766.37	-681.482	-217.729	-329.598	-30.5246
1585	-336.296	-246.651	-445.474	-552.523	-770.314	-683.298	-216.445	-329.974	-29.4478
1586	-337.048	-246.275	-445.286	-550.582	-769.062	-681.67	-217.604	-327.845	-30.1865
1587	-334.856	-245.211	-444.284	-551.521	-766.62	-681.482	-217.306	-327.657	-30.0175
1588	-334.168	-245.962	-446.413	-552.46	-767.434	-680.105	-216.179	-327.782	-29.3727
1589	-334.669	-245.586	-444.91	-555.089	-766.996	-681.357	-218.824	-326.405	-30.5308
1590	-335.42	-245.649	-443.408	-552.147	-766.433	-682.797	-218.527	-326.03	-30.293
1591	-335.232	-245.148	-445.411	-554.776	-766.495	-681.357	-218.12	-327.219	-30.5183
1592	-336.922	-244.773	-444.284	-554.776	-766.558	-680.606	-216.884	-327.97	-29.4917
1593	-337.235	-245.524	-444.284	-554.463	-767.059	-679.917	-218.245	-329.16	-28.8719
1594	-336.484	-246.4	-445.849	-553.524	-767.935	-680.731	-219.45	-327.908	-29.4228
1595	-336.484	-246.025	-446.851	-555.152	-768.06	-681.294	-217.588	-329.16	-32.4778
1596	-334.856	-246.651	-446.914	-551.208	-767.998	-679.479	-217.322	-328.095	-29.1849
1597	-334.731	-245.086	-444.597	-554.964	-766.933	-683.235	-218.48	-328.784	-29.2663
1598	-333.917	-244.272	-445.474	-555.402	-768.624	-680.355	-218.527	-327.219	-30.1865
1599	-335.983	-246.025	-446.788	-554.588	-767.747	-682.734	-218.934	-325.278	-29.2162
1600	-335.169	-245.211	-447.289	-553.274	-767.935	-682.108	-218.042	-326.53	-30.7875
1601	-336.609	-246.025	-444.785	-550.707	-768.686	-681.858	-217.995	-329.097	-29.404
1602	-335.858	-246.15	-446.35	-552.961	-767.559	-680.293	-218.652	-328.722	-29.692
1603	-335.733	-246.525	-446.162	-551.709	-767.559	-683.548	-217.228	-329.598	-30.2241
1604	-334.731	-246.087	-444.722	-553.149	-768.811	-682.358	-216.711	-329.535	-28.321
1605	-333.542	-246.025	-445.724	-552.022	-765.994	-682.358	-217.541	-330.412	-29.7734
1606	-334.731	-245.524	-445.724	-553.587	-768.248	-682.985	-217.87	-330.349	-29.4604
1607	-336.046	-247.151	-444.848	-553.524	-768.373	-681.294	-218.276	-328.158	-29.2037
1608	-336.046	-247.026	-444.597	-553.086	-771.629	-680.23	-216.977	-329.598	-28.152
1609	-334.731	-246.651	-444.722	-552.836	-769.124	-681.733	-216.931	-329.598	-28.1144
1610	-335.67	-246.651	-445.098	-556.216	-778.077	-678.665	-216.758	-329.723	-28.1207
1611	-335.107	-247.402	-444.222	-553.086	-767.747	-681.92	-217.275	-331.789	-28.0143
1612	-336.296	-247.026	-443.345	-553.649	-766.683	-682.108	-217.134	-329.535	-27.9078
1613	-334.23	-248.028	-444.848	-555.277	-766.245	-683.673	-218.355	-329.473	-28.0268
1614	-336.108	-247.465	-444.284	-553.962	-766.433	-683.861	-217.525	-329.661	-27.9767
1615	-336.108	-246.588	-442.782	-553.023	-769.5	-684.237	-216.148	-326.092	-28.0268
1616	-335.921	-246.463	-442.782	-554.15	-767.81	-683.924	-217.525	-329.222	-28.5589
1617	-336.359	-246.901	-442.469	-554.714	-769.375	-683.11	-219.075	-327.657	-28.2584
1618	-334.919	-246.275	-445.974	-556.341	-768.373	-685.238	-218.715	-328.283	-28.947
1619	-334.606	-246.588	-444.91	-554.901	-767.747	-682.609	-217.76	-327.219	-29.6294
1620	-333.229	-246.15	-444.848	-555.527	-767.872	-682.546	-217.322	-327.595	-30.4995
1621	-335.608	-247.026	-445.599	-556.905	-772.943	-680.856	-216.398	-327.908	-29.8172
1622	-335.107	-246.025	-445.161	-554.588	-771.566	-682.171	-216.555	-326.405	-28.5777
1623	-334.293	-245.899	-444.91	-554.901	-770.752	-683.798	-217.103	-328.722	-29.2851
1624	-335.169	-246.901	-444.66	-554.463	-768.436	-685.614	-217.823	-328.283	-28.4149
1625	-335.796	-245.399	-445.787	-556.216	-768.749	-682.358	-216.508	-327.469	-28.6528
1626	-335.545	-246.463	-445.787	-556.153	-770.001	-683.11	-216.555	-328.471	-28.346
1627	-340.365	-245.399	-443.095	-555.089	-770.752	-682.734	-216.351	-329.097	-28.2834
1628	-340.365	-246.776	-444.472	-554.338	-770.94	-683.11	-216.383	-329.285	-28.4713
1629	-337.548	-247.778	-444.347	-553.023	-770.752	-681.92	-217.416	-327.156	-28.7905
1630	-336.234	-246.588	-444.159	-551.521	-774.884	-682.421	-216.195	-326.155	-29.4854
1631	-337.987	-247.089	-445.161	-549.142	-773.882	-681.044	-216.946	-327.97	-30.6623
1632	-335.796	-246.901	-445.098	-553.023	-771.879	-679.354	-216.899	-325.717	-29.9612
1633	-335.483	-247.214	-446.914	-552.585	-771.879	-682.108	-218.057	-326.656	-29.4103
1634	-335.858	-246.588	-444.848	-550.895	-773.381	-681.92	-217.572	-328.784	-28.6403
1635	-336.296	-246.275	-444.284	-551.897	-770.502	-682.171	-217.76	-328.346	-28.4963
1636	-335.169	-246.588	-443.721	-552.022	-775.572	-680.919	-216.226	-327.908	-28.6653
1637	-333.917	-247.089	-444.284	-553.086	-774.821	-681.232	-216.962	-327.532	-28.49
1638	-335.858	-245.524	-445.474	-552.523	-774.633	-682.108	-217.51	-328.659	-28.7655
1639	-334.731	-246.901	-444.597	-552.898	-775.322	-682.108	-221.234	-330.787	-28.5088
1640	-332.478	-246.901	-444.91	-553.399	-769.437	-683.11	-217.447	-329.348	-29.21
1641	-335.796	-247.089	-445.724	-555.027	-771.629	-683.611	-218.652	-327.219	-28.8969
1642	-336.046	-246.839	-446.287	-554.213	-773.444	-681.858	-219.544	-330.349	-28.3147
1643	-335.545	-248.278	-444.284	-553.462	-773.444	-683.36	-217.697	-329.598	-28.4838
1644	-333.98	-247.277	-445.348	-551.271	-772.004	-681.858	-219.247	-329.911	-29.1599
1645	-333.291	-245.837	-446.914	-552.773	-771.253	-681.169	-220.374	-328.033	-28.6278
1646	-333.229	-248.091	-444.722	-552.585	-773.444	-682.922	-219.169	-328.471	-28.2584
1647	-333.041	-246.651	-445.974	-554.338	-772.63	-684.612	-218.965	-328.784	-28.1144
1648	-333.73	-246.087	-447.101	-554.275	-770.564	-688.18	-217.416	-327.845	-28.3836
1649	-333.229	-246.087	-447.54	-550.206	-772.881	-689.37	-216.837	-329.16	-28.9282
1650	-334.543	-246.901	-446.726	-552.147	-771.002	-685.676	-217.65	-327.845	-28.3085
1651	-336.797	-246.839	-449.167	-553.336	-772.38	-682.484	-218.527	-327.97	-29.1474
1652	-334.293	-248.091	-448.228	-551.646	-770.189	-681.733	-218.809	-328.972	-29.0847
1653	-334.481	-246.839	-450.169	-553.462	-773.444	-681.983	-218.183	-329.348	-28.6465
1654	-334.23	-246.839	-449.105	-553.399	-774.884	-681.607	-218.574	-328.346	-28.6904
1655	-336.171	-247.59	-447.352	-554.964	-776.011	-682.045	-217.056	-330.161	-28.5714
1656	-333.604	-246.651	-449.793	-553.587	-774.446	-680.23	-218.449	-328.596	-28.1708
1657	-334.669	-245.962	-449.48	-554.776	-772.755	-682.922	-217.76	-328.972	-28.4963
1658	-334.418	-247.151	-450.044	-554.651	-772.442	-681.357	-216.571	-327.908	-29.0785
1659	-335.733	-247.84	-449.856	-552.272	-769.312	-682.484	-218.668	-327.532	-28.6716
1660	-335.044	-246.776	-447.602	-552.898	-769.813	-682.734	-215.741	-327.657	-28.3648
1661	-334.982	-247.652	-447.915	-554.588	-771.503	-683.861	-216.774	-328.784	-28.49
1662	-334.043	-246.525	-448.353	-556.091	-774.633	-685.489	-216.32	-329.473	-28.9345
1663	-335.921	-246.15	-448.479	-555.84	-773.319	-682.484	-217.291	-326.969	-30.1991
1664	-335.983	-246.15	-448.353	-553.712	-771.942	-681.92	-218.449	-329.348	-29.2976
1665	-336.609	-246.651	-449.543	-555.966	-769.563	-683.736	-216.305	-329.348	-28.8156
1666	-336.171	-247.465	-448.353	-551.208	-770.627	-684.237	-219.779	-328.033	-28.4024
1667	-334.356	-246.713	-449.605	-553.962	-773.882	-683.485	-221.422	-329.786	-28.7404
1668	-334.23	-245.524	-448.979	-553.587	-772.067	-681.482	-220.624	-329.974	-28.8093
1669	-337.423	-246.776	-447.289	-552.648	-774.258	-678.602	-216.868	-328.221	-29.3414
1670	-341.242	-247.465	-448.228	-552.71	-775.572	-681.545	-217.776	-328.659	-28.8531
1671	-339.927	-247.402	-447.352	-552.961	-771.316	-682.233	-217.103	-327.282	-30.318
1672	-338.738	-247.715	-449.543	-552.21	-773.82	-680.418	-217.4	-328.095	-28.9157
1673	-336.735	-247.715	-447.79	-556.216	-774.884	-681.858	-216.32	-330.349	-28.6653
1674	-336.735	-247.778	-448.353	-552.71	-771.441	-683.047	-216.164	-330.537	-28.8907
1675	-336.922	-246.588	-448.792	-553.399	-773.507	-682.609	-217.823	-326.718	-28.9783
1676	-336.234	-248.091	-448.541	-553.775	-773.507	-681.733	-216.477	-328.221	-28.6027
1677	-335.921	-247.339	-450.169	-557.218	-773.507	-683.736	-216.179	-328.909	-28.7217
1678	-334.418	-247.59	-449.981	-556.341	-772.442	-681.545	-218.355	-328.909	-28.5589
1679	-335.983	-246.776	-447.853	-555.715	-772.63	-682.484	-216.633	-329.222	-28.6278
1680	-335.858	-246.839	-448.541	-552.961	-772.067	-683.047	-217.494	-328.534	-28.7029
1681	-335.169	-248.216	-449.167	-551.771	-772.881	-682.296	-216.711	-326.28	-28.7091
1682	-334.794	-247.026	-448.541	-553.149	-773.569	-681.983	-222.189	-327.657	-28.4713
1683	-335.169	-247.527	-447.727	-553.649	-773.068	-681.545	-223.269	-329.786	-28.8907
1684	-334.543	-247.465	-445.161	-555.465	-774.884	-683.298	-223.425	-327.344	-29.7921
1685	-333.667	-247.402	-449.292	-555.152	-773.319	-680.856	-215.303	-327.595	-28.6778
1686	-335.67	-246.651	-448.604	-553.399	-772.129	-682.108	-216.132	-328.972	-28.6027
1687	-335.858	-247.339	-448.541	-554.964	-770.94	-683.298	-216.805	-328.722	-28.6904
1688	-335.983	-246.087	-446.788	-555.715	-770.69	-683.798	-215.006	-326.843	-28.4087
1689	-335.796	-247.402	-446.851	-556.529	-773.381	-684.675	-215.303	-327.094	-28.803
1690	-333.917	-248.091	-447.915	-556.654	-772.255	-684.299	-216.79	-327.094	-29.7108
1691	-335.295	-247.965	-448.604	-556.717	-772.38	-684.925	-216.524	-327.031	-28.6215
1692	-334.356	-248.466	-449.418	-555.465	-771.691	-684.737	-217.384	-327.97	-28.609
1693	-335.545	-248.028	-450.169	-554.088	-773.694	-683.924	-218.183	-326.906	-29.21
1694	-336.422	-247.527	-450.419	-558.345	-775.134	-685.363	-219.419	-326.468	-28.4024
1695	-334.293	-247.778	-449.543	-556.466	-775.885	-685.989	-216.758	-327.532	-28.4087
1696	-334.919	-247.965	-450.106	-556.842	-779.391	-685.113	-219.012	-325.216	-28.4149
1697	-334.043	-248.216	-449.793	-560.536	-776.887	-686.553	-218.902	-327.031	-29.1912
1698	-335.796	-248.529	-450.482	-558.47	-776.011	-687.179	-220.108	-327.094	-28.4775
1699	-335.733	-246.713	-448.792	-557.531	-775.635	-685.676	-218.793	-325.967	-28.3711
1700	-335.858	-247.903	-450.544	-558.595	-775.76	-685.802	-218.386	-326.343	-28.296
1701	-335.232	-248.091	-449.167	-555.653	-777.075	-685.238	-219.294	-325.967	-28.4212
1702	-335.357	-247.84	-451.17	-555.152	-775.698	-684.988	-217.572	-326.843	-28.8594
1703	-335.983	-246.776	-451.108	-556.216	-778.828	-683.924	-217.948	-324.465	-28.44
1704	-335.796	-248.091	-449.918	-556.717	-781.019	-684.675	-215.991	-324.089	-28.49
1705	-336.609	-247.465	-450.357	-555.966	-781.269	-684.612	-217.134	-326.906	-28.8218
1706	-335.295	-248.404	-451.421	-558.094	-784.587	-684.8	-217.024	-325.216	-28.44
1707	-336.484	-248.779	-450.92	-556.654	-779.016	-684.174	-215.209	-327.219	-28.6215
1708	-336.484	-247.151	-451.859	-555.152	-779.829	-684.111	-217.823	-326.217	-28.3586
1709	-337.298	-248.153	-450.294	-555.277	-779.078	-685.676	-216.398	-328.722	-28.321
1710	-336.234	-248.404	-451.296	-555.84	-776.574	-684.111	-216.477	-328.346	-29.0159
1711	-337.298	-248.842	-450.732	-555.402	-784.462	-687.179	-216.727	-328.722	-28.3711
1712	-337.548	-248.717	-451.671	-556.341	-778.014	-684.675	-217.384	-328.033	-29.2726
1713	-334.794	-247.527	-452.109	-556.717	-779.955	-685.05	-219.309	-328.409	-28.4587
1714	-336.234	-247.965	-451.483	-556.341	-782.897	-684.612	-218.527	-328.033	-28.6215
1715	-336.422	-248.779	-453.299	-555.214	-779.203	-683.861	-225.46	-328.784	-28.3022
1716	-335.295	-248.529	-451.233	-554.025	-779.579	-682.358	-226.462	-326.718	-28.5464
1717	-335.608	-249.405	-452.36	-558.72	-782.271	-681.482	-222.299	-326.092	-28.5714
1718	-336.108	-248.591	-451.233	-555.903	-778.64	-683.172	-225.006	-327.344	-29.0847
1719	-336.672	-248.091	-452.923	-556.78	-783.773	-683.423	-223.989	-329.035	-28.4024
1720	-335.42	-247.84	-452.422	-553.399	-780.894	-682.546	-224.286	-330.913	-30.4745
1721	-335.608	-248.278	-452.861	-554.776	-788.093	-683.736	-218.402	-330.224	-28.5026
1722	-336.234	-247.402	-452.047	-556.153	-782.333	-685.05	-215.976	-328.972	-30.9941
1723	-336.046	-248.717	-453.236	-554.025	-778.828	-681.795	-215.225	-328.095	-29.4353
1724	-335.796	-248.216	-452.422	-554.901	-776.762	-683.736	-215.365	-328.409	-28.6778
1725	-335.858	-246.776	-452.422	-555.027	-776.073	-684.737	-216.539	-328.847	-28.634
1726	-336.672	-247.465	-453.424	-555.653	-777.951	-684.237	-216.085	-330.6	-28.2897
1727	-337.361	-247.778	-451.233	-555.903	-776.574	-683.485	-217.197	-328.033	-28.5714
1728	-336.547	-247.652	-453.8	-556.842	-775.197	-683.485	-217.056	-329.473	-28.9908
1729	-337.298	-249.03	-454.676	-553.837	-775.948	-685.176	-216.305	-328.409	-29.1599
1730	-335.169	-248.529	-452.61	-555.903	-777.701	-684.863	-216.633	-328.659	-31.2195
1731	-334.856	-248.216	-453.487	-555.089	-777.325	-685.614	-216.038	-329.41	-28.7091
1732	-335.796	-247.59	-453.361	-557.593	-779.141	-686.177	-217.291	-327.72	-28.4775
1733	-335.044	-249.593	-453.174	-554.401	-778.64	-686.177	-216.508	-328.409	-29.548
1734	-336.296	-248.529	-454.676	-554.964	-778.327	-686.428	-216.884	-328.659	-28.5714
1735	-336.922	-246.839	-454.363	-558.157	-776.261	-686.49	-220.906	-328.158	-28.6215
1736	-336.547	-247.715	-453.549	-555.402	-774.32	-684.612	-216.977	-328.722	-28.4587
1737	-335.921	-248.904	-453.361	-558.032	-775.385	-684.863	-224.709	-329.222	-28.3147
1738	-336.922	-247.965	-452.172	-556.717	-775.447	-685.676	-217.87	-330.787	-28.8156
1739	-335.733	-248.654	-453.487	-555.027	-774.821	-687.805	-216.664	-328.346	-28.5339
1740	-334.418	-247.84	-454.05	-556.905	-778.452	-685.614	-216.023	-325.466	-29.0221
1741	-335.983	-249.155	-453.8	-558.282	-775.76	-685.05	-215.96	-328.471	-29.2788
1742	-334.856	-248.091	-452.297	-555.152	-774.508	-686.678	-217.713	-328.221	-29.4729
1743	-337.048	-247.59	-452.861	-557.03	-774.446	-685.238	-219.732	-330.161	-29.2663
1744	-336.672	-247.402	-451.358	-558.157	-776.324	-686.803	-215.068	-328.283	-29.6607
1745	-336.735	-248.341	-451.045	-558.783	-776.073	-687.617	-214.865	-329.348	-28.5339
1746	-335.545	-248.591	-452.047	-558.345	-777.2	-687.179	-215.444	-327.72	-28.6152
1747	-335.608	-249.092	-453.675	-557.468	-775.385	-685.301	-216.32	-327.845	-28.9721
1748	-335.42	-246.776	-452.861	-556.654	-779.767	-685.927	-215.898	-329.848	-29.2413
1749	-335.983	-246.588	-454.927	-557.03	-779.078	-686.49	-216.477	-330.036	-29.6669
1750	-337.361	-246.901	-455.177	-557.406	-777.451	-687.68	-215.694	-327.97	-29.7295
1751	-337.486	-248.717	-453.361	-556.654	-776.324	-688.18	-216.211	-329.16	-29.7608
1752	-337.235	-249.03	-455.427	-556.341	-776.637	-687.617	-214.395	-330.6	-29.4979
1753	-336.922	-248.404	-455.302	-557.343	-775.635	-687.179	-216.508	-329.348	-30.1114
1754	-337.298	-248.904	-454.238	-555.59	-777.263	-686.741	-216.758	-330.975	-29.0534
1755	-336.735	-248.216	-453.862	-556.153	-780.142	-686.553	-216.649	-332.352	-28.8156
1756	-334.606	-248.404	-455.24	-555.152	-778.327	-688.431	-215.741	-331.664	-28.7279
1757	-337.298	-248.654	-454.927	-554.338	-779.078	-687.68	-215.851	-330.224	-29.9862
1758	-335.733	-247.903	-453.487	-553.9	-774.696	-687.179	-215.037	-329.723	-29.1912
1759	-335.545	-248.904	-453.299	-558.282	-783.022	-686.24	-216.555	-329.598	-29.9111
1760	-336.86	-248.153	-454.488	-556.466	-787.279	-686.991	-216.915	-329.911	-29.0847
1761	-335.545	-248.216	-457.243	-555.715	-781.895	-688.18	-217.729	-329.097	-29.1849
1762	-337.548	-248.028	-455.615	-555.59	-783.21	-686.866	-216.962	-329.035	-28.8093
1763	-335.608	-248.153	-456.116	-557.406	-780.33	-686.678	-216.977	-330.224	-28.9345
1764	-335.107	-247.339	-455.24	-555.34	-777.701	-686.803	-217.823	-329.41	-28.7655
1765	-335.545	-248.153	-454.613	-556.279	-782.396	-686.428	-218.856	-328.346	-28.7029
1766	-336.422	-249.718	-453.8	-554.964	-778.264	-686.741	-218.167	-327.344	-28.5839
1767	-336.609	-248.654	-454.113	-557.406	-778.515	-686.302	-216.305	-329.41	-28.7342
1768	-336.359	-248.091	-454.3	-556.592	-780.768	-687.367	-215.647	-329.598	-28.5714
1769	-336.547	-248.591	-453.862	-553.462	-778.89	-685.426	-217.979	-330.036	-28.465
1770	-335.295	-249.718	-452.297	-555.465	-779.203	-685.238	-217.744	-329.348	-28.8469
1771	-335.232	-248.529	-455.052	-556.967	-778.64	-687.492	-216.148	-330.412	-28.7905
1772	-335.545	-247.339	-454.113	-555.653	-782.208	-686.991	-216.211	-329.723	-29.5042
1773	-336.735	-248.717	-455.052	-556.466	-782.897	-687.68	-216.477	-326.781	-28.7279
1774	-336.797	-248.654	-455.427	-559.471	-787.717	-686.365	-216.414	-328.283	-29.0534
1775	-337.924	-248.529	-455.365	-556.216	-780.518	-685.864	-217.009	-328.033	-28.8218
1776	-337.799	-247.527	-454.989	-554.463	-778.139	-686.741	-215.929	-330.85	-29.1474
1777	-335.608	-248.153	-453.8	-556.279	-783.022	-685.551	-215.616	-330.725	-29.1474
1778	-338.049	-248.967	-455.177	-554.651	-783.085	-685.989	-216.43	-329.848	-28.9282
1779	-337.361	-248.216	-457.118	-555.653	-784.337	-685.676	-216.946	-329.723	-30.606
1780	-339.113	-249.781	-456.241	-556.341	-790.785	-688.306	-217.416	-331.664	-29.2538
1781	-336.108	-248.466	-456.116	-556.279	-780.581	-686.428	-216.289	-329.786	-30.5183
1782	-336.171	-248.717	-457.744	-555.778	-780.455	-686.615	-216.524	-329.911	-29.1035
1783	-335.983	-248.404	-454.801	-557.593	-788.969	-685.927	-218.136	-329.535	-28.8093
1784	-335.67	-247.84	-456.366	-557.656	-780.393	-685.802	-217.291	-329.723	-28.9658
1785	-334.543	-248.654	-456.116	-556.905	-778.953	-684.925	-215.945	-330.161	-29.4666
1786	-334.043	-249.03	-456.241	-556.529	-780.08	-685.989	-216.273	-330.161	-28.8719
1787	-335.67	-247.778	-453.361	-556.028	-780.831	-686.115	-217.15	-329.723	-28.4775
1788	-335.545	-248.967	-455.365	-554.338	-783.648	-687.554	-216.649	-330.725	-28.6278
1789	-334.982	-247.903	-454.238	-553.399	-784.963	-684.612	-215.913	-330.725	-28.634
1790	-334.606	-248.717	-456.742	-556.654	-791.411	-687.241	-216.273	-329.285	-28.7091
1791	-335.169	-249.906	-455.991	-556.216	-779.266	-685.551	-214.755	-330.412	-28.5714
1792	-336.171	-249.405	-456.554	-556.717	-785.15	-685.489	-215.068	-330.85	-28.7091
1793	-336.234	-249.969	-457.556	-557.218	-779.016	-685.676	-215.882	-330.474	-28.8156
1794	-336.797	-248.842	-456.679	-556.341	-778.765	-685.927	-217.431	-330.099	-29.0159
1795	-336.046	-249.092	-458.307	-556.592	-776.95	-686.991	-216.571	-330.412	-28.8907
1796	-337.611	-249.03	-457.744	-555.59	-776.824	-686.928	-219.951	-327.469	-28.8469
1797	-336.797	-248.654	-456.805	-553.274	-779.767	-686.302	-223.112	-328.283	-28.7342
1798	-335.796	-247.778	-457.931	-557.531	-777.889	-685.739	-216.148	-328.346	-29.0973
1799	-335.295	-247.903	-455.74	-555.778	-778.89	-684.55	-216.336	-329.723	-28.7592
1800	-336.797	-247.778	-456.867	-556.466	-774.696	-685.927	-218.042	-330.287	-28.7968
1801	-336.609	-249.092	-457.118	-555.465	-776.011	-686.49	-217.838	-331.163	-28.7154
1802	-335.858	-248.278	-457.493	-554.839	-777.638	-686.553	-217.463	-328.722	-28.5714
1803	-336.86	-248.028	-457.18	-556.842	-779.829	-688.306	-216.524	-327.845	-28.6027
1804	-336.547	-247.277	-456.742	-555.778	-783.961	-687.429	-216.289	-329.035	-28.8469
1805	-336.234	-247.715	-457.055	-554.401	-779.329	-687.492	-216.696	-327.219	-28.7404
1806	-337.298	-247.59	-456.304	-554.15	-780.956	-686.115	-217.369	-327.532	-28.5151
1807	-337.361	-249.28	-458.37	-554.776	-780.205	-687.116	-216.477	-328.784	-28.5839
1808	-336.422	-249.092	-459.246	-556.028	-782.459	-688.118	-222.048	-327.657	-28.6966
1809	-336.86	-248.842	-458.933	-554.338	-783.022	-686.49	-217.353	-329.535	-28.6778
1810	-335.545	-248.028	-460.06	-554.714	-778.828	-686.866	-220.28	-327.97	-28.6278
1811	-335.983	-248.153	-458.182	-558.532	-782.146	-688.18	-220.843	-329.41	-28.7091
1812	-336.672	-248.278	-457.931	-555.402	-780.393	-688.368	-218.057	-328.596	-28.6465
1813	-335.483	-249.155	-458.745	-554.526	-786.653	-687.617	-216.148	-329.786	-28.5526
1814	-336.046	-248.717	-458.933	-557.092	-780.268	-686.302	-215.976	-328.722	-28.6716
1815	-337.736	-248.404	-458.683	-558.219	-778.765	-685.614	-216.085	-328.847	-28.6904
1816	-338.237	-247.652	-457.869	-554.401	-779.078	-686.302	-216.946	-328.221	-28.9971
1817	-336.672	-249.28	-457.493	-554.714	-781.394	-688.493	-215.694	-328.471	-28.6841
1818	-336.359	-247.778	-457.744	-556.529	-781.207	-687.179	-216.054	-328.221	-28.7342
1819	-335.858	-248.717	-457.055	-555.277	-779.266	-687.304	-215.913	-329.222	-28.7404
1820	-336.547	-248.591	-458.557	-555.214	-780.268	-685.05	-215.757	-329.598	-29.2475
1821	-335.357	-248.717	-456.742	-555.653	-779.642	-684.237	-216.351	-330.161	-29.2538
1822	-336.171	-249.656	-457.931	-558.532	-784.399	-685.238	-218.276	-330.036	-30.2804
1823	-335.42	-248.779	-458.808	-554.714	-781.081	-684.487	-217.416	-328.346	-28.9721
1824	-335.733	-248.717	-458.62	-556.028	-775.51	-685.551	-217.259	-330.662	-29.1348
1825	-335.796	-248.216	-458.119	-555.59	-780.894	-686.615	-217.776	-329.348	-28.609
1826	-337.799	-247.84	-457.618	-554.901	-780.08	-686.803	-216.649	-329.222	-28.6528
1827	-336.985	-247.84	-459.246	-557.719	-777.763	-687.617	-216.805	-331.539	-28.609
1828	-337.048	-247.715	-458.495	-556.091	-780.706	-687.492	-216.117	-328.596	-28.6027
1829	-336.797	-248.404	-459.183	-558.971	-782.584	-686.428	-216.774	-328.784	-28.6152
1830	-338.174	-247.965	-459.872	-556.153	-777.263	-686.803	-217.666	-330.036	-28.7404
1831	-337.11	-247.089	-460.06	-557.28	-780.33	-684.299	-216.915	-330.036	-28.4587
1832	-336.484	-250.094	-459.183	-555.465	-777.137	-685.363	-215.976	-329.097	-28.6152
1833	-338.237	-250.469	-460.498	-555.277	-779.454	-688.932	-217.322	-329.535	-28.5026
1834	-336.922	-248.717	-460.248	-553.649	-778.89	-686.49	-215.35	-330.161	-28.7968
1835	-336.86	-250.156	-459.058	-555.277	-779.704	-688.431	-215.225	-328.722	-28.5714
1836	-337.736	-250.657	-458.37	-553.712	-781.019	-687.304	-215.929	-329.723	-28.3961
1837	-337.548	-249.843	-458.244	-557.468	-779.516	-687.492	-217.009	-331.226	-28.7279
1838	-338.112	-249.53	-458.182	-556.216	-780.08	-687.617	-224.161	-328.534	-28.8218
1839	-336.296	-249.781	-457.931	-555.966	-780.33	-690.184	-216.962	-328.346	-28.6152
1840	-336.797	-249.405	-458.62	-554.088	-779.955	-688.994	-216.711	-328.158	-28.5213
1841	-337.548	-249.656	-457.493	-555.465	-779.078	-686.866	-216.054	-330.474	-29.0785
1842	-337.361	-251.033	-458.745	-556.091	-778.953	-687.742	-216.602	-329.035	-28.7655
1843	-337.361	-249.593	-457.055	-556.529	-778.515	-685.676	-216.805	-328.409	-28.4462
1844	-337.861	-247.214	-457.869	-555.027	-779.516	-684.988	-216.07	-329.097	-28.609
1845	-338.237	-248.216	-458.62	-556.78	-787.404	-684.424	-216.477	-328.972	-28.7467
1846	-336.922	-248.904	-458.62	-555.715	-777.451	-685.739	-216.633	-328.095	-28.5276
1847	-336.797	-249.217	-458.745	-555.715	-782.521	-686.803	-215.506	-329.535	-28.465
1848	-337.048	-248.404	-459.434	-557.343	-779.642	-686.866	-217.15	-327.908	-28.5151
1849	-339.364	-248.404	-457.869	-555.089	-780.455	-686.177	-216.79	-329.848	-28.4087
1850	-337.799	-248.654	-458.87	-556.592	-779.892	-688.556	-217.228	-329.222	-28.3899
1851	-337.048	-248.466	-460.248	-557.656	-779.391	-686.803	-216.524	-327.595	-28.6027
1852	-338.425	-249.217	-458.119	-552.836	-778.327	-688.055	-215.71	-328.346	-28.7342
1853	-336.484	-248.842	-457.931	-557.906	-777.576	-686.803	-216.148	-330.474	-28.4337
1854	-337.674	-248.216	-458.432	-557.593	-779.016	-686.678	-217.697	-330.662	-28.6278
1855	-337.11	-249.092	-459.809	-557.28	-783.147	-689.495	-216.977	-330.161	-28.9345
1856	-337.173	-248.904	-459.434	-557.343	-783.523	-686.365	-217.948	-330.224	-29.8673
1857	-336.672	-248.717	-460.122	-557.468	-780.393	-687.867	-217.197	-332.039	-29.6106
1858	-337.924	-248.028	-459.872	-556.842	-777.388	-686.741	-217.682	-332.165	-29.5104
1859	-337.048	-247.715	-459.121	-557.218	-778.327	-687.93	-218.276	-328.346	-28.609
1860	-336.547	-246.651	-459.434	-555.84	-778.202	-687.617	-218.073	-330.161	-28.6027
1861	-336.797	-247.903	-459.809	-558.658	-780.455	-686.49	-218.136	-328.784	-28.4963
1862	-336.985	-248.091	-460.999	-556.717	-777.513	-687.554	-218.402	-330.161	-28.4274
1863	-335.232	-248.842	-462.627	-554.901	-776.261	-687.054	-217.416	-330.036	-28.4212
1864	-336.108	-247.214	-460.435	-556.279	-778.765	-687.492	-216.664	-330.161	-28.5589
1865	-337.048	-247.402	-459.747	-555.653	-780.08	-686.615	-218.558	-331.288	-28.4963
1866	-336.735	-248.216	-459.872	-557.28	-782.146	-687.304	-216.555	-329.285	-28.6278
1867	-336.735	-247.214	-459.622	-558.532	-778.264	-687.116	-218.026	-330.913	-28.5088
1868	-336.609	-247.778	-461.187	-555.966	-779.203	-686.49	-217.713	-330.224	-28.3648
1869	-337.11	-247.402	-460.999	-557.719	-778.89	-685.489	-215.272	-330.537	-28.6027
1870	-336.735	-247.527	-459.246	-558.47	-781.019	-687.304	-217.228	-331.351	-28.4525
1871	-337.361	-247.715	-460.31	-560.097	-777.388	-686.49	-218.636	-331.601	-28.5777
1872	-336.108	-246.964	-461.75	-559.597	-779.266	-686.615	-219.529	-331.038	-28.4149
1873	-337.298	-247.402	-459.935	-555.903	-779.141	-687.617	-217.557	-329.598	-28.6841
1874	-337.11	-246.463	-458.808	-556.967	-779.078	-686.115	-216.79	-329.911	-28.5652
1875	-336.234	-247.84	-462.376	-559.033	-779.516	-685.927	-216.32	-331.977	-28.44
1876	-336.046	-247.652	-461.938	-557.343	-782.083	-685.551	-215.898	-332.978	-28.5589
1877	-336.234	-246.525	-462.001	-556.153	-779.329	-685.113	-217.463	-330.349	-28.5839
1878	-337.674	-248.028	-460.999	-558.47	-778.89	-687.116	-218.621	-333.104	-28.5777
1879	-338.988	-247.903	-462.627	-560.348	-779.516	-687.367	-216.805	-331.539	-28.4838
1880	-336.422	-247.402	-462.439	-558.783	-780.142	-688.118	-216.884	-331.413	-28.2459
1881	-335.608	-247.778	-461.813	-558.032	-780.956	-685.989	-217.541	-332.102	-28.2083
1882	-336.922	-247.026	-462.314	-556.341	-781.52	-688.493	-217.056	-331.726	-28.2709
1883	-335.858	-248.216	-462.126	-560.223	-785.15	-689.119	-217.15	-331.914	-28.3586
1884	-336.359	-247.402	-460.748	-558.908	-780.455	-686.803	-217.259	-332.29	-28.3774
1885	-335.169	-254.539	-460.373	-558.032	-779.391	-688.681	-217.071	-332.29	-28.5714
1886	-333.479	-250.094	-460.748	-556.592	-781.081	-686.615	-216.899	-332.102	-28.4149
1887	-337.361	-248.028	-460.435	-557.28	-778.264	-686.866	-217.244	-331.539	-28.4149
1888	-334.982	-248.341	-461.562	-556.091	-780.268	-685.989	-217.901	-329.911	-28.5902
1889	-337.611	-247.402	-461.75	-557.03	-780.142	-688.243	-218.104	-331.726	-28.7217
1890	-337.861	-247.402	-460.936	-557.593	-781.833	-685.864	-217.979	-334.043	-28.7342
1891	-339.176	-248.404	-462.063	-554.651	-780.581	-685.301	-217.478	-332.728	-28.7655
1892	-338.487	-248.967	-460.373	-555.465	-781.457	-685.989	-219.435	-332.916	-28.9721
1893	-338.55	-248.717	-459.747	-554.964	-778.577	-684.675	-218.793	-329.661	-28.7592
1894	-336.108	-248.466	-461.938	-556.091	-780.08	-685.489	-217.134	-330.161	-28.8656
1895	-337.861	-248.904	-460.623	-556.654	-779.642	-685.113	-216.602	-330.161	-29.2225
1896	-336.609	-249.718	-460.248	-555.84	-781.269	-686.302	-220.358	-330.975	-29.1787
1897	-336.046	-250.469	-462.001	-556.091	-781.207	-687.742	-218.543	-332.227	-31.0129
1898	-337.048	-249.092	-461.437	-560.223	-782.521	-686.928	-217.557	-332.227	-30.7374
1899	-336.547	-248.904	-462.376	-556.529	-782.709	-688.493	-219.325	-332.039	-30.1615
1900	-339.051	-248.842	-462.188	-557.03	-780.768	-687.554	-217.572	-329.16	-30.944
1901	-337.235	-249.781	-460.936	-558.908	-781.332	-686.365	-218.449	-332.415	-30.2491
1902	-338.237	-249.718	-464.88	-553.211	-781.707	-687.492	-218.589	-332.978	-29.379
1903	-336.86	-248.654	-461.5	-556.341	-778.89	-686.428	-216.664	-332.978	-29.5104
1904	-335.796	-248.842	-461.625	-556.78	-782.02	-687.742	-216.946	-330.287	-29.3727
1905	-334.356	-248.842	-461.249	-555.653	-783.085	-686.428	-220.358	-331.163	-30.2867
1906	-336.359	-248.028	-461.875	-557.406	-782.271	-686.991	-217.244	-331.226	-28.9032
1907	-337.799	-248.153	-460.999	-558.219	-782.646	-688.118	-215.991	-331.288	-29.9361
1908	-336.922	-249.155	-462.314	-556.967	-780.894	-687.805	-215.725	-329.974	-29.1849
1909	-335.983	-248.466	-462.94	-557.468	-779.016	-687.867	-217.353	-328.471	-30.1177
1910	-337.173	-248.842	-462.251	-555.34	-781.457	-685.802	-215.522	-331.413	-29.1787
1911	-337.11	-248.278	-462.689	-554.088	-782.271	-687.367	-216.461	-331.539	-28.7968
1912	-336.86	-248.717	-463.19	-553.149	-781.958	-687.93	-216.226	-331.351	-28.7091
1913	-335.983	-249.656	-463.941	-557.28	-780.581	-686.991	-217.024	-330.349	-29.1787
1914	-336.672	-248.717	-464.442	-557.218	-781.081	-685.676	-216.79	-330.161	-29.6169
1915	-338.425	-250.219	-463.879	-555.966	-779.516	-688.431	-216.68	-330.662	-29.1849
1916	-337.11	-249.03	-463.44	-556.216	-780.706	-686.24	-216.211	-332.227	-28.7217
1917	-335.983	-247.59	-462.376	-556.216	-781.457	-685.551	-218.636	-330.6	-28.5965
1918	-336.922	-249.28	-464.692	-556.654	-782.646	-687.304	-218.621	-330.787	-28.5213
1919	-336.108	-247.965	-464.442	-557.092	-782.396	-686.928	-216.242	-332.29	-28.5339
1920	-337.298	-249.28	-464.004	-559.597	-781.582	-687.93	-215.866	-330.913	-28.4337
1921	-338.049	-248.779	-462.814	-560.035	-781.52	-686.866	-216.023	-330.975	-28.4274
1922	-337.361	-247.715	-463.879	-561.162	-783.648	-688.243	-216.884	-329.661	-28.2459
1923	-337.548	-247.903	-463.378	-558.72	-783.523	-684.612	-216.336	-329.16	-28.4149
1924	-338.926	-247.277	-463.253	-559.722	-782.834	-684.675	-216.962	-328.659	-28.4337
1925	-338.049	-249.969	-462.689	-559.221	-781.645	-684.487	-216.07	-329.035	-28.7843
1926	-338.988	-248.153	-463.628	-559.409	-780.894	-684.8	-217.729	-329.097	-28.6966
1927	-338.55	-247.84	-463.816	-556.717	-781.269	-686.553	-217.259	-330.6	-29.3352
1928	-338.049	-248.278	-463.44	-557.092	-781.269	-684.362	-217.4	-328.659	-29.1348
1929	-338.738	-250.219	-463.002	-558.845	-780.581	-685.802	-222.142	-330.85	-28.6841
1930	-337.173	-248.717	-461.875	-558.157	-779.767	-685.176	-217.384	-328.534	-28.7154
1931	-339.426	-249.343	-460.748	-557.719	-778.765	-687.304	-218.323	-329.974	-28.778
1932	-338.3	-250.469	-461.375	-558.595	-780.894	-686.678	-217.541	-332.54	-28.8531
1933	-338.738	-250.031	-460.561	-560.536	-781.457	-686.803	-225.069	-333.104	-28.803
1934	-339.113	-250.407	-460.498	-558.658	-781.77	-685.426	-222.565	-333.667	-28.8093
1935	-338.55	-250.156	-462.439	-556.216	-780.706	-687.179	-217.932	-332.54	-28.7968
1936	-338.738	-249.781	-461.75	-559.096	-780.706	-687.554	-217.275	-333.104	-28.8406
1937	-336.609	-248.842	-460.874	-556.592	-779.141	-684.111	-217.807	-331.413	-28.8719
1938	-337.611	-249.155	-462.501	-557.593	-780.518	-685.802	-216.664	-331.664	-29.7859
1939	-336.86	-249.656	-460.185	-558.407	-779.391	-685.927	-217.056	-332.29	-29.1661
1940	-338.237	-249.468	-462.877	-559.221	-780.017	-687.993	-215.741	-331.664	-28.6778
1941	-337.423	-249.468	-461.813	-555.84	-779.329	-687.241	-216.633	-332.916	-29.7421
1942	-337.987	-248.529	-462.126	-556.028	-782.584	-686.928	-216.258	-332.853	-29.3727
1943	-338.3	-248.153	-462.501	-558.845	-781.269	-685.739	-217.416	-331.852	-29.3039
1944	-337.423	-248.216	-461.375	-558.658	-785.589	-686.741	-216.226	-330.85	-29.1348
1945	-338.738	-247.84	-460.31	-557.468	-782.834	-686.115	-216.211	-332.853	-29.8485
1946	-337.298	-246.964	-461.75	-556.905	-783.022	-686.49	-215.71	-332.54	-29.5856
1947	-336.359	-248.466	-460.811	-560.598	-784.399	-685.301	-219.137	-331.038	-28.7717
1948	-337.611	-248.028	-463.253	-557.343	-784.337	-685.301	-216.931	-328.847	-29.0284
1949	-336.422	-248.028	-460.561	-557.03	-783.46	-686.428	-216.618	-330.975	-29.1286
1950	-338.3	-247.59	-461.187	-557.28	-782.897	-685.301	-216.899	-330.975	-29.21
1951	-336.547	-248.779	-459.434	-558.407	-781.207	-683.736	-216.477	-331.038	-29.9111
1952	-337.987	-248.779	-458.745	-561.349	-780.956	-688.368	-216.367	-333.229	-29.0159
1953	-338.3	-248.967	-461.625	-560.598	-779.016	-686.741	-215.365	-331.163	-28.778
1954	-339.239	-248.654	-460.248	-556.967	-782.459	-684.612	-217.635	-327.72	-29.8986
1955	-337.11	-250.845	-460.31	-558.345	-780.831	-684.925	-215.913	-332.29	-28.8218
1956	-337.173	-249.969	-460.936	-557.218	-779.955	-685.551	-215.882	-331.726	-28.7217
1957	-338.174	-248.967	-462.251	-562.414	-780.956	-686.866	-215.052	-330.787	-28.7342
1958	-337.736	-248.654	-462.564	-558.032	-782.646	-687.492	-216.68	-329.848	-28.7968
1959	-337.924	-248.153	-462.188	-559.346	-780.581	-688.619	-216.273	-330.412	-28.7404
1960	-338.55	-247.965	-460.561	-557.781	-781.457	-687.867	-215.71	-331.539	-28.8531
1961	-338.675	-248.591	-461.312	-558.282	-787.717	-686.741	-216.993	-331.288	-28.8656
1962	-342.306	-249.217	-462.001	-558.971	-783.21	-686.115	-216.273	-330.287	-28.7592
1963	-339.301	-247.214	-462.063	-559.534	-782.834	-688.243	-215.553	-331.163	-28.3022
1964	-338.8	-249.53	-462.001	-556.279	-785.025	-688.619	-216.539	-330.099	-28.3961
1965	-336.609	-248.967	-463.44	-558.47	-783.085	-687.68	-215.898	-330.662	-28.8656
1966	-339.176	-249.468	-462.94	-557.531	-782.959	-689.119	-215.256	-332.415	-28.7154
1967	-337.235	-248.967	-463.127	-557.343	-786.59	-688.619	-215.694	-332.728	-28.7843
1968	-337.674	-247.339	-463.378	-557.092	-782.271	-688.744	-215.772	-333.229	-28.9783
1969	-336.296	-248.904	-463.941	-558.908	-781.707	-689.057	-216.602	-332.791	-29.6169
1970	-337.548	-248.153	-463.816	-558.783	-783.147	-687.617	-215.694	-330.099	-29.404
1971	-338.049	-248.091	-462.001	-559.722	-787.091	-687.867	-215.851	-332.665	-29.9862
1972	-338.988	-248.967	-463.315	-558.407	-785.213	-684.988	-216.383	-330.975	-28.803
1973	-337.11	-248.591	-463.315	-561.036	-785.338	-685.301	-216.445	-330.85	-28.7217
1974	-337.548	-247.715	-462.376	-559.534	-787.592	-687.241	-215.632	-332.916	-29.1035
1975	-344.935	-248.091	-465.381	-559.597	-785.463	-687.492	-216.289	-329.974	-28.7843
1976	-337.987	-247.59	-463.44	-556.529	-783.961	-684.111	-216.758	-332.853	-29.1724
1977	-337.799	-248.153	-462.627	-559.346	-783.898	-683.861	-215.898	-330.224	-28.609
1978	-338.55	-247.84	-463.065	-558.157	-784.274	-686.177	-218.543	-332.665	-28.4337
1979	-337.361	-247.778	-462.126	-558.157	-782.834	-686.803	-215.898	-330.224	-28.4274
1980	-336.735	-248.779	-463.44	-556.842	-785.276	-686.803	-216.054	-330.913	-30.2679
1981	-337.611	-249.343	-463.879	-563.979	-783.147	-687.492	-216.649	-330.662	-29.0785
1982	-336.86	-248.091	-463.44	-558.532	-788.844	-687.805	-216.821	-331.163	-29.1787
1983	-335.42	-248.717	-463.879	-562.226	-782.083	-686.866	-216.852	-330.036	-29.2913
1984	-338.425	-248.591	-462.877	-559.784	-784.587	-687.429	-216.68	-331.351	-28.6778
1985	-336.422	-249.781	-462.126	-557.03	-789.282	-688.806	-217.259	-331.1	-29.5793
1986	-338.362	-247.715	-462.689	-555.59	-786.59	-686.615	-217.807	-330.287	-29.6795
1987	-336.296	-249.656	-463.378	-558.157	-787.467	-687.867	-216.445	-329.285	-28.5839
1988	-337.173	-247.277	-463.253	-558.783	-787.78	-687.492	-215.365	-331.914	-28.5965
1989	-337.173	-247.778	-462.251	-556.967	-787.968	-687.93	-214.286	-332.227	-28.6966
1990	-339.239	-248.466	-461.938	-562.101	-784.65	-687.554	-216.336	-330.975	-29.3352
1991	-339.239	-248.904	-464.505	-558.282	-786.027	-687.617	-215.272	-331.288	-28.6027
1992	-339.99	-249.906	-462.376	-557.844	-785.526	-685.614	-215.882	-331.288	-28.4713
1993	-340.365	-249.092	-464.317	-558.783	-784.65	-687.367	-215.35	-329.848	-28.6841
1994	-339.552	-248.466	-464.755	-560.035	-786.152	-688.055	-216.117	-331.852	-28.3273
1995	-338.112	-248.216	-463.19	-560.035	-787.404	-691.937	-215.178	-331.977	-28.3774
1996	-337.298	-249.155	-463.503	-555.653	-788.468	-690.434	-217.04	-330.6	-28.1958
1997	-338.362	-249.217	-463.941	-561.224	-788.468	-692.876	-217.353	-331.914	-28.2146
1998	-335.608	-249.781	-462.94	-566.42	-785.651	-686.49	-216.727	-332.415	-28.3085
1999	-337.611	-248.591	-464.63	-560.097	-791.348	-687.241	-216.555	-330.036	-28.2021
[truncated: 4,200 more rows]

## Sheet: A3sD20mV
time in ms	1	2	3*	4	5	6	7	9*	10*	11		*3, 9, 10 without deactivation
1	1.00163	0.563415	0	0.939025	0.876424	0.688619	1.00163	0.0939025	-2.06586	0.0438212
2	0.75122	1.06423	-0.563415	1.25203	1.06423	0.313008	1.22073	0	-1.75285	0.0313008
3	0.876424	0.563415	-0.250407	0.688619	0.37561	0.563415	1.14248	-0.876424	-1.43984	0.0563415
4	0.37561	0.939025	0.125203	0.37561	1.12683	0.500814	1.20508	-0.657318	-1.18943	0
5	0.500814	0.37561	-0.0626017	1.31464	1.31464	0.500814	0.406911	-0.313008	-1.62764	0.0438212
6	0.438212	0.688619	0	1.31464	1.06423	0.688619	1.14248	-1.03293	-1.69025	0.0500814
7	0.813822	0.813822	-0.125203	0.563415	1.31464	0.688619	0.845123	-1.09553	-2.06586	0.0125203
8	0.75122	0.563415	0.37561	0.688619	1.50244	0.75122	1.12683	-0.876424	-1.25203	0.075122
9	0.438212	1.00163	0.0626017	0.688619	0.75122	1.12683	0.688619	-1.22073	-1.25203	0.0876424
10	0.876424	0.876424	0.0626017	0.939025	1.06423	1.00163	0.970326	0.156504	-1.62764	0.0187805
11	1.12683	0.313008	0.250407	1.62764	1.06423	0.939025	1.04858	-0.219106	-2.19106	0.118943
12	0.75122	1.18943	0.125203	1.25203	1.18943	0.876424	0.985977	-0.187805	-2.06586	0.100163
13	1.12683	0.626017	0	0.626017	1.18943	0.876424	0.970326	-0.344309	-0.75122	0.0939025
14	0.75122	1.06423	0.438212	0.626017	0.939025	0.688619	0.876424	-0.939025	-1.75285	0.075122
15	0.876424	0.250407	0.313008	0.813822	0.563415	0.626017	1.45549	-0.626017	-1.50244	0.0876424
16	1.00163	1.06423	0	0.37561	0.626017	0.876424	1.01728	-1.03293	-2.06586	0.0939025
17	0.438212	0.813822	0.313008	0.438212	0.939025	0.500814	1.09553	-1.00163	-1.81545	0.0563415
18	1.00163	0.876424	0	0.438212	1.06423	0.563415	0.688619	-0.532114	-1.94065	0.0438212
19	0.438212	1.37724	-0.37561	0.939025	0.37561	0.563415	0.37561	-0.907725	-2.12846	0.075122
20	0.563415	0.500814	0	0.876424	1.06423	0.626017	0.75122	-0.563415	-1.69025	0.0813822
21	0.438212	1.12683	0.563415	0.939025	0.813822	0.688619	0.704269	-0.281708	-2.31626	0.075122
22	0.438212	0.688619	0	0.626017	0.876424	1.18943	0.579066	-0.782521	-1.94065	0.0626017
23	0.75122	0.563415	-0.37561	0.626017	0.688619	0.688619	0.813822	-1.34594	-2.00325	0.106423
24	1.12683	0.626017	0.0626017	0.438212	0.876424	1.12683	0.876424	-0.970326	-1.87805	0.0876424
25	0.37561	0.563415	0.438212	0.688619	0.563415	0.563415	0.610367	-0.281708	-2.12846	0.0939025
26	0.688619	0.500814	-0.313008	0.876424	0.563415	0.688619	0.37561	-0.657318	-1.18943	0.0939025
27	0.75122	0.626017	-0.187805	1.12683	0.626017	0.876424	0.813822	-0.939025	-1.31464	0.0876424
28	0.688619	0.813822	0.0626017	1.06423	1.12683	0.626017	1.09553	-0.876424	-2.12846	0.0250407
29	0.37561	0.688619	0.250407	1.31464	0.688619	0.500814	0.219106	-0.813822	-1.50244	0.0876424
30	0.626017	0.939025	-0.0626017	0.813822	0.313008	0.876424	0.907725	-0.250407	-0.813822	0.150244
31	0.37561	0.187805	0.313008	0.939025	0.75122	0.500814	0.516464	-1.31464	-1.56504	0.106423
32	0.438212	0.75122	0.187805	1.25203	1.25203	0.563415	1.06423	-0.281708	-1.50244	0.118943
33	0.75122	1.06423	0.37561	0.813822	0.688619	1.37724	1.09553	-0.0626017	-1.18943	0.0438212
34	0.626017	0.688619	0.438212	0.75122	1.25203	1.00163	0.954676	-0.594716	-1.81545	0.143984
35	0.563415	0.500814	-0.125203	1.25203	0.37561	0.563415	0.547765	-0.532114	-1.25203	0.0125203
36	0.500814	0.688619	0.500814	1.06423	1.18943	0.438212	1.07988	-0.281708	-2.25366	0.0939025
37	0.250407	0.813822	0.0626017	0.563415	1.06423	0.939025	0.532114	-0.626017	-1.12683	0.0688619
38	0.438212	1.00163	0.313008	0.939025	0.500814	0.939025	0.438212	-0.125203	-2.37886	0.0187805
39	0.187805	1.12683	0.37561	1.18943	0.939025	0.876424	0.845123	-0.71992	-1.37724	0.0626017
40	0	0.626017	-0.187805	0.37561	0.939025	0.563415	0.453862	-0.532114	-2.12846	0.0688619
41	0.313008	0.876424	0.187805	0.75122	0.438212	0.688619	0.672968	-0.688619	-1.75285	0.0876424
42	0.626017	0.75122	-0.250407	0.563415	0.626017	0.438212	0.281708	-0.970326	-1.81545	0.0876424
43	0.626017	0.939025	0.0626017	0.876424	0.813822	0.313008	0.563415	-0.594716	-2.06586	0.118943
44	0.438212	0.563415	-0.187805	1.43984	0.813822	0.438212	1.03293	-0.71992	-0.813822	0.0313008
45	0.75122	0.626017	0.125203	0.75122	0.563415	0.626017	0.610367	-0.281708	-1.25203	0
46	0.626017	0.438212	0.250407	0.313008	0.939025	0.688619	1.00163	-0.845123	-2.06586	0.0500814
47	0.438212	0.626017	0.75122	1.00163	1.06423	0.250407	0.798172	-0.37561	-2.06586	0.0813822
48	0.688619	0.250407	0.563415	0.125203	1.18943	0.688619	0.860773	-0.626017	-2.25366	0.118943
49	0.813822	0.688619	-0.250407	0.626017	1.43984	0.438212	0.547765	-0.406911	-1.87805	0.118943
50	0.75122	0.75122	-0.187805	1.06423	0.626017	0.626017	1.09553	-0.406911	-1.69025	0.0438212
51	0.500814	0.563415	0	1.31464	0.500814	0.626017	0.939025	-1.12683	-2.06586	0.0813822
52	1.12683	0.626017	0.438212	0.688619	0.876424	0.939025	0.782521	-0.187805	-0.75122	0.112683
53	0.37561	0.563415	0	0.75122	1.62764	0.75122	0.422561	-0.406911	-1.81545	0.0876424
54	0.813822	0.500814	0.438212	0.37561	1.12683	0.813822	0.579066	-0.344309	-0.500814	0.100163
55	0.876424	1.00163	0	0.75122	1.12683	0.563415	0.704269	-0.0313008	-0.939025	0.037561
56	0.626017	1.25203	0.438212	0.438212	0.813822	0.939025	0.892074	-0.939025	-1.62764	0.0626017
57	0.688619	0.876424	0.187805	1.12683	1.50244	0.438212	0.626017	-0.970326	-1.81545	0.0939025
58	0.813822	1.12683	0.563415	1.12683	0.187805	0.813822	0.641667	-1.37724	-1.31464	0.037561
59	0.438212	0.813822	0.125203	0.876424	0.688619	0.626017	0.422561	-0.313008	-1.87805	0.037561
60	0.626017	1.31464	0.500814	0.438212	0.563415	0.563415	0.829472	-1.25203	-2.25366	0.0500814
61	0.438212	1.12683	0.438212	0.876424	0.626017	0.438212	1.07988	-0.876424	-2.12846	0.0626017
62	0.813822	0.75122	-0.0626017	0.75122	0.438212	0.688619	0.391261	-0.219106	-2.00325	0.0626017
63	0.813822	0.939025	0.187805	1.18943	1.25203	0.500814	0.923375	-0.344309	-1.81545	0.112683
64	0.125203	0.75122	0.187805	0.813822	0.813822	0.688619	0.657318	-0.970326	-0.813822	0.0250407
65	0.688619	0.500814	0.37561	0.939025	1.43984	0.688619	0.469513	-0.907725	-1.25203	0.075122
66	0.626017	0.813822	0.37561	0.813822	0.626017	0.876424	0.672968	-0.907725	-1.50244	0.150244
67	0.626017	0.626017	-0.0626017	0.813822	0.813822	0.688619	0.281708	-1.40854	-1.56504	0.112683
68	0.939025	1.00163	0.125203	1.43984	0.626017	0.313008	0.845123	-0.876424	-1.50244	0.075122
69	1.00163	0.626017	0.187805	0.939025	0.939025	0.563415	0.626017	-0.939025	-1.75285	0.112683
70	0.563415	0.313008	0.125203	1.06423	0.626017	0.688619	0.845123	-0.75122	-1.81545	0.0313008
71	0.876424	0.813822	0	0.75122	0.939025	0.75122	0.782521	-0.71992	-1.50244	0.143984
72	0.939025	0.626017	0.187805	1.00163	0.500814	0.500814	0.704269	-0.688619	-1.56504	0.143984
73	0.500814	0.626017	0.250407	0.876424	1.37724	0.939025	0.688619	0.156504	-1.56504	0.150244
74	0.626017	0.939025	0.563415	0.438212	1.12683	0.563415	0.970326	-0.125203	-1.87805	0.0939025
75	0.688619	0.813822	0.37561	1.06423	0.939025	1.06423	0.594716	-0.845123	-2.37886	0.143984
76	0.626017	0.438212	0.37561	0.813822	0.626017	0.876424	0.845123	-0.75122	-1.69025	0.106423
77	0.688619	0.876424	0.125203	0.813822	1.31464	0.75122	0.845123	-0.813822	-2.00325	0.156504
78	0.688619	1.12683	0.563415	0.563415	1.00163	1.18943	0.71992	-0.125203	-1.87805	0.0688619
79	0.626017	0.75122	0.187805	1.31464	0.626017	0.313008	0.250407	-0.907725	-1.50244	0.00626017
80	0.500814	0.75122	0.438212	0.500814	0.75122	0.250407	0.250407	-0.626017	-1.50244	0.0250407
81	0.250407	0.876424	0.187805	0.500814	0.813822	0.500814	0.203456	0.125203	-1.06423	0.0500814
82	0.313008	1.06423	0.37561	0.75122	1.31464	0.500814	0.563415	-0.688619	-1.81545	0.0813822
83	0.37561	0.813822	0.37561	0.75122	0.876424	0.75122	0.73557	-0.281708	-1.31464	0.0313008
84	0	1.18943	-0.125203	0.813822	0.563415	0.313008	0.500814	-0.500814	-1.69025	0.037561
85	0.37561	0.626017	0.813822	0.813822	1.31464	0.626017	0.547765	-0.500814	-1.43984	0.0563415
86	0.313008	0.813822	-0.0626017	0.876424	0.876424	1.18943	0.579066	-1.00163	-2.12846	0.0626017
87	0.688619	0.438212	-0.0626017	1.06423	0.813822	0.563415	0.75122	-0.813822	-1.94065	0.0813822
88	0.939025	0.563415	0.187805	0.500814	0.500814	0.813822	0.579066	-0.813822	-1.69025	0.0688619
89	0.563415	0.37561	0.438212	0.813822	1.25203	0.626017	0.328659	-0.469513	-1.81545	0.075122
90	0.626017	0.688619	0.125203	1.00163	1.12683	0.438212	0.688619	-0.876424	-1.50244	0.0313008
91	0.876424	0.626017	0.75122	0.688619	0.75122	0.939025	0.563415	-1.12683	-2.44147	0.0813822
92	0.563415	0.37561	0.500814	1.00163	1.37724	0.876424	0.626017	-0.71992	-1.50244	0.0563415
93	0.37561	1.18943	0.500814	1.37724	0.438212	0.813822	0.75122	-0.813822	-1.69025	0.0876424
94	0.626017	0.500814	0.688619	0.37561	1.25203	0.876424	0.704269	-0.626017	-1.50244	0.106423
95	0.438212	0.688619	0.37561	0.438212	1.25203	0.876424	0.0626017	-0.907725	-2.37886	0.106423
96	0.500814	0.876424	0.250407	0.939025	1.56504	1.00163	0.500814	-0.876424	-1.56504	0.0939025
97	0.75122	0.563415	0.125203	0.876424	1.62764	0.500814	0.453862	-1.06423	-1.50244	0.125203
98	0.688619	0.939025	0.75122	1.31464	1.75285	0.688619	0.626017	-0.37561	-1.87805	0.075122
99	0.37561	0.939025	0.438212	0.626017	1.12683	0.37561	0.657318	-0.594716	-1.56504	0.0313008
100	0.688619	0.813822	0.75122	0.500814	1.18943	0.500814	0.845123	-0.688619	-2.19106	0.0438212
101	0.688619	0.75122	0.75122	1.31464	1.18943	0.438212	0.0782521	-1.28333	-2.12846	0.0250407
102	0.250407	0.626017	0	0.626017	0.876424	0.500814	0.594716	-0.782521	-2.44147	0.0876424
103	0.813822	0.813822	0.187805	1.00163	0.813822	0.939025	0.657318	-0.500814	-2.37886	0.118943
104	0.500814	0.438212	0.187805	0	0.563415	0.563415	0.297358	-0.594716	-1.69025	0.0313008
105	0.125203	0.75122	0.626017	0.563415	0.563415	0.250407	0.297358	-1.09553	-1.31464	0.0313008
106	1.00163	0.563415	0.37561	0.626017	1.18943	0.813822	0.657318	-0.71992	-1.43984	0.0813822
107	0.75122	0.813822	0.813822	0.37561	1.43984	0.187805	0.266057	-0.250407	-2.12846	0.0939025
108	1.18943	0.813822	0.187805	0.813822	0.939025	0.688619	0.704269	-1.00163	-1.50244	0.106423
109	0.37561	0.250407	0.438212	0.813822	1.50244	0.939025	0.75122	-0.563415	-2.56667	0.0250407
110	0.500814	0.75122	0.438212	1.00163	1.12683	0.563415	0.923375	-0.500814	-1.31464	0.0313008
111	0.813822	0.688619	0.75122	0.626017	1.50244	1.18943	0.71992	-1.03293	-1.37724	0.100163
112	1.06423	0.500814	0.813822	1.12683	0.75122	0.813822	0.75122	-0.125203	-2.00325	0.118943
113	0.500814	0.939025	0.876424	0.688619	0.813822	1.37724	0.469513	-0.344309	-1.31464	0.075122
114	0.688619	0.500814	0.688619	0.37561	0.75122	1.06423	0.579066	-0.782521	-2.00325	0.0313008
115	0.563415	0.626017	0.688619	1.06423	1.12683	1.00163	0.438212	-0.563415	-2.00325	0.181545
116	0.313008	1.06423	0.813822	0.813822	0.563415	0.813822	0.219106	0.187805	-1.75285	0.150244
117	0.626017	1.00163	0.688619	-0.0626017	1.25203	0.876424	0.328659	-0.281708	-2.19106	0.0813822
118	0.438212	1.31464	1.00163	1.50244	1.06423	0.813822	0.453862	-0.281708	-2.37886	0.075122
119	0.626017	0.876424	0.313008	0.563415	1.00163	0.688619	0.391261	-0.313008	-1.69025	0.106423
120	0.0626017	0.563415	0.688619	0.438212	0.813822	0.626017	0.798172	-0.594716	-1.62764	0.0626017
121	0.250407	0.876424	0.563415	0.688619	0.75122	0.876424	0.469513	-1.09553	-1.94065	0.00626017
122	0.37561	0.125203	0.313008	0.688619	0.75122	0.626017	0.406911	-0.939025	-1.31464	0.0125203
123	0.438212	0.438212	0.500814	-0.125203	0.563415	0.438212	0.626017	-0.71992	-2.44147	0.0438212
124	0.37561	0.626017	0.187805	1.12683	0.313008	0.125203	0.579066	-0.71992	-1.56504	0.106423
125	0.500814	0.563415	0.626017	1.06423	1.18943	0.563415	0.266057	-0.876424	-2.12846	0.0688619
126	0.37561	0.688619	0.813822	0.75122	0.939025	0.438212	0.688619	-0.845123	-1.69025	0.0939025
127	0.313008	0.626017	0.688619	1.25203	0.563415	0.813822	0.453862	-0.688619	-2.44147	0.0187805
128	0.313008	0.187805	0.626017	0.626017	0.688619	0.75122	0.829472	-1.25203	-1.18943	0.112683
129	0.626017	0.563415	0.813822	1.00163	0.626017	1.18943	0.657318	-1.09553	-1.50244	0.0250407
130	0.688619	0.813822	0.37561	1.06423	0.939025	0.688619	1.06423	-0.71992	-1.37724	0.100163
131	0.500814	0.438212	0.75122	0.813822	0.626017	0.75122	1.07988	-0.71992	-1.56504	0.118943
132	1.06423	0.813822	0.688619	0.75122	0.75122	1.06423	0.35996	-0.845123	-2.25366	0.143984
133	0.813822	0.876424	0.563415	0.75122	0.813822	1.37724	0.75122	-0.782521	-1.12683	0.0500814
134	1.25203	0.876424	0.75122	0.626017	1.12683	1.12683	0.892074	-0.594716	-2.25366	0.0939025
135	0.438212	0.813822	0.688619	0.626017	0.876424	0.876424	0.672968	-0.626017	-1.56504	0.112683
136	0.813822	0.688619	0.688619	0.876424	1.18943	0.75122	0.579066	-0.344309	-1.37724	0.137724
137	0.500814	0.813822	0.563415	0.813822	0.125203	0.876424	0.610367	-0.37561	-1.56504	0.131464
138	0.313008	0.626017	0.688619	0.688619	1.43984	0.563415	0.626017	-0.187805	-1.50244	0
139	0.187805	1.31464	0.876424	1.06423	1.12683	0.75122	0.422561	-0.219106	-1.18943	0.0313008
140	0.563415	0.813822	0.500814	0.187805	1.43984	0.563415	0.939025	-1.12683	-2.00325	0.106423
141	0.500814	0.876424	0.75122	0.313008	0.939025	0.813822	0.532114	0.156504	-1.87805	-0.0125203
142	0.813822	0.813822	0.37561	0.250407	0.939025	0.75122	0.594716	-0.156504	-1.18943	0.037561
143	0.187805	0.563415	0.688619	1.43984	0.37561	0.876424	0.344309	-0.281708	-1.75285	0.037561
144	0.438212	0.563415	0.813822	0.688619	0.125203	0.438212	0.469513	-1.37724	-1.87805	0.131464
145	0.438212	0.813822	1.00163	0.75122	0.438212	1.12683	0.0782521	-0.532114	-1.43984	0.0250407
146	0.438212	0.939025	0.688619	0.563415	0.125203	0.688619	0.500814	-0.813822	-2.00325	0.0876424
147	0.626017	0.563415	0.563415	1.12683	0.563415	0.688619	0.344309	-0.907725	-2.19106	0.0876424
148	0.500814	0.75122	1.18943	0.438212	0.75122	1.06423	1.00163	-0.0626017	-1.75285	0.0813822
149	0.813822	0.688619	0.626017	0.813822	1.43984	0.563415	0.860773	-0.813822	-2.00325	0.143984
150	0	0.813822	1.00163	1.00163	1.43984	0.250407	0.203456	-0.71992	-0.939025	0.0876424
151	0.939025	0.939025	0.626017	1.06423	1.43984	0.939025	0.798172	-0.626017	-1.81545	0.0939025
152	0.688619	0.626017	0.939025	1.18943	0.563415	1.06423	0.516464	-0.250407	-1.50244	0.106423
153	1.06423	0.563415	1.25203	0.563415	0.876424	1.00163	0.829472	-0.344309	-1.56504	0.150244
154	0.876424	0.939025	0.939025	0.876424	0.75122	0.688619	0.704269	-0.532114	-1.50244	0.0688619
155	0.563415	1.12683	0.939025	0.563415	1.06423	0.563415	0.626017	0.0939025	-2.12846	0.112683
156	0.37561	0.876424	0.876424	0.313008	1.62764	0.75122	1.04858	-0.657318	-0.939025	0.106423
157	0.688619	0.37561	1.00163	0.500814	0.75122	1.00163	0.672968	-0.782521	-1.37724	0.118943
158	0.500814	1.00163	1.00163	0.75122	1.06423	0.626017	0.657318	-0.563415	-2.19106	0.0125203
159	1.06423	1.00163	1.31464	0.939025	1.43984	0.438212	0.579066	-0.0626017	-1.18943	0.037561
160	0.250407	0.500814	0.939025	0.939025	0.313008	0.37561	0.71992	-0.71992	-1.62764	0.0939025
161	0.688619	0.813822	0.939025	0.626017	0.876424	0.75122	0.297358	-0.75122	-1.87805	0.0125203
162	0.250407	0.813822	0.563415	0.939025	0.876424	0.438212	0.516464	-0.75122	-1.87805	0.0438212
163	0.37561	0.876424	0.939025	0.500814	0.939025	0.37561	0.406911	-0.845123	-1.50244	0.0563415
164	0.75122	0.438212	0.813822	0.813822	0.876424	0.187805	0.579066	-0.71992	-1.94065	0.0563415
165	0.563415	0.563415	1.18943	1.50244	0.626017	0.313008	0.281708	-0.939025	-1.87805	0.0500814
166	0.876424	0.876424	1.56504	0.876424	1.06423	0.688619	0.516464	-0.657318	-2.44147	0.0813822
167	0.37561	0.563415	1.06423	1.12683	0.626017	0.250407	0.234756	-0.71992	-2.19106	0.112683
168	0.939025	0.187805	0.939025	1.43984	1.18943	0.876424	0.641667	-1.06423	-1.00163	0.0626017
169	0.626017	0.688619	1.25203	1.06423	1.25203	0.813822	0.594716	-1.28333	-0.813822	0.0939025
170	0.438212	0.876424	1.31464	1.06423	0.876424	0.37561	0.813822	-0.469513	-1.87805	0.0876424
171	0.688619	0.75122	1.00163	1.43984	0.75122	0.75122	0.406911	-0.469513	-1.25203	0.075122
172	0.37561	0.626017	1.25203	0.75122	1.06423	0.939025	0.500814	-0.75122	-1.69025	0.137724
173	0.813822	0.688619	1.25203	0.939025	0.500814	0.813822	1.03293	-0.626017	-1.75285	0.100163
174	1.12683	0.75122	1.56504	1.18943	0.813822	1.12683	0.453862	-1.03293	-1.69025	0.0813822
175	0.500814	0.626017	1.50244	0.313008	0.500814	0.939025	1.01728	-0.71992	-1.62764	0.0688619
176	1.06423	1.06423	0.876424	0.813822	0.813822	0.813822	0.657318	-1.06423	-1.75285	0.0313008
177	1.12683	1.00163	1.18943	1.12683	0.939025	0.688619	0.422561	-0.657318	-1.62764	0.075122
178	0.438212	0.813822	1.56504	1.06423	1.94065	0.876424	1.04858	-0.469513	-2.00325	0.0688619
179	0.37561	0.626017	1.25203	0.438212	0.876424	1.06423	0.71992	-0.782521	-2.06586	0.0438212
180	0.37561	0.939025	1.12683	0.813822	1.12683	0.876424	0.672968	-0.250407	-2.12846	0.0563415
181	0.626017	0.939025	1.43984	1.25203	1.18943	0.939025	0.71992	-0.219106	-1.43984	0.0250407
182	0.688619	1.00163	1.18943	0.187805	1.25203	0.313008	0.469513	-0.594716	-2.75447	0.037561
183	0.250407	0.438212	0.813822	0.813822	1.18943	0.75122	0.344309	-0.657318	-2.94228	0.0813822
184	0.563415	0.939025	0.813822	0.626017	1.12683	0.313008	0.485163	-0.594716	-1.25203	0.0626017
185	0.813822	0.250407	1.18943	1.31464	0.75122	0.813822	0.35996	-0.782521	-1.31464	0.037561
186	0.250407	0.75122	1.62764	1.31464	0.688619	0.37561	0.203456	-0.939025	-2.25366	0.0438212
187	1.12683	0.187805	1.31464	0.688619	0.939025	0.688619	1.06423	-0.37561	-2.25366	0.0626017
188	0.500814	0.876424	1.25203	1.25203	0.688619	0.563415	0.563415	-0.782521	-1.00163	0.0876424
189	0.75122	0.313008	1.25203	0.75122	0.75122	0.563415	1.15813	-1.12683	-1.43984	0.118943
190	0.876424	0.688619	1.62764	1.12683	1.06423	0.813822	1.00163	-0.281708	-1.31464	0.118943
191	1.00163	0.626017	1.43984	0.563415	0.813822	0.75122	0.532114	-0.156504	-1.50244	0.0876424
192	1.06423	0.626017	1.25203	1.18943	0.563415	0.876424	0.344309	-0.344309	-1.81545	0.156504
193	0.563415	0.876424	1.31464	0.688619	0.813822	1.18943	0.532114	-0.187805	-2.12846	0.0500814
194	0.813822	0.626017	1.94065	0.876424	1.06423	1.12683	0.219106	-0.563415	-1.94065	0.125203
195	1.18943	0.75122	1.81545	1.06423	1.12683	0.813822	0.71992	-0.250407	-2.25366	0.075122
196	0.563415	0.626017	1.56504	0.876424	1.87805	0.813822	0.422561	-0.563415	-2.19106	0.0563415
197	0.563415	1.25203	1.50244	0.876424	0.876424	0.813822	0.860773	-1.22073	-1.43984	0.143984
198	0.37561	1.25203	1.31464	1.18943	0.813822	0.626017	0.73557	-0.0939025	-1.50244	0.0688619
199	0.563415	0.876424	1.37724	0.939025	1.50244	0.75122	1.07988	-0.563415	-2.50407	0.0939025
200	0.438212	1.18943	1.18943	1.06423	0.813822	0.313008	0.657318	-0.313008	-1.69025	0.0313008
201	-31.9895	-34.4309	1.06423	-37.561	-28.7968	-44.6976	-48.5633	-61.2558	-113.434	-3.77488
202	-24.1017	-22.9122	1.12683	-29.548	-18.4049	-29.4854	-26.5588	-52.1472	-92.4001	-2.66683
203	-22.3488	-18.7805	1.50244	-26.5431	-15.2122	-24.8529	-21.6602	-48.8293	-85.0131	-2.0909
204	-21.4098	-16.8399	1.43984	-25.6041	-15.087	-22.474	-18.7023	-45.7618	-80.8814	-1.75285
205	-20.4082	-15.9008	1.37724	-25.0407	-14.5236	-21.9106	-17.8884	-45.0732	-78.2521	-1.66521
206	-18.5301	-15.2748	0.939025	-25.2285	-13.5846	-20.283	-16.7147	-43.696	-75.3724	-1.59634
207	-19.4065	-14.461	1.25203	-25.1659	-13.522	-19.5943	-16.339	-43.2891	-74.183	-1.84049
208	-19.2187	-14.2732	0.500814	-24.2269	-13.209	-19.3439	-15.9008	-42.0057	-73.3066	-1.50244
209	-19.5943	-13.7724	1.50244	-24.8529	-14.2732	-18.8431	-16.1356	-42.0996	-73.1188	-1.45236
210	-19.2187	-13.1464	1.06423	-25.6041	-14.148	-19.0309	-16.5425	-41.411	-72.8684	-1.38976
211	-19.1561	-12.896	1.12683	-25.7919	-12.0821	-18.5927	-17.325	-40.4407	-72.305	-1.50244
212	-18.7805	-12.5829	0.813822	-25.2285	-13.835	-18.5927	-18.1232	-41.0667	-71.4911	-1.59008
213	-18.4675	-12.2699	1.43984	-24.6651	-14.5862	-19.3439	-18.0762	-40.5033	-70.4895	-1.69651
214	-18.0919	-12.1447	1.50244	-24.9155	-13.3342	-18.5301	-18.6084	-38.3748	-71.3659	-1.54626
215	-18.1545	-11.8943	1.37724	-26.0423	-13.7724	-19.4691	-17.7789	-39.0948	-69.9887	-1.66521
216	-18.0293	-12.0195	1.12683	-25.6041	-12.896	-19.4691	-18.624	-38.3122	-70.3017	-1.6026
217	-18.5301	-11.6439	1.37724	-26.4179	-11.0805	-18.5301	-18.4519	-38.8757	-70.6147	-1.73407
218	-18.5301	-11.7691	1.12683	-25.6041	-11.6439	-18.8431	-18.5301	-37.5923	-70.7399	-1.70277
219	-18.3423	-11.5813	1.00163	-26.3553	-14.148	-18.4675	-19.7821	-37.7488	-70.9277	-1.98447
220	-18.4675	-11.3935	1.18943	-26.2301	-12.9585	-18.7805	-20.2516	-38.4061	-71.6789	-1.81545
221	-18.9057	-11.5813	1.37724	-26.8561	-15.0244	-18.3423	-19.5943	-38.7505	-70.5521	-1.81545
222	-20.0325	-11.2057	1.18943	-26.5431	-12.4577	-18.6553	-20.5334	-37.9053	-71.4285	-1.85301
223	-19.7821	-11.5187	0.563415	-27.7952	-13.209	-19.5317	-21.0968	-38.5313	-71.5537	-1.90309
224	-20.7212	-11.5187	0.813822	-27.4821	-12.7081	-19.3439	-21.2063	-38.1557	-70.8651	-1.94691
225	-21.2846	-11.8317	0.626017	-28.2334	-14.0854	-19.5317	-22.0514	-38.0305	-71.992	-1.70903
226	-22.4114	-11.2683	1.06423	-30.9252	-13.8976	-19.5943	-22.9905	-38.4061	-73.7448	-1.76537
227	-24.1643	-11.7691	0.75122	-31.3635	-14.2732	-19.9699	-23.1783	-37.874	-72.6806	-2.00951
228	-26.0423	-11.4561	1.18943	-32.3025	-14.461	-19.4691	-23.147	-36.5594	-73.4944	-1.94065
229	-26.1049	-11.3309	1.06423	-32.4903	-14.9618	-20.2203	-24.1643	-37.7488	-74.2456	-2.07838
230	-26.7309	-11.4561	0.876424	-32.5529	-16.339	-20.0951	-25.1815	-38.1244	-73.9326	-2.02203
231	-27.8578	-12.0195	1.31464	-34.0553	-16.5268	-20.9716	-25.6354	-37.9679	-74.1204	-2.27244
232	-26.6683	-11.9569	1.18943	-34.8691	-16.0886	-21.7228	-25.4632	-37.4671	-75.3724	-2.05334
233	-27.4195	-11.8317	1.12683	-35.9334	-17.5285	-21.3472	-26.5431	-37.5923	-76.1237	-2.14098
234	-27.5447	-12.5829	1.12683	-34.4935	-18.6553	-21.535	-26.6996	-37.2167	-76.5619	-2.30374
235	-29.4228	-12.4577	1.37724	-36.1212	-18.6553	-22.6618	-28.0925	-38.0618	-78.8155	-2.20358
236	-29.9236	-13.1464	1.06423	-37.1228	-19.7821	-23.5382	-29.9862	-37.4671	-78.8781	-2.43521
237	-31.1756	-13.0838	1.31464	-38.187	-20.5334	-24.6651	-30.8939	-37.4671	-79.1911	-2.41017
238	-31.2382	-12.7707	1.06423	-39.0635	-20.2203	-24.2895	-31.2226	-37.3419	-81.3822	-2.61049
239	-32.3651	-13.522	0.939025	-40.4407	-21.0968	-26.6683	-31.9425	-36.935	-83.3855	-2.68561
240	-33.8675	-13.9602	1.18943	-42.1935	-24.1017	-26.1675	-32.8189	-37.2793	-84.5123	-2.68561
241	-34.9317	-13.7098	1.31464	-42.444	-30.8	-27.1691	-32.5372	-37.7801	-86.8286	-2.69187
242	-35.683	-14.2732	0.939025	-42.1309	-30.6748	-28.296	-33.4293	-37.0915	-87.1416	-2.81082
243	-36.4968	-14.2106	1.37724	-42.9448	-27.4195	-29.1724	-33.7736	-36.9976	-86.7034	-2.8922
244	-37.248	-15.1496	1.00163	-43.0074	-26.7309	-28.8594	-34.1336	-38.4687	-86.7034	-3.10504
245	-38.1244	-14.8366	0.939025	-44.8228	-27.4821	-30.2366	-34.384	-37.4984	-88.2684	-3.13634
246	-39.6895	-15.087	0.876424	-45.1358	-27.3569	-30.2992	-35.5108	-37.6862	-89.583	-3.23025
247	-39.6269	-16.2138	1.37724	-46.5757	-29.6106	-30.9252	-35.9021	-38.1244	-89.0822	-3.48065
248	-40.3781	-16.2138	1.37724	-46.5131	-29.1724	-31.6765	-36.9976	-38.5939	-89.4578	-3.31789
249	-41.0667	-16.7147	1.00163	-49.2675	-31.2382	-33.3667	-39.173	-39.7521	-90.5847	-3.26155
250	-41.4423	-16.7773	0.876424	-50.3318	-31.4887	-33.6797	-39.4391	-39.9086	-91.8993	-3.43683
251	-43.1326	-16.8399	1.37724	-52.0846	-31.9269	-33.6797	-41.0198	-39.5643	-95.092	-3.43683
252	-44.5724	-17.7163	1.62764	-55.0895	-31.7391	-37.1228	-40.9572	-39.7521	-94.9042	-3.60586
253	-45.261	-17.4033	1.31464	-53.8375	-33.3667	-36.5594	-42.9917	-40.3468	-96.2814	-3.56204
254	-46.1375	-18.4049	1.69025	-55.7155	-33.7423	-36.8724	-43.6177	-40.3155	-98.2221	-3.54326
255	-47.5773	-18.0293	1.18943	-54.7765	-34.5561	-38.8131	-45.1671	-39.1261	-98.8481	-3.6309
256	-50.0188	-17.9667	1.37724	-55.4025	-35.1822	-39.5643	-46.3096	-40.2529	-99.5993	-4.85789
257	-50.6448	-18.0919	1.31464	-58.7204	-37.3106	-41.6927	-47.2486	-40.4094	-101.978	-3.91887
258	-51.6464	-19.0935	1.56504	-58.157	-36.622	-41.8179	-48.0155	-40.0964	-104.92	-3.88131
259	-52.5854	-18.9683	1.18943	-59.409	-37.7488	-43.1952	-48.6259	-41.2232	-105.233	-4.06285
260	-53.6497	-19.9699	1.25203	-61.2871	-37.8114	-44.7602	-49.5336	-40.8789	-106.298	-4.28196
261	-55.4025	-20.0951	0.939025	-62.8521	-39.0635	-46.0122	-53.5088	-41.1919	-106.861	-4.15049
262	-57.4684	-20.2203	0.876424	-63.9163	-41.6927	-47.0765	-51.709	-41.7553	-108.426	-4.06911
263	-58.5952	-20.2203	1.00163	-65.0432	-41.9431	-48.0781	-53.947	-41.2232	-111.181	-4.24439
264	-60.1602	-20.0951	1.12683	-68.1107	-42.5066	-49.0797	-52.8358	-41.4423	-111.243	-4.48228
265	-61.2245	-20.283	1.43984	-68.9245	-44.948	-50.3944	-53.3366	-41.9118	-113.559	-4.48854
266	-62.2261	-20.6586	1.00163	-70.8025	-44.7602	-51.1456	-54.6043	-40.9102	-114.874	-4.50732
267	-62.1009	-20.9716	1.06423	-70.6773	-45.887	-52.022	-55.0425	-41.5988	-115.25	-4.60748
268	-62.9147	-21.5976	1.94065	-73.557	-47.2643	-53.9627	-54.7295	-41.2545	-115.625	-4.63879
269	-63.6659	-21.4724	1.18943	-75.1846	-49.2049	-55.6529	-56.3728	-41.9431	-115.563	-4.79529
270	-64.7928	-21.7854	1.06423	-75.9359	-50.457	-57.3432	-57.6405	-41.1919	-118.442	-4.78277
271	-64.605	-22.0358	1.12683	-75.3098	-51.2082	-58.2822	-58.5013	-42.9448	-119.507	-4.93301
272	-68.1107	-22.9122	1.18943	-78.5025	-53.0862	-59.6594	-59.1273	-41.7553	-120.946	-4.95805
273	-69.8009	-23.413	1.06423	-80.8814	-54.8391	-60.7863	-59.5029	-42.6631	-122.762	-5.28358
274	-70.4269	-24.3521	1.94065	-83.3229	-57.1554	-61.6001	-59.9881	-42.8822	-124.765	-5.41505
275	-72.2424	-24.7903	1.50244	-85.0131	-59.9098	-64.2293	-61.3027	-43.1639	-127.332	-5.45261
276	-72.7432	-25.3537	1.56504	-85.3887	-61.0993	-65.6692	-62.3513	-43.3517	-127.833	-5.64041
277	-73.244	-25.9171	0.688619	-89.8334	-61.7253	-67.3594	-63.1182	-42.8822	-128.897	-5.85952
278	-73.6822	-26.3553	1.37724	-89.3326	-61.3497	-67.4846	-64.1198	-43.8212	-130.399	-5.68423
279	-75.6855	-27.2943	1.25203	-90.2716	-64.0415	-66.7334	-63.4155	-43.7586	-131.902	-5.82822
280	-76.9375	-26.8561	1.00163	-92.9009	-66.17	-69.9261	-65.0745	-43.7586	-132.277	-5.97846
281	-78.9407	-28.3586	0.688619	-94.5912	-68.6741	-69.6757	-66.4987	-44.2594	-134.281	-5.93464
282	-80.4432	-28.6716	1.12683	-95.092	-69.3001	-72.0546	-66.2169	-45.4801	-134.781	-6.01602
283	-80.4432	-29.235	1.00163	-96.7822	-69.7383	-74.183	-66.9212	-44.0716	-138.037	-6.16001
284	-82.3212	-29.7358	1.06423	-99.6619	-71.7415	-74.6838	-68.4706	-45.1671	-137.348	-6.32903
285	-82.6342	-30.4244	1.25203	-101.477	-71.8041	-76.9375	-69.2062	-44.8228	-138.725	-6.26017
286	-82.0708	-30.9252	0.939025	-103.794	-74.4334	-75.8107	-69.7383	-44.3846	-142.106	-6.26017
287	-84.8879	-31.4261	1.12683	-104.357	-74.5586	-77.1879	-70.8182	-45.7305	-142.419	-6.4918
288	-84.2619	-32.3651	1.00163	-105.546	-76.1863	-79.0033	-72.2424	-45.3862	-142.92	-6.49806
289	-85.3887	-33.6797	1.62764	-106.986	-78.0017	-79.6294	-72.571	-45.3236	-143.608	-6.79854
290	-86.3277	-33.7423	1.31464	-108.051	-78.5651	-80.1302	-74.5743	-45.0106	-145.361	-6.82985
291	-88.7692	-34.8691	1.43984	-108.739	-80.318	-83.2603	-75.6541	-45.1984	-147.364	-6.93627
292	-88.8318	-35.3074	1.75285	-111.556	-80.8814	-84.0741	-76.6245	-45.6053	-148.241	-7.06147
293	-88.331	-35.8082	1.37724	-114.812	-81.7578	-85.7017	-78.7529	-46.8261	-147.552	-7.12407
294	-89.8334	-36.0586	1.56504	-116.377	-82.7594	-88.331	-79.1442	-46.7948	-148.742	-7.41204
295	-91.8367	-36.8098	1.12683	-117.19	-86.4529	-94.8416	-80.0676	-46.3566	-148.992	-7.51846
296	-92.0245	-36.4342	1.25203	-119.694	-86.6408	-92.8383	-81.6326	-45.8557	-149.743	-7.46212
297	-94.0278	-37.6862	1.18943	-121.009	-87.9554	-94.2782	-83.0099	-47.3582	-150.056	-7.73131
298	-93.9651	-37.6236	1.18943	-123.263	-90.3342	-94.4034	-82.9159	-47.6399	-151.308	-7.80017
299	-93.4643	-39.6269	1.00163	-124.89	-92.5879	-97.4708	-83.5733	-47.1391	-151.496	-7.88155
300	-94.6538	-39.5643	1.12683	-126.205	-94.3408	-98.5977	-84.3558	-46.3566	-153.687	-7.90033
301	-97.0952	-41.3797	1.25203	-126.894	-94.6538	-101.603	-85.6235	-48.2972	-156.504	-8.90196
302	-98.1595	-43.2578	1.12683	-128.521	-96.4692	-102.729	-87.0946	-46.92	-157.443	-8.11944
303	-98.6603	-43.5708	1.31464	-130.212	-98.7855	-104.107	-88.0336	-47.8903	-156.504	-8.00676
304	-99.7245	-44.1968	1.18943	-131.902	-100.351	-105.296	-88.5971	-47.4834	-160.135	-8.31977
305	-99.5367	-45.0106	0.688619	-133.529	-104.044	-105.171	-88.8475	-47.7338	-159.822	-8.58269
306	-100.851	-45.261	0.813822	-132.716	-102.667	-108.927	-89.3952	-48.6102	-161.012	-8.53887
307	-101.415	-46.3253	1.12683	-135.22	-103.981	-108.739	-90.9916	-48.9232	-161.638	-8.50131
308	-102.354	-47.0765	1.06423	-137.411	-106.548	-109.616	-90.5377	-49.3614	-161.199	-9.24627
309	-103.355	-47.0139	0.939025	-137.974	-109.991	-112.871	-91.1794	-49.0797	-163.203	-9.49668
310	-104.044	-47.4521	0.939025	-139.915	-110.68	-112.683	-92.8227	-49.737	-163.954	-9.57806
311	-105.108	-48.6415	0.876424	-142.356	-112.37	-114.624	-92.9009	-49.9562	-164.83	-9.55302
312	-105.421	-48.9545	1.37724	-143.295	-113.246	-118.129	-93.3235	-49.5179	-168.524	-9.52172
313	-106.611	-50.0814	1.62764	-143.984	-113.121	-119.757	-93.8556	-50.8952	-169.651	-8.8957
314	-108.364	-51.083	1.31464	-146.926	-114.373	-121.698	-96.4379	-51.2082	-171.216	-9.07725
315	-109.177	-51.709	1.12683	-149.493	-116.064	-122.512	-98.2221	-50.0188	-171.403	-9.05221
316	-109.929	-52.2724	1.87805	-149.117	-118.818	-125.579	-98.3473	-50.4257	-171.716	-9.13359
317	-110.429	-52.0846	1.31464	-150.807	-120.007	-127.207	-99.8497	-50.7387	-172.781	-9.31513
318	-111.681	-52.7732	1.62764	-151.371	-121.51	-127.144	-101.556	-50.2692	-173.595	-9.24627
319	-113.434	-53.0862	0.939025	-154.376	-123.263	-128.772	-101.258	-49.7057	-175.41	-9.44034
320	-115.187	-53.8375	1.06423	-155.19	-125.704	-130.775	-106.047	-50.5196	-178.102	-9.61562
321	-116.001	-55.9033	1.12683	-156.567	-129.899	-132.59	-103.794	-49.9875	-178.728	-9.7283
322	-116.251	-56.9675	1.12683	-159.008	-129.648	-133.216	-102.933	-50.3318	-179.667	-9.87855
323	-117.441	-56.7171	1.00163	-160.824	-131.902	-132.653	-101.853	-51.2082	-181.232	-10.0225
324	-117.754	-58.4074	0.939025	-164.83	-133.467	-135.345	-104.138	-50.457	-180.731	-9.98497
325	-117.816	-58.6578	1.37724	-164.392	-135.345	-133.78	-104.592	-51.1143	-181.295	-9.89107
326	-117.942	-59.7846	1.06423	-166.333	-137.536	-137.16	-105.437	-52.0846	-183.736	-10.1164
327	-118.943	-60.4732	1.12683	-168.336	-139.915	-137.348	-106.032	-50.2692	-184.8	-10.1102
328	-119.381	-60.9741	1.25203	-168.899	-140.791	-138.538	-107.252	-52.022	-185.739	-10.129
329	-119.507	-60.5358	1.56504	-170.527	-141.918	-141.48	-108.426	-52.0846	-186.303	-10.1603
330	-121.009	-61.6627	1.18943	-171.967	-144.36	-144.547	-108.88	-51.8968	-186.303	-10.1916
331	-123.701	-62.2887	1.50244	-173.72	-143.608	-146.488	-108.223	-52.648	-184.8	-10.3731
332	-123.2	-62.2261	1.75285	-173.031	-144.86	-147.677	-108.817	-53.274	-188.431	-10.4107
333	-124.765	-61.7879	1.50244	-173.845	-149.305	-148.992	-108.395	-53.8688	-189.871	-10.2792
334	-124.703	-62.4139	1.31464	-175.786	-147.928	-150.807	-108.395	-53.4305	-191.06	-10.4545
335	-125.454	-64.1041	1.56504	-176.036	-150.369	-152.435	-109.428	-52.2724	-191.812	-10.6736
336	-127.394	-65.1684	1.43984	-180.23	-150.181	-153.75	-109.772	-52.4602	-192.187	-10.636
337	-128.459	-65.3562	1.50244	-181.545	-151.559	-156.942	-110.476	-52.7419	-194.378	-10.5985
338	-129.711	-66.0448	1.62764	-181.545	-154.438	-157.819	-111.462	-52.7106	-196.319	-10.6798
339	-130.274	-66.6708	1.56504	-183.799	-155.941	-158.821	-112.01	-53.6497	-195.756	-10.8051
340	-130.838	-68.6741	1.62764	-184.362	-157.881	-160.949	-111.869	-52.5228	-197.571	-10.7049
341	-131.338	-69.7383	1.69025	-184.112	-159.447	-163.453	-111.744	-53.0236	-197.821	-11.0367
342	-131.964	-69.4253	1.56504	-187.116	-160.073	-164.329	-111.196	-53.9627	-198.698	-10.9678
343	-132.34	-70.7399	1.56504	-187.742	-163.328	-167.272	-113.81	-54.9956	-201.139	-11.1368
344	-132.966	-72.8684	1.25203	-192.312	-164.267	-168.524	-114.749	-53.8062	-201.828	-11.1431
345	-133.279	-71.992	1.69025	-193.001	-165.456	-169.776	-115.078	-53.2427	-202.454	-11.1681
346	-135.032	-72.7432	1.69025	-196.945	-167.272	-171.591	-114.952	-54.933	-202.955	-11.1368
347	-136.284	-73.8074	2.12846	-196.319	-168.148	-173.532	-114.843	-55.1208	-203.769	-11.1869
348	-137.849	-73.87	1.43984	-198.698	-167.773	-174.471	-116.517	-54.8078	-202.516	-11.2433
349	-138.851	-74.8716	2.00325	-200.263	-170.214	-176.787	-116.564	-54.1505	-203.894	-11.2996
350	-139.539	-74.3708	1.50244	-201.703	-171.904	-180.543	-116.126	-54.6826	-206.147	-11.4624
351	-139.915	-75.0594	1.50244	-203.08	-177.163	-182.108	-116.58	-54.9643	-207.086	-11.3685
352	-139.727	-76.3741	1.69025	-204.019	-174.972	-182.234	-118.333	-55.4025	-206.773	-12.2011
353	-140.729	-76.7497	1.43984	-205.834	-175.16	-184.049	-118.615	-55.3086	-207.9	-12.2512
354	-142.732	-77.3757	1.81545	-204.958	-176.85	-185.614	-120.43	-55.4025	-210.404	-12.0821
355	-142.419	-77.5635	1.56504	-207.399	-179.604	-186.991	-120.211	-54.5887	-208.088	-12.1572
356	-143.045	-78.3147	1.75285	-207.712	-182.484	-188.995	-121.056	-54.6826	-210.592	-12.6142
357	-143.483	-78.4399	1.37724	-209.027	-181.983	-190.56	-121.306	-56.1537	-211.156	-11.9444
358	-144.422	-79.692	1.62764	-210.968	-184.8	-190.998	-120.978	-55.9033	-213.597	-12.2386
359	-144.735	-79.3164	1.37724	-213.096	-187.93	-193.126	-122.073	-55.4338	-213.159	-12.5892
360	-143.796	-80.3806	1.62764	-212.721	-188.932	-195.38	-122.402	-55.5903	-212.658	-12.2825
361	-145.987	-80.8188	1.62764	-215.475	-189.621	-196.695	-124.03	-54.9956	-214.849	-12.3701
362	-148.116	-81.257	1.31464	-218.167	-191.186	-197.383	-123.388	-56.4041	-215.976	-12.5391
363	-148.116	-83.4481	1.56504	-214.786	-192.25	-199.386	-124.358	-55.2147	-217.791	-14.6801
364	-149.305	-83.8863	1.31464	-217.353	-193.377	-199.073	-124.343	-55.5277	-217.979	-12.802
365	-150.807	-86.3903	1.12683	-218.355	-194.441	-201.89	-128.208	-56.4354	-220.358	-13.4907
366	-150.87	-85.8895	0.939025	-222.674	-196.882	-204.708	-125.689	-54.8704	-219.982	-13.8663
367	-150.369	-86.6408	1.69025	-220.108	-200.451	-205.396	-125.845	-55.7781	-219.294	-15.062
368	-152.185	-87.705	1.37724	-225.429	-200.638	-206.398	-125.61	-55.8094	-220.734	-12.8897
369	-153.437	-87.4546	1.75285	-224.928	-199.324	-206.147	-125.923	-56.3415	-222.486	-13.0024
370	-154.814	-88.018	1.56504	-224.865	-199.136	-208.276	-127.551	-57.124	-220.921	-13.3279
371	-154.251	-87.3294	1.18943	-223.926	-203.706	-211.218	-128.287	-56.3728	-220.045	-13.0587
372	-155.941	-88.5814	1.62764	-224.114	-205.083	-212.595	-128.38	-56.6858	-220.796	-13.3216
373	-156.567	-89.7082	1.37724	-225.429	-207.274	-214.098	-128.772	-56.9988	-221.36	-13.259
374	-157.568	-90.7725	1.50244	-227.682	-207.9	-216.038	-129.038	-56.5293	-226.243	-13.2966
375	-158.445	-90.3969	1.62764	-228.559	-209.966	-216.727	-129.006	-57.2806	-225.491	-13.378
376	-160.886	-91.3985	1.81545	-229.999	-210.404	-219.231	-129.992	-56.9675	-225.366	-13.6472
377	-161.512	-92.3375	1.00163	-230.687	-214.348	-222.486	-130.055	-58.0631	-226.743	-13.6159
378	-162.702	-92.6505	1.31464	-231.689	-214.473	-221.422	-131.198	-57.0301	-225.554	-13.8037
379	-162.702	-94.8416	1.69025	-234.256	-216.79	-225.429	-131.886	-57.4997	-224.99	-13.7786
380	-163.328	-94.7164	1.18943	-233.567	-219.043	-225.366	-132.496	-57.4058	-226.869	-13.8976
381	-163.703	-95.4676	1.43984	-234.944	-220.108	-228.434	-132.168	-58.157	-227.056	-13.8663
382	-164.455	-95.092	1.12683	-233.817	-222.862	-227.808	-133.78	-58.4387	-230.812	-13.9977
383	-165.456	-95.4676	1.43984	-235.821	-224.49	-228.559	-133.044	-58.47	-230.249	-14.5925
384	-165.957	-95.9684	1.25203	-237.386	-226.556	-233.943	-133.576	-57.9066	-231.313	-14.605
385	-167.522	-96.2188	1.37724	-237.824	-228.371	-233.254	-133.545	-58.8769	-231.376	-14.2481
386	-168.148	-97.3456	1.75285	-239.451	-229.185	-234.506	-135.016	-58.6578	-231.751	-14.3483
387	-169.651	-98.0969	1.50244	-241.142	-232.19	-235.946	-134.75	-58.7517	-230.938	-14.1417
388	-170.715	-99.0359	1.37724	-241.392	-235.257	-237.949	-134.672	-59.0021	-233.004	-14.5612
389	-171.028	-98.8481	1.56504	-242.957	-236.634	-240.578	-133.921	-59.1899	-232.002	-14.6488
390	-171.529	-99.2237	1.50244	-243.208	-238.199	-241.768	-136.049	-59.6594	-233.88	-14.436
391	-173.219	-100.601	1.56504	-245.148	-239.013	-242.644	-138.898	-58.2196	-233.066	-14.6363
392	-172.28	-101.415	1.75285	-244.522	-241.017	-245.211	-136.519	-59.096	-235.195	-14.5987
393	-175.285	-102.291	1.43984	-245.273	-243.896	-247.151	-137.974	-58.9708	-235.195	-14.605
394	-175.911	-102.229	1.56504	-246.651	-250.094	-248.153	-136.832	-60.7863	-235.32	-14.6613
395	-175.973	-101.665	1.43984	-248.529	-245.211	-249.656	-137.771	-58.47	-237.198	-14.6801
396	-177.851	-101.54	1.69025	-247.965	-251.534	-251.033	-137.833	-59.2212	-238.262	-14.8303
397	-177.1	-102.291	1.50244	-250.97	-251.095	-251.659	-138.647	-59.409	-240.516	-14.8241
398	-177.977	-104.482	1.75285	-250.845	-253.474	-255.603	-138.162	-60.3793	-239.952	-14.8929
399	-178.54	-105.421	1.43984	-253.537	-253.787	-256.417	-138.272	-60.5358	-239.952	-14.8992
400	-179.604	-106.172	1.87805	-253.286	-254.977	-259.672	-138.256	-64.3232	-241.267	-15.0432
401	-180.856	-108.614	1.56504	-253.662	-256.98	-262.614	-140.165	-62.7895	-240.704	-15.5503
402	-181.608	-109.866	1.37724	-256.855	-258.044	-264.304	-140.15	-62.1635	-240.078	-15.0995
403	-182.108	-111.055	1.69025	-258.42	-260.673	-266.808	-140.322	-60.9741	-242.456	-15.4251
404	-184.612	-110.617	1.87805	-257.919	-261.988	-267.121	-141.981	-62.0696	-242.769	-15.3625
405	-185.614	-110.742	1.43984	-260.611	-263.616	-266.182	-140.916	-62.2261	-243.395	-15.4877
406	-188.306	-110.993	1.87805	-263.491	-267.998	-266.433	-142.012	-62.8834	-244.397	-15.5816
407	-186.428	-112.182	1.62764	-262.865	-271.504	-269.626	-141.981	-62.8208	-244.835	-15.5628
408	-185.051	-112.746	2.12846	-266.182	-270.627	-270.314	-141.668	-62.4139	-244.898	-15.6629
409	-184.612	-113.309	1.62764	-265.056	-271.128	-274.07	-143.452	-63.1338	-246.275	-15.3875
410	-186.741	-113.622	1.69025	-266.934	-274.571	-273.695	-142.982	-63.9476	-248.404	-15.5753
411	-186.428	-114.248	2.12846	-266.683	-275.51	-275.886	-143.593	-64.0102	-248.904	-15.7756
412	-186.177	-113.81	1.94065	-269.187	-275.823	-277.826	-143.89	-63.7285	-250.094	-15.7381
413	-186.991	-114.812	1.94065	-268.812	-281.082	-278.265	-143.014	-63.7598	-252.786	-15.7819
414	-186.553	-115.187	1.69025	-268.937	-286.528	-278.703	-145.032	-63.4155	-251.972	-15.8069
415	-187.304	-114.749	1.81545	-268.874	-280.393	-279.642	-144.516	-63.6659	-251.283	-15.7068
416	-187.367	-115.5	1.94065	-271.629	-280.268	-281.895	-145.377	-62.633	-250.595	-16.2326
417	-190.121	-116.377	1.56504	-271.191	-283.21	-282.021	-145.721	-65.1058	-249.03	-15.8007
418	-188.869	-117.378	2.00325	-271.629	-285.401	-284.775	-145.674	-64.7928	-253.537	-15.8507
419	-190.309	-117.691	1.69025	-273.382	-287.717	-285.088	-145.424	-64.4171	-252.598	-15.8507
420	-191.186	-117.942	1.43984	-273.695	-291.474	-287.592	-146.942	-64.918	-252.786	-16.3516
421	-192.563	-119.068	1.31464	-274.446	-293.164	-288.719	-146.488	-65.3562	-256.73	-16.4079
422	-193.126	-118.943	1.81545	-272.004	-295.856	-292.162	-147.85	-66.0135	-255.29	-16.3891
423	-194.503	-118.63	1.50244	-273.382	-297.546	-294.729	-147.787	-65.1997	-257.168	-16.2076
424	-195.442	-120.258	1.06423	-274.571	-297.358	-292.726	-148.335	-65.4188	-257.418	-16.2451
425	-195.004	-119.444	1.56504	-276.136	-298.673	-292.35	-149.508	-66.4517	-259.734	-16.3703
426	-194.003	-120.821	1.50244	-278.515	-299.174	-293.101	-149.07	-65.4188	-259.359	-16.3203
427	-195.067	-121.009	1.56504	-277.2	-301.552	-296.419	-149.618	-66.6395	-260.11	-16.5394
428	-195.756	-121.573	1.50244	-279.329	-301.239	-297.984	-150.15	-65.7318	-258.795	-16.7585
429	-195.943	-122.386	1.69025	-278.139	-304.182	-301.49	-150.307	-66.4204	-260.986	-16.5832
430	-199.199	-123.513	1.75285	-280.643	-307.187	-301.427	-150.745	-66.9525	-261.738	-16.6458
431	-197.947	-123.951	1.43984	-281.582	-307.312	-303.869	-151.543	-67.109	-261.55	-16.8086
432	-199.011	-124.452	2.00325	-283.773	-310.692	-305.496	-151.668	-67.109	-262.301	-17.1904
433	-199.887	-125.016	1.69025	-283.398	-313.071	-306.498	-151.872	-66.9838	-262.739	-17.2155
434	-200.513	-124.202	1.81545	-283.523	-314.073	-306.623	-151.606	-67.6098	-262.552	-17.2468
435	-201.39	-125.203	1.69025	-285.714	-315.513	-306.874	-152.06	-66.796	-261.425	-17.6349
436	-201.515	-125.642	1.56504	-284.525	-319.895	-310.066	-151.324	-66.8586	-262.614	-16.9964
437	-202.078	-125.454	1.87805	-286.278	-319.707	-309.565	-152.373	-68.1419	-262.99	-16.9651
438	-202.203	-126.455	1.75285	-287.217	-320.708	-311.631	-152.889	-66.5143	-262.238	-17.1153
439	-202.767	-127.019	1.31464	-288.343	-321.835	-312.758	-152.341	-66.5769	-262.426	-17.3407
440	-202.516	-129.21	1.37724	-289.846	-326.781	-314.01	-152.404	-67.735	-264.492	-18.0543
441	-203.706	-128.208	1.62764	-291.411	-326.718	-315.262	-153.985	-66.7647	-264.492	-17.3031
442	-203.33	-128.208	1.75285	-292.913	-327.344	-314.135	-153.468	-68.4237	-265.744	-17.2843
443	-206.085	-130.024	1.69025	-292.726	-332.29	-315.7	-154.861	-67.6411	-265.306	-17.7476
444	-205.083	-130.024	1.56504	-294.729	-330.725	-317.265	-155.503	-67.9541	-265.932	-18.0168
445	-205.647	-130.337	1.62764	-293.915	-332.039	-321.585	-155.252	-67.735	-265.243	-17.8603
446	-206.899	-130.337	1.87805	-295.543	-334.669	-321.522	-155.44	-68.5176	-267.372	-17.7413
447	-207.024	-131.401	1.75285	-294.291	-333.792	-323.588	-156.489	-68.3298	-266.495	-17.6975
448	-206.961	-132.277	1.18943	-297.17	-336.735	-327.031	-156.05	-67.5472	-266.746	-17.6912
449	-206.648	-133.091	1.75285	-297.921	-337.048	-327.595	-156.066	-69.9887	-269.312	-17.9542
450	-207.9	-133.279	1.75285	-297.045	-336.547	-326.906	-156.16	-68.7054	-269.062	-17.8853
451	-208.839	-133.592	1.94065	-299.674	-338.675	-325.404	-157.255	-68.2671	-268.248	-18.0982
452	-208.276	-133.905	2.44147	-298.172	-339.739	-325.904	-156.958	-68.7054	-270.126	-17.7851
453	-210.279	-135.407	1.43984	-301.928	-340.991	-327.282	-159.274	-69.8322	-270.94	-17.9479
454	-210.905	-136.346	1.43984	-303.305	-342.181	-325.404	-158.32	-69.3314	-269.688	-17.9729
455	-209.653	-136.785	1.81545	-305.121	-341.367	-327.344	-164.721	-69.5505	-269.438	-18.7993
456	-209.966	-137.724	2.25366	-305.684	-342.619	-328.534	-159.149	-70.0826	-272.317	-18.8556
457	-210.655	-138.099	1.37724	-308.752	-343.308	-330.036	-160.245	-69.3627	-270.69	-18.167
458	-212.971	-137.599	1.37724	-307.75	-343.809	-330.349	-160.26	-69.6131	-269.688	-18.3799
459	-213.409	-137.661	1.62764	-307.061	-347.627	-332.728	-160.652	-69.1123	-268.874	-18.4863
460	-214.286	-140.603	1.81545	-308.689	-347.001	-334.356	-161.231	-70.1452	-270.878	-18.4112
461	-215.35	-140.729	2.12846	-310.567	-349.443	-333.917	-161.778	-69.9887	-272.255	-18.3548
462	-216.539	-141.668	1.37724	-309.127	-348.378	-335.232	-160.965	-69.7383	-272.568	-18.5614
463	-216.664	-141.542	1.87805	-311.318	-350.757	-337.235	-161.919	-69.8009	-273.131	-18.4112
464	-217.478	-141.668	1.69025	-316.076	-353.074	-338.738	-163.469	-69.9574	-276.95	-18.4612
465	-218.48	-142.607	1.31464	-319.206	-360.398	-340.678	-163.375	-70.4269	-275.009	-18.1795
466	-218.042	-143.42	1.31464	-319.331	-355.452	-341.68	-161.904	-70.8025	-275.823	-18.5301
467	-220.734	-142.92	1.43984	-314.386	-357.08	-341.93	-161.012	-70.646	-275.948	-18.5426
468	-219.92	-143.045	1.69025	-316.389	-360.398	-341.179	-161.904	-72.305	-276.825	-18.4425
469	-219.982	-143.483	1.50244	-316.452	-361.838	-343.12	-161.387	-70.7399	-276.512	-18.4738
470	-221.234	-143.233	1.81545	-319.143	-362.777	-342.556	-161.966	-70.3643	-277.576	-18.4487
471	-221.109	-143.796	1.94065	-318.142	-369.663	-346.626	-162.514	-73.0562	-276.073	-18.4299
472	-221.172	-145.299	1.69025	-316.076	-366.783	-346.062	-163.03	-71.4911	-277.138	-18.7367
473	-220.546	-145.737	1.69025	-318.079	-368.849	-346.688	-163.156	-71.3346	-278.953	-19.0309
474	-221.36	-146.551	1.81545	-317.829	-368.787	-347.314	-162.984	-71.3659	-280.08	-19.1624
475	-221.986	-146.676	1.50244	-319.644	-370.226	-350.507	-163.343	-70.5208	-279.517	-19.4441
476	-222.173	-147.427	1.25203	-320.208	-372.23	-350.57	-163.046	-68.6115	-278.703	-19.0372
477	-222.737	-146.926	1.56504	-322.148	-372.417	-354.576	-163.109	-70.2704	-279.517	-18.8118
478	-223.738	-147.114	1.50244	-321.585	-372.668	-355.327	-164.783	-70.1139	-279.204	-19.1874
479	-222.987	-147.677	1.37724	-321.147	-375.172	-352.26	-164.408	-70.7399	-280.205	-19.2312
480	-224.114	-147.49	1.69025	-324.59	-375.986	-354.2	-163.969	-71.3972	-280.33	-19.1311
481	-224.427	-148.554	0.876424	-324.026	-377.238	-354.701	-163.876	-70.8651	-281.895	-19.0121
482	-225.804	-149.055	1.81545	-323.213	-378.74	-356.892	-164.752	-71.3346	-282.647	-19.0309
483	-227.495	-148.679	1.43984	-324.402	-379.116	-357.769	-164.752	-72.4302	-282.208	-18.9558
484	-227.495	-149.743	1.37724	-325.529	-379.178	-357.33	-164.314	-70.9903	-280.143	-20.6899
485	-228.246	-150.745	1.43984	-329.535	-381.87	-359.709	-164.376	-71.9294	-281.895	-19.3439
486	-229.811	-150.432	1.25203	-328.283	-384.374	-360.711	-164.048	-71.7415	-281.958	-19.1937
487	-229.811	-151.684	1.25203	-328.972	-385.188	-361.775	-163.75	-72.305	-281.457	-19.1561
488	-228.496	-150.745	1.25203	-330.6	-385.126	-363.09	-163.891	-73.0249	-282.897	-19.1686
489	-229.56	-151.684	1.18943	-327.908	-389.821	-366.157	-163.359	-71.992	-283.586	-19.5818
490	-230.437	-152.247	1.00163	-328.722	-390.134	-375.861	-164.126	-72.0233	-282.772	-19.2938
491	-230.249	-150.745	1.69025	-330.036	-388.444	-369.913	-169.447	-72.5241	-283.523	-20.02
492	-229.122	-152.435	1.12683	-330.975	-388.318	-368.661	-164.799	-73.6196	-283.335	-19.3377
493	-230.562	-152.06	1.56504	-334.23	-388.757	-371.353	-164.689	-73.2127	-284.149	-19.5004
494	-231.125	-151.809	1.69025	-335.044	-393.452	-370.602	-164.627	-72.8058	-283.961	-19.707
495	-230.061	-153.75	1.43984	-335.044	-394.203	-372.543	-164.862	-73.7448	-285.777	-19.7195
496	-230.938	-154.939	1.43984	-334.919	-393.827	-374.984	-165.894	-73.2753	-285.652	-19.876
497	-231.438	-154.877	1.37724	-342.181	-395.204	-376.361	-166.614	-71.4911	-284.9	-19.8886
498	-231.125	-155.816	1.31464	-339.301	-398.71	-377.175	-166.254	-72.1171	-285.213	-19.9199
499	-232.941	-155.753	1.81545	-337.799	-398.147	-380.055	-166.348	-72.9623	-285.652	-19.8322
500	-234.694	-156.629	1.75285	-338.362	-398.335	-378.552	-166.27	-73.0875	-286.716	-20.452
501	-235.445	-156.316	-32.1147	-337.674	-400.776	-380.117	-166.943	-72.6806	-285.088	-19.8886
502	-233.692	-156.88	-19.0935	-338.926	-403.593	-381.87	-167.726	-73.6509	-287.53	-19.9073
503	-234.756	-157.381	-15.8382	-339.113	-404.47	-380.618	-167.522	-73.6822	-286.904	-19.826
504	-234.443	-157.756	-14.2106	-338.738	-403.218	-384.5	-166.943	-72.931	-285.652	-19.876
505	-235.758	-158.883	-13.1464	-342.932	-404.282	-391.261	-166.834	-72.8371	-288.531	-19.8948
506	-235.195	-158.758	-12.4577	-343.183	-404.908	-392.888	-165.581	-73.3692	-285.213	-19.8072
507	-235.946	-160.448	-10.8301	-341.93	-406.661	-388.068	-167.193	-73.7135	-288.782	-19.8635
508	-236.572	-159.008	-11.4561	-342.932	-408.852	-388.506	-166.99	-73.8074	-289.032	-20.0451
509	-235.695	-160.01	-10.7049	-344.122	-409.853	-387.943	-167.366	-74.183	-289.408	-20.0701
510	-236.634	-160.135	-11.1431	-343.746	-410.792	-389.445	-167.413	-74.1517	-289.157	-20.1515
511	-236.885	-159.76	-10.3293	-345.186	-412.295	-389.07	-167.694	-73.6509	-289.282	-20.2203
512	-237.573	-160.073	-9.82847	-348.316	-411.669	-392.074	-168.07	-73.5883	-290.221	-20.2078
513	-238.387	-161.45	-9.76586	-346.25	-415.613	-391.949	-168.586	-73.6196	-289.22	-20.2078
514	-237.511	-162.013	-9.76586	-349.13	-415.049	-393.514	-168.571	-72.9623	-288.969	-20.2955
515	-238.074	-162.076	-10.7049	-346.813	-418.743	-394.892	-169.666	-74.0578	-290.534	-20.3956
516	-237.699	-163.641	-10.5797	-350.444	-419.306	-395.392	-168.148	-73.0249	-291.849	-20.2329
517	-239.765	-163.14	-10.8301	-352.948	-418.805	-397.145	-168.79	-73.7761	-292.726	-20.3456
518	-240.578	-164.455	-10.5171	-351.321	-419.87	-399.399	-169.134	-74.1204	-293.477	-21.0843
519	-241.58	-164.517	-11.0179	-354.451	-424.064	-399.336	-168.665	-74.0578	-291.16	-20.5834
520	-240.203	-164.83	-11.1431	-352.385	-424.627	-399.461	-168.743	-74.0578	-293.727	-21.3034
521	-242.582	-164.455	-11.4561	-349.255	-425.253	-403.343	-169.995	-74.2456	-293.352	-21.0404
522	-243.395	-165.832	-12.1447	-351.383	-429.886	-401.527	-169.682	-74.6212	-292.726	-20.8714
523	-242.018	-167.272	-12.5203	-353.825	-432.39	-403.155	-170.793	-74.5586	-293.164	-20.7149
524	-243.145	-166.583	-12.6455	-354.388	-433.517	-405.096	-169.369	-75.3724	-294.103	-20.8213
525	-244.147	-167.835	-12.3325	-353.449	-432.64	-404.47	-170.214	-74.7777	-291.786	-20.959
526	-242.769	-167.021	-12.0821	-353.95	-434.205	-405.722	-169.525	-75.3098	-292.6	-21.0404
527	-243.145	-168.586	-11.8317	-356.204	-434.894	-408.914	-171.028	-75.0281	-293.101	-21.9669
528	-244.397	-168.273	-12.0821	-358.395	-437.398	-408.977	-169.729	-75.4037	-292.6	-21.2408
529	-245.148	-167.46	-12.3951	-358.332	-436.897	-410.041	-171.263	-75.7481	-294.541	-20.8526
530	-244.397	-167.898	-13.6472	-357.581	-439.088	-410.354	-171.028	-74.1204	-295.104	-20.8777
531	-246.651	-168.399	-14.2106	-358.27	-437.774	-412.67	-170.496	-74.7151	-294.541	-21.078
532	-246.212	-169.338	-14.461	-357.581	-441.78	-414.861	-170.699	-74.9655	-293.352	-21.1281
533	-247.277	-169.15	-13.6472	-357.581	-442.031	-413.797	-171.419	-75.3411	-292.162	-21.1281
534	-248.842	-169.776	-14.148	-358.896	-442.469	-414.924	-171.701	-75.2159	-294.666	-21.1969
535	-248.779	-171.028	-14.5236	-362.652	-444.848	-417.178	-172.249	-75.435	-293.352	-21.053
536	-248.904	-169.901	-15.087	-359.271	-443.408	-421.435	-171.2	-75.122	-292.851	-21.0968
537	-249.155	-170.777	-16.2764	-362.088	-445.974	-417.178	-171.513	-75.4037	-293.101	-21.1907
538	-250.595	-170.777	-17.0903	-361.775	-448.854	-419.87	-172.342	-75.9359	-292.037	-21.1656
539	-249.718	-171.591	-17.7163	-363.34	-447.978	-421.309	-171.513	-76.6558	-292.037	-21.0091
540	-250.219	-170.965	-18.2797	-361.963	-449.981	-423.813	-172.123	-75.8107	-294.541	-21.2658
541	-248.842	-170.277	-19.7195	-361.838	-449.292	-424.314	-172.609	-77.8452	-295.48	-21.3973
542	-251.033	-171.216	-21.1594	-364.154	-452.36	-425.879	-171.857	-76.5619	-295.167	-21.3347
543	-250.407	-170.715	-20.7212	-364.592	-454.238	-426.38	-178.43	-77.0627	-295.042	-21.3034
544	-251.972	-171.278	-22.5992	-364.968	-455.427	-427.945	-180.105	-77.3757	-295.793	-21.103
545	-251.909	-171.529	-22.0984	-366.47	-456.116	-429.135	-173.469	-78.0643	-296.294	-21.222
546	-252.097	-171.341	-21.0968	-367.722	-456.867	-429.823	-179.98	-76.9375	-294.165	-21.7666
547	-253.474	-171.028	-22.5366	-368.161	-459.935	-432.265	-175.128	-76.6871	-296.419	-21.4974
548	-253.412	-171.716	-23.2252	-370.727	-459.747	-430.074	-175.285	-77.8452	-295.355	-21.2157
549	-254.539	-172.405	-23.6634	-368.974	-460.748	-432.578	-174.471	-76.9688	-296.106	-21.4786
550	-254.225	-172.593	-23.5382	-371.04	-460.435	-433.079	-173.673	-78.1895	-293.79	-21.366
551	-255.039	-171.904	-24.2895	-369.287	-462.627	-431.764	-173.422	-77.4696	-297.483	-21.2908
552	-255.415	-171.466	-25.1659	-372.23	-463.44	-432.891	-174.064	-76.3428	-297.859	-21.3785
553	-254.726	-173.469	-25.5415	-374.17	-462.376	-434.143	-173.751	-77.2818	-294.604	-21.6164
554	-256.417	-173.72	-25.5415	-372.23	-466.132	-435.52	-173.876	-76.5932	-297.045	-21.4411
555	-256.98	-173.908	-26.5431	-372.23	-466.57	-437.899	-175.003	-77.5635	-296.607	-21.4912
556	-257.794	-174.283	-26.1675	-371.103	-467.697	-438.087	-176.474	-76.4054	-296.669	-21.6101
557	-257.293	-174.721	-29.4228	-372.981	-470.264	-439.151	-176.146	-77.2192	-296.419	-21.5851
558	-258.232	-175.034	-27.6073	-371.791	-469.2	-439.151	-176.302	-77.1253	-296.294	-21.6539
559	-258.795	-175.41	-29.4228	-373.92	-469.388	-438.462	-177.1	-77.1566	-296.106	-21.7478
560	-258.482	-173.72	-31.6139	-373.857	-471.579	-441.342	-177.022	-78.8468	-296.982	-21.9169
561	-260.298	-174.847	-32.2399	-374.984	-472.017	-441.592	-176.678	-77.8452	-296.544	-22.0295
562	-259.985	-175.097	-32.9285	-375.297	-475.147	-442.281	-175.801	-78.1895	-294.541	-21.873
563	-258.044	-175.285	-33.1789	-376.612	-472.017	-444.472	-177.319	-78.2208	-295.793	-21.8543
564	-260.486	-176.85	-34.9943	-375.923	-475.835	-445.974	-176.13	-79.3477	-297.108	-21.8668
565	-259.046	-177.1	-36.4968	-375.673	-475.961	-448.103	-177.726	-79.379	-297.483	-21.7666
566	-260.173	-176.537	-37.4358	-376.549	-475.898	-449.105	-179.385	-79.2538	-299.236	-21.7103
567	-260.36	-176.224	-36.1212	-377.926	-478.34	-448.729	-178.43	-79.1598	-299.862	-21.9982
568	-259.171	-177.726	-39.3765	-376.987	-478.653	-452.172	-178.759	-79.7859	-297.734	-22.5053
569	-259.672	-177.664	-38.8757	-376.737	-479.028	-451.233	-177.82	-79.2538	-298.547	-21.9607
570	-259.797	-178.227	-40.5033	-378.865	-481.47	-454.05	-178.352	-78.8781	-299.612	-21.8605
571	-260.298	-178.039	-41.3171	-377.989	-480.531	-453.737	-179.166	-79.4103	-299.862	-21.848
572	-262.677	-179.103	-42.757	-378.615	-483.849	-455.24	-179.072	-79.2224	-299.549	-22.0108
573	-264.367	-178.603	-43.8212	-380.744	-482.909	-455.803	-178.227	-78.4712	-298.986	-22.0483
574	-263.491	-178.978	-42.8196	-382.371	-481.407	-456.617	-177.351	-78.5651	-300.864	-22.1047
575	-262.802	-178.352	-45.1984	-379.679	-483.661	-458.87	-178.133	-78.3147	-300.801	-22.0796
576	-262.176	-179.354	-43.5708	-382.935	-488.293	-457.744	-179.37	-79.2224	-299.111	-22.2737
577	-261.8	-177.476	-44.8228	-382.058	-486.728	-458.87	-179.432	-80.5684	-300.175	-22.0671
578	-263.991	-178.665	-45.3236	-379.617	-487.605	-459.747	-179.385	-79.7233	-299.987	-21.9169
579	-265.556	-178.477	-45.8244	-382.997	-486.603	-460.248	-180.215	-79.0972	-300.113	-22.2737
580	-265.056	-178.916	-46.5757	-387.379	-487.667	-459.747	-180.825	-79.5355	-299.487	-22.0421
581	-266.683	-179.604	-47.7651	-382.809	-489.608	-462.251	-179.463	-80.7249	-300.676	-22.161
582	-266.808	-178.79	-48.4537	-384.938	-490.797	-461.813	-181.529	-80.4119	-302.053	-22.2299
583	-266.057	-181.357	-49.3301	-385	-491.11	-461.938	-179.917	-78.7216	-302.241	-22.0358
584	-266.12	-181.545	-50.77	-391.073	-492.738	-463.628	-179.244	-80.0363	-301.052	-22.0859
585	-268.186	-180.606	-51.396	-387.567	-493.176	-465.506	-180.966	-79.2538	-303.618	-22.3175
586	-267.873	-181.482	-52.5228	-386.002	-494.053	-470.452	-179.808	-80.2554	-305.246	-22.4239
587	-266.683	-182.484	-52.8984	-386.691	-494.366	-467.76	-181.561	-78.7529	-304.182	-22.4302
588	-267.497	-181.67	-53.5245	-390.071	-494.929	-468.01	-180.309	-80.6623	-302.679	-22.4302
589	-269.312	-181.983	-53.8375	-387.818	-496.87	-469.262	-181.31	-79.1285	-303.931	-22.33
590	-269.187	-181.858	-53.7749	-389.07	-496.056	-469.951	-181.248	-80.2867	-303.556	-22.3488
591	-270.314	-182.421	-54.0879	-388.694	-497.684	-469.074	-181.514	-79.8485	-302.554	-22.6618
592	-270.439	-182.797	-54.9643	-390.447	-499.812	-469.575	-181.06	-80.2241	-303.618	-23.2691
593	-270.815	-182.046	-56.8423	-392.2	-500	-468.198	-180.715	-80.5684	-303.43	-22.6806
594	-271.065	-182.484	-58.47	-391.636	-501.189	-469.388	-180.935	-80.2554	-300.488	-22.7495
595	-271.253	-182.609	-58.7204	-391.01	-502.942	-471.203	-182.077	-80.7562	-303.806	-22.6806
596	-272.63	-183.924	-58.9082	-394.641	-505.133	-471.14	-181.827	-80.0363	-304.182	-22.6055
597	-273.256	-183.611	-60.7863	-394.766	-506.761	-470.327	-181.795	-80.1302	-301.865	-22.7182
598	-272.756	-184.299	-61.1619	-394.704	-505.634	-469.513	-181.232	-81.6013	-303.994	-22.6493
599	-273.444	-184.487	-61.8505	-395.204	-507.888	-473.018	-182.374	-80.8188	-305.308	-22.6117
600	-274.508	-184.425	-63.3529	-396.394	-508.075	-474.208	-181.874	-80.318	-302.679	-22.8559
601	-274.571	-184.675	-64.3545	-396.457	-509.453	-474.959	-182.891	-80.944	-305.809	-22.956
602	-275.26	-183.986	-64.8554	-397.27	-510.016	-477.714	-182.578	-82.509	-305.997	-22.9999
603	-274.884	-184.55	-64.5424	-398.147	-509.39	-477.275	-182.609	-81.57	-303.681	-23.0687
604	-274.759	-185.051	-65.857	-396.144	-511.644	-478.966	-181.858	-81.0692	-303.305	-23.388
605	-273.695	-186.24	-67.6724	-398.397	-510.705	-478.527	-183.188	-81.9456	-306.874	-23.8888
606	-275.76	-185.489	-66.4204	-397.583	-509.64	-478.84	-183.971	-81.6326	-305.559	-23.9451
607	-275.26	-186.616	-68.048	-397.208	-511.08	-480.531	-183	-82.4151	-303.869	-23.2691
608	-276.199	-186.303	-68.6115	-398.46	-514.711	-480.656	-182.484	-81.57	-303.243	-23.0124
609	-275.698	-186.365	-68.7993	-397.959	-512.395	-483.097	-183.141	-82.2586	-304.933	-23.0124
610	-274.634	-186.803	-70.3017	-399.211	-514.336	-483.535	-183.439	-81.9143	-305.935	-22.8934
611	-275.635	-187.367	-70.8651	-398.773	-516.151	-483.285	-181.983	-81.883	-305.246	-23.8638
612	-276.136	-187.179	-70.2391	-399.524	-517.466	-485.789	-183.564	-82.6342	-303.869	-23.7386
613	-276.387	-188.682	-70.9903	-397.896	-517.966	-485.601	-183.673	-83.0099	-302.742	-22.9623
614	-276.261	-188.995	-72.5554	-396.519	-521.973	-487.166	-183.126	-81.8204	-303.18	-23.0061
615	-278.139	-189.934	-73.9952	-400.087	-521.222	-489.67	-184.299	-81.3822	-303.931	-23.1501
616	-277.2	-188.995	-73.6196	-400.213	-521.597	-488.105	-184.127	-82.9159	-306.686	-23.1564
617	-276.512	-188.682	-75.5602	-400.463	-524.414	-488.481	-184.769	-82.4777	-305.997	-23.2503
618	-277.138	-189.808	-75.7481	-403.092	-521.66	-490.609	-185.802	-83.7924	-306.248	-23.2691
619	-277.701	-190.56	-76.4367	-404.031	-525.792	-489.921	-184.033	-83.0099	-307.124	-24.2143
620	-278.765	-189.746	-78.8781	-401.339	-524.101	-490.797	-184.096	-81.9769	-306.811	-23.9514
621	-279.204	-190.935	-79.692	-400.526	-523.162	-491.235	-184.159	-82.5403	-307.813	-23.5695
622	-279.266	-189.934	-81.3196	-404.282	-525.729	-493.301	-184.487	-81.1944	-308.814	-23.5382
623	-280.831	-191.186	-81.9456	-404.783	-526.48	-495.305	-184.299	-82.6655	-306.874	-24.0954
624	-280.143	-190.747	-83.3855	-404.47	-526.042	-492.988	-186.068	-82.6655	-307.813	-23.7573
625	-280.956	-191.624	-84.0741	-407.287	-527.607	-493.74	-185.207	-82.3212	-307.562	-23.5195
626	-282.459	-191.686	-84.6375	-406.974	-528.045	-495.054	-183.36	-83.4481	-308.564	-23.4819
627	-281.645	-191.999	-84.2619	-406.974	-530.925	-493.614	-185.16	-84.2619	-308.689	-23.4318
628	-281.708	-193.251	-86.0773	-408.163	-531.614	-496.557	-184.691	-82.3212	-308.063	-23.5069
629	-282.021	-192.688	-87.5798	-407.349	-533.867	-498.372	-185.035	-82.3212	-307.5	-23.5257
630	-281.269	-191.937	-87.3294	-408.914	-535.87	-498.81	-185.473	-83.542	-305.809	-23.5195
631	-283.273	-193.314	-87.5172	-410.354	-533.679	-497.558	-185.927	-82.0708	-306.936	-23.5508
632	-284.087	-191.436	-88.018	-410.479	-536.497	-504.695	-187.101	-82.7594	-307.061	-23.4193
633	-282.521	-192.5	-89.2074	-412.42	-535.745	-509.265	-185.301	-83.4794	-305.621	-23.6947
634	-284.713	-192.751	-88.7692	-413.797	-535.057	-506.072	-186.725	-83.1977	-306.373	-23.9639
635	-285.026	-193.69	-90.1464	-413.672	-536.434	-500.375	-186.224	-83.7924	-306.373	-23.8888
636	-284.274	-194.503	-91.2107	-415.3	-538.187	-507.387	-186.24	-82.7907	-307.75	-23.7573
637	-284.149	-194.253	-92.7757	-416.051	-538.562	-501.878	-186.068	-82.5716	-308.313	-23.6697
638	-284.65	-194.003	-92.5253	-415.738	-541.004	-502.066	-185.88	-82.3838	-309.19	-24.3082
639	-284.149	-195.004	-95.3424	-418.305	-542.256	-503.631	-185.364	-82.196	-308.063	-23.726
640	-284.024	-194.566	-95.718	-416.489	-544.322	-501.878	-185.739	-83.3855	-306.874	-23.6384
641	-284.587	-195.818	-96.7822	-417.178	-549.33	-503.005	-185.692	-83.1977	-307.562	-23.726
642	-285.777	-196.006	-97.6586	-418.242	-544.823	-505.196	-187.023	-83.3229	-308.814	-23.7636
643	-285.965	-194.691	-98.2847	-417.929	-545.198	-505.321	-185.035	-82.9472	-308.501	-24.2957
644	-285.714	-195.317	-99.4115	-417.741	-547.702	-509.64	-187.523	-83.6985	-307.938	-23.989
645	-285.276	-194.879	-99.4115	-419.932	-545.824	-510.016	-186.271	-85.8895	-308.564	-23.8825
646	-285.151	-194.816	-101.415	-418.43	-547.765	-513.71	-186.584	-83.8237	-308.564	-23.9076
647	-286.027	-196.382	-102.604	-418.054	-548.203	-508.827	-188.118	-83.0411	-309.753	-23.87
648	-286.966	-195.63	-103.606	-416.99	-548.892	-508.889	-187.649	-83.8237	-310.567	-23.8325
649	-287.029	-194.065	-104.482	-421.372	-550.645	-511.08	-188.728	-82.3212	-309.503	-23.8387
650	-285.777	-194.629	-105.108	-421.184	-553.462	-512.144	-188.525	-83.1977	-307.875	-23.845
651	-286.966	-194.441	-106.047	-420.996	-553.023	-513.334	-189.229	-82.2273	-309.19	-23.7448
652	-286.653	-195.505	-106.861	-421.059	-553.211	-515.462	-188.869	-82.8533	-309.691	-24.0829
653	-287.467	-195.568	-107.362	-420.433	-553.649	-514.023	-190.168	-83.0411	-309.378	-23.845
654	-287.279	-196.757	-107.425	-418.117	-553.837	-511.456	-190.591	-81.7891	-309.878	-24.0391
655	-288.656	-195.38	-108.614	-422.061	-552.335	-510.955	-189.574	-81.3509	-306.999	-23.8199
656	-287.53	-196.945	-108.489	-418.868	-556.78	-513.084	-188.635	-82.9785	-311.443	-23.87
657	-288.469	-196.632	-108.551	-418.743	-556.466	-514.523	-188.697	-83.0725	-310.317	-23.8825
658	-287.279	-197.383	-109.866	-422.061	-557.155	-512.708	-189.699	-83.3229	-310.379	-24.1017
659	-286.465	-196.444	-111.681	-422.436	-560.16	-513.584	-189.511	-83.4794	-309.816	-24.1705
660	-287.78	-197.07	-112.433	-422.812	-558.032	-512.395	-189.088	-83.4794	-309.378	-24.0203
661	-287.905	-196.569	-113.559	-423.187	-559.534	-514.21	-189.73	-84.1367	-308.689	-24.0328
662	-288.156	-197.008	-115.312	-422.749	-560.035	-513.146	-189.12	-83.6985	-309.315	-24.1455
663	-288.406	-198.385	-116.752	-420.683	-563.916	-514.586	-189.495	-83.0099	-308	-24.2394
664	-289.157	-198.698	-116.502	-423	-561.224	-512.708	-190.09	-82.4151	-307.813	-24.0641
665	-289.408	-197.696	-120.07	-423.125	-563.728	-516.214	-189.464	-82.3525	-308.501	-24.327
666	-289.22	-198.447	-120.759	-423.939	-564.417	-515.4	-189.73	-84.3871	-309.19	-24.2081
667	-289.47	-199.386	-121.76	-426.005	-567.359	-516.902	-190.434	-82.822	-311.193	-24.3896
668	-289.783	-198.823	-121.76	-424.502	-564.542	-517.904	-191.78	-82.509	-310.692	-24.2582
669	-290.785	-198.948	-123.2	-426.318	-564.605	-518.843	-192.062	-83.4794	-310.755	-24.183
670	-288.719	-199.199	-123.388	-427.945	-567.109	-519.156	-191.749	-84.1367	-309.878	-24.2832
671	-290.847	-199.699	-125.329	-426.38	-569.55	-518.905	-190.857	-83.5733	-313.071	-24.3333
672	-290.284	-199.762	-125.704	-427.257	-567.234	-519.844	-191.107	-83.1977	-312.57	-24.6776
673	-290.973	-200.951	-127.207	-428.571	-569.112	-519.782	-192.125	-83.7298	-310.817	-25.0094
674	-289.783	-200.513	-126.393	-428.571	-569.112	-521.41	-191.154	-83.2916	-311.443	-24.4084
675	-291.16	-199.073	-128.521	-430.199	-569.55	-522.161	-191.984	-84.8879	-312.821	-24.3646
676	-290.472	-199.261	-129.147	-430.136	-571.929	-524.039	-192.14	-83.0411	-312.695	-24.3834
677	-290.347	-199.386	-130.9	-430.7	-570.552	-523.601	-192.578	-83.229	-312.132	-24.4522
678	-292.099	-199.449	-130.525	-432.077	-572.68	-523.601	-192.125	-82.509	-310.379	-24.3583
679	-291.599	-199.825	-132.152	-429.072	-569.988	-524.414	-192.735	-83.542	-310.817	-24.471
680	-291.286	-199.637	-134.03	-431.075	-573.682	-524.79	-192.281	-83.3542	-310.504	-24.4773
681	-293.039	-201.703	-135.282	-432.327	-573.181	-526.167	-192.578	-84.9818	-311.694	-24.3458
682	-294.291	-200.889	-136.409	-433.454	-570.802	-524.54	-192.438	-85.6391	-310.817	-24.2269
683	-292.788	-201.89	-135.908	-433.266	-572.931	-525.416	-192.485	-85.2009	-310.004	-24.5399
684	-291.849	-201.515	-135.22	-430.512	-575.81	-526.543	-191.952	-84.1367	-313.196	-24.5148
685	-293.602	-202.642	-136.096	-432.828	-576.374	-526.105	-193.079	-85.1696	-311.318	-24.5086
686	-294.291	-203.456	-136.91	-433.079	-576.436	-524.853	-193.158	-85.733	-312.007	-24.5211
687	-294.04	-203.33	-137.912	-436.897	-575.873	-524.978	-193.001	-84.168	-312.195	-24.5837
688	-293.727	-203.456	-138.725	-433.83	-576.311	-526.981	-194.206	-85.5452	-312.069	-24.6588
689	-294.478	-203.518	-139.414	-437.022	-579.88	-527.983	-194.644	-84.8566	-312.007	-24.3959
690	-294.917	-204.207	-138.538	-435.833	-576.374	-528.984	-193.956	-85.3887	-312.132	-24.4773
691	-293.915	-202.955	-139.79	-436.584	-580.756	-528.17	-195.223	-85.9208	-311.694	-25.1909
692	-294.478	-203.268	-141.73	-437.398	-579.128	-527.67	-194.879	-84.4497	-312.32	-24.6275
693	-293.978	-204.708	-142.231	-436.459	-579.942	-529.861	-194.363	-84.8566	-311.944	-24.5399
694	-293.978	-204.582	-142.92	-437.461	-582.884	-531.551	-192.86	-84.3245	-313.948	-24.3708
695	-293.79	-205.021	-144.547	-435.708	-584.324	-532.991	-192.391	-84.6688	-312.508	-24.5399
696	-293.164	-204.082	-144.36	-437.461	-584.7	-532.615	-192.813	-84.8566	-312.758	-25.1095
697	-294.165	-206.022	-146.05	-437.335	-584.074	-534.18	-193.517	-85.9834	-311.506	-24.9906
698	-294.04	-205.584	-147.865	-440.215	-585.138	-534.243	-193.658	-84.9192	-310.755	-24.7026
699	-296.106	-204.395	-147.239	-438.087	-583.761	-535.558	-193.001	-84.9192	-310.817	-24.8216
700	-294.666	-206.022	-147.615	-439.464	-586.515	-536.622	-194.269	-84.6062	-312.633	-25.1408
701	-294.979	-204.645	-148.992	-446.1	-587.079	-535.558	-194.316	-85.42	-312.445	-24.9843
702	-295.793	-206.335	-150.995	-444.159	-588.143	-536.559	-195.176	-85.3261	-314.261	-24.903
703	-295.355	-205.083	-151.12	-445.286	-589.458	-537.248	-195.568	-84.8879	-313.384	-24.8404
704	-295.167	-206.085	-151.12	-443.345	-590.271	-537.686	-193.627	-86.2025	-313.384	-24.7089
705	-294.666	-206.085	-151.371	-443.47	-587.58	-536.309	-194.065	-84.6375	-312.007	-25.0094
706	-295.981	-206.273	-152.623	-442.156	-589.771	-536.559	-193.893	-85.6391	-313.071	-24.7965
707	-295.104	-205.459	-153.437	-443.971	-591.836	-537.373	-195.083	-85.2009	-313.635	-24.9217
708	-295.73	-207.149	-156.129	-444.91	-591.085	-536.622	-193.549	-85.3261	-315.387	-24.8904
709	-294.854	-207.086	-155.753	-445.912	-590.146	-537.436	-194.175	-85.3574	-312.007	-25.0094
710	-296.294	-207.462	-156.254	-444.034	-589.645	-538.875	-194.957	-85.5765	-314.135	-24.8967
711	-297.859	-206.961	-157.506	-444.848	-593.214	-541.505	-194.77	-84.9505	-313.322	-25.4539
712	-295.104	-206.586	-158.445	-446.976	-591.273	-542.381	-194.582	-86.1712	-312.32	-24.9656
713	-296.169	-208.714	-158.445	-448.228	-592.212	-540.941	-194.754	-85.0131	-312.382	-24.9843
714	-295.73	-207.65	-159.76	-446.35	-591.023	-542.256	-196.288	-84.5749	-314.386	-25.1095
715	-297.358	-206.648	-159.885	-448.416	-593.652	-543.571	-195.396	-85.0131	-312.195	-25.241
716	-297.233	-206.899	-159.447	-445.849	-595.154	-543.32	-196.382	-85.8269	-311.318	-25.554
717	-296.732	-206.836	-162.076	-448.854	-593.84	-544.697	-196.147	-85.6078	-311.569	-25.3537
718	-297.859	-208.088	-162.451	-447.227	-593.276	-544.76	-196.131	-85.7017	-313.885	-24.903
719	-296.857	-208.338	-162.702	-448.729	-595.718	-544.322	-196.194	-86.672	-312.695	-25.0094
720	-298.422	-208.025	-164.58	-446.726	-598.723	-545.323	-196.162	-86.7347	-313.885	-25.0657
721	-296.169	-208.088	-164.642	-447.602	-596.406	-543.821	-196.006	-86.6408	-310.817	-25.072
722	-299.487	-208.401	-166.208	-446.976	-598.284	-546.075	-194.754	-86.9538	-313.572	-25.0469
723	-299.674	-208.464	-168.023	-447.602	-600.538	-546.575	-195.02	-87.4546	-312.821	-25.1095
724	-299.862	-208.714	-168.273	-446.287	-598.535	-550.144	-195.27	-86.2025	-313.572	-25.0657
725	-299.487	-207.337	-169.212	-447.727	-600.037	-548.015	-195.13	-86.3903	-314.135	-25.1095
726	-299.862	-209.34	-169.025	-446.726	-598.723	-550.895	-196.397	-86.8599	-314.761	-25.6041
727	-301.114	-209.215	-170.715	-447.289	-602.792	-544.823	-195.787	-86.359	-313.008	-25.0845
728	-300.426	-210.154	-172.906	-447.665	-602.103	-548.328	-196.804	-86.7347	-315.951	-25.1408
729	-299.737	-210.029	-172.217	-446.413	-604.92	-548.766	-195.662	-87.1103	-316.264	-25.1534
730	-302.304	-210.968	-172.155	-450.357	-604.607	-550.144	-196.022	-86.6094	-316.514	-25.4664
731	-303.055	-210.78	-173.407	-450.231	-606.61	-550.144	-196.741	-86.3903	-315.638	-25.2598
732	-302.053	-210.843	-173.72	-449.731	-602.228	-559.158	-196.147	-87.2042	-315.763	-25.4476
733	-305.434	-210.029	-177.163	-447.79	-604.294	-551.709	-196.992	-86.4216	-315.074	-25.385
734	-300.864	-210.717	-176.599	-450.67	-603.793	-553.023	-196.992	-86.4216	-315.638	-25.8608
735	-304.745	-212.157	-175.723	-449.48	-605.233	-552.773	-196.46	-86.359	-317.641	-25.1784
736	-301.615	-211.03	-176.412	-448.166	-605.045	-552.961	-196.757	-86.6408	-316.952	-25.0469
737	-301.991	-211.782	-178.54	-450.357	-601.602	-554.588	-196.115	-85.7956	-315.074	-25.1221
738	-304.87	-211.281	-178.415	-449.23	-604.169	-555.402	-197.727	-86.1399	-318.517	-25.3599
739	-303.806	-211.156	-179.229	-450.795	-606.047	-555.402	-197.759	-86.2964	-315.951	-25.3099
740	-308.501	-210.53	-180.731	-450.983	-607.111	-557.719	-195.912	-86.4529	-316.765	-25.3286
741	-302.491	-211.656	-181.608	-449.355	-604.858	-555.966	-197.336	-86.0773	-317.829	-25.1972
742	-302.366	-212.095	-181.357	-451.045	-606.297	-555.903	-197.039	-86.1399	-315.262	-25.3099
743	-302.304	-211.969	-184.237	-449.731	-609.615	-554.714	-197.211	-86.8599	-317.516	-25.3286
744	-304.808	-211.656	-183.36	-450.607	-607.299	-556.842	-196.648	-87.5485	-315.826	-25.5478
745	-304.369	-212.157	-184.8	-453.737	-609.052	-556.341	-198.228	-87.9867	-314.386	-25.7543
746	-305.747	-212.595	-184.738	-452.986	-608.176	-556.967	-197.399	-86.1399	-315.575	-25.6041
747	-303.681	-212.157	-189.621	-453.048	-608.864	-556.404	-196.585	-86.9225	-315.012	-26.2113
748	-304.182	-213.534	-186.365	-453.361	-610.805	-557.092	-198.792	-87.705	-316.389	-25.6667
749	-304.87	-213.284	-188.243	-454.864	-611.431	-557.406	-198.541	-87.079	-315.513	-25.8232
750	-305.371	-212.032	-190.184	-453.612	-612.745	-557.406	-198.244	-87.2042	-317.829	-25.8044
751	-306.811	-212.533	-190.622	-452.861	-612.182	-557.03	-198.087	-86.1086	-319.394	-25.6166
752	-306.623	-212.721	-192.062	-458.432	-610.429	-558.407	-198.4	-88.1432	-318.58	-25.6354
753	-306.686	-212.157	-191.248	-456.492	-611.431	-558.845	-197.446	-88.1745	-317.328	-25.6291
754	-305.183	-211.969	-194.503	-463.127	-612.37	-560.661	-197.821	-88.6753	-318.392	-25.7356
755	-304.87	-212.345	-192.688	-455.49	-613.371	-559.784	-197.195	-86.8599	-320.395	-25.7794
756	-306.498	-213.472	-193.627	-455.177	-614.373	-562.226	-197.602	-88.2997	-318.33	-25.8357
757	-305.872	-211.719	-194.879	-455.302	-613.559	-562.601	-197.227	-88.5501	-319.957	-26.1675
758	-305.308	-212.595	-194.566	-454.363	-615.062	-562.101	-197.587	-88.3623	-316.702	-25.7293
759	-306.498	-214.16	-195.192	-456.805	-615.688	-565.419	-197.211	-89.0509	-317.078	-25.7606
760	-306.06	-212.721	-196.069	-457.305	-618.129	-565.419	-198.244	-89.0509	-318.33	-25.867
761	-305.246	-213.159	-195.568	-455.427	-616.314	-561.913	-197.446	-88.9883	-316.827	-25.7606
762	-306.498	-213.597	-197.133	-457.431	-618.317	-566.17	-198.526	-87.8928	-318.267	-26.0924
763	-307.124	-213.722	-196.131	-459.309	-618.567	-564.605	-199.105	-88.2058	-318.392	-26.5056
764	-307.813	-213.973	-196.945	-459.246	-619.882	-566.733	-199.48	-87.8302	-318.204	-25.7856
765	-305.872	-214.724	-196.569	-456.554	-629.397	-569.55	-198.588	-87.8615	-319.269	-25.7168
766	-307.374	-215.475	-199.011	-457.994	-621.009	-568.736	-198.322	-87.705	-318.83	-25.7105
767	-307.938	-216.351	-200.325	-457.931	-629.71	-569.049	-198.26	-86.2025	-319.206	-25.7669
768	-308	-215.037	-200.951	-457.744	-624.702	-565.481	-198.854	-87.1729	-318.33	-25.6667
769	-307.061	-215.538	-202.078	-456.241	-622.824	-565.857	-198.385	-87.7989	-317.203	-25.8482
770	-307.875	-215.788	-205.334	-458.87	-623.388	-564.292	-199.684	-89.5517	-317.203	-25.723
771	-307.75	-216.038	-202.391	-458.62	-626.58	-568.611	-198.682	-88.2058	-318.58	-25.8608
772	-307.187	-216.101	-202.454	-460.748	-631.651	-570.552	-199.293	-88.9257	-318.83	-25.6792
773	-307.625	-216.226	-202.642	-459.935	-635.282	-570.74	-198.823	-88.2684	-319.456	-25.9609
774	-308.439	-215.976	-206.586	-458.996	-626.58	-572.43	-198.713	-86.7034	-317.766	-25.8795
775	-308.564	-216.664	-207.65	-460.686	-630.462	-569.801	-198.588	-88.2684	-317.829	-25.7168
776	-307.374	-217.478	-206.085	-460.373	-629.523	-569.175	-199.512	-87.4233	-317.265	-26.0861
777	-307.374	-216.351	-204.958	-460.561	-628.396	-569.488	-198.948	-87.1416	-318.83	-25.9046
778	-307.938	-216.101	-205.083	-462.188	-625.829	-570.677	-199.919	-88.8318	-317.516	-25.9734
779	-307.875	-217.416	-205.459	-460.936	-625.516	-570.99	-199.574	-88.0806	-320.082	-25.9985
780	-309.252	-216.915	-206.335	-463.253	-628.333	-570.99	-200.122	-87.8302	-319.644	-26.0486
781	-310.066	-217.416	-208.589	-463.941	-632.402	-571.115	-201.437	-89.1448	-321.084	-25.9734
782	-310.379	-218.355	-210.216	-463.065	-627.958	-571.366	-200.811	-88.5814	-319.331	-25.7982
783	-311.005	-217.666	-212.408	-464.317	-630.462	-572.43	-199.527	-87.6737	-319.707	-25.8608
784	-310.004	-217.478	-209.653	-464.818	-632.215	-572.868	-200.059	-88.4249	-319.957	-26.4555
785	-310.817	-218.981	-211.719	-465.882	-634.155	-573.619	-199.731	-87.9867	-319.081	-26.0423
786	-309.002	-218.104	-213.347	-465.444	-640.478	-572.18	-201.875	-87.2981	-318.455	-25.9547
787	-309.065	-217.416	-218.355	-464.567	-635.47	-574.433	-202.376	-87.8302	-318.33	-25.9046
788	-309.503	-217.604	-213.221	-465.005	-635.094	-574.934	-201.593	-88.6753	-318.893	-26.7998
789	-309.816	-216.727	-211.782	-465.193	-632.653	-574.371	-202.72	-87.8615	-317.203	-26.3678
790	-309.691	-219.419	-213.534	-464.004	-634.093	-575.56	-201.124	-88.5814	-319.206	-26.1926
791	-310.379	-219.419	-212.345	-466.445	-638.788	-576.061	-201.875	-87.5485	-320.145	-26.3115
792	-311.13	-219.106	-213.409	-466.508	-634.218	-574.621	-202.266	-87.8302	-319.269	-25.986
793	-311.506	-219.043	-215.037	-466.946	-635.345	-575.184	-202.219	-86.766	-318.893	-26.4304
794	-312.007	-217.791	-215.162	-467.509	-641.167	-573.181	-201.358	-87.6111	-321.147	-26.3804
795	-312.195	-218.104	-215.976	-468.636	-639.602	-574.371	-202.266	-87.4233	-321.71	-26.6934
796	-312.132	-218.73	-215.287	-467.259	-637.285	-574.684	-202.704	-88.1745	-320.583	-26.2802
797	-312.508	-218.918	-215.225	-468.699	-654.25	-576.249	-201.984	-87.8302	-320.333	-26.4993
798	-312.382	-219.482	-217.729	-468.511	-667.209	-576.499	-202.141	-87.5172	-319.707	-26.4054
799	-311.256	-220.045	-217.917	-469.262	-649.367	-576.624	-202.736	-86.4529	-318.893	-26.4242
800	-310.755	-220.734	-218.355	-468.574	-642.606	-579.441	-203.628	-87.9867	-319.269	-26.1112
801	-312.508	-221.735	-218.981	-468.949	-643.42	-579.504	-202.203	-86.9538	-317.704	-26.0986
802	-313.196	-221.36	-218.856	-470.327	-641.918	-578.627	-202.767	-88.6753	-318.017	-26.3991
803	-311.944	-220.859	-219.982	-469.137	-657.255	-579.692	-201.922	-87.9867	-319.456	-26.4054
804	-313.822	-221.109	-220.546	-470.389	-644.046	-578.753	-202.11	-87.3294	-319.456	-26.3303
805	-312.821	-219.669	-219.982	-471.015	-653.687	-579.316	-201.828	-87.4859	-320.583	-26.6308
806	-313.822	-221.109	-221.172	-472.33	-649.367	-579.003	-202.125	-88.957	-317.954	-26.5932
807	-314.01	-221.297	-221.36	-470.577	-647.677	-580.568	-201.718	-87.7363	-317.578	-26.2677
808	-313.509	-220.734	-223.864	-472.33	-655.315	-581.319	-201.452	-88.0806	-319.644	-26.3553
809	-312.821	-221.297	-224.239	-473.77	-653.75	-580.255	-201.437	-88.957	-321.147	-26.4054
810	-312.382	-221.798	-223.989	-470.64	-666.207	-581.632	-201.656	-89.3013	-319.957	-26.637
811	-313.822	-221.798	-223.551	-472.831	-668.899	-583.698	-200.936	-89.7082	-320.145	-26.8937
812	-312.695	-222.612	-224.49	-472.142	-653.562	-586.515	-204.895	-89.0196	-321.209	-26.9876
813	-312.946	-221.86	-224.677	-472.392	-662.639	-582.884	-201.969	-88.8631	-322.649	-26.3491
814	-313.008	-220.984	-226.055	-470.765	-661.324	-585.576	-202.423	-88.0806	-321.335	-26.3491
815	-314.887	-221.547	-226.117	-471.829	-665.644	-583.197	-201.844	-91.2107	-320.896	-26.1988
816	-313.384	-222.299	-226.243	-474.521	-653.687	-582.822	-203.189	-88.9257	-321.209	-26.0486
817	-314.01	-223.05	-226.18	-474.458	-672.718	-585.075	-202.235	-89.27	-322.023	-26.2176
818	-314.887	-223.989	-227.745	-473.457	-660.01	-585.451	-203.487	-87.9554	-320.834	-26.3178
819	-314.887	-223.926	-229.748	-474.771	-647.427	-584.637	-203.268	-87.6111	-323.526	-26.4179
820	-314.198	-222.737	-231.689	-472.956	-644.985	-586.328	-203.722	-87.5485	-323.213	-26.4054
821	-313.885	-221.923	-231	-474.02	-651.12	-587.141	-203.831	-87.5172	-322.587	-26.5556
822	-315.074	-222.173	-231.564	-475.773	-647.427	-586.265	-203.925	-88.4875	-322.649	-26.4868
823	-314.949	-222.236	-235.508	-474.896	-647.615	-587.454	-204.426	-88.644	-322.587	-26.4993
824	-315.2	-223.613	-235.132	-476.336	-650.682	-589.458	-203.925	-89.6769	-322.837	-26.2927
825	-314.887	-222.925	-231.877	-479.654	-652.936	-589.145	-203.002	-87.705	-323.651	-26.1863
826	-316.201	-224.928	-231.188	-476.462	-649.054	-588.393	-203.393	-87.5485	-322.649	-26.3491
827	-315.826	-223.175	-233.63	-475.46	-651.058	-588.519	-204.05	-87.705	-324.402	-26.3866
828	-314.949	-223.488	-235.758	-478.903	-655.002	-589.708	-203.878	-87.1103	-325.278	-26.4555
829	-317.015	-222.925	-235.007	-478.778	-652.247	-591.836	-205.506	-87.5798	-323.526	-26.2552
830	-314.887	-222.737	-233.317	-476.837	-648.992	-591.962	-204.128	-87.3294	-324.089	-26.1487
831	-314.949	-224.051	-235.257	-478.402	-660.072	-591.711	-205.584	-88.5188	-323.839	-26.3428
832	-314.198	-224.803	-235.257	-479.216	-651.558	-593.401	-203.972	-88.331	-322.9	-26.4117
833	-314.261	-224.051	-236.822	-478.903	-650.807	-595.154	-205.866	-88.0806	-322.9	-26.1675
834	-313.948	-223.676	-236.384	-477.025	-653.124	-597.721	-205.49	-88.5188	-322.774	-26.3178
835	-315.575	-224.615	-235.758	-479.091	-654.814	-596.156	-204.927	-87.1103	-322.399	-26.6746
836	-315.137	-223.738	-236.134	-478.402	-656.128	-591.273	-204.113	-88.5814	-323.4	-26.5995
837	-315.763	-223.3	-238.012	-478.653	-654	-592.149	-204.269	-87.9241	-321.773	-26.5369
838	-316.827	-223.738	-237.511	-478.715	-652.372	-593.276	-204.332	-88.8631	-320.959	-26.6057
839	-315.826	-224.051	-238.137	-479.529	-656.504	-595.655	-205.944	-87.5172	-320.771	-26.3553
840	-316.326	-224.114	-237.699	-479.967	-654.563	-594.278	-210.373	-87.8615	-321.522	-26.4054
841	-317.766	-225.053	-237.949	-480.092	-659.008	-596.156	-205.036	-89.3639	-320.646	-26.5682
842	-317.891	-224.427	-239.514	-478.152	-656.504	-594.841	-203.69	-87.6737	-321.272	-26.3303
843	-317.203	-225.053	-241.768	-480.656	-660.135	-595.843	-204.019	-87.9867	-322.524	-26.7059
844	-317.766	-225.116	-242.394	-482.346	-658.257	-593.965	-204.254	-88.4249	-321.961	-26.6433
845	-317.015	-226.43	-242.957	-481.157	-658.194	-592.963	-204.238	-87.0164	-323.776	-27.4508
846	-316.827	-225.804	-243.834	-481.845	-658.758	-592.149	-204.035	-87.4546	-321.898	-27.3131
847	-317.829	-225.053	-243.145	-479.216	-658.445	-597.721	-204.645	-88.8318	-324.965	-26.8749
848	-317.391	-224.865	-244.71	-478.152	-658.445	-594.341	-204.989	-88.9257	-323.213	-26.6746
849	-316.326	-224.302	-243.145	-480.656	-663.828	-593.527	-203.44	-87.7363	-322.837	-26.7121
850	-317.704	-224.051	-243.521	-480.468	-658.257	-594.716	-204.989	-88.1745	-322.587	-26.8937
851	-317.704	-224.427	-244.334	-484.224	-659.572	-594.153	-204.535	-88.4562	-322.524	-26.5306
852	-317.704	-225.617	-245.461	-482.847	-661.825	-594.654	-204.833	-88.8318	-323.776	-26.6683
853	-319.081	-224.051	-243.708	-480.844	-665.268	-595.154	-204.301	-88.3936	-321.272	-26.5682
854	-318.643	-224.99	-244.522	-481.595	-661.95	-595.342	-204.645	-88.5501	-324.214	-26.7309
855	-318.455	-223.864	-243.646	-482.346	-660.636	-598.848	-205.083	-88.4562	-324.402	-26.6558
856	-317.516	-225.178	-242.707	-481.783	-660.761	-600.1	-204.598	-87.392	-324.339	-26.6433
857	-317.391	-224.803	-245.336	-481.72	-661.074	-600.538	-204.598	-88.644	-324.089	-26.7685
858	-316.201	-224.177	-245.899	-485.539	-661.825	-598.222	-205.474	-88.3936	-324.59	-26.6308
859	-315.826	-224.114	-246.275	-482.847	-659.634	-597.471	-205.193	-90.3655	-320.896	-26.6558
860	-318.267	-224.552	-246.713	-483.661	-663.14	-606.172	-205.74	-88.5501	-322.524	-26.6996
861	-318.768	-225.491	-247.652	-484.913	-661.324	-607.174	-205.819	-88.7066	-323.776	-26.6683
862	-318.017	-225.241	-247.715	-484.412	-661.324	-601.727	-205.255	-89.8334	-325.028	-26.8749
863	-319.644	-224.74	-248.591	-483.786	-662.263	-602.729	-204.144	-88.7692	-324.214	-26.8561
864	-321.397	-226.305	-248.153	-482.909	-665.08	-602.103	-205.772	-88.5501	-324.026	-26.8749
865	-318.956	-225.366	-250.219	-482.972	-661.888	-600.1	-204.958	-89.3639	-327.908	-26.7434
866	-319.644	-225.554	-249.53	-482.972	-661.637	-603.105	-205.271	-89.27	-327.219	-26.7935
867	-321.961	-226.681	-249.092	-485.226	-662.013	-600.601	-204.629	-89.2074	-326.969	-26.8436
868	-320.145	-226.18	-250.094	-484.537	-662.076	-602.792	-205.083	-89.27	-325.717	-27.1504
869	-321.147	-226.368	-248.967	-486.603	-660.197	-601.101	-204.52	-88.9883	-326.03	-27.3444
870	-319.143	-226.117	-249.092	-484.412	-660.886	-602.792	-204.551	-87.9241	-327.344	-26.8686
871	-319.143	-225.554	-250.094	-486.853	-661.888	-601.602	-204.614	-89.3639	-327.031	-26.9626
872	-319.707	-225.617	-250.156	-483.535	-661.7	-602.228	-208.917	-88.2371	-326.092	-27.3945
873	-320.583	-226.743	-251.095	-486.04	-661.763	-601.352	-206.852	-90.7725	-327.407	-27.5886
874	-320.208	-227.432	-251.972	-487.041	-663.703	-606.485	-206.007	-87.4859	-326.906	-27.0314
875	-319.957	-228.371	-252.598	-486.666	-664.58	-603.105	-205.944	-88.4249	-325.654	-27.0064
876	-320.646	-227.182	-250.344	-484.975	-663.766	-603.293	-206.523	-88.7379	-325.091	-27.0565
877	-319.707	-227.808	-252.034	-485.351	-663.14	-605.984	-206.053	-87.7989	-322.148	-27.0252
878	-321.147	-227.682	-254.288	-487.229	-663.265	-602.541	-206.085	-86.8599	-323.901	-27.0001
879	-320.333	-227.056	-255.791	-487.918	-663.578	-603.919	-206.194	-88.4562	-323.964	-27.0001
880	-322.086	-227.995	-255.352	-487.98	-666.708	-603.981	-206.789	-89.3013	-324.715	-27.2693
881	-321.147	-229.373	-256.291	-487.855	-664.329	-604.858	-207.587	-88.9883	-322.086	-27.3569
882	-321.898	-227.495	-255.978	-488.857	-668.461	-604.545	-206.742	-88.0806	-324.026	-27.3507
883	-321.397	-228.747	-255.916	-487.292	-668.586	-604.419	-206.883	-87.705	-322.774	-27.1817
884	-321.022	-228.183	-257.481	-489.357	-668.148	-607.737	-206.805	-87.5798	-323.651	-27.1378
885	-319.832	-229.122	-258.169	-488.731	-669.776	-605.797	-206.758	-88.1119	-322.148	-27.2317
886	-320.02	-228.121	-259.734	-489.858	-670.902	-606.235	-206.695	-87.8615	-322.023	-27.0815
887	-319.206	-229.247	-259.484	-490.046	-671.153	-604.357	-207.055	-88.9883	-322.211	-26.9563
888	-319.143	-228.997	-259.609	-489.545	-667.084	-607.362	-208.01	-88.1119	-321.585	-26.9626
889	-319.456	-229.185	-261.112	-490.171	-669.588	-606.172	-207.9	-88.7379	-324.652	-27.213
890	-319.832	-228.872	-261.425	-490.296	-670.902	-606.673	-207.775	-88.3623	-321.835	-27.2881
891	-321.022	-229.498	-262.113	-488.606	-668.962	-604.983	-208.636	-88.2684	-323.275	-27.0815
892	-320.834	-230.687	-262.99	-491.11	-669.65	-606.986	-207.54	-88.2684	-323.526	-27.213
893	-320.521	-229.623	-261.675	-489.545	-669.588	-606.798	-208.73	-88.4249	-325.466	-27.4321
894	-320.771	-228.747	-261.425	-490.672	-670.402	-605.484	-207.196	-88.2371	-321.773	-27.2317
895	-321.773	-227.995	-263.178	-492.049	-669.713	-608.676	-206.961	-89.2387	-323.776	-27.1817
896	-321.961	-229.06	-262.677	-491.298	-672.53	-606.61	-207.243	-88.0493	-323.463	-27.4008
897	-320.771	-229.435	-263.115	-490.359	-672.342	-607.049	-206.648	-88.9257	-324.59	-27.3319
898	-323.651	-230.374	-265.869	-492.988	-672.217	-612.119	-208.996	-88.7066	-324.277	-27.2004
899	-322.399	-229.999	-265.181	-492.613	-675.848	-607.925	-208.307	-88.7379	-324.778	-27.4446
900	-322.211	-231.251	-265.744	-492.049	-673.719	-611.869	-208.902	-88.0806	-324.903	-27.4008
901	-320.02	-229.999	-265.369	-492.237	-677.225	-607.236	-207.885	-88.5501	-325.404	-27.4947
902	-321.022	-230.938	-268.06	-493.051	-676.224	-609.302	-206.695	-88.3623	-326.468	-27.3882
903	-321.335	-230.061	-267.873	-492.175	-674.909	-611.368	-208.464	-89.4578	-325.904	-27.2255
904	-319.832	-230.812	-266.683	-493.364	-673.469	-610.429	-208.213	-89.2387	-324.652	-27.4446
905	-320.145	-231.564	-266.182	-494.115	-672.78	-609.803	-207.947	-89.3639	-323.901	-27.4821
906	-319.895	-231.689	-269.187	-494.616	-675.159	-608.176	-207.775	-89.4265	-325.341	-27.5385
907	-320.208	-231.814	-268.812	-495.555	-674.658	-610.116	-207.18	-89.6143	-325.842	-27.4133
908	-319.957	-232.628	-270.69	-495.743	-675.222	-614.561	-208.057	-89.0822	-325.028	-27.6136
909	-320.521	-231	-269.876	-495.68	-671.967	-612.558	-207.384	-89.3952	-326.405	-27.4759
910	-320.208	-230.938	-271.316	-494.366	-679.541	-616.314	-207.196	-89.2074	-324.778	-27.4884
911	-321.71	-230.938	-273.006	-496.306	-674.22	-614.498	-207.744	-89.5517	-324.778	-27.4008
912	-322.211	-231.376	-271.003	-493.176	-689.182	-615.876	-207.932	-89.0196	-324.84	-27.4947
913	-322.148	-229.185	-271.817	-494.24	-682.045	-615.876	-208.354	-89.2387	-325.717	-27.4759
914	-322.649	-230.437	-271.629	-497.37	-676.787	-614.999	-208.338	-88.3936	-329.035	-27.526
915	-321.585	-229.873	-273.444	-496.494	-675.535	-612.37	-208.401	-88.0493	-327.031	-27.3006
916	-322.399	-229.748	-273.194	-493.802	-676.411	-616.314	-208.401	-87.5172	-325.967	-27.4759
917	-322.774	-230.562	-280.643	-495.43	-678.853	-620.07	-208.104	-87.4233	-325.404	-27.3131
918	-321.272	-231	-274.446	-495.68	-676.537	-616.627	-208.276	-87.7676	-325.404	-27.4446
919	-321.397	-231.689	-278.327	-496.118	-684.675	-625.579	-207.462	-87.3294	-327.031	-27.3757
920	-322.274	-231.877	-274.07	-493.427	-680.418	-617.253	-208.072	-87.2668	-326.593	-27.3569
921	-322.023	-231.251	-275.635	-495.868	-679.228	-616.877	-211.594	-87.5485	-324.026	-27.5886
922	-322.148	-231.689	-276.762	-494.366	-677.35	-622.136	-208.151	-87.6111	-323.651	-27.5134
923	-322.524	-230.875	-277.2	-494.303	-677.851	-617.19	-207.978	-88.5188	-323.4	-27.6199
924	-321.272	-232.002	-276.011	-495.743	-676.912	-619.193	-209.246	-88.6753	-324.84	-27.4258
925	-322.774	-231.751	-275.886	-496.995	-677.288	-627.019	-208.37	-88.1119	-326.155	-27.551
926	-323.526	-231.063	-276.324	-496.431	-678.477	-620.07	-207.869	-88.7692	-324.903	-27.526
927	-324.026	-231.438	-275.76	-498.873	-678.602	-621.259	-208.338	-87.2355	-328.033	-27.4947
928	-324.339	-231.188	-276.512	-499.562	-679.541	-618.442	-207.493	-89.27	-325.278	-28.1895
929	-323.901	-232.503	-276.762	-500.563	-681.357	-620.508	-208.072	-88.957	-324.903	-28.3273
930	-323.839	-231.751	-275.447	-500.125	-680.48	-619.131	-208.166	-87.5172	-325.028	-27.4634
931	-325.967	-231.939	-275.886	-502.316	-678.728	-620.571	-207.431	-88.7692	-323.839	-27.5635
932	-326.343	-231.877	-276.7	-497.496	-680.105	-621.447	-206.586	-88.5188	-325.091	-27.6324
933	-323.15	-233.567	-277.889	-500.939	-683.11	-624.139	-207.619	-87.6737	-325.216	-27.6261
934	-323.776	-233.066	-277.576	-499.311	-680.731	-625.141	-207.165	-87.3607	-322.9	-27.4383
935	-323.713	-233.817	-278.578	-499.624	-681.92	-624.577	-209.011	-87.4546	-321.397	-27.6762
936	-323.463	-232.002	-280.518	-502.942	-681.858	-626.017	-208.26	-88.1432	-323.025	-27.6574
937	-323.338	-233.066	-280.017	-499.499	-683.736	-620.508	-209.09	-88.3936	-324.715	-27.7388
938	-323.901	-233.191	-282.772	-500.125	-682.171	-627.832	-208.886	-88.9883	-324.026	-27.7326
939	-322.962	-233.191	-281.52	-499.937	-683.861	-627.144	-208.855	-87.6737	-323.588	-27.8578
940	-322.649	-232.816	-282.897	-496.807	-683.298	-626.017	-208.933	-88.7066	-323.025	-27.7764
941	-322.587	-232.503	-283.961	-500.626	-683.235	-620.884	-208.761	-89.1448	-323.526	-27.9579
942	-324.778	-232.878	-282.208	-499.812	-686.052	-630.649	-209.215	-88.9257	-325.842	-27.8891
943	-324.214	-232.503	-282.208	-501.44	-681.169	-622.887	-208.917	-89.3639	-324.652	-27.7701
944	-324.465	-232.878	-284.525	-501.878	-682.484	-621.697	-211.609	-89.4578	-324.089	-28.5526
945	-324.089	-233.191	-284.274	-501.314	-683.986	-620.132	-208.62	-88.7692	-325.216	-27.72
946	-323.526	-233.504	-286.778	-501.189	-683.861	-621.823	-208.479	-89.3639	-326.906	-27.8077
947	-322.336	-233.943	-292.037	-499.061	-683.298	-620.571	-209.011	-89.1761	-327.344	-27.8014
948	-323.901	-233.755	-287.467	-501.565	-686.428	-621.76	-209.512	-89.0822	-326.843	-27.7701
949	-323.588	-232.064	-287.342	-501.627	-688.619	-627.019	-208.949	-88.8944	-326.656	-27.695
950	-325.091	-232.44	-288.782	-503.631	-683.736	-624.452	-209.199	-88.644	-324.402	-27.9454
951	-324.277	-232.44	-286.027	-505.696	-684.863	-624.702	-209.465	-88.8631	-323.275	-27.5886
952	-323.776	-232.565	-293.289	-502.441	-685.176	-624.515	-217.15	-89.1761	-323.025	-27.6199
953	-324.465	-232.816	-292.225	-503.756	-684.612	-625.579	-213.3	-88.3623	-323.776	-27.6073
954	-323.588	-233.066	-287.53	-502.629	-685.864	-623.701	-210.201	-88.9883	-324.089	-27.9892
955	-324.089	-233.692	-289.095	-499.875	-687.492	-623.388	-209.512	-89.4265	-323.713	-28.4462
956	-326.092	-233.817	-289.533	-503.568	-688.055	-624.014	-209.043	-88.8631	-324.778	-27.6449
957	-325.904	-231.939	-290.159	-501.815	-689.745	-624.014	-210.436	-89.0822	-323.713	-27.5948
958	-325.341	-233.692	-292.976	-501.314	-688.619	-623.262	-209.669	-88.6753	-323.901	-27.6073
959	-325.278	-233.755	-293.226	-502.066	-686.115	-624.389	-209.622	-88.5501	-325.904	-27.7826
960	-325.278	-232.941	-295.793	-502.316	-687.241	-632.215	-210.06	-87.6424	-325.341	-27.6512
961	-326.343	-233.88	-292.851	-500.939	-686.991	-629.022	-209.137	-87.705	-325.779	-27.9767
962	-325.591	-233.88	-293.226	-502.379	-687.68	-627.519	-209.684	-87.9554	-325.278	-27.8265
963	-328.283	-232.941	-293.477	-502.316	-690.059	-626.017	-209.997	-87.7363	-324.778	-27.7263
964	-325.904	-233.191	-292.35	-500.438	-690.121	-626.893	-209.137	-89.4578	-324.652	-27.8578
965	-328.283	-235.132	-298.297	-502.817	-690.81	-624.264	-208.792	-90.0838	-326.656	-28.4963
966	-326.781	-235.508	-301.239	-502.942	-689.119	-623.826	-210.373	-88.8318	-325.842	-28.0017
967	-326.155	-235.695	-301.052	-504.507	-691.811	-624.577	-209.637	-87.4233	-325.842	-27.8515
968	-326.969	-234.882	-300.613	-504.632	-688.994	-626.768	-208.464	-87.8615	-324.903	-28.0143
969	-327.908	-234.569	-297.734	-502.942	-687.68	-625.203	-209.027	-89.3013	-325.842	-27.9329
970	-330.161	-234.506	-298.485	-504.382	-692.375	-628.584	-209.95	-89.7708	-325.904	-28.0956
971	-327.282	-234.756	-295.167	-502.629	-688.18	-628.646	-210.498	-87.8615	-324.214	-28.0518
972	-326.843	-235.069	-293.852	-503.568	-688.556	-628.521	-211.202	-88.1745	-324.527	-27.9955
973	-326.53	-235.883	-295.104	-503.505	-692.688	-628.521	-208.98	-89.0509	-323.338	-28.1082
974	-324.59	-235.132	-295.104	-506.823	-691.624	-630.149	-210.357	-87.9241	-325.091	-27.8953
975	-326.53	-234.569	-295.23	-506.886	-689.37	-627.144	-209.152	-87.4859	-325.842	-27.8578
976	-327.469	-235.445	-297.295	-506.323	-690.184	-626.831	-210.248	-89.27	-327.97	-27.8953
977	-326.343	-235.195	-297.483	-506.072	-689.182	-629.585	-210.686	-88.2371	-325.028	-28.0017
978	-327.845	-236.634	-296.669	-506.886	-689.996	-630.399	-210.216	-88.331	-325.842	-28.1269
979	-327.595	-235.57	-297.358	-504.444	-688.932	-630.524	-208.558	-88.4249	-324.715	-28.008
980	-326.593	-235.883	-304.62	-506.761	-688.806	-633.341	-209.465	-88.2684	-326.217	-27.8765
981	-326.468	-235.57	-299.236	-507.512	-691.561	-633.341	-209.262	-88.3623	-327.094	-27.8765
982	-326.53	-236.76	-299.299	-505.822	-697.007	-630.462	-213.19	-88.4562	-327.344	-27.9454
983	-325.278	-236.008	-299.487	-505.509	-691.749	-627.645	-211.938	-87.4859	-326.343	-27.8202
984	-326.718	-235.883	-300.613	-505.07	-694.19	-632.465	-209.559	-88.2371	-324.84	-27.9517
985	-326.593	-237.26	-301.365	-504.319	-695.442	-631.088	-209.387	-88.8631	-327.031	-28.0831
986	-327.657	-237.135	-300.3	-504.444	-694.128	-628.396	-209.59	-88.957	-326.718	-28.0205
987	-326.155	-237.886	-300.113	-506.698	-698.572	-630.337	-209.277	-88.2058	-325.278	-27.7263
988	-325.529	-238.512	-299.8	-505.008	-692.625	-631.589	-208.714	-88.5814	-326.593	-28.0956
989	-325.654	-237.636	-300.488	-504.883	-695.254	-630.775	-209.34	-87.4859	-326.843	-28.2334
990	-325.466	-237.949	-301.678	-505.509	-700.576	-630.9	-209.841	-88.7692	-327.657	-27.9579
991	-325.654	-238.387	-301.302	-504.82	-694.628	-630.211	-210.091	-87.8928	-325.967	-27.8515
992	-325.717	-238.012	-301.114	-505.07	-694.002	-637.41	-210.811	-89.0822	-326.468	-28.0643
993	-325.842	-238.512	-301.928	-507.324	-698.572	-633.905	-210.326	-88.8631	-325.529	-28.0769
994	-326.468	-238.575	-302.867	-506.01	-697.383	-632.34	-209.606	-88.8318	-326.217	-28.0456
995	-328.033	-236.947	-301.615	-506.448	-697.258	-631.964	-210.451	-88.331	-327.219	-28.2459
996	-327.094	-237.01	-303.117	-506.573	-695.317	-630.023	-210.138	-88.8631	-325.529	-28.2146
997	-326.53	-236.196	-304.682	-506.761	-693.689	-632.841	-211.03	-87.9867	-326.155	-28.1144
998	-326.343	-236.447	-303.618	-507.512	-698.698	-641.48	-210.53	-88.2058	-327.344	-27.9955
999	-327.532	-237.135	-304.119	-505.571	-698.385	-638.663	-209.716	-88.8944	-326.468	-28.0017
1000	-326.468	-237.448	-305.183	-507.136	-704.582	-649.806	-210.31	-88.4562	-325.091	-27.9454
1001	-325.967	-237.386	-304.808	-508.201	-697.696	-637.348	-210.53	-89.1448	-326.092	-28.0143
1002	-326.03	-237.949	-305.183	-507.324	-694.816	-635.72	-209.637	-88.2371	-326.343	-27.7889
1003	-325.779	-238.888	-305.559	-508.952	-693.502	-630.712	-209.199	-88.7379	-325.591	-28.0769
1004	-325.654	-237.511	-306.498	-507.825	-695.505	-642.293	-209.919	-89.9586	-325.717	-28.1144
1005	-325.779	-238.951	-307.687	-508.827	-696.194	-640.102	-209.246	-89.7395	-325.529	-27.9266
1006	-327.344	-238.763	-309.127	-509.515	-703.205	-632.34	-208.37	-89.1135	-323.901	-27.9266
1007	-326.28	-238.512	-306.748	-508.576	-695.818	-638.85	-208.151	-89.9899	-326.03	-28.033
1008	-327.407	-237.386	-308.188	-507.449	-696.194	-635.157	-208.667	-89.3326	-326.03	-27.8515
1009	-325.717	-238.199	-306.811	-508.764	-699.762	-634.03	-209.215	-89.9899	-327.156	-27.9204
1010	-326.906	-238.888	-310.191	-507.888	-700.137	-639.852	-210.123	-88.9883	-326.092	-27.9955
1011	-326.468	-238.638	-309.19	-507.637	-696.569	-641.855	-209.747	-88.5814	-325.904	-27.8891
1012	-327.219	-239.264	-308.501	-509.077	-700.951	-641.48	-210.091	-88.4875	-325.091	-27.7326
1013	-326.53	-238.325	-310.191	-506.886	-699.699	-640.603	-210.138	-90.0212	-325.153	-27.9266
1014	-327.094	-236.697	-309.252	-508.388	-696.757	-636.972	-210.201	-89.6456	-326.593	-28.0643
1015	-326.656	-238.199	-311.256	-507.762	-697.508	-635.658	-216.884	-89.8021	-326.28	-28.0393
1016	-327.97	-237.824	-313.697	-507.449	-699.887	-636.409	-210.717	-91.4924	-326.656	-28.1645
1017	-327.782	-237.761	-312.257	-508.827	-701.327	-635.47	-211.469	-88.5501	-325.779	-28.3085
1018	-328.033	-237.824	-313.071	-508.075	-703.142	-638.85	-211.922	-89.3952	-324.715	-28.3899
1019	-327.97	-238.638	-314.699	-507.512	-703.58	-639.101	-212.079	-87.8928	-326.343	-28.177
1020	-328.283	-238.575	-312.695	-509.515	-702.266	-636.284	-209.888	-87.8615	-327.469	-28.2834
1021	-328.095	-239.89	-317.203	-509.953	-699.011	-637.223	-211.469	-88.5814	-327.469	-28.9345
1022	-329.16	-240.766	-316.264	-509.953	-700.576	-640.541	-211.234	-90.7725	-326.343	-28.4713
1023	-328.972	-240.078	-315.387	-508.514	-700.513	-638.725	-211.375	-90.3029	-327.657	-28.1958
1024	-327.845	-239.389	-316.013	-505.884	-699.011	-639.602	-211.187	-89.5517	-325.591	-28.0581
1025	-327.908	-239.639	-314.824	-509.515	-701.327	-642.606	-212.063	-88.0806	-325.091	-28.7655
1026	-328.596	-239.89	-315.325	-508.326	-701.765	-639.727	-210.999	-89.7082	-325.842	-28.1582
1027	-327.908	-240.078	-316.264	-508.889	-701.577	-639.038	-211.578	-88.6753	-327.219	-28.3022
1028	-330.099	-239.89	-315.012	-508.263	-705.897	-639.789	-210.295	-88.5188	-327.845	-29.0847
1029	-328.972	-239.201	-317.391	-511.268	-719.481	-639.915	-212.439	-89.1448	-328.095	-28.2709
1030	-327.219	-239.514	-317.328	-509.64	-707.9	-639.915	-212.783	-106.861	-328.784	-28.1645
1031	-329.598	-238.951	-317.766	-509.703	-704.269	-642.419	-211.954	-94.9042	-327.782	-28.2584
1032	-328.784	-240.265	-318.33	-508.263	-708.088	-640.228	-210.717	-89.8647	-327.97	-28.3022
1033	-329.661	-239.702	-318.017	-510.955	-712.22	-640.29	-211.5	-89.3326	-326.53	-28.1833
1034	-329.222	-239.639	-318.142	-510.705	-709.215	-642.168	-210.858	-89.3639	-327.845	-28.2083
1035	-328.033	-239.639	-324.59	-510.642	-701.076	-648.303	-211.844	-89.5204	-328.409	-28.1708
1036	-329.723	-240.578	-317.829	-510.266	-709.215	-643.796	-211.015	-89.2074	-327.094	-28.2709
1037	-328.534	-238.825	-318.705	-510.454	-703.643	-646.55	-211.484	-87.7676	-327.469	-28.1582
1038	-329.974	-238.638	-327.72	-511.393	-703.142	-652.122	-210.67	-88.331	-326.656	-28.2083
1039	-330.099	-239.326	-321.272	-511.581	-718.041	-640.415	-211.766	-88.8005	-326.53	-28.0894
1040	-330.349	-238.638	-321.272	-512.207	-702.141	-641.98	-211.938	-89.2074	-327.782	-28.7404
1041	-329.16	-239.138	-320.771	-510.517	-701.452	-648.992	-212.814	-88.8944	-325.028	-28.3085
1042	-328.346	-240.015	-321.084	-510.955	-701.452	-643.671	-212.157	-90.6786	-326.28	-28.3147
1043	-328.847	-238.45	-320.27	-513.209	-701.389	-641.667	-212.298	-89.7395	-327.657	-28.0894
1044	-329.41	-239.827	-321.71	-510.83	-707.775	-644.422	-211.156	-90.4908	-325.967	-28.3335
1045	-328.346	-241.142	-319.957	-509.64	-704.081	-640.791	-210.357	-88.8318	-327.219	-28.2208
1046	-328.972	-239.765	-321.773	-512.645	-706.335	-643.984	-211.202	-90.3342	-327.845	-28.1019
1047	-328.909	-240.203	-320.834	-511.957	-704.77	-641.73	-210.67	-90.0525	-325.404	-28.4149
1048	-329.598	-239.389	-320.708	-513.209	-716.163	-644.297	-211.609	-89.9273	-324.59	-28.2834
1049	-331.038	-238.262	-321.46	-512.019	-715.224	-644.171	-210.138	-90.1464	-324.84	-28.3836
1050	-330.036	-239.389	-323.651	-512.896	-714.661	-643.796	-210.514	-89.7708	-327.344	-28.4274
1051	-329.222	-240.328	-323.526	-515.212	-707.149	-643.796	-211.015	-89.7395	-328.471	-28.49
1052	-329.786	-239.702	-324.089	-514.148	-713.972	-650.432	-209.95	-89.3326	-327.72	-28.4024
1053	-330.537	-240.578	-323.338	-511.08	-715.725	-652.122	-211.5	-95.1546	-328.722	-28.3398
1054	-330.537	-239.765	-323.713	-513.96	-708.776	-646.989	-212.533	-91.3672	-328.409	-28.3335
1055	-330.6	-239.514	-323.964	-514.774	-708.025	-645.361	-211.5	-92.0245	-327.031	-28.44
1056	-331.601	-239.076	-324.965	-514.962	-706.836	-644.985	-211.312	-90.5534	-329.786	-28.3899
1057	-330.537	-239.577	-325.341	-514.649	-710.341	-649.43	-211.609	-95.2485	-327.219	-28.321
1058	-331.413	-239.138	-326.53	-516.84	-713.722	-645.799	-211.594	-89.3013	-327.657	-28.3335
1059	-331.852	-239.201	-324.465	-516.026	-729.498	-651.746	-211.093	-90.3655	-328.847	-28.2772
1060	-330.975	-238.638	-325.654	-515.838	-733.316	-649.43	-211.688	-88.8944	-327.97	-28.2647
1061	-331.163	-239.138	-325.091	-514.586	-712.407	-646.049	-210.483	-90.0525	-329.16	-28.7091
1062	-331.726	-239.952	-326.906	-517.027	-717.353	-643.17	-212.83	-89.7082	-326.969	-28.7968
1063	-331.726	-238.137	-326.343	-514.148	-709.715	-644.672	-210.31	-90.3342	-326.217	-28.4462
1064	-331.226	-238.951	-326.092	-514.523	-708.276	-646.237	-210.983	-89.0822	-326.53	-28.177
1065	-332.165	-238.575	-328.033	-516.902	-715.224	-646.801	-210.936	-90.0212	-327.094	-28.3398
1066	-331.351	-239.827	-328.596	-515.337	-715.099	-649.117	-211.296	-89.2074	-326.405	-28.3836
1067	-332.227	-240.078	-332.102	-516.214	-711.343	-653.061	-211.03	-90.209	-326.155	-28.2897
1068	-332.665	-240.015	-335.232	-513.396	-710.154	-650.369	-211.422	-90.8977	-327.219	-28.4087
1069	-332.039	-240.391	-330.412	-516.151	-709.653	-653.812	-212.173	-89.6456	-327.344	-28.346
1070	-332.165	-239.89	-329.911	-517.215	-711.531	-647.865	-211.547	-88.4249	-325.967	-28.2334
1071	-331.601	-239.013	-328.659	-514.711	-715.037	-647.552	-211.891	-93.6834	-325.904	-28.5652
1072	-330.975	-240.328	-331.038	-516.589	-720.859	-649.43	-212.016	-90.2403	-329.097	-28.2647
1073	-331.038	-239.952	-329.535	-516.464	-709.715	-649.054	-212.486	-92.2123	-328.596	-28.4024
1074	-330.412	-239.389	-329.41	-517.904	-719.919	-645.424	-211.281	-113.716	-328.346	-28.5526
1075	-332.227	-241.204	-330.349	-518.092	-719.356	-648.178	-213.049	-102.291	-328.909	-28.5276
1076	-329.848	-239.89	-332.54	-515.963	-711.969	-647.865	-212.376	-107.988	-329.723	-28.7592
1077	-330.85	-240.203	-331.1	-514.148	-711.03	-647.552	-212.439	-98.316	-328.847	-28.6528
1078	-330.036	-240.14	-335.42	-515.65	-712.22	-649.868	-212.267	-128.49	-327.344	-28.44
1079	-331.789	-239.89	-332.227	-516.527	-713.785	-651.12	-211.641	-118.442	-330.161	-28.1207
1080	-330.287	-240.265	-333.104	-518.154	-710.341	-651.746	-210.983	-99.9749	-329.035	-28.3523
1081	-332.978	-239.013	-332.54	-518.217	-709.653	-645.486	-210.67	-112.996	-330.161	-28.44
1082	-332.352	-239.013	-334.543	-517.528	-708.964	-646.112	-212.251	-95.8745	-328.972	-28.7091
1083	-330.913	-239.076	-334.794	-514.586	-711.719	-650.432	-212.376	-90.8977	-327.282	-28.4149
1084	-331.038	-239.013	-340.115	-515.838	-712.157	-651.746	-211.922	-100.257	-328.158	-28.5714
1085	-331.163	-239.827	-341.117	-518.968	-718.292	-645.048	-213.002	-89.8021	-328.596	-28.609
1086	-330.975	-239.577	-338.362	-515.149	-713.847	-646.049	-212.705	-94.0904	-326.217	-28.5276
1087	-332.102	-240.14	-334.982	-516.652	-714.411	-644.672	-213.127	-91.6489	-327.657	-28.5464
1088	-332.29	-239.702	-338.487	-515.275	-711.593	-641.542	-212.329	-91.3359	-326.656	-28.5276
1089	-331.601	-240.265	-334.293	-517.528	-711.406	-644.359	-212.392	-103.074	-328.784	-28.2521
1090	-330.975	-238.951	-335.044	-518.718	-712.658	-643.921	-213.738	-89.7708	-327.908	-28.0205
1091	-331.226	-240.203	-336.672	-516.339	-713.221	-645.361	-212.47	-92.8696	-326.843	-28.2834
1092	-331.539	-240.516	-340.929	-520.909	-712.345	-646.3	-213.002	-92.2436	-328.659	-28.2521
1093	-331.726	-240.14	-337.423	-517.466	-714.661	-646.55	-212.298	-94.5286	-326.092	-28.2146
1094	-332.728	-241.956	-343.996	-517.466	-713.597	-645.674	-213.847	-94.9355	-325.216	-28.2208
1095	-332.227	-240.265	-344.56	-519.031	-712.094	-645.361	-213.613	-88.6753	-324.214	-28.0456
1096	-331.226	-240.641	-337.298	-518.029	-719.168	-647.615	-212.627	-89.6456	-326.092	-28.3523
1097	-333.229	-241.142	-343.621	-514.461	-713.409	-646.613	-214.223	-89.3013	-326.405	-28.1895
1098	-332.603	-240.203	-338.362	-515.713	-715.412	-645.549	-213.206	-88.9883	-325.967	-28.2772
1099	-331.789	-239.264	-339.051	-515.212	-711.969	-645.611	-213.143	-88.957	-327.219	-28.3774
1100	-332.478	-239.827	-343.683	-518.154	-711.656	-644.171	-212.924	-89.27	-324.903	-28.1833
1101	-331.038	-239.138	-348.065	-517.591	-713.159	-646.801	-212.11	-88.7692	-327.156	-28.321
1102	-332.791	-240.015	-346.563	-517.904	-713.409	-646.676	-211.343	-88.9257	-325.779	-28.4274
1103	-333.792	-240.704	-340.741	-513.96	-712.846	-647.176	-211.437	-89.4891	-325.904	-28.9157
1104	-332.665	-240.766	-340.428	-516.276	-712.533	-645.987	-212.141	-89.6456	-326.092	-28.4838
1105	-333.917	-241.079	-341.93	-516.088	-712.032	-648.178	-211.75	-89.9899	-325.967	-28.4462
1106	-333.229	-240.516	-342.181	-516.214	-714.849	-647.176	-212.126	-91.0855	-324.903	-28.4775
1107	-333.542	-240.328	-341.242	-519.218	-715.475	-650.432	-211.312	-95.4676	-328.221	-28.5714
1108	-334.669	-242.582	-342.556	-519.469	-724.302	-648.741	-211.328	-99.7245	-325.842	-28.5777
1109	-333.041	-242.582	-340.678	-519.531	-716.977	-647.051	-211.594	-96.4692	-327.657	-28.6716
1110	-333.291	-241.643	-343.996	-518.467	-716.602	-647.615	-210.749	-101.79	-327.845	-28.5839
1111	-333.604	-240.265	-343.245	-517.591	-714.16	-649.555	-211.015	-120.571	-328.221	-28.4462
1112	-334.982	-241.768	-347.815	-516.652	-716.539	-647.615	-210.843	-107.268	-326.656	-28.6152
1113	-333.542	-241.33	-348.191	-517.591	-715.788	-650.619	-211.484	-104.107	-327.031	-28.5526
1114	-332.29	-241.392	-343.746	-517.716	-713.534	-647.677	-211.735	-112.746	-326.092	-28.4775
1115	-333.229	-241.517	-349.63	-519.594	-711.781	-648.929	-211.437	-118.38	-326.969	-28.465
1116	-331.914	-241.517	-351.822	-517.34	-714.536	-650.056	-212.861	-109.522	-325.466	-28.3711
1117	-333.542	-239.765	-346.813	-520.846	-714.473	-648.741	-212.235	-93.433	-327.282	-28.4212
1118	-332.728	-240.704	-346.688	-520.721	-712.595	-650.87	-212.877	-101.039	-326.593	-28.3836
1119	-333.542	-240.391	-346.25	-520.283	-715.037	-650.807	-213.237	-106.172	-327.344	-28.3586
1120	-334.168	-241.455	-350.382	-520.345	-714.348	-651.245	-213.534	-89.9586	-327.782	-28.5339
1121	-332.978	-242.143	-348.504	-519.844	-716.101	-653.875	-214.129	-89.7395	-327.219	-28.8281
1122	-334.731	-241.267	-345.374	-520.721	-713.972	-652.936	-213.127	-90.0212	-327.97	-29.0221
1123	-334.481	-241.204	-347.627	-520.533	-715.913	-652.623	-213.55	-89.7082	-326.468	-29.0034
1124	-334.731	-241.956	-347.314	-522.411	-713.972	-652.56	-213.112	-91.1168	-325.717	-28.6152
1125	-334.919	-241.768	-348.128	-519.657	-716.226	-652.184	-213.754	-89.3639	-327.657	-28.5151
1126	-332.415	-241.58	-349.818	-520.032	-717.102	-653.061	-214.411	-90.4908	-326.969	-28.3774
1127	-332.978	-241.768	-354.576	-520.909	-715.976	-652.998	-214.082	-89.0509	-326.656	-28.4775
1128	-333.792	-241.517	-349.568	-518.53	-730.186	-651.245	-213.847	-89.6456	-325.341	-29.116
1129	-332.54	-241.956	-348.817	-520.909	-713.033	-654.188	-213.754	-89.2074	-327.595	-28.8218
1130	-333.667	-241.204	-349.693	-520.471	-718.292	-653.812	-213.581	-89.3013	-328.283	-28.4149
1131	-334.105	-241.267	-349.255	-523.1	-722.987	-651.433	-212.173	-89.9899	-328.596	-28.6778
1132	-335.545	-241.142	-348.942	-520.721	-717.478	-653.061	-214.051	-88.4249	-329.723	-28.4212
1133	-334.606	-241.83	-350.319	-521.973	-716.289	-652.497	-214.02	-90.1464	-329.348	-28.7091
1134	-333.98	-240.891	-347.752	-522.975	-717.165	-651.558	-214.646	-90.0525	-327.72	-28.3961
1135	-335.608	-239.827	-347.94	-521.535	-719.043	-653.374	-214.207	-90.8664	-328.095	-28.6778
1136	-334.481	-240.453	-348.316	-521.347	-720.546	-652.748	-214.786	-91.0542	-327.094	-28.6653
1137	-333.855	-241.768	-348.754	-522.223	-716.664	-653.499	-214.677	-91.2733	-327.595	-28.778
1138	-333.792	-241.267	-358.896	-521.535	-721.485	-652.81	-213.362	-90.2716	-328.909	-28.947
1139	-335.232	-240.641	-352.385	-524.853	-717.916	-653.875	-214.317	-91.5863	-328.283	-28.8218
1140	-332.916	-240.954	-352.385	-522.474	-720.859	-652.998	-214.63	-90.6473	-329.786	-28.8969
1141	-334.105	-240.516	-353.324	-522.536	-727.244	-652.998	-213.894	-90.0838	-328.722	-28.5714
1142	-334.418	-241.204	-352.135	-521.034	-728.183	-653.124	-214.786	-91.7741	-328.158	-28.5652
1143	-334.856	-241.392	-355.014	-521.41	-722.549	-650.494	-213.644	-89.5517	-327.156	-28.7905
1144	-335.42	-242.769	-351.822	-523.162	-721.798	-652.81	-214.082	-90.3655	-326.843	-28.6591
1145	-334.23	-241.768	-351.07	-523.225	-730.875	-654	-213.613	-90.2403	-327.595	-28.7404
1146	-334.105	-240.891	-353.387	-524.665	-721.735	-653.562	-214.599	-91.6802	-327.282	-28.4337
1147	-334.543	-241.392	-350.82	-524.477	-717.353	-654.438	-213.519	-90.9916	-327.72	-28.7968
1148	-334.105	-241.455	-349.943	-525.541	-722.486	-653.374	-214.583	-90.6473	-325.779	-28.6966
1149	-333.104	-241.204	-350.319	-525.979	-719.919	-654.188	-213.941	-91.3359	-324.84	-28.6278
1150	-334.043	-241.142	-352.26	-527.419	-718.981	-653.624	-213.487	-90.8038	-327.469	-28.5026
1151	-335.608	-241.517	-351.07	-524.978	-718.542	-653.562	-213.691	-89.8334	-325.779	-28.7467
1152	-335.295	-241.267	-352.26	-525.666	-719.794	-653.249	-212.768	-90.0525	-325.842	-28.3648
1153	-335.169	-241.643	-353.199	-523.162	-720.358	-653.311	-213.675	-89.4891	-323.839	-28.3961
1154	-333.542	-241.142	-353.95	-523.162	-723.425	-655.941	-214.16	-90.8664	-325.404	-28.3648
1155	-333.855	-239.89	-352.51	-524.727	-722.549	-654.438	-214.786	-91.0855	-324.152	-28.6716
1156	-334.543	-240.891	-354.576	-523.788	-730.937	-656.567	-213.707	-93.4017	-327.031	-28.5151
1157	-335.295	-240.766	-355.765	-523.851	-727.432	-654.689	-214.395	-93.8399	-326.03	-28.2647
1158	-333.667	-241.643	-353.574	-524.727	-726.931	-657.067	-215.365	-91.3985	-326.593	-28.6716
1159	-334.794	-241.643	-354.701	-525.541	-731.313	-657.318	-213.644	-90.5221	-328.972	-28.5589
1160	-335.921	-241.455	-354.138	-525.291	-729.059	-654.626	-213.378	-92.8383	-325.967	-28.6778
1161	-336.296	-242.582	-355.077	-523.663	-724.239	-654.876	-214.724	-98.8168	-326.155	-28.4587
1162	-335.67	-241.017	-356.141	-525.103	-722.486	-653.812	-213.19	-92.0871	-327.72	-28.4087
1163	-335.545	-242.206	-356.955	-526.981	-727.056	-656.504	-214.129	-94.2469	-324.214	-28.5026
1164	-337.048	-241.517	-355.452	-525.416	-723.363	-655.502	-213.769	-93.0261	-324.59	-28.5965
1165	-337.298	-242.519	-358.958	-525.291	-722.549	-655.941	-213.691	-90.8351	-326.718	-28.296
1166	-334.794	-242.081	-356.266	-526.167	-722.924	-655.628	-214.129	-92.0558	-325.341	-28.2834
1167	-337.924	-242.456	-356.955	-526.731	-720.295	-654.313	-214.286	-90.2403	-325.967	-28.465
1168	-334.669	-242.206	-364.467	-526.48	-726.806	-654.376	-213.159	-95.1859	-325.278	-28.4087
1169	-335.733	-241.768	-361.525	-525.541	-723.112	-658.507	-214.552	-95.8119	-325.341	-28.4337
1170	-334.606	-240.829	-357.831	-525.541	-725.366	-656.942	-213.91	-90.4282	-326.593	-28.4525
1171	-333.792	-239.952	-357.393	-526.605	-721.735	-657.193	-213.597	-92.4001	-327.031	-28.4024
1172	-334.731	-240.453	-357.017	-527.92	-725.115	-656.692	-214.004	-92.2123	-327.908	-28.4337
1173	-334.982	-240.578	-357.08	-526.292	-722.799	-657.693	-214.927	-92.6505	-327.156	-28.5213
1174	-335.67	-241.33	-356.579	-527.106	-720.233	-658.382	-215.209	-91.868	-327.657	-28.5213
1175	-335.983	-239.89	-357.957	-528.108	-724.176	-659.634	-215.412	-91.2733	-328.471	-28.5401
1176	-334.293	-240.015	-357.644	-527.169	-725.867	-656.441	-214.489	-90.7099	-326.906	-28.7154
1177	-335.733	-241.392	-358.958	-527.357	-730.249	-658.132	-215.272	-96.7509	-328.158	-28.5339
1178	-334.856	-242.394	-359.271	-526.23	-724.928	-658.695	-216.445	-92.8383	-329.535	-28.7467
1179	-334.168	-242.769	-358.207	-526.23	-723.363	-658.758	-216.539	-94.3095	-327.031	-28.7905
1180	-336.108	-242.769	-358.52	-533.053	-722.674	-658.194	-216.977	-90.1464	-325.779	-28.7091
1181	-335.42	-241.768	-359.835	-526.856	-725.241	-658.57	-216.226	-90.3342	-326.343	-28.7404
1182	-335.107	-242.081	-358.708	-525.103	-726.054	-660.573	-215.397	-90.5534	-328.033	-28.6904
1183	-335.796	-242.206	-359.522	-526.668	-723.801	-659.822	-214.395	-91.3672	-327.97	-28.6716
1184	-336.046	-242.644	-360.21	-527.545	-725.491	-660.698	-213.378	-90.6473	-328.095	-29.3289
1185	-336.484	-243.771	-359.897	-526.919	-728.12	-658.695	-215.256	-101.853	-329.974	-28.609
1186	-335.921	-244.021	-362.088	-527.858	-728.245	-661.512	-214.442	-102.135	-329.097	-28.5902
1187	-336.985	-243.771	-361.525	-526.355	-729.56	-660.573	-214.505	-90.3969	-328.596	-28.3586
1188	-336.672	-243.27	-362.213	-527.858	-724.427	-660.323	-215.006	-91.5237	-328.659	-28.4525
1189	-336.359	-243.708	-364.091	-528.797	-724.615	-658.257	-215.819	-90.6473	-329.285	-28.2834
1190	-335.545	-242.895	-363.841	-528.671	-725.554	-662.702	-215.319	-90.9916	-329.348	-28.3836
1191	-334.731	-243.708	-363.591	-526.981	-728.371	-661.324	-214.974	-90.8038	-328.221	-28.5464
1192	-336.359	-243.583	-367.785	-530.549	-725.867	-661.199	-215.804	-90.1464	-329.848	-28.5213
1193	-335.796	-242.394	-368.474	-530.236	-728.371	-658.069	-216.195	-91.1168	-328.346	-28.3899
1194	-335.983	-242.206	-369.475	-529.485	-728.308	-661.387	-216.602	-90.8977	-328.596	-28.5652
1195	-337.11	-242.957	-365.594	-529.485	-728.058	-662.013	-215.397	-90.9916	-329.285	-28.5902
1196	-336.422	-242.769	-364.968	-529.172	-729.059	-662.138	-214.943	-110.085	-327.72	-28.9345
1197	-334.356	-243.02	-365.344	-527.858	-732.189	-660.448	-214.755	-90.0525	-330.287	-28.6716
1198	-335.921	-243.02	-364.968	-528.671	-728.496	-658.945	-214.395	-92.6818	-328.659	-28.5526
1199	-335.67	-243.208	-363.966	-531.551	-728.12	-663.515	-216.085	-90.6786	-329.786	-28.6152
1200	-336.046	-242.644	-363.465	-529.736	-729.623	-663.453	-215.428	-96.2814	-331.038	-28.5902
1201	-336.797	-242.895	-362.902	-527.607	-726.555	-664.705	-216.289	-93.0574	-328.409	-28.753
1202	-336.484	-243.333	-363.152	-529.61	-727.244	-662.451	-214.661	-90.8977	-328.722	-28.7154
1203	-336.547	-243.521	-363.152	-531.551	-724.99	-661.262	-214.896	-95.4363	-330.099	-28.7279
1204	-334.669	-242.769	-362.965	-528.734	-725.867	-660.886	-215.099	-97.6899	-328.722	-28.8656
1205	-335.42	-242.519	-363.653	-527.92	-726.994	-660.698	-214.16	-90.7099	-329.598	-28.6653
1206	-336.234	-242.582	-362.652	-532.114	-727.181	-660.197	-214.176	-90.2403	-326.468	-28.6653
1207	-336.359	-242.018	-362.902	-530.049	-727.995	-660.135	-214.082	-89.7082	-327.031	-28.7717
1208	-336.672	-242.331	-364.342	-530.111	-729.372	-660.01	-215.193	-92.5566	-327.282	-28.6653
1209	-335.295	-243.395	-364.592	-528.421	-728.245	-662.514	-214.442	-95.8432	-326.53	-28.7029
1210	-336.359	-242.394	-364.217	-527.545	-726.367	-660.135	-214.395	-94.9668	-329.348	-28.6027
1211	-335.921	-242.644	-365.031	-529.36	-726.868	-670.84	-214.333	-92.2749	-329.035	-28.9908
1212	-335.295	-242.707	-364.717	-529.172	-725.804	-662.451	-213.66	-96.0623	-330.349	-28.8281
1213	-334.418	-241.768	-366.095	-529.548	-727.307	-660.51	-215.319	-91.1794	-330.537	-28.7655
1214	-333.354	-241.705	-365.97	-530.487	-727.369	-661.575	-214.771	-101.822	-330.537	-28.6904
1215	-335.858	-243.521	-366.909	-531.426	-729.811	-662.514	-215.679	-97.4708	-329.222	-28.6778
1216	-333.98	-242.456	-367.66	-531.113	-728.934	-664.141	-214.27	-93.1826	-329.222	-28.7404
1217	-334.043	-243.583	-366.721	-529.548	-728.809	-659.697	-215.146	-90.8038	-327.595	-28.6215
1218	-335.295	-244.021	-367.66	-532.114	-731	-658.883	-213.879	-97.6899	-329.786	-28.7467
1219	-333.792	-243.208	-365.782	-530.925	-731.501	-663.703	-213.268	-91.0855	-327.595	-28.6278
1220	-332.916	-243.395	-366.47	-531.05	-734.944	-661.763	-213.707	-102.729	-330.036	-28.6465
1221	-334.606	-243.771	-366.408	-530.236	-732.69	-660.949	-215.35	-124.515	-331.288	-28.8218
1222	-334.669	-243.834	-368.035	-528.296	-731.814	-665.143	-213.675	-106.517	-329.974	-28.7717
1223	-333.104	-243.27	-369.35	-531.301	-731.814	-661.95	-215.131	-102.667	-329.848	-28.7655
1224	-334.794	-243.02	-367.597	-529.986	-730.875	-663.515	-214.333	-96.8135	-328.471	-28.8844
1225	-334.481	-243.02	-367.66	-529.11	-728.433	-662.013	-214.333	-93.3078	-329.035	-29.1912
1226	-335.107	-244.209	-367.973	-527.294	-732.69	-662.702	-214.865	-114.06	-330.099	-28.9846
1227	-335.107	-243.333	-369.287	-528.546	-728.371	-661.637	-214.426	-117.973	-329.473	-28.6904
1228	-333.855	-243.583	-368.661	-528.859	-729.685	-662.389	-214.536	-126.299	-329.723	-28.6653
1229	-335.42	-243.27	-370.352	-532.928	-734.944	-664.705	-215.115	-106.266	-328.283	-28.9095
1230	-335.295	-244.209	-371.228	-530.925	-729.185	-662.889	-216.211	-91.3672	-329.723	-28.753
1231	-334.919	-244.147	-370.164	-533.679	-731.563	-663.328	-215.037	-92.0558	-328.534	-28.7404
1232	-334.856	-244.084	-369.663	-532.866	-731.814	-664.079	-214.536	-91.6802	-329.16	-28.8531
1233	-334.794	-243.646	-370.539	-532.24	-734.193	-663.891	-214.912	-96.4692	-329.16	-28.9846
1234	-334.606	-243.896	-372.292	-533.992	-733.629	-664.267	-215.35	-93.9025	-328.346	-28.8093
1235	-334.293	-244.084	-373.482	-535.057	-729.498	-663.703	-215.913	-97.6899	-329.348	-28.9345
1236	-334.418	-244.147	-371.291	-533.366	-733.254	-664.204	-215.866	-90.929	-328.033	-28.9533
1237	-334.043	-244.898	-372.731	-532.866	-733.942	-663.828	-214.912	-92.9322	-329.285	-28.8531
1238	-335.733	-244.647	-373.044	-532.302	-731	-665.706	-215.522	-92.6505	-326.906	-29.0785
1239	-334.043	-244.46	-372.23	-532.928	-730.249	-663.515	-214.708	-92.181	-328.221	-28.7655
1240	-334.919	-244.272	-373.044	-534.305	-729.936	-665.706	-214.912	-90.9603	-329.035	-28.5902
1241	-335.608	-243.395	-373.231	-533.492	-733.88	-664.955	-214.552	-91.7428	-330.975	-28.3961
1242	-336.735	-243.521	-373.044	-533.867	-732.941	-663.641	-215.694	-91.242	-329.911	-28.5965
1243	-335.608	-244.96	-373.607	-533.742	-729.998	-663.265	-214.301	-91.3985	-332.039	-28.5339
1244	-335.545	-245.211	-375.172	-533.241	-734.443	-663.077	-215.115	-93.6834	-331.413	-28.6716
1245	-336.672	-243.708	-374.671	-531.989	-732.064	-662.639	-214.974	-115.25	-331.539	-28.634
1246	-336.735	-244.71	-376.048	-532.928	-732.315	-663.015	-214.974	-94.779	-331.539	-28.5026
1247	-337.361	-245.524	-374.796	-534.055	-730.374	-664.58	-217.212	-93.7773	-328.659	-28.5965
1248	-335.796	-244.585	-374.17	-533.304	-732.69	-666.082	-214.786	-94.4347	-330.036	-28.5652
1249	-335.545	-244.773	-375.61	-533.429	-730.374	-665.206	-214.724	-96.7509	-327.595	-28.5151
1250	-335.983	-244.96	-374.358	-535.62	-732.189	-664.955	-214.818	-91.2733	-328.471	-28.4963
1251	-336.171	-243.708	-374.233	-534.243	-731.689	-662.576	-217.697	-91.4924	-326.718	-28.7029
1252	-334.23	-244.522	-373.92	-535.182	-731.25	-665.581	-215.303	-90.2716	-328.283	-28.6591
1253	-335.357	-244.272	-374.045	-535.182	-730.124	-663.015	-214.614	-95.9058	-326.03	-28.5652
1254	-335.733	-243.583	-375.36	-535.87	-731.626	-664.517	-221.907	-92.0871	-328.722	-28.6528
1255	-335.044	-243.333	-375.297	-535.057	-730.812	-664.83	-215.193	-93.4017	-327.156	-28.6465
1256	-334.794	-244.021	-374.108	-536.058	-729.936	-663.766	-218.355	-108.457	-326.03	-29.1223
1257	-336.108	-243.082	-374.108	-537.436	-732.565	-663.515	-216.618	-119.694	-327.407	-28.6278
1258	-335.044	-243.583	-379.366	-534.681	-733.692	-663.515	-216.305	-90.209	-327.282	-28.4713
1259	-335.044	-243.208	-376.487	-536.559	-733.254	-662.138	-216.085	-90.9603	-327.845	-28.8156
1260	-336.046	-242.644	-374.671	-536.559	-733.754	-664.141	-215.397	-91.1481	-327.908	-28.5902
1261	-335.545	-244.647	-376.925	-535.87	-736.947	-665.957	-215.35	-91.3672	-327.657	-28.634
1262	-334.669	-243.708	-376.925	-536.309	-734.506	-667.084	-215.647	-89.896	-327.344	-28.8281
1263	-335.608	-245.148	-377.238	-537.248	-733.003	-665.957	-216.571	-91.9932	-329.348	-28.7029
1264	-335.545	-245.461	-377.3	-536.684	-734.944	-665.143	-215.006	-90.7725	-326.969	-28.778
1265	-335.295	-244.96	-379.178	-537.31	-732.377	-666.52	-215.819	-90.4908	-327.845	-29.2225
1266	-335.67	-243.583	-379.304	-537.749	-732.878	-666.708	-221.469	-90.2716	-330.287	-28.6778
1267	-335.232	-243.583	-379.429	-534.994	-733.254	-666.145	-215.553	-91.7741	-327.469	-28.6278
1268	-336.108	-244.021	-379.492	-537.874	-730.875	-666.708	-215.538	-91.555	-330.161	-28.6278
1269	-335.357	-244.397	-377.739	-536.684	-736.259	-668.524	-215.115	-90.6473	-327.782	-28.5839
1270	-336.108	-243.896	-377.426	-537.373	-735.758	-666.583	-215.037	-91.7741	-329.097	-28.6465
1271	-336.171	-242.832	-378.239	-536.121	-736.509	-666.645	-214.567	-91.3359	-325.341	-28.4462
1272	-337.799	-243.082	-378.678	-533.617	-736.822	-664.642	-214.99	-92.4627	-327.845	-28.7279
1273	-336.86	-243.583	-378.865	-535.558	-737.26	-666.708	-214.88	-91.242	-327.094	-28.634
1274	-336.108	-243.896	-379.366	-536.935	-736.759	-666.771	-215.679	-91.1481	-326.781	-28.5464
1275	-335.858	-244.96	-378.678	-536.497	-735.633	-667.084	-221.72	-90.6473	-328.095	-28.6027
1276	-335.921	-243.521	-379.804	-536.184	-736.446	-668.461	-220.452	-90.4595	-325.654	-28.609
1277	-336.422	-242.582	-381.182	-534.556	-736.384	-665.268	-214.974	-90.7099	-326.53	-28.5652
1278	-336.86	-242.707	-380.806	-537.436	-737.26	-664.705	-215.71	-92.494	-328.534	-28.5902
1279	-337.548	-243.521	-379.241	-535.62	-736.634	-666.207	-215.052	-91.4924	-325.904	-28.8782
1280	-336.484	-243.02	-380.681	-535.057	-737.323	-663.453	-215.538	-91.4924	-324.715	-28.8343
1281	-336.609	-244.96	-381.244	-538.249	-736.008	-665.331	-214.927	-89.9899	-324.84	-28.6465
1282	-335.608	-244.835	-380.18	-536.246	-738.199	-664.454	-214.818	-90.3969	-328.095	-28.4587
1283	-336.985	-245.399	-380.681	-537.06	-737.323	-665.957	-214.786	-90.3029	-325.967	-28.5526
1284	-337.924	-244.96	-381.62	-539.001	-734.568	-665.706	-215.24	-90.929	-327.782	-28.609
1285	-337.361	-245.273	-381.996	-538.562	-739.201	-668.586	-214.724	-96.4692	-326.843	-28.8156
1286	-337.361	-246.4	-382.246	-536.997	-737.323	-669.15	-215.459	-92.3375	-329.222	-29.0785
1287	-337.173	-247.214	-380.305	-535.245	-736.572	-666.645	-214.38	-91.8367	-328.972	-28.5526
1288	-338.174	-245.086	-380.431	-535.933	-735.507	-671.654	-215.115	-93.3704	-327.782	-28.7342
1289	-336.86	-245.211	-380.055	-536.935	-737.26	-665.957	-215.772	-92.7131	-325.591	-28.7154
1290	-337.861	-245.086	-380.869	-537.123	-739.576	-667.084	-214.724	-92.7444	-328.659	-28.5777
1291	-336.985	-244.46	-380.431	-535.558	-736.885	-667.272	-215.319	-91.0542	-327.031	-28.609
1292	-336.296	-244.96	-379.742	-535.62	-737.824	-666.833	-215.381	-93.7147	-325.842	-28.7217
1293	-337.048	-245.148	-382.559	-535.245	-738.45	-667.084	-216.195	-90.7725	-325.341	-28.6841
1294	-335.733	-244.522	-382.309	-539.251	-734.255	-667.146	-216.993	-91.3359	-327.782	-28.7029
1295	-337.235	-245.586	-381.745	-536.309	-736.196	-666.645	-216.211	-91.8367	-327.908	-28.5777
1296	-337.799	-246.275	-382.496	-538.375	-735.57	-668.273	-215.193	-91.1794	-328.847	-28.7154
1297	-338.049	-245.899	-384.813	-537.811	-736.384	-670.276	-215.553	-91.5237	-326.468	-28.6841
1298	-338.237	-245.837	-382.309	-536.434	-737.135	-667.772	-214.614	-90.209	-327.344	-28.6716
1299	-337.736	-245.399	-383.435	-536.058	-734.506	-669.15	-215.178	-90.929	-327.908	-28.6591
1300	-337.173	-245.962	-387.505	-536.622	-734.506	-667.584	-215.913	-92.8383	-328.221	-28.778
1301	-336.922	-245.023	-382.684	-537.123	-739.702	-669.463	-216.085	-92.0871	-327.908	-28.8469
1302	-335.858	-245.524	-382.309	-535.808	-735.507	-669.713	-216.43	-92.2436	-326.53	-28.4587
1303	-336.234	-245.086	-382.622	-536.872	-737.886	-668.774	-216.336	-92.2436	-327.845	-28.5965
1304	-337.048	-245.461	-382.183	-536.935	-736.133	-670.652	-214.426	-92.0871	-327.782	-28.6465
1305	-336.86	-244.647	-382.371	-538.875	-737.636	-669.65	-215.741	-91.7115	-326.53	-28.7154
1306	-336.296	-244.96	-382.622	-534.619	-736.572	-665.894	-215.24	-91.9619	-324.903	-28.7217
1307	-337.674	-245.399	-382.371	-537.123	-738.324	-666.082	-214.536	-92.494	-325.404	-28.778
1308	-336.672	-244.397	-382.935	-537.248	-738.637	-667.334	-215.788	-93.1513	-328.722	-28.6653
1309	-337.423	-244.835	-383.31	-538.688	-739.326	-668.148	-216.821	-92.2123	-329.661	-28.6591
1310	-337.423	-246.025	-383.373	-538.187	-737.511	-668.774	-217.635	-91.4298	-329.097	-28.7091
1311	-337.11	-245.962	-385.313	-537.561	-741.392	-667.584	-216.555	-92.6505	-329.035	-28.7217
1312	-336.547	-244.585	-383.686	-537.623	-739.576	-671.967	-215.538	-91.3985	-328.784	-28.5151
1313	-335.921	-244.397	-383.874	-539.314	-742.832	-669.15	-214.771	-92.5566	-328.909	-28.609
1314	-334.982	-244.71	-382.246	-537.436	-744.084	-669.65	-216.555	-91.1481	-327.595	-28.6841
1315	-333.855	-244.585	-383.31	-537.31	-737.886	-670.527	-214.646	-91.1168	-327.908	-28.8907
1316	-335.107	-243.708	-383.748	-538.5	-739.389	-669.838	-215.757	-91.2733	-328.847	-28.7404
1317	-335.295	-245.086	-382.559	-536.997	-739.764	-671.654	-213.738	-95.2172	-327.344	-28.9595
1318	-335.545	-244.272	-382.559	-537.561	-740.766	-674.846	-214.959	-99.1611	-327.72	-28.9783
1319	-335.044	-244.585	-383.248	-537.185	-738.199	-672.092	-215.553	-91.5237	-328.095	-28.7905
1320	-335.921	-245.148	-383.185	-538.875	-737.072	-671.403	-215.115	-92.4001	-327.595	-28.7905
1321	-336.296	-244.585	-382.622	-537.31	-739.326	-668.899	-215.929	-91.7741	-327.72	-28.6278
1322	-336.108	-245.837	-381.996	-540.566	-741.016	-669.525	-214.974	-90.9916	-327.908	-28.8469
1323	-337.173	-244.084	-381.683	-539.376	-736.634	-675.097	-215.021	-91.8367	-328.534	-28.8531
1324	-336.359	-243.959	-382.496	-539.314	-747.965	-669.15	-215.099	-91.555	-327.094	-28.8719
1325	-335.357	-245.023	-382.935	-538.375	-742.456	-671.153	-213.816	-94.2782	-328.596	-28.9658
1326	-337.548	-245.336	-382.997	-538.375	-737.198	-669.337	-216.383	-91.2733	-327.156	-28.9908
1327	-337.674	-245.962	-382.496	-539.126	-740.891	-668.962	-215.663	-91.3359	-328.095	-28.8281
1328	-336.672	-246.212	-383.874	-538.875	-742.644	-670.464	-215.835	-92.2749	-328.346	-28.6778
1329	-336.484	-245.399	-383.31	-539.376	-741.204	-670.402	-215.444	-91.8054	-329.598	-28.6716
1330	-337.361	-244.397	-384.687	-539.564	-743.52	-671.09	-214.959	-90.1464	-327.595	-28.6966
1331	-337.674	-246.651	-383.748	-539.689	-742.769	-667.96	-215.913	-91.4298	-330.6	-28.8531
1332	-336.296	-245.586	-385.063	-537.248	-740.954	-671.466	-216.07	-92.2749	-329.598	-28.634
1333	-338.049	-245.086	-385.313	-540.127	-741.392	-671.779	-215.272	-93.0887	-328.221	-28.4963
1334	-336.86	-246.15	-385.313	-540.253	-741.455	-668.711	-215.397	-92.1184	-330.975	-28.7404
1335	-337.548	-245.273	-384.813	-540.19	-739.326	-669.024	-215.772	-91.4924	-329.535	-28.6778
1336	-336.797	-246.212	-385.689	-540.941	-743.395	-669.901	-215.851	-91.3672	-327.908	-28.4024
1337	-337.736	-246.525	-386.002	-542.005	-743.583	-670.715	-215.976	-90.7099	-329.16	-28.634
1338	-336.296	-245.461	-382.622	-540.566	-747.026	-670.464	-215.632	-91.0542	-328.346	-28.8093
1339	-336.922	-244.585	-383.686	-541.254	-740.077	-667.898	-215.428	-91.3046	-329.16	-28.8594
1340	-336.234	-245.899	-384.938	-539.126	-741.392	-671.403	-215.553	-91.8054	-327.908	-28.8218
1341	-337.987	-245.586	-386.628	-541.254	-744.585	-668.148	-220.953	-91.3046	-327.031	-28.5777
1342	-336.484	-245.148	-385.439	-540.691	-744.272	-671.09	-217.791	-91.5237	-327.97	-28.7592
1343	-337.173	-244.46	-386.941	-540.065	-743.959	-668.774	-215.491	-91.6802	-327.97	-28.8594
1344	-336.922	-244.585	-385.939	-538.625	-744.585	-670.527	-215.898	-92.9635	-331.664	-28.8531
1345	-336.296	-245.712	-387.004	-542.193	-741.204	-669.901	-215.412	-93.6834	-329.661	-28.9282
1346	-336.547	-246.15	-387.63	-540.566	-740.891	-670.965	-216.273	-93.8712	-328.534	-28.8969
1347	-336.484	-246.025	-387.505	-540.127	-742.206	-672.53	-215.725	-92.9322	-329.41	-28.8656
1348	-337.235	-246.025	-386.691	-540.002	-740.703	-673.031	-216.461	-91.4611	-327.97	-28.8969
1349	-336.672	-247.715	-388.256	-540.002	-746.087	-671.779	-214.661	-92.1497	-327.845	-28.6653
1350	-337.235	-246.651	-389.257	-540.941	-749.092	-669.087	-215.319	-95.8119	-329.035	-28.7968
1351	-335.921	-246.525	-388.131	-542.068	-743.458	-670.151	-215.146	-95.6241	-329.222	-28.8531
1352	-337.173	-245.461	-389.696	-539.627	-739.639	-670.589	-216.743	-93.1826	-328.909	-28.8531
1353	-337.548	-246.025	-389.821	-541.192	-742.957	-669.588	-216.571	-92.2749	-327.595	-28.7467
1354	-336.609	-245.899	-390.196	-541.505	-741.016	-669.024	-217.932	-92.3375	-327.532	-28.7467
1355	-335.921	-246.463	-390.259	-542.319	-741.079	-667.71	-215.225	-92.2436	-327.219	-29.3539
1356	-336.484	-245.774	-390.134	-540.691	-740.641	-670.339	-216.195	-91.7741	-328.847	-29.3039
1357	-336.234	-245.148	-389.508	-541.38	-741.329	-669.713	-215.725	-92.5253	-328.784	-29.6482
1358	-336.86	-245.524	-391.448	-540.315	-742.268	-668.586	-215.319	-91.7428	-326.969	-28.6841
1359	-337.423	-246.4	-391.323	-540.19	-743.833	-668.962	-216.555	-92.807	-327.219	-28.9533
1360	-336.985	-245.586	-390.322	-540.941	-745.273	-669.087	-214.755	-91.868	-328.095	-29.6169
1361	-337.361	-244.898	-389.32	-541.692	-741.955	-669.15	-215.444	-90.7725	-327.908	-29.6732
1362	-337.861	-245.336	-388.318	-543.821	-740.954	-668.273	-221.579	-90.8351	-327.845	-29.0034
1363	-337.548	-246.15	-388.005	-541.38	-744.522	-669.087	-216.038	-91.8367	-329.222	-29.0221
1364	-339.113	-246.087	-390.134	-540.566	-742.894	-670.026	-215.851	-92.4001	-328.346	-29.1098
1365	-337.423	-246.087	-390.259	-540.879	-744.272	-670.276	-214.505	-91.3985	-328.221	-29.116
1366	-338.8	-245.461	-389.57	-540.253	-742.581	-669.838	-215.209	-91.9306	-327.156	-29.1286
1367	-338.049	-247.026	-388.569	-541.442	-745.273	-669.901	-213.785	-90.7412	-329.723	-29.1035
1368	-337.235	-246.025	-390.509	-542.193	-742.456	-669.463	-215.459	-90.2403	-328.659	-29.0221
1369	-336.797	-246.087	-392.074	-543.195	-742.894	-668.524	-215.882	-90.0212	-327.407	-28.9345
1370	-338.237	-247.402	-390.447	-542.569	-744.647	-673.156	-216.727	-94.0278	-328.283	-29.0785
1371	-337.048	-246.776	-390.948	-541.88	-743.333	-669.525	-215.866	-91.7741	-329.035	-29.2413
1372	-338.112	-245.399	-391.511	-542.694	-745.774	-668.774	-214.067	-91.0542	-328.847	-29.1724
1373	-338.174	-245.712	-391.448	-544.259	-745.649	-668.085	-214.802	-91.9306	-329.723	-29.1474
1374	-337.423	-245.899	-390.76	-542.381	-749.781	-670.402	-213.597	-91.555	-327.72	-29.0221
1375	-338.3	-245.461	-390.697	-541.692	-745.461	-667.647	-215.772	-91.4298	-326.593	-29.0347
1376	-337.235	-244.96	-392.638	-541.567	-744.96	-670.151	-215.569	-92.0245	-328.283	-29.5856
1377	-337.173	-244.46	-393.139	-541.38	-744.647	-669.275	-216.977	-91.2733	-325.404	-29.2663
1378	-336.672	-246.15	-391.01	-539.501	-744.96	-670.902	-215.694	-91.4924	-327.845	-29.066
1379	-336.985	-246.025	-393.264	-540.941	-747.589	-668.461	-214.786	-90.8038	-328.659	-28.803
1380	-336.86	-245.899	-392.387	-544.071	-746.024	-671.215	-216.305	-92.4314	-329.222	-29.0847
1381	-338.738	-244.898	-393.89	-542.005	-748.215	-668.649	-214.88	-91.0542	-329.473	-29.0034
1382	-338.926	-245.962	-392.826	-540.879	-744.772	-668.711	-215.725	-93.3391	-327.156	-29.1035
1383	-337.736	-245.774	-393.89	-540.691	-749.781	-671.153	-216.821	-91.3672	-330.161	-29.1661
1384	-337.173	-246.776	-392.951	-542.068	-743.708	-669.963	-215.725	-90.9603	-328.847	-29.235
1385	-338.362	-246.025	-391.761	-543.383	-742.957	-669.838	-214.755	-92.0871	-329.786	-29.2663
1386	-337.799	-246.15	-390.885	-544.009	-745.461	-670.715	-213.738	-91.0542	-329.285	-29.2913
1387	-336.797	-247.089	-393.452	-543.32	-746.838	-671.403	-214.646	-93.9964	-331.539	-29.1787
1388	-337.611	-246.463	-392.638	-543.445	-745.774	-670.715	-214.348	-108.27	-330.787	-29.1223
1389	-338.049	-245.899	-392.826	-542.381	-744.021	-669.15	-215.506	-108.238	-328.722	-28.9658
1390	-336.985	-245.774	-393.326	-541.442	-744.272	-669.65	-215.193	-97.3456	-329.035	-29.2726
1391	-338.926	-247.089	-392.763	-544.885	-745.148	-670.652	-214.473	-91.7428	-326.656	-29.0284
1392	-336.985	-245.524	-394.203	-543.132	-747.464	-672.843	-216.43	-91.5237	-328.095	-28.9595
1393	-337.924	-246.463	-395.518	-543.258	-744.021	-671.341	-216.164	-91.9932	-326.656	-29.0159
1394	-336.922	-246.463	-393.264	-541.066	-744.772	-670.589	-217.478	-94.9981	-326.593	-29.0284
1395	-338.237	-246.275	-393.013	-543.32	-745.774	-668.837	-216.805	-92.0871	-327.97	-28.9971
1396	-337.987	-245.524	-392.325	-542.631	-746.588	-670.276	-218.276	-91.2107	-328.847	-29.0347
1397	-338.425	-247.151	-394.391	-545.636	-745.148	-673.594	-217.666	-91.6802	-328.033	-29.4541
1398	-338.738	-246.025	-394.766	-543.258	-746.65	-669.65	-215.991	-91.5863	-328.847	-29.1599
1399	-337.298	-246.15	-395.079	-545.511	-745.336	-671.403	-216.962	-91.7115	-327.908	-28.9157
1400	-336.672	-245.899	-392.638	-543.884	-745.962	-672.405	-217.244	-92.2436	-328.221	-29.1724
1401	-339.301	-245.837	-393.702	-539.877	-746.275	-672.217	-216.054	-90.3969	-328.847	-29.1599
1402	-339.99	-247.089	-394.265	-542.882	-746.588	-673.281	-216.884	-90.3969	-328.346	-29.1035
1403	-338.613	-247.089	-393.827	-542.319	-744.585	-673.845	-215.538	-91.1481	-329.473	-29.1286
1404	-338.738	-248.466	-395.204	-541.317	-750.72	-675.41	-216.524	-90.4908	-327.72	-29.21
1405	-338.738	-247.339	-392.951	-543.821	-745.211	-674.095	-216.007	-91.3359	-327.657	-29.1223
1406	-337.736	-247.715	-394.954	-540.315	-746.713	-674.784	-216.258	-90.6786	-328.847	-28.9157
1407	-338.425	-247.84	-393.013	-543.07	-746.901	-676.036	-214.426	-90.9916	-329.097	-28.9345
1408	-337.799	-248.654	-397.02	-541.317	-747.777	-673.594	-215.663	-91.6489	-330.662	-29.21
1409	-338.613	-248.216	-396.206	-543.821	-744.084	-674.533	-215.538	-91.5863	-328.909	-29.1912
1410	-338.863	-247.84	-396.519	-542.631	-746.525	-674.533	-216.148	-88.8944	-327.595	-29.1536
1411	-338.55	-248.278	-396.394	-544.134	-746.713	-672.718	-215.866	-91.4298	-328.409	-29.3477
1412	-337.548	-247.778	-393.827	-542.506	-748.967	-683.423	-215.491	-91.2733	-328.158	-29.116
1413	-337.235	-246.901	-394.829	-545.386	-745.774	-683.172	-214.724	-91.4298	-328.534	-29.3164
1414	-337.924	-247.089	-394.766	-541.692	-745.649	-676.411	-214.786	-92.8383	-329.535	-29.1787
1415	-337.674	-244.71	-395.392	-543.32	-749.843	-674.784	-214.927	-99.881	-328.158	-29.5668
1416	-338.049	-246.087	-395.643	-543.508	-750.469	-678.227	-215.412	-91.2107	-329.16	-29.235
1417	-336.234	-247.089	-396.519	-542.945	-745.461	-677.1	-216.711	-91.3359	-329.285	-29.2162
1418	-338.863	-246.525	-397.396	-541.317	-750.97	-678.289	-216.899	-90.5534	-329.598	-29.1474
1419	-338.237	-246.15	-395.705	-544.071	-751.408	-676.098	-217.494	-91.868	-330.161	-29.0847
1420	-338.863	-247.026	-396.331	-544.009	-747.089	-676.537	-216.618	-90.3655	-330.662	-29.8673
1421	-338.362	-247.778	-395.204	-542.819	-747.026	-675.159	-217.666	-89.4891	-330.036	-29.0847
1422	-336.609	-247.214	-396.77	-541.004	-756.729	-676.599	-216.571	-90.3029	-330.099	-29.7421
1423	-336.985	-247.465	-395.204	-540.753	-748.153	-674.909	-216.508	-96.8135	-329.41	-29.3226
1424	-337.861	-246.4	-395.455	-542.381	-751.158	-675.723	-216.539	-91.7741	-328.596	-29.1661
1425	-337.674	-248.216	-397.333	-539.752	-750.031	-675.472	-215.819	-93.5895	-328.784	-29.8422
1426	-337.173	-247.715	-400.213	-543.571	-749.843	-676.975	-215.725	-93.6834	-330.474	-29.3477
1427	-337.298	-246.4	-399.524	-542.005	-749.342	-677.1	-216.007	-91.8054	-329.848	-30.0113
1428	-337.048	-246.525	-397.083	-542.882	-749.843	-677.851	-216.821	-94.8729	-328.972	-29.2037
1429	-336.797	-248.591	-399.399	-542.319	-747.84	-676.161	-216.117	-95.3737	-329.473	-29.1661
1430	-337.048	-247.465	-398.147	-544.572	-746.525	-677.601	-217.134	-90.3029	-328.722	-29.4353
1431	-337.173	-246.525	-398.773	-544.009	-748.278	-677.1	-215.24	-91.0229	-328.909	-29.1474
1432	-335.608	-246.463	-399.148	-541.129	-750.344	-677.225	-215.913	-91.4298	-327.845	-29.2225
1433	-335.295	-246.275	-397.521	-542.506	-751.972	-678.978	-216.977	-91.6802	-329.598	-29.6544
1434	-336.86	-247.402	-398.335	-542.005	-748.215	-675.41	-216.398	-90.0525	-329.848	-28.9908
1435	-335.921	-247.59	-398.71	-543.258	-749.718	-675.911	-215.913	-91.4611	-327.97	-29.1661
1436	-336.046	-247.965	-397.771	-542.569	-749.593	-677.601	-215.35	-90.4282	-329.911	-29.0159
1437	-336.735	-247.026	-400.025	-541.88	-751.784	-675.723	-216.602	-91.6489	-329.535	-29.1849
1438	-335.545	-246.525	-397.834	-542.631	-751.283	-676.537	-216.664	-91.6802	-329.974	-29.0096
1439	-336.609	-246.839	-399.148	-543.758	-747.715	-676.286	-216.774	-91.4298	-330.349	-29.091
1440	-337.486	-247.84	-398.71	-541.88	-747.902	-677.726	-216.633	-93.5895	-332.728	-28.7717
1441	-336.797	-246.713	-401.277	-541.004	-746.525	-678.978	-216.962	-91.5237	-331.601	-28.7655
1442	-337.361	-247.277	-399.023	-541.755	-750.094	-677.914	-216.633	-91.0855	-331.726	-29.0472
1443	-335.858	-246.463	-399.9	-543.32	-748.779	-678.602	-215.6	-91.7741	-330.099	-29.1912
1444	-336.735	-246.463	-401.089	-543.383	-753.286	-677.288	-216.007	-91.868	-331.226	-29.1098
1445	-335.357	-246.776	-399.774	-542.757	-748.654	-677.851	-217.118	-90.8351	-330.975	-29.0847
1446	-335.733	-246.588	-399.524	-545.887	-747.777	-682.546	-216.539	-92.181	-328.722	-29.7734
1447	-337.736	-246.463	-399.9	-545.136	-752.723	-680.48	-216.977	-91.9932	-330.537	-29.5355
1448	-337.173	-246.275	-398.147	-545.762	-751.033	-678.665	-216.258	-93.6521	-330.161	-29.6669
1449	-336.797	-246.901	-400.087	-543.946	-749.468	-676.537	-216.32	-92.9635	-329.661	-29.6669
1450	-338.863	-246.338	-400.15	-545.01	-754.1	-677.726	-216.398	-92.2123	-329.16	-28.9032
1451	-338.675	-246.651	-402.153	-543.884	-750.782	-677.726	-215.945	-92.8383	-328.471	-29.0785
1452	-337.173	-246.588	-402.153	-544.76	-750.845	-677.663	-215.694	-96.8761	-328.095	-29.1348
1453	-337.674	-246.525	-401.652	-544.635	-749.342	-676.599	-216.085	-92.0558	-328.847	-29.7233
1454	-337.987	-246.275	-401.465	-542.882	-749.342	-677.163	-220.468	-94.0278	-329.661	-29.6795
1455	-339.614	-246.651	-402.404	-542.506	-747.402	-678.415	-223.848	-91.4611	-327.72	-28.7404
1456	-338.675	-246.964	-403.03	-544.071	-748.779	-675.347	-215.256	-91.1168	-327.282	-28.8343
1457	-336.296	-247.715	-403.405	-543.946	-749.53	-678.665	-215.898	-91.555	-325.529	-29.0847
1458	-338.863	-248.341	-402.028	-544.76	-749.655	-678.665	-216.664	-91.8367	-326.593	-29.0159
1459	-336.735	-246.525	-399.837	-545.762	-751.346	-677.851	-216.571	-92.4627	-327.72	-28.9846
1460	-337.924	-247.026	-402.529	-546.012	-752.097	-678.102	-216.43	-99.0985	-327.344	-28.9971
1461	-339.614	-246.651	-402.779	-545.136	-748.779	-678.415	-216.461	-92.8383	-328.659	-29.2976
1462	-338.8	-247.277	-405.972	-544.823	-751.033	-678.039	-215.475	-92.9322	-325.529	-29.2851
1463	-337.987	-246.964	-405.409	-543.696	-751.596	-679.667	-215.694	-91.3359	-327.72	-29.3352
1464	-340.365	-247.778	-404.344	-544.259	-751.596	-679.667	-216.821	-111.994	-326.092	-29.1098
1465	-337.987	-247.151	-405.409	-545.323	-751.346	-677.1	-215.193	-96.0623	-328.033	-29.1787
1466	-338.487	-247.214	-403.03	-543.508	-753.599	-677.976	-216.461	-107.268	-327.782	-29.0973
1467	-337.924	-246.15	-404.157	-544.76	-752.66	-677.35	-215.96	-92.5879	-328.784	-29.0096
1468	-339.364	-246.463	-405.784	-543.195	-765.619	-678.164	-215.976	-91.3672	-328.283	-29.1912
1469	-339.802	-247.84	-406.222	-544.322	-753.036	-677.288	-216.743	-91.868	-326.343	-29.26
1470	-339.614	-246.776	-406.41	-542.131	-750.407	-675.472	-216.758	-93.5582	-328.221	-29.2788
1471	-339.426	-247.965	-406.348	-543.195	-750.407	-678.477	-215.741	-93.0261	-327.407	-29.1474
1472	-338.425	-246.901	-405.409	-544.384	-753.474	-677.413	-216.242	-96.0623	-328.221	-29.2225
1473	-339.176	-247.214	-406.723	-544.071	-752.598	-677.663	-215.647	-95.9997	-328.972	-29.26
1474	-338.237	-247.84	-406.661	-546.075	-750.344	-678.853	-215.725	-96.6883	-327.97	-29.1411
1475	-338.425	-247.465	-406.285	-547.264	-753.036	-678.227	-216.664	-96.9387	-327.97	-29.1098
1476	-338.174	-246.588	-405.471	-547.765	-752.347	-677.726	-215.35	-93.8086	-326.593	-29.1411
1477	-338.112	-246.588	-405.909	-545.449	-771.503	-677.163	-216.931	-92.3688	-328.471	-29.1599
1478	-340.303	-246.964	-406.598	-546.388	-756.917	-679.98	-217.619	-91.6802	-328.847	-29.3226
1479	-338.8	-245.774	-406.661	-544.51	-755.227	-678.602	-216.602	-91.2107	-327.219	-29.2538
1480	-339.739	-246.525	-407.913	-545.323	-763.302	-680.919	-216.242	-93.7773	-327.845	-29.2726
1481	-340.804	-246.025	-405.847	-546.012	-755.853	-679.228	-216.649	-92.5253	-325.717	-29.2287
1482	-340.866	-247.089	-406.974	-546.075	-757.856	-678.978	-215.256	-92.6818	-326.217	-29.3164
1483	-340.365	-247.59	-406.473	-544.697	-758.169	-679.291	-219.826	-92.2749	-327.344	-29.3915
1484	-340.491	-247.089	-405.346	-544.948	-756.541	-679.792	-215.882	-97.0639	-328.158	-29.3477
1485	-340.991	-248.717	-405.847	-544.134	-755.227	-678.54	-216.477	-96.0936	-326.53	-29.3289
1486	-339.739	-248.654	-408.038	-546.701	-752.66	-679.604	-215.663	-106.36	-328.534	-29.3101
1487	-341.367	-247.527	-407.725	-545.511	-752.848	-677.413	-216.117	-92.8383	-328.784	-29.2851
1488	-339.677	-248.404	-413.672	-543.07	-748.466	-679.854	-214.677	-92.5566	-328.033	-29.2726
1489	-338.613	-248.216	-407.787	-544.447	-755.039	-679.729	-215.632	-108.614	-329.348	-29.3477
1490	-340.365	-246.839	-408.726	-544.823	-752.347	-679.541	-216.305	-94.8103	-330.787	-29.3226
1491	-339.927	-246.776	-410.166	-544.259	-752.034	-679.354	-215.569	-92.2123	-328.158	-29.4416
1492	-340.428	-246.463	-415.049	-545.762	-751.972	-677.789	-215.71	-93.3704	-327.282	-29.2976
1493	-339.239	-247.59	-414.486	-547.327	-756.667	-678.102	-215.679	-92.2436	-327.72	-30.0864
1494	-340.365	-247.089	-409.29	-545.261	-759.296	-678.665	-215.991	-92.5253	-325.216	-29.1348
1495	-341.367	-247.151	-409.979	-545.699	-761.049	-678.102	-216.79	-92.2123	-327.782	-29.4791
1496	-340.553	-246.776	-408.914	-545.323	-756.479	-678.289	-215.35	-93.6834	-330.537	-29.7546
1497	-341.054	-246.275	-416.051	-545.449	-755.728	-680.919	-214.943	-92.3375	-330.662	-29.4917
1498	-338.8	-246.901	-408.038	-545.949	-752.535	-679.166	-215.616	-92.9322	-329.41	-29.4917
1499	-339.677	-247.089	-408.789	-546.45	-755.102	-686.24	-216.602	-93.2139	-329.848	-29.0096
1500	-340.178	-245.774	-408.664	-547.014	-754.914	-680.919	-216.226	-91.1168	-326.969	-29.0534
1501	-340.178	-246.212	-409.853	-547.89	-754.1	-681.482	-216.038	-91.3985	-327.97	-29.3289
1502	-340.741	-247.089	-410.104	-544.76	-753.098	-679.98	-216.211	-91.4611	-328.972	-29.0472
1503	-339.614	-247.778	-409.728	-545.636	-751.346	-681.294	-216.79	-90.3655	-327.344	-29.1536
1504	-341.68	-248.278	-409.54	-543.946	-754.726	-680.105	-216.289	-90.9916	-327.407	-29.066
1505	-340.365	-246.588	-409.165	-546.137	-751.095	-679.103	-214.739	-90.7725	-326.593	-29.3477
1506	-341.743	-246.588	-409.415	-548.453	-752.41	-682.922	-217.854	-91.6489	-329.16	-29.1912
1507	-340.678	-247.214	-412.983	-545.511	-754.726	-680.105	-217.197	-92.5253	-330.913	-29.0597
1508	-340.866	-247.652	-412.858	-546.638	-754.914	-679.041	-217.885	-91.0855	-328.909	-29.9925
1509	-339.802	-247.089	-415.3	-545.887	-757.168	-680.23	-216.132	-91.7428	-329.285	-29.2976
1510	-339.739	-246.839	-415.112	-545.887	-755.039	-681.232	-216.226	-91.2107	-328.909	-29.0284
1511	-340.741	-246.776	-408.914	-545.073	-758.357	-682.233	-217.259	-91.0229	-327.657	-29.0722
1512	-339.364	-246.087	-409.54	-544.572	-752.598	-682.421	-217.541	-91.0542	-329.473	-29.0785
1513	-342.306	-247.151	-410.229	-544.948	-754.35	-682.233	-216.383	-90.7099	-328.221	-29.2225
1514	-339.364	-247.778	-411.919	-548.641	-754.851	-682.484	-216.743	-92.494	-331.038	-29.2225
1515	-339.927	-247.465	-408.226	-545.261	-759.609	-680.543	-217.431	-91.0542	-329.222	-29.2413
1516	-340.866	-247.151	-408.852	-547.014	-756.667	-682.734	-217.494	-91.0542	-329.285	-29.379
1517	-341.054	-246.4	-410.855	-546.888	-752.535	-680.543	-217.447	-90.2716	-328.909	-29.861
1518	-342.243	-247.026	-411.481	-544.51	-754.163	-680.856	-217.322	-91.5237	-331.038	-29.2663
1519	-342.369	-246.839	-409.102	-543.445	-756.917	-681.607	-215.96	-91.8367	-329.16	-29.3226
1520	-341.617	-247.277	-416.301	-545.574	-760.047	-681.357	-216.555	-90.5847	-328.722	-30.3806
1521	-340.616	-245.524	-416.865	-546.826	-759.484	-682.672	-217.635	-90.7725	-329.035	-30.2617
1522	-339.677	-247.84	-410.417	-546.012	-759.672	-683.673	-214.145	-91.7741	-327.595	-29.9111
1523	-340.929	-246.839	-411.418	-545.323	-760.736	-681.733	-216.148	-93.3391	-328.409	-29.3727
1524	-340.991	-246.087	-410.041	-546.701	-759.609	-683.736	-215.647	-91.555	-328.784	-29.4228
1525	-340.804	-246.525	-408.288	-545.136	-758.294	-682.296	-216.711	-91.4298	-328.346	-31.0129
1526	-340.741	-247.151	-408.038	-542.819	-755.728	-682.484	-215.804	-91.3672	-327.156	-30.5934
1527	-340.929	-246.525	-408.413	-545.511	-758.795	-683.673	-215.209	-91.0542	-326.718	-30.7938
1528	-341.367	-246.776	-412.483	-545.699	-753.349	-682.797	-216.07	-92.2123	-328.409	-30.9753
1529	-341.617	-247.402	-408.852	-545.449	-757.23	-682.108	-216.023	-91.3046	-328.784	-30.3117
1530	-341.367	-248.153	-409.54	-543.07	-758.357	-681.294	-216.383	-91.9306	-329.598	-29.5417
1531	-340.804	-246.839	-406.661	-543.258	-756.855	-682.734	-216.054	-91.2107	-328.659	-29.861
1532	-341.555	-247.026	-408.914	-545.574	-757.543	-680.543	-216.117	-90.8038	-328.346	-30.1552
1533	-340.678	-247.026	-411.293	-546.701	-753.537	-682.672	-216.414	-91.1168	-325.091	-30.0488
1534	-341.868	-245.649	-409.853	-546.262	-755.728	-682.985	-216.179	-91.7741	-326.656	-30.487
1535	-341.93	-247.903	-411.105	-544.134	-754.789	-681.795	-216.148	-90.9916	-327.407	-30.4682
1536	-341.054	-245.962	-412.232	-545.949	-756.166	-682.985	-215.945	-91.4298	-325.842	-30.2742
1537	-341.68	-247.527	-411.544	-547.389	-758.357	-681.858	-215.945	-90.7725	-326.155	-30.7061
1538	-341.868	-246.901	-411.105	-547.452	-754.601	-684.362	-216.852	-90.2403	-328.158	-30.3869
1539	-342.056	-245.774	-410.855	-545.887	-760.798	-685.489	-216.085	-91.5863	-326.155	-30.3869
1540	-342.056	-246.087	-411.544	-545.824	-757.794	-685.05	-216.054	-91.0229	-328.596	-30.3743
1541	-343.746	-246.713	-413.296	-545.198	-754.476	-688.932	-216.398	-92.0245	-326.217	-30.7374
1542	-341.617	-247.778	-414.486	-546.325	-755.665	-683.11	-217.259	-91.5863	-328.283	-30.9065
1543	-340.24	-248.028	-413.296	-546.951	-753.224	-684.988	-217.306	-92.0871	-328.596	-30.8939
1544	-342.619	-248.278	-410.918	-546.2	-751.784	-683.548	-216.351	-93.4017	-327.97	-30.4995
1545	-341.743	-247.527	-411.606	-545.511	-755.227	-685.989	-215.272	-92.0245	-327.219	-30.2241
1546	-343.12	-247.965	-412.232	-545.949	-753.599	-683.861	-217.275	-91.8367	-326.843	-30.5246
1547	-342.619	-247.026	-411.481	-544.823	-755.477	-684.737	-216.492	-91.8367	-327.469	-30.2867
1548	-342.494	-248.153	-412.17	-545.949	-753.599	-683.423	-217.024	-91.8054	-326.656	-30.2742
1549	-341.93	-247.59	-412.044	-544.322	-757.794	-684.362	-216.477	-91.7741	-327.908	-29.9674
1550	-341.555	-247.277	-413.359	-547.139	-751.659	-681.92	-216.101	-91.4924	-326.781	-29.9987
1551	-340.991	-248.341	-412.044	-547.702	-753.537	-684.362	-216.696	-91.6802	-329.285	-30.5058
1552	-341.743	-248.967	-411.919	-548.078	-754.288	-683.986	-216.492	-91.0855	-329.16	-30.4432
1553	-340.428	-245.962	-413.359	-546.701	-756.541	-685.113	-215.913	-91.242	-327.219	-30.4369
1554	-342.056	-247.339	-413.109	-547.076	-755.227	-682.484	-216.351	-91.7741	-327.97	-30.1302
1555	-341.304	-247.089	-413.735	-548.391	-757.543	-684.925	-216.508	-91.5237	-326.969	-29.573
1556	-340.491	-248.091	-412.107	-547.452	-756.541	-683.423	-215.084	-90.8977	-329.974	-29.3978
1557	-342.619	-246.713	-413.484	-548.015	-756.103	-682.421	-216.289	-91.7115	-328.847	-29.6482
1558	-342.556	-247.527	-414.11	-545.636	-754.1	-683.423	-217.65	-92.0871	-329.535	-29.404
1559	-341.304	-245.962	-414.486	-547.264	-753.349	-682.421	-215.772	-90.8977	-326.906	-29.4353
1560	-343.37	-247.715	-414.924	-550.019	-756.855	-684.55	-216.242	-91.8054	-328.722	-29.4291
1561	-341.43	-247.214	-415.3	-548.078	-756.855	-686.115	-216.164	-91.7741	-328.158	-29.4228
1562	-340.804	-246.15	-415.8	-548.015	-754.601	-685.301	-216.289	-92.181	-327.782	-29.8673
1563	-339.677	-247.903	-415.8	-547.827	-756.792	-686.49	-216.148	-92.5253	-328.722	-29.5605
1564	-340.678	-247.151	-414.861	-546.513	-754.288	-685.614	-215.725	-91.9932	-328.784	-29.6419
1565	-345.374	-248.404	-415.8	-548.328	-758.733	-687.241	-215.694	-92.1497	-328.847	-29.5042
1566	-342.682	-247.026	-415.738	-548.14	-757.543	-684.487	-215.679	-91.8367	-327.657	-29.5856
1567	-340.991	-247.903	-417.24	-547.139	-755.227	-683.548	-214.833	-93.1826	-329.16	-29.4917
1568	-341.367	-245.899	-417.866	-550.206	-758.482	-684.612	-215.319	-93.2452	-328.534	-29.5167
1569	-342.431	-247.151	-416.552	-549.017	-757.794	-683.986	-214.552	-92.3062	-326.593	-29.3164
1570	-341.93	-248.466	-416.927	-548.453	-757.543	-684.612	-215.991	-93.12	-325.091	-29.5167
1571	-343.809	-246.713	-415.8	-548.078	-757.481	-683.172	-215.209	-92.6818	-326.343	-29.8986
1572	-342.243	-248.153	-414.11	-550.269	-758.795	-685.676	-215.099	-92.494	-328.158	-29.4854
1573	-341.743	-247.527	-415.174	-549.017	-757.042	-684.988	-215.945	-92.6818	-327.282	-29.2538
1574	-341.743	-246.651	-415.174	-550.707	-753.411	-684.8	-215.929	-91.3046	-328.784	-29.4478
1575	-342.431	-246.713	-415.112	-549.142	-757.042	-686.991	-214.943	-94.466	-328.659	-29.3226
1576	-341.68	-247.527	-414.924	-546.638	-756.229	-686.115	-217.384	-93.6521	-327.908	-29.3164
1577	-341.242	-247.465	-414.173	-547.89	-756.479	-686.115	-216.633	-93.5895	-328.722	-29.0284
1578	-342.556	-246.588	-415.738	-549.518	-756.604	-686.428	-216.711	-91.4298	-329.535	-29.1599
1579	-342.494	-246.776	-416.176	-548.015	-758.42	-687.429	-216.649	-92.7131	-328.346	-29.0973
1580	-340.678	-246.338	-416.113	-547.139	-755.102	-687.429	-216.79	-92.2436	-328.095	-29.3915
1581	-342.243	-247.026	-416.489	-549.893	-757.418	-683.736	-216.179	-91.6802	-328.972	-29.5793
1582	-342.744	-246.964	-417.178	-547.327	-758.733	-684.174	-216.351	-92.0245	-328.409	-29.5417
1583	-342.494	-246.713	-423.876	-548.14	-758.107	-687.93	-216.555	-90.8664	-327.219	-29.6482
1584	-342.306	-247.965	-422.061	-548.078	-756.416	-690.184	-214.708	-90.8977	-328.596	-29.5543
1585	-342.995	-247.652	-416.176	-546.012	-756.917	-693.815	-216.899	-91.1794	-328.847	-29.5104
1586	-342.619	-245.086	-416.301	-547.327	-761.863	-694.754	-215.412	-92.494	-327.908	-29.3665
1587	-341.367	-246.15	-416.364	-547.577	-758.294	-685.301	-215.71	-91.6489	-329.786	-29.8548
1588	-340.553	-247.652	-418.117	-546.45	-758.357	-688.18	-217.103	-92.0245	-330.725	-29.6356
1589	-341.367	-246.964	-416.489	-548.203	-756.291	-688.118	-215.757	-91.8993	-329.348	-29.4854
1590	-341.179	-247.84	-421.372	-546.325	-757.543	-693.001	-216.633	-91.9932	-330.287	-29.5793
1591	-341.93	-247.151	-417.115	-546.763	-761.237	-688.619	-216.117	-91.8054	-329.786	-29.5104
1592	-339.99	-247.527	-417.992	-550.519	-761.612	-689.933	-214.959	-92.2749	-327.97	-30.005
1593	-339.739	-246.964	-418.68	-548.453	-759.797	-684.988	-215.866	-90.8351	-327.219	-30.7374
1594	-341.555	-246.713	-417.741	-546.638	-757.606	-685.864	-215.757	-91.4924	-327.031	-29.5355
1595	-340.428	-246.588	-417.741	-548.328	-758.42	-686.302	-217.291	-92.7444	-327.344	-29.523
1596	-341.492	-247.465	-418.117	-547.89	-754.35	-685.989	-216.477	-91.7741	-325.842	-29.4478
1597	-341.43	-246.776	-420.746	-549.956	-757.856	-685.551	-215.991	-90.0525	-327.97	-29.4353
1598	-342.306	-246.588	-419.557	-547.765	-757.856	-686.177	-215.052	-91.2733	-327.97	-29.3352
1599	-342.807	-246.15	-417.303	-547.702	-756.855	-686.115	-217.275	-90.6786	-327.094	-29.4416
1600	-343.245	-247.652	-419.619	-549.392	-757.919	-686.991	-215.616	-92.3688	-327.657	-29.4979
1601	-342.369	-246.839	-418.305	-547.452	-758.357	-686.177	-216.179	-91.6802	-329.535	-29.2663
1602	-342.056	-246.212	-419.995	-550.081	-760.485	-684.55	-216.383	-91.2107	-328.847	-29.1223
1603	-343.996	-247.965	-417.992	-548.892	-760.986	-688.932	-216.586	-92.9009	-330.224	-29.1661
1604	-342.056	-247.778	-418.367	-548.641	-761.299	-686.49	-216.383	-91.8993	-329.285	-29.4666
1605	-343.245	-247.151	-419.244	-549.58	-758.42	-686.741	-216.899	-92.2749	-327.657	-29.5918
1606	-343.37	-247.151	-419.619	-551.396	-758.482	-688.619	-216.367	-92.181	-327.595	-29.4165
1607	-341.617	-246.588	-419.744	-549.518	-762.614	-686.428	-215.898	-93.433	-327.908	-29.548
1608	-342.744	-247.527	-417.303	-548.516	-758.42	-683.423	-215.506	-92.494	-328.033	-29.4854
1609	-343.934	-246.901	-419.306	-550.206	-758.482	-685.614	-215.397	-91.8993	-327.282	-29.4291
1610	-341.555	-246.964	-416.239	-551.396	-757.919	-687.116	-214.693	-92.1497	-326.53	-29.2913
1611	-342.118	-246.901	-417.115	-551.02	-758.107	-685.176	-215.193	-92.181	-327.344	-29.5042
1612	-341.555	-246.212	-417.679	-550.582	-759.859	-684.8	-215.522	-92.807	-326.593	-29.1724
1613	-341.054	-247.402	-416.364	-548.766	-756.416	-686.428	-215.287	-93.3704	-329.222	-29.4165
1614	-341.367	-247.465	-416.489	-549.643	-759.171	-687.304	-215.976	-92.5253	-328.659	-29.3665
1615	-340.678	-246.212	-418.555	-547.702	-758.545	-687.68	-215.538	-92.7131	-328.847	-29.5167
1616	-341.743	-247.59	-420.496	-549.267	-758.232	-688.932	-215.193	-91.7115	-328.095	-29.4666
1617	-341.117	-248.216	-420.183	-550.832	-757.418	-684.174	-214.865	-92.0558	-326.906	-29.4228
1618	-341.93	-246.525	-420.746	-550.832	-757.543	-683.673	-214.348	-91.7115	-327.595	-29.1974
1619	-342.181	-247.339	-420.245	-548.203	-757.981	-686.866	-214.99	-92.0245	-327.782	-29.548
1620	-341.304	-246.651	-418.117	-548.704	-756.291	-683.611	-215.256	-91.7115	-329.222	-29.2287
1621	-341.054	-247.339	-420.871	-548.203	-758.232	-683.861	-215.193	-92.9635	-328.158	-29.4228
1622	-340.804	-246.713	-420.496	-550.019	-755.79	-683.798	-214.599	-92.3375	-327.845	-29.523
1623	-341.617	-246.338	-418.868	-547.765	-756.604	-686.428	-214.724	-91.0229	-325.278	-29.4478
1624	-339.739	-246.839	-419.306	-548.203	-759.359	-685.989	-214.943	-91.868	-327.908	-29.4917
1625	-340.052	-247.214	-418.805	-549.831	-760.673	-686.866	-214.739	-92.7757	-326.906	-29.4917
1626	-341.805	-248.404	-419.431	-548.14	-761.049	-687.367	-215.319	-92.2749	-328.847	-29.6356
1627	-341.555	-248.028	-419.87	-548.954	-757.981	-688.869	-214.505	-93.2765	-328.722	-29.4791
1628	-341.179	-247.715	-420.308	-546.763	-758.607	-684.424	-214.786	-91.6176	-328.534	-29.4416
1629	-340.866	-247.965	-419.807	-548.453	-756.541	-683.485	-215.647	-93.6521	-327.657	-29.5981
1630	-340.991	-246.901	-420.558	-549.33	-757.856	-684.237	-215.209	-91.9619	-328.471	-30.4244
1631	-341.179	-246.463	-418.43	-549.956	-762.05	-687.179	-214.317	-91.2107	-328.534	-29.4917
1632	-339.489	-245.461	-421.122	-548.266	-764.054	-687.179	-214.207	-90.8664	-327.908	-29.6169
1633	-340.991	-246.4	-422.311	-550.269	-757.606	-690.998	-214.974	-92.0245	-326.405	-29.5167
1634	-341.68	-246.588	-421.122	-552.084	-757.794	-693.94	-215.412	-90.929	-328.033	-29.6106
1635	-341.993	-247.151	-419.682	-549.768	-759.421	-692.75	-216.038	-90.4908	-326.843	-29.4604
1636	-339.552	-246.839	-419.306	-549.956	-760.235	-690.497	-214.442	-90.8351	-327.219	-29.548
1637	-341.054	-246.588	-423.313	-550.332	-757.355	-692.5	-215.819	-90.616	-329.097	-29.4791
1638	-340.428	-248.028	-420.245	-551.208	-755.602	-689.307	-216.148	-91.6176	-330.787	-29.5042
1639	-340.365	-245.774	-423.876	-550.645	-757.168	-687.054	-215.804	-91.0855	-329.723	-29.2913
1640	-341.367	-247.151	-419.87	-547.577	-759.985	-687.617	-216.852	-92.2749	-328.972	-29.3039
1641	-339.614	-245.899	-420.057	-550.77	-761.863	-685.426	-215.991	-91.1481	-329.222	-29.2913
1642	-341.179	-247.151	-420.057	-551.02	-762.927	-692.625	-216.555	-92.181	-329.911	-29.4666
1643	-339.364	-248.591	-419.87	-552.084	-759.985	-690.497	-215.585	-95.4676	-329.16	-29.5167
1644	-340.678	-248.404	-420.934	-549.58	-758.67	-688.744	-216.899	-91.3359	-326.343	-29.6544
1645	-341.555	-248.717	-418.805	-549.518	-758.294	-691.185	-216.305	-90.5847	-329.723	-29.3477
1646	-340.991	-248.967	-422.248	-548.266	-759.609	-689.495	-214.943	-92.2749	-326.781	-29.98
1647	-342.306	-248.404	-420.871	-550.332	-758.67	-687.993	-215.146	-91.3046	-328.221	-29.2413
1648	-341.93	-248.153	-421.998	-549.768	-757.418	-690.497	-215.24	-91.8367	-325.842	-29.4604
1649	-341.993	-248.529	-421.81	-551.271	-756.041	-689.871	-216.258	-92.1497	-324.903	-29.5167
1650	-342.556	-248.091	-419.369	-551.709	-758.983	-687.054	-215.365	-91.3359	-328.158	-29.5292
1651	-341.492	-247.402	-420.308	-550.582	-760.485	-686.365	-215.021	-93.5269	-327.908	-29.4917
1652	-341.117	-247.965	-420.183	-551.083	-757.042	-685.927	-216.915	-92.2436	-327.031	-29.573
1653	-341.68	-247.277	-418.492	-550.081	-760.485	-685.989	-216.649	-91.1481	-325.654	-29.692
1654	-341.68	-247.089	-420.183	-550.269	-761.049	-685.989	-216.461	-91.8367	-326.906	-29.548
1655	-342.807	-247.151	-420.496	-551.959	-761.925	-685.301	-215.835	-92.1184	-328.221	-29.4917
1656	-343.12	-246.964	-420.871	-552.648	-757.794	-684.863	-215.835	-92.1184	-327.72	-29.5292
1657	-341.555	-246.525	-419.306	-550.707	-760.36	-686.553	-216.367	-91.0229	-327.469	-29.4854
1658	-342.118	-247.151	-419.744	-551.646	-760.298	-685.238	-215.772	-91.2107	-326.343	-29.523
1659	-341.868	-246.087	-420.934	-551.834	-759.985	-685.363	-215.819	-91.6802	-328.409	-29.2413
1660	-340.991	-245.837	-421.309	-552.523	-759.421	-685.551	-215.694	-90.8664	-329.097	-29.2162
1661	-342.744	-246.651	-421.184	-550.958	-762.05	-688.118	-215.475	-91.8367	-327.031	-29.2976
1662	-342.869	-247.089	-421.122	-552.084	-758.67	-686.115	-215.146	-92.4627	-328.596	-29.5668
1663	-341.68	-245.712	-421.497	-551.771	-756.667	-688.306	-214.943	-92.3688	-328.847	-29.4854
1664	-342.118	-246.964	-421.81	-551.396	-760.11	-687.304	-215.804	-92.8696	-327.782	-29.3727
1665	-340.991	-246.212	-419.744	-549.956	-763.302	-687.367	-216.289	-92.3375	-328.784	-29.4353
1666	-341.555	-247.402	-419.995	-551.208	-759.046	-686.302	-216.148	-93.433	-327.782	-29.5543
1667	-341.555	-247.465	-420.558	-551.959	-759.609	-686.615	-216.023	-93.1513	-328.409	-29.5292
1668	-342.494	-247.339	-418.993	-552.022	-760.36	-687.993	-216.179	-91.8054	-330.913	-29.5793
1669	-340.24	-247.465	-420.871	-550.019	-759.296	-687.805	-215.851	-92.494	-328.158	-29.5355
1670	-341.179	-247.59	-420.433	-550.958	-760.673	-691.123	-216.664	-93.0574	-329.473	-29.9987
1671	-340.804	-247.59	-420.558	-549.643	-761.612	-691.749	-216.085	-91.8993	-331.726	-29.5167
1672	-341.993	-246.651	-419.807	-549.017	-761.737	-686.928	-216.524	-91.8054	-329.41	-29.573
1673	-339.739	-247.026	-421.184	-550.144	-759.734	-686.866	-215.71	-92.6505	-329.348	-29.3915
1674	-342.056	-246.901	-421.622	-552.147	-762.927	-687.554	-216.492	-93.0887	-328.158	-30.0238
1675	-341.555	-246.839	-420.996	-548.892	-760.235	-688.368	-216.085	-91.9932	-326.906	-30.1552
1676	-342.306	-247.089	-422.186	-551.02	-761.737	-687.179	-215.381	-92.0245	-326.656	-29.6106
1677	-343.809	-246.964	-421.81	-551.584	-759.985	-687.367	-216.117	-91.9306	-326.53	-29.4729
1678	-343.057	-247.402	-419.995	-552.147	-761.925	-684.737	-216.023	-91.1481	-328.346	-29.3602
1679	-342.995	-248.404	-423.25	-551.521	-759.734	-687.116	-215.679	-91.2733	-328.409	-29.6356
1680	-342.995	-247.652	-422.061	-549.33	-760.423	-686.115	-216.226	-92.5253	-326.28	-29.6169
1681	-342.306	-248.216	-421.497	-550.519	-759.985	-688.118	-216.899	-92.181	-327.219	-29.5918
1682	-342.494	-247.965	-424.753	-551.083	-760.861	-686.49	-215.319	-91.868	-326.217	-29.5042
1683	-341.304	-246.964	-421.873	-551.584	-763.365	-686.615	-216.524	-93.0261	-329.16	-29.4791
1684	-341.054	-247.59	-421.998	-552.397	-760.924	-685.739	-216.305	-94.5912	-328.909	-29.2287
1685	-342.118	-248.278	-420.12	-549.893	-762.927	-687.867	-215.741	-91.7741	-327.657	-29.3915
1686	-343.183	-250.97	-422.186	-549.58	-762.363	-687.867	-215.851	-91.6802	-327.344	-29.379
1687	-341.993	-247.59	-422.874	-549.58	-758.107	-687.116	-216.602	-91.0229	-327.532	-29.4353
1688	-342.556	-247.026	-423.125	-550.582	-762.301	-687.367	-215.428	-90.8664	-326.969	-29.3539
1689	-341.367	-248.216	-422.561	-550.144	-757.293	-689.37	-214.959	-91.5237	-325.779	-29.6106
1690	-340.741	-248.466	-423.939	-551.396	-761.612	-688.556	-215.006	-92.0245	-328.283	-29.692
1691	-340.991	-247.715	-423.375	-552.147	-761.612	-686.24	-216.195	-92.6818	-327.532	-29.3727
1692	-340.24	-247.277	-421.122	-551.271	-761.049	-685.739	-215.052	-92.5566	-329.222	-29.4103
1693	-341.054	-247.151	-423.125	-550.707	-761.049	-686.177	-216.586	-99.0985	-328.095	-29.3727
1694	-341.117	-247.84	-422.123	-551.333	-759.922	-689.62	-216.743	-91.2107	-329.661	-29.4979
1695	-341.367	-246.713	-423.563	-552.272	-759.421	-688.368	-216.774	-91.3046	-328.283	-29.4854
1696	-342.243	-248.091	-424.001	-552.773	-759.859	-687.304	-217.697	-92.9635	-328.909	-29.5417
1697	-342.243	-247.778	-424.502	-550.895	-760.798	-685.927	-216.602	-90.9916	-327.031	-29.4917
1698	-342.995	-247.089	-424.189	-551.834	-759.046	-686.991	-216.79	-90.5847	-326.28	-29.5543
1699	-341.68	-246.964	-423.751	-550.206	-757.981	-686.741	-217.259	-93.9338	-328.346	-29.6106
1700	-342.431	-248.091	-424.815	-550.645	-759.985	-686.866	-216.305	-92.2123	-327.156	-29.379
1701	-342.556	-247.089	-424.69	-550.269	-757.105	-686.24	-215.365	-93.5895	-326.03	-29.3665
1702	-342.995	-247.026	-424.001	-551.333	-760.798	-685.864	-217.15	-91.3985	-328.784	-29.1661
1703	-340.866	-247.715	-424.314	-552.397	-760.611	-687.304	-216.07	-93.2452	-327.595	-29.2538
1704	-342.306	-246.839	-424.189	-550.206	-763.741	-686.741	-216.226	-92.5253	-328.534	-29.3477
1705	-340.24	-247.277	-424.44	-552.836	-761.55	-686.365	-215.945	-92.7131	-328.909	-29.4165
1706	-340.804	-250.282	-422.687	-549.956	-766.37	-687.93	-215.772	-92.2123	-327.845	-29.4666
1707	-341.304	-247.715	-422.749	-551.145	-766.683	-686.365	-216.852	-92.7757	-327.908	-29.3978
1708	-341.43	-246.588	-424.815	-550.144	-768.248	-684.487	-215.679	-91.7428	-326.906	-29.235
1709	-341.367	-247.089	-423.876	-552.961	-762.05	-685.802	-215.475	-92.6505	-327.094	-29.3164
1710	-340.866	-248.529	-423.25	-552.961	-762.426	-686.24	-216.101	-92.5566	-329.786	-29.5167
1711	-341.367	-247.402	-424.127	-552.147	-763.929	-684.612	-215.819	-91.8367	-329.348	-29.3665
1712	-341.68	-247.026	-425.066	-552.335	-765.681	-686.115	-215.788	-90.8664	-327.344	-29.4541
1713	-340.929	-247.402	-425.066	-552.272	-766.057	-688.556	-216.179	-92.2436	-328.722	-29.5981
1714	-338.738	-248.466	-424.565	-551.208	-760.11	-687.993	-215.632	-95.2172	-330.537	-29.5355
1715	-341.117	-248.466	-424.69	-553.712	-762.176	-687.241	-214.693	-96.4692	-330.913	-29.26
1716	-340.303	-248.529	-426.318	-553.336	-758.169	-687.805	-216.852	-92.4001	-328.909	-29.8986
1717	-339.927	-249.906	-425.441	-551.646	-760.924	-686.678	-217.463	-91.6802	-328.221	-29.548
1718	-340.553	-247.214	-430.136	-552.773	-759.922	-686.49	-222.299	-92.1497	-330.412	-29.5292
1719	-340.616	-246.651	-426.38	-549.518	-763.49	-688.932	-215.256	-91.8054	-331.163	-29.4729
1720	-342.056	-246.839	-426.067	-553.023	-771.942	-688.055	-215.35	-91.0542	-329.222	-29.3727
1721	-340.741	-246.4	-426.818	-551.709	-771.128	-690.497	-214.677	-90.2716	-330.537	-29.1912
1722	-342.056	-247.214	-425.191	-551.646	-765.055	-688.806	-216.993	-90.616	-330.036	-29.2976
1723	-341.617	-247.903	-423.876	-552.022	-771.942	-688.619	-215.428	-90.8977	-329.786	-29.21
1724	-341.117	-247.965	-423.187	-552.147	-762.864	-688.869	-216.931	-91.5863	-329.035	-29.548
1725	-342.556	-246.964	-423.939	-551.646	-759.421	-688.806	-216.085	-91.8054	-330.913	-29.5856
1726	-341.367	-248.341	-422.874	-552.836	-760.235	-687.93	-216.508	-90.6473	-328.158	-29.21
1727	-341.993	-249.593	-425.191	-551.083	-758.983	-690.685	-215.553	-91.7741	-331.288	-29.2538
1728	-341.617	-248.278	-425.879	-553.023	-761.174	-691.498	-215.71	-90.5847	-330.6	-29.0722
1729	-341.68	-248.466	-425.379	-552.272	-759.985	-689.808	-215.334	-92.7757	-332.352	-29.1348
1730	-342.369	-249.656	-424.565	-553.336	-758.294	-690.747	-215.538	-91.0229	-328.784	-29.1724
1731	-342.556	-248.529	-424.314	-552.585	-760.298	-688.744	-216.445	-90.209	-329.16	-29.0973
1732	-341.179	-248.779	-425.003	-550.77	-759.734	-688.932	-215.115	-91.6489	-329.285	-29.2976
1733	-340.553	-247.84	-427.695	-551.771	-759.421	-689.37	-215.569	-92.3062	-328.784	-29.2538
1734	-343.746	-247.652	-427.069	-549.58	-764.179	-687.805	-215.96	-90.1464	-329.41	-29.3289
1735	-341.93	-248.779	-427.82	-550.269	-762.676	-687.116	-216.633	-91.7428	-327.97	-29.4478
1736	-342.744	-249.155	-428.008	-551.083	-760.673	-688.806	-216.524	-90.8351	-327.657	-29.5042
1737	-341.117	-250.407	-426.255	-553.274	-758.607	-688.118	-215.898	-92.7444	-328.158	-29.3289
1738	-341.304	-251.721	-426.005	-552.147	-759.046	-687.93	-216.117	-91.242	-328.095	-29.4353
1739	-342.369	-247.778	-427.757	-553.023	-760.235	-689.245	-215.319	-90.209	-329.473	-29.5668
1740	-341.304	-247.465	-426.631	-550.958	-759.359	-688.18	-216.195	-88.9883	-331.038	-29.6356
1741	-340.804	-249.343	-427.444	-554.088	-762.676	-687.241	-215.929	-91.5863	-328.596	-29.6482
1742	-340.991	-251.221	-427.319	-553.086	-761.55	-687.554	-216.43	-94.2782	-327.845	-29.573
1743	-342.181	-249.468	-426.881	-551.771	-761.675	-689.558	-216.915	-90.4282	-329.786	-29.3226
1744	-340.866	-253.662	-427.82	-553.587	-761.362	-687.241	-216.743	-90.4282	-327.282	-29.7921
1745	-341.68	-248.779	-424.94	-552.898	-759.734	-687.492	-216.477	-91.6802	-326.969	-29.6857
1746	-340.616	-249.155	-426.38	-553.462	-761.299	-685.802	-218.245	-90.9916	-327.094	-29.6169
1747	-341.304	-251.346	-424.377	-551.271	-760.172	-686.866	-216.962	-91.7115	-329.285	-29.4979
1748	-340.929	-248.779	-424.753	-551.959	-760.861	-688.368	-217.557	-91.1168	-328.346	-29.523
1749	-341.993	-247.778	-426.13	-550.77	-760.235	-686.928	-216.633	-92.9322	-328.346	-29.5918
1750	-341.242	-248.591	-428.008	-552.397	-761.362	-686.803	-215.882	-93.8399	-330.725	-29.6482
1751	-340.929	-248.717	-425.754	-551.458	-762.363	-687.054	-216.273	-97.3456	-331.163	-29.4979
1752	-341.179	-247.715	-427.82	-551.834	-760.611	-687.367	-215.991	-96.0623	-327.657	-29.5292
1753	-341.743	-247.402	-425.003	-551.959	-759.046	-688.493	-217.024	-92.494	-330.224	-29.4791
1754	-341.743	-247.277	-425.379	-553.399	-763.365	-687.429	-215.819	-90.8664	-328.847	-29.5292
1755	-343.683	-248.591	-427.319	-552.335	-762.426	-687.93	-215.835	-90.0212	-329.222	-29.5543
1756	-340.678	-246.964	-425.379	-552.022	-759.609	-689.808	-215.538	-91.4924	-330.099	-29.4478
1757	-342.431	-247.903	-426.005	-552.71	-758.983	-688.932	-215.991	-91.1481	-328.909	-29.4729
1758	-342.932	-248.091	-427.069	-551.771	-760.673	-688.18	-215.866	-90.3969	-330.85	-30.2867
1759	-342.682	-248.466	-426.192	-552.21	-760.861	-689.683	-216.492	-90.7412	-329.848	-29.5417
1760	-341.993	-247.903	-423.939	-554.275	-760.548	-689.683	-216.164	-90.7412	-330.85	-29.8986
1761	-342.369	-248.842	-426.005	-552.523	-763.052	-690.184	-215.976	-91.3672	-329.035	-29.523
1762	-341.117	-248.278	-426.38	-550.958	-761.612	-687.241	-216.305	-91.5237	-329.222	-29.5918
1763	-342.181	-248.466	-429.009	-551.709	-761.237	-688.556	-216.226	-91.6489	-331.789	-29.4791
1764	-343.37	-247.965	-426.067	-551.959	-761.049	-687.867	-216.132	-92.5566	-330.224	-30.0739
1765	-341.054	-249.217	-428.133	-552.961	-761.863	-689.495	-215.397	-92.5253	-334.043	-29.4854
1766	-341.68	-248.591	-427.006	-551.02	-761.299	-688.556	-216.43	-91.5237	-331.351	-29.5793
1767	-340.616	-249.656	-425.504	-552.21	-762.113	-689.558	-215.412	-91.1794	-330.975	-29.6043
1768	-341.43	-250.97	-427.507	-552.147	-759.734	-687.867	-216.273	-90.9603	-332.102	-29.5543
1769	-340.866	-250.407	-426.881	-552.397	-760.924	-687.554	-215.913	-90.6473	-331.601	-29.6294
1770	-341.93	-249.405	-427.57	-552.21	-763.741	-686.991	-216.32	-90.6786	-330.224	-29.4103
1771	-342.431	-248.216	-426.568	-552.523	-766.62	-689.558	-215.71	-90.9603	-331.163	-29.21
1772	-341.43	-246.776	-427.194	-552.836	-762.301	-686.866	-215.444	-91.3672	-332.039	-29.26
1773	-341.054	-248.278	-426.318	-553.524	-759.985	-687.867	-215.052	-90.6786	-329.911	-29.26
1774	-341.179	-248.466	-427.507	-556.466	-760.986	-687.054	-215.068	-90.4595	-331.413	-29.5417
1775	-340.303	-247.151	-429.072	-553.775	-767.246	-687.805	-214.646	-91.6176	-330.787	-29.5793
1776	-341.492	-248.153	-428.947	-560.974	-760.11	-686.803	-215.209	-90.929	-330.725	-29.6356
1777	-341.304	-249.28	-427.507	-564.918	-765.494	-688.619	-216.007	-90.9916	-328.659	-29.6795
1778	-342.682	-248.153	-428.383	-555.089	-759.296	-689.745	-216.743	-91.5237	-328.283	-29.5793
1779	-342.494	-249.03	-426.505	-554.15	-760.047	-689.37	-216.461	-91.9306	-327.282	-29.4228
1780	-343.746	-249.155	-427.507	-553.962	-758.67	-690.184	-216.289	-92.3062	-327.845	-30.2304
1781	-342.932	-251.033	-428.196	-554.15	-761.675	-690.81	-216.821	-91.4924	-328.095	-29.3665
1782	-342.556	-249.593	-428.07	-553.399	-759.546	-690.497	-218.417	-91.0229	-327.595	-29.4353
1783	-340.991	-248.091	-429.761	-553.962	-760.485	-689.996	-215.741	-91.3672	-328.158	-29.5543
1784	-340.303	-250.782	-428.258	-552.773	-760.986	-689.307	-216.398	-91.4924	-328.283	-29.548
1785	-343.996	-252.034	-436.021	-553.712	-760.798	-689.808	-216.351	-91.5863	-329.786	-29.4729
1786	-341.304	-254.163	-429.51	-554.964	-761.675	-691.498	-215.929	-90.8977	-327.219	-29.6043
1787	-342.869	-251.095	-429.009	-551.897	-763.052	-688.556	-215.725	-91.5237	-329.16	-29.7233
1788	-342.118	-247.465	-429.135	-552.836	-762.113	-689.119	-216.351	-91.3672	-329.974	-30.0801
1789	-343.057	-248.341	-430.074	-551.521	-757.794	-690.372	-215.882	-91.0229	-328.596	-29.5856
1790	-343.996	-249.092	-428.446	-551.959	-757.856	-687.617	-216.305	-92.2749	-329.598	-29.3164
1791	-343.996	-248.904	-427.507	-552.523	-760.548	-689.307	-216.931	-91.7428	-329.848	-29.5856
1792	-342.869	-248.529	-428.634	-552.961	-759.484	-689.433	-215.35	-92.3062	-330.099	-29.5104
1793	-342.494	-248.654	-430.387	-553.336	-761.55	-689.933	-216.258	-95.4989	-327.782	-29.21
1794	-341.054	-247.715	-432.327	-553.962	-765.494	-687.116	-215.788	-94.9981	-328.033	-29.5918
1795	-342.556	-249.843	-434.581	-552.397	-762.301	-690.059	-215.35	-92.0558	-328.534	-29.4917
1796	-341.868	-248.216	-435.77	-551.458	-763.991	-690.246	-216.79	-95.9371	-329.16	-29.4228
1797	-342.431	-250.094	-428.196	-552.147	-764.429	-689.182	-215.913	-93.5269	-330.349	-29.5167
1798	-340.741	-248.842	-428.258	-552.585	-762.739	-689.119	-216.242	-91.5237	-327.219	-29.3539
1799	-340.365	-250.407	-434.831	-551.959	-763.115	-689.933	-217.244	-91.2107	-328.909	-29.2726
1800	-342.869	-249.155	-429.322	-553.336	-763.24	-687.867	-215.945	-92.0245	-327.782	-29.5918
1801	-342.056	-249.092	-433.705	-553.524	-764.555	-686.24	-216.132	-93.7147	-328.409	-29.3477
1802	-341.367	-249.03	-431.075	-552.21	-764.617	-686.928	-216.085	-93.5269	-329.097	-29.5355
1803	-342.243	-247.965	-427.757	-552.272	-763.49	-687.179	-216.571	-91.7428	-330.287	-29.3852
1804	-341.68	-248.842	-429.197	-552.335	-763.24	-686.991	-215.96	-92.0558	-328.158	-29.4729
1805	-342.243	-249.03	-429.948	-552.272	-764.054	-687.304	-216.211	-92.1497	-327.72	-29.5292
1806	-341.367	-252.848	-434.08	-551.897	-761.237	-687.805	-216.899	-92.0871	-330.474	-29.5793
1807	-341.743	-250.532	-432.327	-555.214	-763.929	-686.741	-215.976	-91.8054	-330.913	-29.3852
1808	-342.869	-249.843	-429.197	-553.462	-763.365	-689.683	-215.381	-92.807	-329.097	-29.573
1809	-342.181	-249.468	-431.013	-553.023	-761.925	-688.18	-215.585	-92.0558	-330.787	-29.4666
1810	-342.682	-250.219	-429.948	-551.271	-764.742	-687.993	-214.223	-92.4627	-329.41	-29.3352
1811	-340.741	-250.845	-427.444	-551.145	-765.306	-689.245	-214.927	-92.0871	-331.163	-29.886
1812	-340.991	-249.092	-426.192	-552.585	-764.93	-687.054	-215.757	-91.7428	-331.977	-29.6669
1813	-342.181	-249.718	-428.696	-553.211	-764.054	-685.927	-215.804	-91.0542	-328.909	-29.548
1814	-342.118	-247.903	-427.883	-553.336	-760.611	-686.365	-216.477	-92.2436	-329.222	-29.4541
1815	-341.054	-249.843	-429.322	-552.335	-762.927	-689.433	-217.024	-91.6802	-327.407	-29.6294
1816	-340.365	-249.092	-428.446	-553.837	-765.619	-688.431	-218.01	-96.8135	-327.97	-29.5543
1817	-343.433	-249.092	-429.26	-553.399	-763.929	-688.055	-224.302	-91.4611	-328.596	-29.5042
1818	-342.807	-247.465	-431.201	-552.585	-764.116	-687.241	-218.151	-92.5253	-327.97	-29.4353
1819	-341.242	-249.03	-433.079	-553.211	-763.428	-687.805	-217.541	-93.1513	-329.222	-29.9674
1820	-341.242	-249.155	-432.515	-552.71	-763.929	-687.429	-216.727	-92.6818	-328.283	-29.4541
1821	-341.304	-249.155	-431.764	-553.462	-761.237	-687.179	-217.212	-91.3672	-329.848	-29.3477
1822	-341.179	-248.591	-432.891	-552.397	-764.367	-688.243	-216.774	-92.0871	-331.351	-29.3477
1823	-340.804	-248.466	-436.897	-553.274	-766.683	-686.991	-217.087	-93.1826	-331.789	-29.3477
1824	-341.617	-248.153	-432.014	-553.462	-766.182	-687.304	-216.351	-92.3688	-331.726	-30.2241
1825	-342.619	-248.529	-433.141	-555.465	-764.179	-689.37	-216.727	-91.3985	-330.725	-30.2116
1826	-343.183	-248.341	-431.764	-556.028	-765.619	-687.93	-216.68	-91.4611	-329.786	-30.5371
1827	-340.741	-248.091	-431.138	-552.648	-763.365	-688.806	-215.365	-91.5237	-330.224	-30.0926
1828	-341.117	-248.091	-431.827	-553.399	-764.429	-687.367	-215.866	-91.4298	-330.537	-30.318
1829	-340.991	-248.341	-432.891	-556.341	-764.304	-689.433	-216.383	-94.466	-330.6	-30.5371
1830	-340.553	-248.341	-433.204	-554.401	-763.678	-686.365	-216.038	-93.3391	-331.726	-29.573
1831	-341.242	-248.967	-432.766	-554.651	-767.935	-686.302	-214.599	-92.4001	-328.847	-29.7671
1832	-341.868	-247.402	-431.827	-553.962	-765.556	-687.054	-215.788	-92.7444	-328.847	-30.1365
1833	-341.555	-247.965	-433.266	-554.275	-769.688	-685.864	-215.162	-91.3046	-329.222	-30.0426
1834	-341.43	-248.466	-432.327	-553.023	-768.311	-687.617	-214.677	-92.6505	-331.977	-30.1865
1835	-342.431	-249.53	-432.953	-553.587	-768.123	-687.492	-215.725	-92.3375	-328.909	-30.4557
1836	-342.056	-248.717	-433.517	-554.651	-768.874	-686.866	-217.118	-92.5879	-328.972	-30.4745
1837	-340.678	-250.094	-432.64	-554.964	-768.498	-687.367	-215.741	-92.0558	-330.474	-30.3994
1838	-342.869	-249.593	-432.766	-553.649	-763.678	-686.177	-216.101	-92.3688	-327.845	-30.0739
1839	-341.93	-247.965	-432.703	-553.587	-764.304	-689.057	-215.428	-100.257	-328.909	-30.2992
1840	-342.243	-250.031	-442.281	-552.272	-769.563	-687.867	-216.508	-93.2452	-329.348	-30.5621
1841	-343.433	-249.03	-436.083	-551.709	-767.872	-688.994	-217.244	-97.8778	-328.659	-30.4933
1842	-342.431	-250.595	-437.523	-552.898	-764.617	-689.057	-217.463	-92.494	-328.534	-30.7562
1843	-343.621	-248.842	-431.701	-553.274	-767.998	-689.745	-216.571	-91.868	-330.036	-30.631
1844	-343.934	-252.222	-432.327	-554.088	-770.314	-688.306	-216.211	-92.9322	-331.413	-30.4495
1845	-343.183	-251.221	-432.766	-552.648	-774.759	-688.744	-216.852	-93.3704	-328.221	-30.8752
1846	-343.308	-252.347	-433.141	-552.648	-771.503	-690.872	-216.461	-92.3062	-329.535	-30.4182
1847	-343.245	-251.972	-432.327	-555.214	-770.439	-687.241	-216.007	-93.3704	-330.787	-30.5371
1848	-343.308	-249.843	-432.077	-552.523	-774.696	-688.869	-217.024	-92.9322	-330.224	-30.7187
1849	-343.871	-251.283	-432.265	-553.775	-770.063	-689.558	-217.228	-92.5566	-330.913	-30.4933
1850	-343.308	-250.97	-433.392	-552.961	-781.645	-688.556	-215.898	-92.1184	-329.848	-30.2178
1851	-343.12	-251.847	-433.204	-553.149	-775.259	-689.307	-217.51	-90.9916	-330.349	-30.5246
1852	-342.056	-250.282	-432.578	-552.961	-770.126	-687.742	-216.461	-92.807	-329.222	-30.2429
1853	-341.117	-251.033	-436.209	-551.646	-773.507	-689.808	-216.179	-91.1168	-329.848	-30.1552
1854	-342.807	-256.166	-433.517	-553.9	-770.815	-690.872	-216.164	-91.4298	-331.601	-30.0864
1855	-342.682	-251.408	-433.83	-551.396	-773.256	-690.998	-216.586	-92.3062	-331.351	-30.3743
1856	-341.68	-253.099	-433.955	-552.648	-767.121	-689.182	-217.604	-91.1481	-330.975	-29.2913
1857	-342.995	-252.723	-435.833	-552.272	-771.566	-687.617	-217.228	-90.8977	-330.036	-29.21
1858	-342.243	-249.969	-432.64	-553.712	-776.261	-689.62	-217.494	-92.807	-329.535	-29.3477
1859	-343.12	-250.031	-433.705	-554.338	-780.581	-689.808	-216.164	-91.8993	-331.539	-29.2538
1860	-342.243	-249.53	-433.141	-553.524	-766.746	-693.063	-217.666	-91.9306	-331.288	-29.2913
1861	-343.621	-248.842	-434.08	-555.34	-764.367	-691.749	-217.118	-91.8993	-330.662	-29.9487
1862	-342.118	-248.717	-436.459	-552.397	-763.115	-690.184	-217.244	-92.181	-330.036	-29.26
1863	-342.556	-249.217	-434.769	-554.526	-767.559	-689.182	-217.071	-92.4627	-330.662	-29.6482
1864	-342.431	-249.843	-435.144	-552.836	-765.118	-690.685	-218.042	-91.9306	-333.542	-29.6231
1865	-342.556	-250.094	-435.958	-553.587	-768.06	-691.436	-217.259	-93.2765	-331.789	-29.5793
1866	-344.435	-249.593	-436.647	-553.336	-773.444	-689.996	-218.73	-92.7131	-329.786	-29.9111
1867	-343.245	-249.593	-437.148	-555.152	-768.874	-689.433	-217.463	-91.5863	-328.784	-30.0989
1868	-343.683	-249.468	-435.645	-553.336	-766.933	-690.81	-217.118	-92.7444	-330.412	-29.6294
1869	-343.621	-248.529	-435.77	-554.964	-764.993	-686.991	-215.96	-93.0574	-329.285	-29.8422
1870	-343.308	-248.591	-433.892	-555.465	-765.681	-688.055	-216.571	-92.0558	-331.226	-29.8297
1871	-342.744	-248.529	-434.205	-553.086	-765.494	-687.742	-215.819	-91.7115	-332.227	-29.5355
1872	-343.934	-247.778	-435.583	-552.961	-765.807	-687.993	-215.679	-92.181	-331.914	-29.4791
1873	-340.991	-247.778	-435.958	-553.023	-766.558	-689.683	-215.444	-91.9932	-331.664	-29.3039
1874	-343.308	-248.466	-437.398	-551.709	-767.246	-688.243	-216.79	-91.3672	-329.097	-29.3352
1875	-342.556	-248.654	-436.021	-551.396	-768.498	-690.184	-217.776	-90.4282	-330.662	-29.6544
1876	-342.181	-248.341	-435.583	-552.21	-767.184	-689.808	-217.807	-91.2107	-331.726	-29.6857
1877	-341.68	-247.778	-435.896	-554.213	-768.373	-690.184	-218.12	-99.6932	-329.848	-29.4291
1878	-343.433	-247.465	-436.584	-551.521	-764.742	-690.372	-215.804	-91.6489	-330.787	-29.2663
1879	-342.869	-248.529	-434.268	-553.274	-766.12	-690.184	-216.023	-91.4611	-329.848	-29.5793
1880	-341.617	-248.529	-435.019	-552.523	-768.436	-689.996	-216.054	-94.153	-332.227	-29.3915
1881	-343.37	-248.466	-434.831	-552.21	-771.816	-689.996	-216.633	-93.2765	-333.104	-29.4541
1882	-341.179	-248.091	-437.085	-553.149	-768.749	-687.867	-215.506	-92.3375	-333.604	-29.2976
1883	-344.435	-248.717	-436.96	-553.9	-769.312	-689.996	-216.023	-95.8432	-332.227	-29.2726
1884	-344.059	-248.091	-437.836	-555.527	-768.749	-689.933	-215.569	-100.319	-331.664	-29.6169
1885	-342.556	-248.779	-435.583	-553.775	-767.559	-690.747	-215.319	-92.8383	-329.723	-29.4791
1886	-343.245	-248.028	-437.085	-553.587	-770.564	-690.685	-216.68	-93.1513	-331.163	-29.6857
1887	-343.245	-248.216	-436.083	-553.962	-766.746	-689.245	-215.991	-91.868	-328.909	-29.5104
1888	-341.555	-248.904	-435.019	-553.9	-768.436	-691.373	-216.305	-93.2452	-331.1	-29.3539
1889	-342.243	-249.092	-436.772	-555.214	-767.998	-689.307	-216.414	-92.5566	-330.725	-29.4416
1890	-342.181	-249.718	-436.083	-553.587	-768.06	-690.434	-216.571	-93.5895	-328.534	-29.4541
1891	-342.807	-249.343	-436.772	-552.836	-766.057	-687.617	-216.492	-92.8383	-330.349	-29.5292
1892	-342.181	-249.718	-436.522	-552.272	-765.619	-691.436	-216.367	-92.9635	-329.786	-29.5668
1893	-343.12	-249.28	-433.955	-552.022	-763.803	-688.994	-217.306	-92.9635	-329.535	-29.7295
1894	-341.93	-249.03	-436.709	-551.646	-765.306	-687.429	-215.725	-92.7131	-330.474	-29.7295
1895	-344.56	-249.969	-437.273	-554.338	-766.62	-688.243	-216.351	-92.6818	-329.911	-29.5668
1896	-342.932	-249.217	-435.958	-553.837	-763.991	-687.993	-216.336	-92.3375	-330.537	-30.174
1897	-342.619	-249.969	-436.209	-556.216	-766.182	-687.554	-215.913	-91.8993	-330.287	-30.5747
1898	-341.93	-249.906	-437.586	-554.714	-768.436	-688.619	-216.007	-94.3408	-329.348	-29.6795
1899	-341.93	-248.654	-436.835	-556.654	-766.746	-688.118	-215.585	-107.738	-329.41	-30.2742
1900	-342.869	-249.217	-437.586	-555.214	-767.372	-687.805	-215.96	-98.3473	-329.661	-30.2992
1901	-342.181	-250.845	-438.901	-553.587	-765.368	-686.803	-217.369	-92.9322	-330.537	-29.5918
1902	-344.122	-249.217	-437.899	-552.773	-775.698	-689.119	-216.743	-95.7806	-331.226	-29.6043
1903	-342.556	-248.404	-438.274	-554.025	-785.025	-688.118	-216.07	-93.433	-332.29	-29.8047
1904	-343.871	-249.03	-441.279	-553.086	-771.378	-688.18	-215.851	-94.8103	-332.853	-29.5605
1905	-343.37	-249.092	-440.153	-554.901	-776.699	-689.37	-215.898	-95.5928	-334.543	-29.4791
1906	-342.118	-249.343	-438.65	-555.465	-780.768	-689.495	-215.679	-95.6241	-332.728	-29.3852
1907	-343.308	-248.967	-441.905	-553.524	-778.89	-687.304	-215.381	-92.9009	-334.731	-29.4791
1908	-341.68	-249.656	-438.713	-558.407	-778.89	-688.055	-215.663	-95.9371	-334.669	-29.4228
1909	-341.93	-249.843	-439.84	-555.402	-781.582	-691.624	-214.739	-93.8712	-333.104	-29.379
1910	-342.243	-249.781	-440.09	-557.719	-783.523	-688.994	-216.586	-94.2782	-332.791	-29.6669
1911	-344.059	-249.28	-438.713	-556.466	-780.894	-688.556	-217.682	-92.9635	-333.417	-29.5042
1912	-343.183	-249.405	-439.589	-555.402	-787.029	-691.498	-216.195	-92.2436	-332.165	-29.4917
1913	-342.932	-249.468	-438.65	-552.46	-773.381	-687.617	-218.683	-93.3391	-331.852	-29.3226
1914	-344.184	-253.725	-439.777	-556.341	-780.393	-691.436	-222.126	-93.2139	-331.601	-29.3039
1915	-343.057	-248.529	-440.215	-556.529	-780.518	-689.871	-215.929	-92.3688	-332.54	-29.8297
1916	-341.617	-249.155	-438.087	-554.714	-779.141	-691.811	-216.805	-92.6192	-330.787	-29.2475
1917	-341.43	-247.903	-439.276	-555.778	-773.569	-687.93	-217.572	-92.3375	-331.539	-29.5417
1918	-341.054	-247.715	-441.217	-555.715	-787.216	-688.744	-217.776	-93.7773	-331.601	-29.3852
1919	-341.367	-247.339	-439.965	-555.402	-813.008	-688.869	-218.308	-92.3375	-332.165	-30.3243
1920	-342.807	-251.847	-443.596	-556.905	-801.677	-686.365	-217.463	-92.181	-329.598	-29.6607
1921	-341.805	-248.529	-442.344	-552.898	-766.871	-688.744	-218.449	-92.5566	-333.104	-29.6857
1922	-342.118	-250.219	-441.279	-553.837	-782.271	-688.431	-215.178	-92.3688	-331.226	-29.6169
1923	-342.807	-247.715	-440.591	-556.529	-806.56	-689.245	-219.106	-92.8696	-331.038	-29.5605
1924	-343.433	-248.529	-441.53	-553.712	-814.073	-688.243	-216.101	-93.2765	-331.163	-29.2976
1925	-343.809	-248.779	-442.344	-555.465	-819.894	-688.556	-217.76	-92.5879	-330.287	-29.6106
1926	-344.184	-248.466	-440.403	-552.147	-792.913	-687.241	-216.977	-93.4956	-331.601	-29.573
1927	-343.245	-247.214	-440.215	-553.837	-777.012	-687.241	-218.605	-92.494	-331.601	-29.5417
1928	-342.369	-248.591	-440.904	-554.714	-773.068	-690.309	-218.636	-92.6505	-330.349	-29.7045
1929	-342.494	-248.466	-439.902	-556.279	-768.561	-688.243	-223.159	-93.12	-329.41	-29.6356
1930	-342.744	-247.903	-444.284	-558.72	-780.455	-690.434	-217.932	-91.868	-330.975	-29.523
1931	-342.619	-248.404	-441.905	-555.966	-774.508	-688.368	-217.682	-92.181	-330.85	-30.1114
1932	-341.743	-246.463	-440.904	-556.905	-771.316	-688.18	-215.741	-91.868	-329.535	-29.6544
1933	-342.556	-247.026	-443.596	-558.47	-774.696	-689.808	-216.524	-92.0245	-331.664	-29.7671
1934	-341.805	-247.214	-441.53	-562.664	-769.124	-689.933	-217.071	-92.807	-330.975	-29.4917
1935	-342.682	-247.089	-440.904	-558.47	-768.498	-690.998	-216.524	-92.3688	-332.791	-29.523
1936	-344.247	-247.59	-442.281	-555.903	-775.698	-690.559	-215.991	-91.7741	-331.601	-29.5918
1937	-343.683	-248.529	-440.904	-559.221	-772.004	-689.495	-216.962	-91.868	-332.102	-29.7671
1938	-344.059	-249.593	-440.528	-556.466	-774.946	-692.75	-217.087	-92.5253	-332.791	-29.6106
1939	-341.805	-248.904	-442.344	-557.656	-773.319	-691.999	-217.729	-92.9635	-333.73	-29.4854
1940	-342.744	-249.28	-440.027	-556.967	-771.19	-690.309	-217.369	-90.0525	-330.975	-29.4917
1941	-341.68	-248.466	-441.279	-558.783	-774.32	-692.813	-216.477	-91.2107	-331.226	-29.3477
1942	-342.807	-249.343	-441.029	-557.28	-770.564	-694.691	-216.899	-92.2749	-331.226	-29.4729
1943	-343.057	-248.216	-440.528	-555.653	-773.256	-693.94	-218.699	-92.0558	-330.099	-29.6294
1944	-343.746	-249.656	-442.657	-554.651	-784.963	-692.312	-216.602	-92.4627	-330.913	-29.6732
1945	-343.621	-246.901	-443.22	-563.979	-775.009	-691.248	-217.463	-92.9322	-331.539	-29.5668
1946	-343.057	-247.778	-441.467	-561.975	-790.534	-690.998	-216.711	-92.494	-332.102	-29.4917
1947	-342.995	-247.089	-440.34	-556.592	-775.197	-690.184	-216.43	-91.9932	-330.662	-29.5981
1948	-342.369	-248.153	-442.719	-557.969	-774.821	-691.498	-216.727	-91.9306	-330.537	-29.4541
1949	-341.993	-251.847	-440.09	-555.653	-770.251	-690.872	-216.101	-94.5599	-328.283	-29.3539
1950	-342.869	-252.034	-439.527	-557.593	-773.82	-689.871	-216.32	-92.9635	-331.163	-29.573
1951	-341.242	-249.155	-442.093	-555.402	-767.559	-689.871	-215.819	-91.6802	-331.789	-29.3539
1952	-344.059	-249.405	-442.344	-557.531	-769.563	-690.059	-216.664	-92.807	-328.534	-29.4791
1953	-341.555	-248.842	-442.031	-557.092	-773.632	-687.241	-216.477	-93.9964	-331.539	-29.3915
1954	-340.24	-250.532	-441.843	-557.781	-772.568	-693.502	-216.383	-93.8399	-330.474	-29.2976
1955	-341.179	-249.155	-441.968	-558.47	-770.564	-691.436	-215.976	-92.8696	-330.787	-29.4416
1956	-341.492	-249.03	-439.965	-559.91	-769.813	-691.185	-215.319	-93.2765	-329.41	-29.4103
1957	-343.809	-248.904	-441.843	-558.783	-771.19	-689.62	-216.273	-93.433	-329.473	-29.3226
1958	-345.061	-248.404	-440.027	-557.468	-768.248	-687.492	-215.225	-93.5895	-329.035	-29.4416
1959	-342.995	-248.591	-441.968	-557.406	-769.625	-687.993	-216.852	-93.3704	-330.85	-29.5417
1960	-342.369	-247.277	-441.467	-555.277	-772.067	-686.928	-217.212	-93.1826	-330.725	-29.5981
1961	-342.369	-248.153	-441.467	-554.275	-768.999	-687.429	-217.009	-93.4017	-329.723	-29.6544
1962	-343.558	-248.591	-440.904	-556.78	-772.63	-689.808	-216.477	-92.6818	-329.285	-29.5605
1963	-343.496	-248.028	-441.342	-554.588	-770.627	-691.373	-217.04	-92.9009	-329.16	-29.3727
1964	-343.12	-247.778	-441.405	-554.275	-770.063	-688.806	-216.179	-93.8086	-331.038	-29.6419
1965	-344.81	-249.906	-442.594	-555.402	-772.755	-688.681	-216.618	-93.1513	-330.537	-29.5605
1966	-344.873	-248.654	-441.029	-555.152	-770.94	-688.368	-219.419	-93.2452	-328.847	-29.2538
1967	-344.748	-248.466	-443.095	-555.59	-769.5	-688.055	-217.384	-94.466	-329.535	-29.4729
1968	-344.748	-248.654	-442.218	-554.776	-770.502	-691.811	-216.743	-93.8712	-330.036	-29.4604
1969	-344.184	-248.529	-442.031	-553.462	-766.808	-689.495	-216.899	-92.5253	-331.789	-29.4353
1970	-343.746	-248.654	-440.716	-555.966	-770.063	-689.933	-217.15	-92.3688	-329.097	-29.5355
1971	-344.184	-249.593	-442.218	-555.715	-766.933	-689.933	-216.993	-93.4643	-329.786	-29.3477
1972	-345.687	-247.903	-441.592	-558.157	-769.312	-688.055	-216.931	-92.9009	-330.161	-29.3101
1973	-345.561	-248.091	-448.479	-557.03	-766.746	-688.994	-217.948	-91.7428	-330.85	-30.005
1974	-343.37	-249.092	-444.159	-555.277	-767.434	-689.871	-217.384	-92.2436	-329.911	-29.6982
1975	-344.059	-248.967	-442.344	-556.529	-767.935	-690.998	-217.259	-91.7115	-330.287	-29.6043
1976	-343.996	-248.842	-443.345	-557.155	-768.874	-689.433	-216.852	-91.8993	-331.038	-29.3915
1977	-343.308	-249.405	-440.34	-555.903	-767.935	-687.867	-216.743	-92.4314	-331.226	-29.5167
1978	-344.309	-249.03	-441.029	-556.967	-768.874	-688.869	-218.887	-91.8993	-331.726	-29.5292
1979	-346.125	-249.28	-446.475	-556.717	-767.246	-688.681	-216.148	-92.181	-331.852	-29.7671
1980	-344.748	-248.779	-442.594	-557.28	-769.062	-687.805	-216.211	-92.2123	-329.974	-29.4917
1981	-344.059	-248.278	-442.281	-557.343	-767.309	-688.243	-216.837	-92.7444	-330.975	-29.4854
1982	-344.247	-249.03	-445.474	-556.466	-767.434	-687.429	-217.463	-92.8696	-331.789	-29.7796
1983	-343.558	-250.469	-443.721	-556.78	-768.248	-688.368	-216.242	-91.868	-332.039	-29.3727
1984	-344.873	-250.407	-442.156	-556.967	-768.248	-688.493	-216.508	-91.6802	-330.349	-29.4979
1985	-344.309	-247.778	-444.096	-555.778	-770.502	-689.245	-216.383	-92.7444	-331.977	-29.3539
1986	-345.061	-248.153	-444.347	-555.778	-767.998	-689.558	-215.71	-91.555	-331.351	-29.3226
1987	-344.435	-248.153	-445.724	-557.656	-768.999	-690.121	-215.835	-92.9635	-330.161	-29.4729
1988	-343.057	-248.028	-443.095	-556.905	-768.811	-688.431	-216.696	-92.5879	-331.226	-30.0613
1989	-344.748	-248.153	-442.344	-557.406	-770.439	-690.622	-216.477	-92.8696	-331.539	-29.9048
1990	-343.871	-249.092	-442.281	-558.032	-771.253	-689.307	-216.179	-94.059	-332.478	-29.3665
1991	-343.934	-248.967	-442.281	-556.091	-769.25	-690.685	-217.275	-93.8086	-331.726	-29.9925
1992	-343.12	-249.969	-443.783	-558.971	-768.686	-687.993	-216.007	-94.1217	-331.977	-29.6169
1993	-342.682	-248.216	-443.909	-559.534	-769.187	-689.683	-215.35	-95.2485	-330.85	-29.7734
1994	-343.12	-248.341	-442.97	-558.971	-767.81	-689.245	-215.788	-92.3375	-332.665	-29.6795
1995	-343.934	-248.153	-445.223	-555.402	-767.309	-686.866	-215.819	-92.5253	-329.598	-29.9174
1996	-345.624	-248.028	-443.345	-557.218	-766.182	-685.864	-222.377	-92.7757	-330.787	-29.5856
1997	-344.685	-247.903	-442.97	-557.531	-770.251	-687.304	-217.04	-92.8696	-331.852	-29.7546
1998	-341.242	-248.216	-444.597	-558.157	-769.75	-687.304	-216.132	-92.9322	-332.916	-29.5605
1999	-343.683	-249.781	-443.345	-555.214	-769.062	-687.742	-215.725	-92.0871	-329.535	-29.3539
[truncated: 4,200 more rows]

## Sheet: A3sD-40mV
time in ms	1	2	3*	4	5	6	7	9	10	11		*3 without deactivation
1	0.688619	0.688619	0.939025	1.06423	1.43984	0.187805	0.469513	-0.406911	-2.56667	0.0876424
2	0.75122	0.939025	0.438212	1.06423	1.12683	0.37561	0.641667	-0.187805	-2.06586	0.156504
3	0.626017	0.813822	1.43984	0.876424	1.50244	1.00163	0.37561	-0.563415	-1.69025	0.0876424
4	0.250407	1.18943	0.876424	0.563415	0.626017	0.37561	0.37561	-0.37561	-2.00325	-0.00626017
5	0.313008	0.939025	0.939025	0.939025	0.939025	0.626017	0.547765	-0.313008	-1.50244	0.0688619
6	0.688619	1.00163	0.939025	0.876424	1.62764	0.438212	0.422561	-0.0939025	-1.00163	0.0500814
7	0.438212	1.06423	1.00163	0.500814	1.62764	0.939025	0.563415	-0.0313008	-1.69025	0.075122
8	0.563415	1.00163	0.939025	0.313008	0.876424	1.12683	0.297358	-0.281708	-1.43984	0.0813822
9	0.37561	0.37561	0.688619	0.876424	0.939025	0.500814	-0.0626017	0.313008	-1.87805	0.0250407
10	0.75122	0.813822	1.25203	0.75122	0.626017	0.500814	0.219106	0.313008	-0.876424	0.0626017
11	0.500814	0.563415	0.813822	1.31464	1.12683	0.438212	0.860773	0.0626017	-1.81545	0.0813822
12	0.626017	0.876424	1.18943	1.06423	0.75122	0.813822	0.453862	0.187805	-1.25203	0.0876424
13	0.563415	0.939025	0.813822	0.250407	0.75122	0.563415	0.485163	-0.0939025	-1.00163	0.0563415
14	0.37561	0.313008	0.876424	1.00163	1.69025	0.626017	0.500814	0.469513	-1.18943	0.112683
15	0.813822	0.876424	0.313008	0.438212	1.06423	0.626017	0.782521	0.37561	-1.94065	0.0876424
16	0.438212	1.00163	1.25203	0.626017	1.25203	0.876424	0.485163	-0.71992	-1.12683	0.0313008
17	0.75122	0.813822	0.876424	1.50244	1.81545	0.876424	0.579066	0.532114	-1.50244	0.0876424
18	0.500814	0.500814	0.813822	1.18943	1.18943	0.125203	0.35996	-0.37561	-2.44147	0.0939025
19	0.313008	0.876424	1.12683	0.187805	1.25203	0.438212	0.422561	0.125203	-2.00325	0.0813822
20	0.500814	0.876424	0.939025	0.563415	0.939025	1.12683	0.37561	0.187805	-1.18943	0.131464
21	0.626017	0.813822	0.626017	0.626017	0.626017	0.626017	0.453862	-0.0313008	-1.43984	0.0813822
22	0.688619	0.688619	0.500814	0.939025	0.500814	0.813822	-0.140854	0.313008	-1.81545	0.0438212
23	0.939025	1.18943	0.75122	0.688619	1.43984	0.626017	0.266057	-0.594716	-1.81545	0.0939025
24	0.438212	0.939025	1.06423	0.813822	1.06423	0.688619	0.35996	-0.156504	-1.12683	0.0438212
25	0.563415	0.500814	0.876424	0.500814	1.06423	0.688619	0.281708	-0.0313008	-1.37724	-0.037561
26	0.500814	0.438212	1.25203	0.75122	1.12683	0.75122	0.0939025	0	-1.94065	0.0187805
27	0.688619	0.438212	0.563415	0.813822	0.626017	0.939025	-0.250407	-0.125203	-2.19106	0.0500814
28	0.313008	1.00163	1.00163	0.939025	1.37724	1.12683	0.438212	0.406911	-1.50244	0.037561
29	0.250407	0.37561	1.69025	0.939025	1.06423	0.563415	0.35996	-0.438212	-1.62764	0.0876424
30	0.37561	0.813822	0.813822	0.75122	0.939025	0.563415	0.0939025	0.219106	-1.18943	0.0876424
31	0.438212	0.688619	0.626017	0.876424	1.00163	0.813822	0.406911	0.344309	-2.06586	0.137724
32	0.626017	0.563415	0.939025	0.313008	1.18943	0.75122	0.156504	0.125203	-2.12846	0.075122
33	0.563415	0.438212	0.37561	0.37561	1.50244	0.125203	0.626017	-0.156504	-1.00163	0.100163
34	1.12683	0.37561	0.626017	0.688619	0.813822	0.438212	0.219106	0.156504	-1.87805	0.125203
35	0.813822	0.313008	1.06423	1.06423	1.37724	0.688619	0.563415	0.438212	-1.87805	0.156504
36	0.876424	0.500814	0.688619	0.939025	1.31464	0.876424	0.610367	0.281708	-1.62764	0.075122
37	1.00163	0.939025	0.688619	0.438212	0.688619	0.37561	0.266057	-0.187805	-1.87805	0.075122
38	0.688619	0.438212	0.813822	0.939025	1.25203	0.563415	0.688619	-0.626017	-2.37886	0.143984
39	0.813822	1.18943	1.06423	0.876424	1.25203	0.75122	0.500814	0.187805	-2.06586	0.0626017
40	0.500814	1.06423	0.500814	1.43984	0.626017	0.37561	0.469513	0.156504	-1.50244	0.100163
41	0.688619	0.939025	0.813822	1.12683	1.25203	0.939025	0.234756	0.125203	-2.06586	0.125203
42	0.563415	0.563415	1.00163	0.75122	0.813822	0.75122	0.406911	-0.281708	-2.06586	0.0939025
43	0.563415	0.563415	0.563415	1.56504	0.688619	0.37561	0.829472	-0.469513	-1.81545	0.0688619
44	0.500814	0.876424	1.00163	0.75122	1.00163	0.876424	0.406911	-0.438212	-1.43984	0.0876424
45	0.250407	0.563415	0.876424	0.500814	0.500814	0.563415	0.0469513	-0.500814	-2.25366	0.0939025
46	0.37561	0.626017	1.25203	-0.187805	0.939025	0.688619	0.453862	-0.406911	-1.94065	0.0563415
47	0.187805	0.626017	1.25203	0.688619	1.18943	0.876424	0.203456	-0.156504	-1.69025	0.0187805
48	0.0626017	0.37561	0.876424	0.813822	0.75122	0.939025	-0.313008	-0.0313008	-1.43984	0.0813822
49	0.813822	0.75122	0.939025	0.75122	0.75122	0.500814	0.35996	-0.0939025	-1.25203	-0.00626017
50	0.688619	0.500814	0.563415	0.500814	1.00163	0.500814	0.203456	-0.0313008	-1.43984	0.0187805
51	0.438212	0.813822	0.75122	1.06423	1.31464	0.37561	0.75122	-0.0313008	-1.50244	0.0939025
52	0.876424	0.500814	0.939025	0.75122	1.50244	0.813822	0.234756	-0.187805	-2.37886	0.0438212
53	0.563415	0.37561	1.06423	1.18943	0.876424	1.43984	1.04858	0.156504	-1.56504	0.0813822
54	0	0.438212	0.876424	1.18943	0.688619	0.37561	0.391261	-0.250407	-1.69025	0.0125203
55	0.563415	0.626017	0.438212	0.813822	1.18943	0.563415	0.610367	-0.156504	-1.75285	0.118943
56	0.688619	0.438212	0.438212	0.37561	0.438212	0.500814	0.73557	0	-1.25203	0.131464
57	0.626017	0.688619	0.688619	0.75122	0.939025	0.688619	1.11118	0.281708	-1.56504	0.118943
58	0.37561	0.500814	0.626017	1.37724	1.00163	0.75122	0.313008	-0.0939025	-2.19106	0.106423
59	0.500814	0.688619	0.813822	0.939025	0.313008	0.876424	0.594716	-0.281708	-1.56504	0.0939025
60	0.813822	1.06423	0.813822	0.813822	0.37561	0.75122	0.453862	-0.37561	-1.94065	0.0626017
61	0.688619	0.688619	0.688619	1.18943	1.31464	0.688619	0.657318	0.281708	-2.25366	0.0500814
62	0.438212	0.75122	0.939025	0.313008	0.688619	0.563415	0.0626017	-0.313008	-2.00325	0.137724
63	0.75122	0.876424	0.688619	0.626017	1.50244	0.75122	0.328659	0.281708	-1.31464	0.0438212
64	0.500814	0.500814	1.00163	0.438212	0.75122	0.939025	0.391261	0.0313008	-2.00325	0.0813822
65	0.876424	0.813822	0.813822	0.563415	1.31464	0.563415	0.626017	-0.187805	-1.75285	0.112683
66	0.563415	0.626017	1.18943	1.12683	1.12683	0.626017	0.688619	0.37561	-2.06586	0.0939025
67	0.187805	0.75122	1.31464	0.876424	0.813822	0.500814	0.125203	-0.0313008	-1.62764	0.037561
68	0.0626017	0.500814	0.876424	-0.0626017	0.75122	1.06423	0.0313008	-0.0313008	-1.94065	0.106423
69	0.563415	0.500814	0.813822	0.37561	1.75285	0.688619	0.172155	-0.0313008	-1.18943	0.0688619
70	0.75122	0.939025	1.06423	0.688619	1.25203	0.688619	0.328659	-0.594716	-1.43984	0.0939025
71	0.313008	0.563415	0.563415	0.563415	1.00163	0.75122	0.0469513	0.281708	-1.25203	0.0250407
72	1.00163	0.438212	0.688619	1.12683	1.18943	0.626017	0.0156504	-0.156504	-1.37724	0.0626017
73	0.563415	0.438212	0.626017	1.00163	1.18943	0.813822	0.516464	0.219106	-1.56504	0.0813822
74	0.75122	0.626017	0.813822	1.00163	1.06423	0.813822	0.641667	-0.156504	-1.87805	0.0876424
75	0.563415	0.563415	0.75122	1.18943	1.18943	0.500814	0.469513	0.187805	-1.06423	0.100163
76	0.626017	0.939025	0.563415	1.12683	1.06423	0.500814	0.579066	0.250407	-1.43984	0.156504
77	0.939025	0.75122	0.563415	1.25203	1.12683	0.313008	-0.266057	0.344309	-1.43984	0.106423
78	0.813822	0.876424	0.813822	0.313008	1.25203	0.125203	0.845123	0.187805	-1.31464	0.137724
79	0.939025	1.00163	0.250407	1.12683	0.313008	0.75122	0.344309	-0.500814	-1.75285	0.106423
80	0.500814	0.939025	0.813822	0.250407	1.31464	1.00163	0.782521	0	-2.19106	0.0563415
81	0.250407	1.06423	0.75122	0.876424	1.00163	0.438212	0.35996	-0.657318	-1.50244	0.0626017
82	0.813822	1.31464	0.688619	0.813822	0.626017	0.939025	0.0782521	0.250407	-1.37724	0.112683
83	0.688619	0.813822	0.688619	0.688619	1.69025	0.500814	0.798172	-0.532114	-1.56504	0.0500814
84	0.187805	1.12683	0.939025	0.876424	1.12683	1.18943	0.156504	0.313008	-1.62764	-0.0187805
85	0.37561	0.438212	0.688619	0.37561	0.688619	0.75122	0.563415	0.0939025	-1.50244	0.0438212
86	0.438212	0.563415	0.813822	0.438212	1.37724	0.688619	0.939025	0.219106	-1.81545	0.106423
87	0.563415	0.813822	1.31464	0.75122	0.688619	0.563415	0.532114	0.219106	-1.43984	0
88	0.438212	0.37561	0.688619	0.626017	0.876424	0.813822	0.203456	0	-1.25203	0.0500814
89	0.250407	0.688619	1.00163	1.12683	0.813822	0.813822	-0.0313008	0.219106	-1.37724	0.0500814
90	0.626017	0.500814	0.813822	0.876424	0.813822	0.626017	0.438212	-0.250407	-1.06423	0.0688619
91	0.626017	0.250407	0.876424	0.125203	1.37724	0.563415	0.219106	0.688619	-1.56504	0.106423
92	0.438212	0.626017	0.688619	0.626017	1.37724	0.500814	0.35996	0	-1.00163	0.075122
93	0.187805	0.876424	0.688619	0.500814	1.56504	0.250407	0.954676	0.125203	-1.00163	0.0500814
94	0.813822	0.37561	0.187805	0.626017	1.50244	0.438212	0.281708	0.313008	-1.31464	0.075122
95	0.563415	0.939025	0.939025	0.939025	1.62764	0.626017	0.485163	-0.0626017	-1.25203	0.0813822
96	0.813822	0.939025	0.563415	1.06423	1.37724	0.313008	0.73557	-0.0939025	-1.62764	0.0688619
97	0.876424	1.37724	0.37561	1.31464	1.94065	1.06423	0.547765	0.563415	-1.94065	0.0563415
98	0.75122	0.813822	0.876424	0.75122	1.31464	0.500814	0.892074	-0.187805	-1.75285	0.131464
99	0.438212	1.00163	0.626017	0.688619	0.500814	0.75122	0.140854	-0.0626017	-2.25366	0.106423
100	0.626017	0.500814	0.438212	0.313008	1.00163	0.313008	0.75122	0.0626017	-2.50407	0.0250407
101	0.688619	0.876424	0.75122	0.876424	1.37724	0.563415	0.266057	-0.156504	-1.75285	0.106423
102	0.75122	0.500814	0.939025	0.438212	1.00163	0.500814	0.626017	0.156504	-1.87805	0.156504
103	0.626017	0.313008	0.626017	0.563415	1.06423	1.00163	0.406911	0.250407	-1.69025	0.0876424
104	0.626017	1.56504	1.18943	0.0626017	1.12683	0.626017	0.219106	-0.532114	-1.31464	0.0688619
105	0.313008	1.18943	0.813822	0.500814	1.43984	0.813822	0.453862	-0.438212	-1.43984	0.0313008
106	0.187805	0.688619	0.813822	1.00163	0.876424	0.876424	0.579066	-0.125203	-1.69025	-0.0125203
107	0.37561	0.813822	1.06423	0.500814	1.00163	0.813822	0.328659	0.219106	-1.81545	0.075122
108	0.626017	0.187805	0.688619	0.250407	1.50244	0.75122	0.563415	0.125203	-2.06586	0.112683
109	0.500814	0.688619	0.563415	0.313008	1.50244	0.250407	0.234756	-0.0313008	-1.75285	0.0876424
110	0.626017	0.75122	0.813822	1.06423	0.75122	0.626017	0.109553	-0.313008	-0.939025	0.0187805
111	0.688619	0	1.00163	0.563415	0.688619	0.813822	0.281708	0.125203	-1.06423	0.0688619
112	0.626017	-0.0626017	1.00163	0.75122	1.50244	0.939025	0.156504	-0.0939025	-1.31464	0.075122
113	0.813822	0.626017	0.813822	0.500814	1.31464	0.500814	0.641667	0.313008	-1.31464	0.0626017
114	0.813822	0.563415	0.688619	0.37561	1.06423	0.438212	0.35996	-0.71992	-1.69025	0.156504
115	0.500814	0.939025	0.438212	1.12683	1.18943	0.37561	0.547765	-0.0939025	-0.939025	0.0876424
116	0.688619	0.75122	0.75122	0.813822	0.688619	0.438212	0.297358	0.406911	-2.00325	0.156504
117	0.876424	0.626017	0.688619	0.75122	0.876424	0.563415	0.500814	0.187805	-1.81545	0.0813822
118	0.939025	0.75122	0.75122	1.18943	0.563415	0.500814	0.35996	-0.187805	-1.69025	0.106423
119	0.438212	1.00163	0.75122	1.00163	1.50244	1.00163	0.234756	0.281708	-1.81545	0.0813822
120	0.626017	1.12683	0.688619	0.688619	1.56504	0.500814	0.610367	0.0313008	-1.94065	0.106423
121	1.25203	0.688619	0.438212	0.626017	0.813822	0.688619	0.156504	-0.344309	-2.37886	0.169025
122	0.37561	0.876424	0.688619	1.25203	0.500814	0.500814	0.203456	-0.500814	-1.50244	0.0688619
123	0.438212	0.75122	1.12683	0.500814	0.813822	0.250407	0.532114	-0.344309	-1.69025	0.0438212
124	0.125203	1.25203	1.06423	0.75122	1.50244	0.939025	0.579066	0	-2.19106	0.0626017
125	0.500814	0.688619	0.813822	0.187805	0.939025	0.563415	0.469513	0.500814	-1.56504	0.0939025
126	0.688619	0.500814	0.626017	0.75122	1.18943	0.688619	0.391261	-0.594716	-1.12683	0.106423
127	0.37561	0.813822	0.626017	0.876424	0.813822	0.500814	0.610367	0	-1.37724	0.075122
128	0.313008	0.250407	0.500814	0.500814	1.31464	0.876424	0.641667	-0.532114	-1.56504	0.0250407
129	0.0626017	0.688619	1.18943	1.00163	0.939025	0.939025	0.250407	0.219106	-1.75285	0.0250407
130	0.563415	0.688619	0.876424	1.25203	0.939025	0.37561	0.344309	0.0939025	-1.31464	0.075122
131	0.0626017	0.500814	0.250407	1.12683	1.62764	0.688619	-0.109553	0.156504	-1.37724	-0.0250407
132	0.187805	0.563415	0.688619	0.438212	1.56504	0.876424	0.500814	-0.125203	-1.31464	0.125203
133	0.250407	0.313008	0.563415	0.813822	1.00163	0.626017	0.657318	-0.281708	-0.688619	0.0438212
134	0.688619	0.688619	0.939025	1.00163	1.12683	0.626017	0.688619	-0.187805	-1.75285	0.037561
135	0.876424	0.500814	0.438212	0.75122	1.37724	0.438212	0.172155	-0.0626017	-1.18943	0.106423
136	0.438212	0.939025	0.75122	1.06423	1.56504	0.37561	0.469513	-0.0626017	-1.00163	0.112683
137	0.688619	0.313008	0.75122	0.75122	1.37724	0.563415	0.438212	-0.125203	-2.00325	0.100163
138	0.813822	1.25203	0.626017	0.939025	1.87805	0.813822	0.266057	0.219106	-1.62764	0.118943
139	0.313008	1.12683	0.313008	0.876424	1.25203	0.75122	0.626017	-0.438212	-1.81545	0.0876424
140	0.876424	1.12683	1.31464	0.688619	0.563415	0.500814	0.672968	-0.37561	-2.00325	0.131464
141	0.563415	0.688619	0.876424	0.500814	1.00163	0.75122	0.281708	-0.594716	-1.12683	0.0939025
142	0.125203	1.06423	1.00163	0.939025	0.75122	0.438212	0.579066	0.813822	-1.50244	0.131464
143	0.313008	1.12683	0.939025	0.688619	1.25203	0.500814	-0.0313008	-0.0626017	-1.31464	0.0688619
144	0.187805	0.813822	0.876424	0.500814	1.37724	0.939025	0.547765	0.219106	-1.50244	0.0438212
145	0.313008	0.813822	0.939025	1.12683	1.50244	1.12683	0.406911	-0.907725	-2.12846	0.112683
146	0.37561	0.500814	0.688619	1.00163	1.75285	1.00163	0.547765	-0.469513	-1.81545	0.0563415
147	0.438212	1.37724	1.00163	0.37561	0.876424	0.813822	0.297358	0.219106	-2.00325	0.075122
148	0.250407	0.313008	0.563415	0.939025	1.06423	0.876424	0.469513	0	-2.12846	0.0626017
149	0.626017	0.75122	0.626017	0.939025	1.37724	0.688619	0.37561	0.626017	-1.06423	-0.037561
150	0.37561	0.563415	1.06423	0.626017	1.25203	1.12683	0.35996	-0.156504	-2.06586	0.075122
151	0.75122	0.626017	1.12683	0.563415	1.62764	0.75122	0.313008	-0.0626017	-1.56504	0.0626017
152	0.563415	0.688619	0.438212	1.06423	0.626017	0.876424	0.579066	0.37561	-2.31626	0.131464
153	0.438212	0.876424	0.813822	0.187805	1.00163	0.438212	0.344309	0.344309	-1.00163	0.0626017
154	0.500814	0.626017	0.688619	0.75122	1.43984	0.313008	0.500814	0.0313008	-1.25203	0.118943
155	0.75122	0.500814	1.43984	1.18943	0.688619	0.563415	0.594716	0.156504	-1.81545	0.106423
156	0.876424	0.688619	0.250407	0.876424	1.31464	0.438212	0.250407	-0.813822	-1.56504	0.0813822
157	1.00163	0.813822	0.75122	0.626017	0.563415	0.563415	0.641667	-0.438212	-2.06586	0.100163
158	0.75122	1.25203	0.75122	0.37561	1.06423	0.187805	0.344309	0.0313008	-2.19106	0.106423
159	0.688619	1.12683	0.688619	0.75122	1.69025	0.37561	0.438212	0.125203	-2.62927	0.0626017
160	0.563415	0.813822	0.563415	0.438212	0.813822	0.438212	0.782521	0.313008	-1.43984	0.0939025
161	0.500814	0.939025	0.939025	1.06423	0.939025	0.688619	0.563415	-0.37561	-2.31626	0.0876424
162	0.626017	1.00163	0.75122	0.438212	0.626017	1.00163	0.187805	-0.156504	-1.50244	0.075122
163	0.813822	0.626017	0.939025	0.813822	0.563415	1.12683	0.187805	0.281708	-1.37724	0.0250407
164	0.37561	1.06423	1.18943	1.18943	0.75122	0.563415	0	-0.594716	-0.813822	0.0313008
165	0.813822	0.75122	1.18943	1.12683	0.939025	0.75122	0.579066	0	-2.25366	0.0876424
166	0.626017	1.06423	0.75122	0.939025	1.12683	0.813822	0.532114	-0.281708	-1.37724	0.100163
167	0.125203	1.18943	0.500814	0.75122	1.31464	0.939025	0.297358	-0.125203	-1.43984	0.0563415
168	0.250407	1.18943	0.75122	0.563415	1.25203	0.563415	0.109553	0.657318	-1.37724	-0.0313008
169	0.438212	0.75122	0.688619	0.75122	1.43984	0.626017	0.109553	-0.219106	-1.31464	0.0688619
170	0.500814	0.563415	0.813822	0.250407	1.18943	0.563415	0.406911	-0.594716	-1.31464	0.0313008
171	0.563415	0.500814	0.813822	0.187805	1.06423	0.563415	0.672968	0.594716	-1.31464	0.0876424
172	0.813822	0.688619	0.37561	0.500814	1.37724	1.12683	0.35996	0.406911	-1.25203	0.075122
173	0.626017	0.563415	0.688619	0.626017	1.37724	0.688619	0.172155	-0.187805	-1.43984	0.0250407
174	0.626017	1.31464	0.688619	1.43984	0.876424	0.813822	0.422561	-0.281708	-1.06423	0.125203
175	0.876424	1.12683	0.688619	0.813822	1.37724	1.06423	0.297358	-0.406911	-1.56504	0.0688619
176	0.75122	0.75122	0.75122	0.813822	1.00163	0.313008	0.344309	0.156504	-2.00325	0.0876424
177	0.500814	0.688619	0.250407	0.939025	1.43984	0.500814	0.641667	-0.250407	-1.75285	0.118943
178	0.876424	0.688619	0.626017	0.626017	1.69025	0.75122	0.985977	0.156504	-1.43984	0.118943
179	0.500814	0.500814	0.563415	0.939025	1.56504	0.75122	0.406911	-0.657318	-1.43984	0.137724
180	1.00163	0.939025	0.563415	0.626017	1.50244	0.876424	0.453862	-0.563415	-1.94065	0.075122
181	0.500814	0.75122	0.500814	1.37724	1.37724	0.313008	0.782521	0.156504	-2.06586	0.037561
182	0.876424	0.626017	0.813822	0.500814	0.563415	0.876424	0.422561	-0.0626017	-1.81545	0.112683
183	0.626017	0.876424	0.250407	0.0626017	1.18943	0.626017	0.297358	-0.563415	-1.75285	0.0563415
184	0.313008	0.688619	1.12683	0.626017	1.50244	1.43984	0.657318	0.0939025	-1.81545	0.0563415
185	0.563415	1.06423	1.18943	0.313008	1.00163	0.313008	0.266057	-0.187805	-1.00163	0.0563415
186	0.37561	0.688619	0.876424	0.313008	1.18943	0.563415	0.156504	-0.219106	-1.43984	0.0626017
187	0.563415	0.626017	1.06423	0.125203	1.50244	0.563415	0.547765	-0.187805	-1.69025	0.125203
188	0.813822	1.18943	1.25203	0.500814	1.18943	0.939025	0	0	-1.69025	0.037561
189	0.250407	0.563415	1.00163	0.688619	0.813822	0.563415	0.344309	-0.187805	-1.69025	0.0563415
190	0.813822	0.563415	0.75122	1.00163	1.18943	0.500814	0.641667	0.0626017	-1.62764	0.0500814
191	0.688619	0.688619	1.00163	0.0626017	0.75122	1.00163	0.0626017	0.156504	-2.00325	0.0500814
192	0.250407	0.813822	0.813822	1.00163	1.31464	0.876424	0.907725	-0.344309	-1.18943	0.0813822
193	0.250407	0.688619	1.18943	0.438212	1.31464	0.500814	0.641667	0.438212	-1.37724	0.0939025
194	0.688619	0.563415	0.876424	1.12683	1.18943	0.688619	0.313008	-0.0313008	-1.31464	0.0876424
195	0.626017	0.626017	0.813822	0.438212	1.12683	0.688619	0.672968	-0.0626017	-2.06586	0.0438212
196	0.563415	1.25203	0.688619	0.626017	1.56504	0.313008	0.313008	-0.125203	-1.75285	0.0876424
197	0.438212	0.563415	0.813822	0.438212	0.688619	0.563415	0.547765	0.344309	-1.81545	0.0813822
198	0.563415	0.813822	0.75122	1.00163	1.00163	0.563415	0.453862	-0.0313008	-1.25203	0.0813822
199	0.563415	0.563415	0.500814	1.18943	1.12683	0.438212	0.35996	-0.0313008	-2.19106	0.0688619
200	1.00163	1.12683	0.813822	0.75122	1.06423	0.876424	0.626017	0.250407	-1.94065	0.125203
201	-32.3651	-32.8659	0.250407	-39.7521	-30.6122	-44.5724	-48.2816	-42.9135	-104.858	-3.52448
202	-25.1659	-21.1594	0.313008	-31.4887	-19.3439	-30.174	-29.3289	-37.2793	-85.3261	-2.39138
203	-23.2252	-18.5301	1.18943	-28.3586	-15.4626	-25.3537	-23.3817	-33.5545	-81.1318	-2.01577
204	-22.474	-16.7773	1.12683	-26.3553	-15.4	-23.413	-20.9716	-32.6468	-78.4399	-1.87805
205	-20.8464	-16.9651	0.626017	-24.9155	-13.8976	-22.0358	-19.3909	-31.7391	-76.6871	-1.65268
206	-20.909	-15.8382	0.939025	-25.6041	-13.522	-21.6602	-18.0919	-30.3305	-74.4334	-1.67773
207	-21.0342	-15.5878	0.876424	-24.8529	-13.7098	-20.5334	-16.5738	-30.2992	-73.6196	-1.54626
208	-21.222	-15.713	1.12683	-25.0407	-12.8333	-20.1577	-16.8086	-28.7655	-73.6196	-1.42732
209	-21.4098	-15.2748	0.813822	-25.1033	-12.6455	-18.9683	-16.6677	-29.2976	-71.3033	-1.60886
210	-21.4098	-15.0244	0.75122	-24.3521	-12.6455	-19.0309	-15.8382	-28.7655	-71.7415	-1.52748
211	-21.848	-14.5236	0.75122	-24.0391	-13.4594	-19.0935	-15.5722	-27.7952	-71.1781	-1.4774
212	-22.2236	-14.2106	0.626017	-24.0391	-13.6472	-18.6553	-15.7756	-28.2334	-70.6147	-1.43358
213	-21.7228	-14.8992	0.563415	-23.2252	-12.8333	-18.2171	-16.2295	-28.0143	-70.6147	-1.42732
214	-20.7212	-14.461	0.876424	-23.2252	-12.5203	-18.1545	-16.4642	-28.1395	-70.4269	-1.60886
215	-21.9106	-13.7724	0.876424	-23.1	-12.2073	-18.5301	-17.012	-27.983	-70.3017	-1.67773
216	-22.4114	-14.0854	0.939025	-23.4756	-13.3342	-18.7805	-17.4346	-27.983	-69.8009	-1.80919
217	-22.474	-14.0854	0.939025	-23.726	-13.209	-18.5927	-18.2014	-27.6386	-70.1765	-1.75285
218	-21.7854	-14.2732	0.688619	-24.2895	-12.8333	-19.2813	-18.2171	-27.8578	-70.1139	-1.80919
219	-22.8496	-13.4594	0.876424	-23.5382	-14.0854	-18.9057	-19.4535	-28.1395	-70.2391	-1.95317
220	-23.5382	-13.3968	0.939025	-26.3553	-13.835	-19.5317	-19.3596	-27.7952	-71.2407	-1.97821
221	-23.2878	-13.0838	0.939025	-25.5415	-14.2732	-19.0309	-19.8917	-27.7012	-72.305	-2.09716
222	-24.1643	-13.9602	0.75122	-26.2301	-14.774	-19.0935	-20.9872	-28.1708	-72.8684	-2.02203
223	-25.6667	-13.209	0.939025	-26.2301	-14.461	-19.0935	-21.1281	-26.95	-72.305	-2.12846
224	-25.8545	-13.2716	0.75122	-27.2317	-14.3358	-19.2187	-22.0358	-27.1065	-71.8041	-2.07212
225	-25.5415	-12.5203	1.06423	-28.3586	-14.8366	-19.7821	-22.5679	-31.6452	-70.7399	-2.23488
226	-26.6057	-13.0838	0.876424	-29.6106	-15.087	-18.9057	-23.3817	-27.1378	-73.1814	-2.35382
227	-27.3569	-12.5203	1.18943	-30.5496	-15.6504	-19.1561	-23.9295	-27.576	-72.1798	-2.31
228	-27.2943	-12.7707	0.876424	-31.0504	-16.9025	-20.6586	-23.6791	-27.4508	-73.1814	-2.05334
229	-27.3569	-13.6472	0.813822	-32.4277	-16.7773	-20.4708	-23.3348	-29.4541	-74.7464	-2.26618
230	-28.1082	-14.2106	1.37724	-32.3025	-17.4659	-21.4098	-23.773	-27.7012	-74.6838	-2.29122
231	-29.3602	-13.7098	1.00163	-32.3025	-18.0919	-21.3472	-24.6181	-26.2614	-76.9375	-2.27244
232	-29.235	-14.0854	0.37561	-32.9285	-19.0309	-21.0968	-24.8685	-27.5447	-77.8765	-2.34756
233	-31.3008	-14.148	0.688619	-33.3041	-19.4691	-22.787	-26.2771	-26.2301	-80.5058	-2.3726
234	-32.6155	-14.2106	1.31464	-34.6813	-20.1577	-23.3504	-26.637	-26.8248	-79.4416	-2.2474
235	-32.8659	-14.5862	0.688619	-35.4952	-21.222	-24.1017	-26.3866	-27.1691	-80.6936	-2.28496
236	-33.3667	-14.2732	0.313008	-35.8082	-22.7244	-24.6025	-26.3397	-26.8561	-80.318	-2.84838
237	-32.7407	-14.5862	0.876424	-36.4968	-23.413	-25.6667	-27.2787	-27.1378	-81.6326	-2.55415
238	-33.8049	-14.774	0.500814	-38.1244	-24.6651	-26.2301	-28.296	-27.6073	-82.4464	-2.76073
239	-35.4952	-15.4	0.500814	-40.1903	-25.9171	-26.7309	-29.2976	-27.8891	-82.8847	-2.93602
240	-34.7439	-15.3374	0.876424	-39.9399	-26.7309	-27.9204	-28.9063	-27.4195	-84.6375	-3.02992
241	-35.1822	-15.2122	0.876424	-39.8773	-27.2943	-28.7968	-30.8939	-27.5447	-86.9538	-2.96732
242	-35.8082	-16.026	0.876424	-42.2561	-28.3586	-28.922	-31.0504	-27.7012	-87.705	-2.94228
243	-36.622	-15.7756	0.500814	-43.6334	-29.7984	-29.3602	-31.4887	-27.2317	-86.7034	-3.14887
244	-36.8724	-16.5268	0.563415	-44.7602	-31.3635	-29.9862	-32.1303	-27.4821	-88.3936	-3.09878
245	-36.4968	-17.0277	1.12683	-47.9529	-31.5513	-31.6139	-33.9458	-27.983	-89.7082	-3.24277
246	-38.0618	-17.4659	0.939025	-49.5179	-32.2399	-32.7407	-33.7736	-28.1708	-89.4578	-3.23651
247	-39.5643	-17.3407	0.563415	-50.77	-32.3025	-34.1179	-34.024	-27.7012	-91.7741	-3.28659
248	-40.3155	-17.3407	0.688619	-52.5854	-33.8675	-35.1196	-34.4309	-28.0456	-91.5237	-3.51196
249	-41.5675	-17.7789	1.31464	-52.961	-35.1196	-36.0586	-35.4013	-28.2334	-91.8367	-3.40553
250	-43.07	-17.7789	0.876424	-53.9627	-36.1838	-36.7472	-35.8082	-28.8907	-92.7131	-3.40553
251	-44.7602	-18.4675	0.876424	-55.2147	-35.996	-37.1228	-35.6986	-28.0456	-94.0278	-3.47439
252	-44.7602	-18.4675	1.06423	-54.8391	-36.5594	-38.2496	-38.7505	-28.5151	-95.4676	-3.59334
253	-44.6976	-19.0935	1.12683	-55.4025	-37.1228	-38.8757	-38.9852	-28.3586	-96.1562	-3.71854
254	-44.5098	-19.9073	0.939025	-56.5293	-37.6236	-40.5033	-39.486	-28.9846	-96.5944	-3.88757
255	-46.4505	-20.6586	0.688619	-59.5342	-39.0009	-41.6301	-39.4391	-28.8281	-99.6619	-3.68724
256	-47.9529	-20.4708	1.06423	-59.8472	-40.0651	-42.6944	-39.3921	-28.5777	-100.977	-3.7561
257	-49.831	-20.6586	0.626017	-62.4139	-40.1277	-43.2578	-41.2545	-29.4854	-102.354	-4.01903
258	-50.3944	-21.535	0.626017	-64.1041	-41.6927	-45.1358	-42.35	-29.1098	-103.731	-3.73732
259	-51.8968	-22.161	0.688619	-65.3562	-43.4456	-46.2627	-43.0387	-29.2976	-105.734	-3.93765
260	-52.5228	-23.0374	0.626017	-67.2968	-43.696	-46.7009	-43.2421	-29.1411	-106.485	-3.95017
261	-54.5261	-22.787	0.563415	-70.1765	-43.6334	-47.8903	-49.2362	-29.2976	-106.924	-3.99399
262	-54.1505	-23.4756	0.876424	-71.4285	-45.261	-50.8952	-44.948	-28.9533	-108.614	-4.15049
263	-56.2163	-23.8512	0.688619	-73.557	-45.5114	-51.709	-46.7478	-28.7655	-109.553	-4.20683
264	-57.1554	-24.7277	0.813822	-75.6229	-47.3895	-51.5838	-49.0171	-29.3915	-111.368	-4.12545
265	-59.4716	-25.1659	1.00163	-77.6261	-47.3269	-52.4602	-50.4726	-29.5793	-113.184	-4.26944
266	-59.5342	-25.2911	1.25203	-77.8139	-48.3285	-53.6497	-50.9734	-29.3602	-114.498	-4.4009
267	-59.7846	-25.7293	1.31464	-77.0001	-49.2049	-55.0895	-51.4273	-29.861	-116.564	-4.33204
268	-60.2854	-26.2301	0.939025	-77.6887	-50.0188	-56.5919	-52.4759	-29.9549	-117.065	-4.39464
269	-61.3497	-27.1065	1.18943	-81.257	-50.7074	-58.2822	-52.069	-29.8923	-117.378	-4.26318
270	-63.1651	-26.9813	1.00163	-82.2586	-52.5228	-58.783	-52.382	-30.2992	-119.945	-4.41968
271	-62.5391	-27.2317	0.876424	-83.6985	-53.274	-58.9082	-53.1019	-30.2679	-120.821	-4.63253
272	-62.2261	-28.4838	0.876424	-85.2009	-55.0895	-60.2228	-53.3053	-30.6748	-123.012	-4.70139
273	-63.4155	-28.7342	0.939025	-86.8286	-55.1521	-61.0993	-59.3777	-30.5496	-124.703	-4.94553
274	-63.3529	-29.9862	0.626017	-87.8302	-56.5919	-62.2887	-55.0112	-30.8313	-126.205	-4.88293
275	-63.2903	-29.861	0.438212	-88.7066	-57.4684	-63.2903	-55.3086	-31.3635	-128.083	-5.05196
276	-64.8554	-30.2366	0.563415	-90.0212	-59.096	-64.4797	-56.0285	-31.9582	-129.836	-5.17716
277	-66.5456	-29.7358	0.500814	-90.5221	-61.7253	-64.6676	-57.7814	-32.459	-130.838	-5.21472
278	-67.3594	-30.8	0.813822	-92.5253	-60.7236	-66.8586	-58.1726	-32.2712	-133.029	-5.27106
279	-68.6115	-31.5513	0.688619	-95.9684	-62.7895	-68.6115	-59.7064	-32.6781	-136.159	-5.36497
280	-69.1749	-31.8017	0.626017	-98.4099	-64.1041	-69.5505	-60.0037	-32.3338	-139.038	-5.65293
281	-70.6773	-32.4277	0.500814	-101.164	-63.6659	-72.0546	-60.708	-32.5216	-139.602	-5.8783
282	-71.7415	-33.1163	0.563415	-103.919	-65.544	-74.3082	-62.3513	-33.5545	-141.48	-5.64041
283	-72.931	-35.6204	1.18943	-103.481	-66.9838	-76.8749	-63.6659	-32.9285	-141.292	-5.69675
284	-73.4944	-34.4935	0.626017	-105.484	-67.5472	-76.8123	-63.5564	-34.024	-142.481	-5.84074
285	-73.7448	-34.7439	0.688619	-106.548	-68.8619	-78.5025	-65.0901	-33.7423	-143.859	-6.07863
286	-74.3082	-36.8098	0.939025	-109.24	-69.8009	-79.4416	-66.9995	-32.7407	-144.485	-6.04106
287	-74.9342	-38.4374	1.12683	-109.365	-72.1798	-78.8781	-66.843	-33.8675	-145.486	-6.11619
288	-75.4977	-38.3122	0.813822	-110.179	-73.8074	-80.631	-67.2655	-34.0553	-147.99	-6.05358
289	-77.1253	-38.8757	1.12683	-112.558	-73.1188	-82.6342	-67.5629	-33.4293	-150.181	-6.37285
290	-77.1879	-38.7505	0.813822	-114.498	-73.6196	-83.5733	-68.721	-35.1509	-150.432	-6.57318
291	-78.0643	-38.6252	1.37724	-117.003	-75.8107	-85.1383	-68.2671	-34.2744	-151.621	-6.38537
292	-78.8781	-40.3155	0.75122	-119.381	-75.8733	-84.8253	-69.8791	-34.9317	-152.873	-6.5857
293	-80.6936	-40.1903	0.939025	-120.383	-78.5651	-87.3294	-70.8808	-33.8362	-152.06	-6.64204
294	-80.7562	-40.2529	1.00163	-122.762	-80.318	-88.018	-72.6806	-34.4622	-154.877	-6.7422
295	-83.3855	-40.5033	0.939025	-122.449	-82.196	-90.1464	-71.7572	-34.7126	-156.379	-6.84237
296	-84.8879	-41.0667	0.813822	-124.077	-85.0131	-93.0887	-71.6946	-34.024	-156.88	-6.83611
297	-86.766	-41.3797	0.500814	-125.016	-88.4562	-95.092	-71.6476	-34.963	-158.257	-6.94879
298	-87.0164	-41.5675	1.25203	-126.268	-88.8944	-96.2814	-72.7901	-35.4013	-158.194	-6.93627
299	-87.8928	-42.3187	0.75122	-126.894	-91.4611	-98.2847	-73.6352	-35.4639	-161.888	-6.7735
300	-89.6456	-42.444	0.37561	-129.398	-93.1513	-99.5993	-74.809	-35.6517	-161.074	-7.31814
301	-90.209	-44.0716	1.00163	-130.274	-91.9619	-101.54	-75.7011	-35.4952	-163.39	-7.2618
302	-91.0229	-44.948	0.75122	-132.778	-91.9619	-103.543	-76.3897	-36.1525	-165.018	-7.49968
303	-92.8383	-44.948	0.813822	-134.781	-94.4034	-106.673	-77.5165	-35.9334	-164.392	-7.45586
304	-92.7131	-45.6366	0.75122	-135.533	-94.0278	-108.677	-77.8765	-35.8395	-164.455	-7.67497
305	-94.8416	-47.1391	1.00163	-135.72	-104.67	-109.803	-79.285	-37.2793	-166.082	-7.70001
306	-96.657	-47.4521	0.939025	-138.037	-98.2847	-111.807	-79.5511	-36.935	-167.647	-7.97546
307	-98.4099	-48.8919	0.75122	-140.353	-98.9733	-111.243	-80.9283	-36.8411	-168.649	-7.71879
308	-100.225	-48.2659	1.18943	-140.353	-100.538	-113.872	-81.0692	-36.2464	-171.09	-7.83773
309	-101.916	-48.9545	1.12683	-143.921	-101.477	-115.876	-81.4135	-36.8098	-171.654	-7.80017
310	-103.293	-49.3927	1.12683	-143.045	-102.416	-117.19	-83.5889	-36.0899	-170.402	-8.05058
311	-105.922	-49.9562	1.12683	-144.986	-104.169	-119.569	-84.3558	-36.7159	-172.906	-8.17578
312	-105.859	-50.457	0.813822	-145.674	-105.859	-119.82	-85.2948	-35.5891	-173.156	-8.1883
313	-106.235	-51.396	0.500814	-147.677	-107.612	-121.948	-85.467	-35.5265	-176.286	-8.11944
314	-107.425	-52.2098	0.75122	-156.817	-109.303	-123.638	-85.2792	-36.622	-177.225	-8.38237
315	-108.301	-52.335	0.500814	-154.313	-109.24	-123.951	-87.079	-37.1854	-177.789	-8.22586
316	-109.052	-52.4602	0.626017	-156.817	-111.181	-125.454	-88.4718	-36.935	-178.665	-8.47627
317	-110.68	-51.5838	0.37561	-158.32	-111.994	-126.518	-88.8318	-37.248	-179.166	-8.41367
318	-111.932	-51.396	0.939025	-161.137	-113.497	-129.335	-89.4109	-36.5907	-180.606	-8.65781
319	-113.434	-51.7716	0.626017	-163.578	-115.187	-131.401	-90.3499	-37.4671	-183.486	-9.75334
320	-113.747	-52.1472	1.06423	-165.644	-116.314	-132.903	-90.9759	-36.9663	-185.864	-8.7705
321	-113.747	-53.2114	0.626017	-166.395	-116.877	-134.03	-90.8194	-37.1854	-186.365	-8.58895
322	-115.438	-55.2773	0.37561	-170.339	-117.879	-136.284	-91.9619	-37.4045	-186.553	-8.88944
323	-116.439	-57.0928	1.06423	-171.466	-119.256	-137.849	-93.6991	-36.4342	-188.181	-8.82058
324	-116.189	-56.6545	0.813822	-166.646	-120.258	-140.416	-94.5442	-37.1541	-188.619	-8.95204
325	-119.194	-57.0928	1.12683	-168.774	-120.195	-140.29	-96.704	-37.7801	-191.499	-9.07099
326	-122.073	-59.0334	1.00163	-167.021	-123.075	-143.358	-97.0639	-38.2496	-191.624	-9.02091
327	-122.386	-59.5968	1.18943	-168.837	-126.205	-144.735	-98.7229	-38.5626	-192.563	-9.10855
328	-123.325	-60.2228	0.500814	-171.529	-126.956	-144.234	-98.7855	-37.9992	-192.813	-9.20245
329	-123.826	-59.2838	1.31464	-172.53	-126.894	-145.674	-98.6133	-38.3122	-193.502	-9.31513
330	-123.513	-60.661	1.31464	-173.532	-128.834	-147.803	-100.46	-38.2809	-195.63	-9.42782
331	-126.455	-62.9773	0.939025	-175.911	-130.399	-148.804	-100.225	-38.5	-196.319	-9.53424
332	-126.33	-64.7301	0.813822	-176.349	-133.655	-151.934	-100.742	-38.0305	-194.629	-9.697
333	-127.457	-64.1041	0.500814	-176.537	-136.785	-152.748	-102.338	-38.6878	-196.569	-9.69074
334	-129.46	-64.8554	0.688619	-178.227	-138.663	-155.503	-102.855	-39.4704	-197.884	-9.86603
335	-129.273	-65.1684	0.626017	-178.54	-137.035	-157.381	-103.668	-39.7834	-198.823	-9.94741
336	-131.902	-65.7318	0.813822	-180.606	-139.79	-159.697	-104.607	-39.5017	-201.077	-9.96619
337	-131.276	-65.857	0.125203	-182.734	-142.732	-159.947	-104.514	-38.6565	-201.202	-10.9866
338	-134.531	-66.2326	0.626017	-182.86	-144.61	-161.512	-104.889	-40.1903	-204.645	-10.2479
339	-136.221	-67.422	0.313008	-183.673	-146.551	-162.514	-105.797	-39.22	-205.021	-10.323
340	-136.597	-67.5472	0.939025	-183.36	-152.435	-163.641	-107.425	-38.7818	-205.584	-10.3794
341	-138.412	-68.4237	0.438212	-186.678	-157.381	-165.456	-106.83	-38.7505	-207.337	-10.5797
342	-139.664	-69.5505	0.438212	-185.051	-152.936	-167.522	-108.176	-38.8131	-210.53	-10.5296
343	-139.414	-69.5505	1.00163	-189.996	-154.814	-169.964	-109.209	-40.0964	-211.969	-10.5672
344	-140.916	-68.9245	0.688619	-193.126	-155.753	-172.53	-109.553	-40.0964	-210.342	-10.467
345	-141.605	-68.3611	0.688619	-193.126	-158.382	-174.471	-110.539	-40.0964	-211.218	-10.6611
346	-141.73	-70.9903	0.876424	-194.754	-161.763	-177.038	-110.93	-39.6269	-213.973	-10.8238
347	-142.607	-71.4285	1.00163	-194.378	-163.641	-178.665	-112.433	-39.8773	-213.597	-11.2245
348	-144.36	-72.8684	0.876424	-197.508	-165.331	-180.981	-111.885	-40.2842	-214.473	-11.1118
349	-145.424	-73.6822	0.688619	-200.075	-165.957	-182.359	-112.073	-40.5972	-215.225	-11.3872
350	-144.923	-74.183	0.688619	-203.017	-167.647	-184.675	-113.372	-40.3155	-214.536	-11.4624
351	-144.798	-74.1204	0.563415	-201.703	-169.525	-185.426	-114.139	-41.3171	-216.977	-11.6001
352	-145.486	-75.8107	0.500814	-207.149	-173.094	-187.179	-114.765	-41.7866	-216.915	-11.5438
353	-145.361	-76.4993	0.688619	-206.46	-174.784	-188.181	-114.107	-41.1919	-220.045	-11.5938
354	-147.803	-77.5009	0.500814	-207.462	-175.911	-191.248	-116.048	-41.2545	-219.106	-12.0446
355	-147.803	-77.3131	0.813822	-208.151	-177.914	-194.19	-115.312	-40.9728	-219.795	-11.5625
356	-149.618	-78.1895	0.876424	-210.091	-180.481	-193.877	-116.956	-41.5049	-219.544	-11.6502
357	-150.682	-80.2554	0.688619	-212.095	-183.298	-195.63	-116.987	-41.8492	-219.169	-11.6439
358	-150.307	-79.3164	0.37561	-211.844	-183.861	-197.884	-117.143	-42.1309	-219.982	-11.7003
359	-151.559	-80.631	0.75122	-215.851	-187.429	-198.948	-117.441	-41.9118	-222.925	-11.7065
360	-153.75	-81.1944	0.438212	-213.91	-188.556	-199.637	-118.662	-42.757	-223.926	-12.5642
361	-153.75	-81.6326	0.688619	-216.477	-190.685	-202.454	-119.1	-42.9135	-223.3	-11.9319
362	-154.313	-83.8237	1.12683	-218.417	-190.747	-204.582	-119.945	-42.3813	-224.99	-11.9632
363	-156.129	-84.7627	0.563415	-218.417	-193.064	-206.147	-120.884	-42.8822	-225.053	-12.1134
364	-156.88	-84.5749	0.876424	-218.668	-195.067	-206.648	-120.665	-43.383	-227.995	-12.1385
365	-157.068	-86.1399	0.813822	-220.608	-196.319	-207.086	-121.494	-43.1639	-227.182	-12.0633
366	-158.821	-87.1416	1.00163	-223.425	-198.948	-209.027	-121.995	-42.7257	-230.687	-12.2324
367	-158.758	-87.392	1.18943	-223.801	-199.386	-210.717	-121.494	-43.6334	-231.564	-12.4327
368	-159.071	-88.2058	0.876424	-225.491	-202.516	-212.032	-121.729	-43.8525	-233.504	-13.1464
369	-162.013	-87.392	1.00163	-225.366	-203.518	-213.534	-122.605	-43.6021	-231.376	-12.4828
370	-165.707	-88.7066	1.06423	-228.434	-205.334	-212.783	-121.541	-43.1013	-231.376	-12.5892
371	-160.824	-88.8318	1.12683	-229.56	-206.398	-213.284	-123.325	-43.383	-234.193	-12.7394
372	-160.386	-89.3326	0.75122	-230.562	-208.401	-215.037	-123.951	-43.1326	-234.506	-12.9022
373	-161.325	-90.1464	0.75122	-231.564	-210.78	-218.23	-123.466	-43.0074	-232.878	-12.8208
374	-160.323	-91.0855	0.563415	-231.063	-213.159	-219.669	-124.358	-42.8822	-233.88	-12.9085
375	-161.012	-91.0855	0.626017	-231.063	-212.846	-220.045	-124.953	-51.396	-234.819	-13.065
376	-163.328	-91.9619	0.688619	-230.374	-214.849	-223.801	-124.906	-43.7899	-235.195	-13.0212
377	-163.328	-92.4627	0.563415	-235.633	-218.292	-223.676	-126.487	-44.5411	-234.756	-13.1464
378	-162.639	-93.7147	0.75122	-237.699	-217.04	-226.368	-128.49	-45.0419	-235.069	-12.9899
379	-163.578	-92.8383	1.12683	-240.829	-219.607	-229.56	-128.02	-44.4159	-234.819	-13.065
380	-165.707	-93.5269	0	-240.391	-221.547	-231.814	-128.709	-44.5724	-235.007	-13.234
381	-166.27	-94.466	0.438212	-240.265	-221.61	-231.939	-129.601	-45.3862	-235.445	-13.2653
382	-166.27	-94.9668	1.06423	-241.267	-223.3	-233.63	-129.132	-45.4488	-236.885	-13.4281
383	-167.334	-95.5928	0.939025	-242.081	-225.617	-235.508	-129.429	-45.4801	-236.947	-13.2465
384	-168.524	-96.8448	0.37561	-244.397	-228.246	-236.572	-129.147	-46.8887	-238.825	-13.572
385	-168.461	-98.2221	0.813822	-245.837	-230.249	-239.389	-130.071	-45.5427	-239.702	-13.5533
386	-171.278	-97.9091	0.939025	-249.217	-230.75	-240.015	-129.476	-45.9183	-240.641	-13.5971
387	-171.716	-99.1611	1.00163	-249.092	-231.877	-240.203	-129.429	-45.7931	-241.204	-13.835
388	-172.906	-99.3489	0.626017	-249.656	-234.944	-243.521	-131.057	-44.7289	-244.397	-13.9602
389	-173.031	-99.6619	1.00163	-251.283	-235.445	-243.208	-130.791	-46.2627	-244.021	-13.979
390	-174.283	-100.726	1.25203	-254.038	-238.387	-245.399	-131.683	-46.8574	-244.71	-14.0791
391	-175.66	-100.476	0.75122	-251.847	-239.138	-246.839	-132.575	-46.5444	-245.336	-14.2356
392	-176.224	-102.103	0.688619	-253.224	-239.514	-248.842	-132.23	-46.1688	-246.15	-14.2168
393	-177.914	-102.354	0.626017	-256.917	-240.015	-251.784	-134.938	-47.2643	-243.834	-14.2669
394	-177.977	-102.917	0.438212	-258.044	-242.269	-253.099	-133.076	-46.4818	-244.773	-14.4673
395	-179.041	-104.294	0.688619	-258.858	-245.899	-252.973	-134.062	-47.0139	-245.712	-14.4297
396	-179.416	-104.107	0.563415	-260.673	-246.525	-254.977	-134.015	-47.7338	-246.964	-14.6551
397	-180.355	-104.858	0.813822	-260.047	-247.402	-255.415	-132.778	-46.7009	-246.15	-14.5111
398	-180.418	-105.296	0.876424	-262.677	-247.965	-257.105	-132.825	-48.3285	-249.03	-14.6989
399	-180.543	-104.983	1.06423	-263.991	-252.41	-258.67	-132.418	-47.859	-248.216	-14.749
400	-180.168	-106.485	0.500814	-262.113	-253.036	-259.421	-133.905	-46.7635	-247.903	-15.4814
401	-180.919	-106.673	1.06423	-261.926	-255.603	-260.548	-134.124	-46.8887	-250.094	-14.9868
402	-183.423	-107.049	0.876424	-264.868	-257.168	-261.988	-134.75	-46.7635	-249.781	-15.1371
403	-183.611	-106.924	0.876424	-265.431	-258.545	-263.804	-136.362	-46.4505	-252.41	-15.6254
404	-183.673	-108.677	1.06423	-267.935	-259.922	-265.682	-137.442	-47.4208	-252.598	-15.2185
405	-184.8	-109.741	0.688619	-272.38	-261.299	-266.495	-137.192	-46.8574	-252.41	-15.231
406	-185.113	-110.68	0.688619	-272.255	-261.049	-266.558	-137.786	-47.7651	-255.165	-15.1747
407	-185.489	-111.368	1.37724	-269.5	-264.743	-268.874	-138.538	-47.3269	-253.099	-15.3437
408	-186.803	-112.62	0.438212	-268.874	-265.431	-270.565	-138.099	-47.9529	-253.725	-15.2999
409	-185.677	-113.059	0.876424	-270.314	-267.247	-273.131	-138.913	-48.3598	-253.474	-15.4251
410	-186.678	-114.749	0.37561	-271.817	-268.311	-275.134	-138.991	-48.5163	-254.351	-15.4251
411	-187.492	-114.561	0.813822	-274.321	-268.937	-276.199	-138.193	-48.485	-255.29	-15.5565
412	-188.682	-113.81	0.500814	-274.195	-276.449	-277.075	-140.463	-48.5163	-254.601	-15.5816
413	-187.68	-114.874	0.688619	-275.76	-273.945	-280.769	-140.009	-47.8903	-254.914	-15.6254
414	-187.993	-114.812	0.813822	-277.826	-275.76	-280.894	-141.449	-48.5163	-256.354	-15.6942
415	-187.805	-114.686	0.813822	-276.637	-278.014	-280.268	-144.187	-48.3285	-256.73	-15.8382
416	-187.367	-115.813	0.438212	-278.139	-279.078	-282.96	-140.995	-48.0781	-256.542	-15.8633
417	-189.558	-116.877	0.500814	-278.703	-280.393	-283.022	-141.887	-48.485	-257.731	-15.9259
418	-189.746	-117.503	0.563415	-278.202	-282.96	-285.714	-141.511	-48.3911	-256.479	-16.0448
419	-188.869	-118.568	0.313008	-280.706	-285.026	-285.213	-142.168	-50.0814	-256.166	-16.0761
420	-190.622	-119.507	0.626017	-281.082	-286.841	-286.152	-142.732	-49.2049	-257.669	-16.0198
421	-191.561	-119.194	0.500814	-281.895	-290.034	-289.783	-144.078	-49.7057	-257.982	-16.2451
422	-193.126	-119.006	0.876424	-282.709	-290.221	-291.661	-143.201	-49.2362	-259.86	-16.1387
423	-193.189	-120.195	0.688619	-285.589	-291.599	-293.289	-145.878	-49.7683	-259.547	-16.17
424	-193.439	-120.946	1.00163	-285.652	-293.852	-294.04	-145.846	-50.5822	-259.672	-16.3265
425	-195.13	-122.199	0.688619	-286.34	-297.483	-296.795	-149.931	-49.7997	-259.171	-16.314
426	-196.131	-122.637	1.18943	-286.152	-297.295	-297.734	-144.5	-50.7074	-260.423	-16.2577
427	-197.321	-122.073	1.12683	-286.841	-296.857	-297.546	-145.017	-50.3318	-263.616	-16.314
428	-198.134	-123.826	0.876424	-288.03	-299.987	-300.05	-144.86	-51.1143	-261.049	-16.4329
429	-198.698	-123.325	1.18943	-288.406	-302.992	-302.241	-145.142	-50.9891	-263.804	-16.3703
430	-199.699	-124.264	0.563415	-290.66	-303.117	-304.682	-144.876	-51.0517	-262.927	-16.5143
431	-200.638	-124.64	0.939025	-290.66	-304.495	-304.432	-144.798	-50.8639	-263.866	-16.3641
432	-200.764	-124.515	1.12683	-292.6	-303.869	-305.872	-144.86	-51.4586	-263.991	-16.8023
433	-200.576	-125.642	0.37561	-293.665	-306.56	-306.999	-145.079	-51.083	-265.619	-16.5957
434	-198.948	-126.455	0.813822	-294.666	-306.874	-307.938	-145.784	-51.8029	-265.995	-16.602
435	-199.073	-128.02	0.688619	-294.291	-308.251	-309.565	-147.114	-52.4289	-264.68	-16.6082
436	-200.889	-128.083	0.563415	-296.419	-308.689	-311.068	-147.067	-51.8342	-266.245	-16.746
437	-201.202	-128.459	0.813822	-296.043	-312.821	-312.758	-147.803	-51.1456	-265.619	-16.9087
438	-201.077	-128.396	0.813822	-298.422	-314.01	-314.01	-148.898	-50.6761	-266.996	-16.8712
439	-202.516	-129.836	0.563415	-298.61	-315.074	-316.639	-149.79	-51.8342	-266.683	-16.9588
440	-202.078	-129.648	0.876424	-297.984	-318.392	-318.017	-149.07	-51.8029	-267.497	-16.8649
441	-204.708	-131.401	0.563415	-295.73	-319.018	-319.644	-149.837	-52.6167	-269.813	-16.9025
442	-204.77	-131.589	0.500814	-298.36	-321.522	-318.517	-149.884	-52.5541	-270.001	-16.9087
443	-207.712	-131.151	0.813822	-301.49	-322.461	-320.834	-149.947	-52.8358	-269.813	-17.0965
[truncated: 5,756 more rows]

## Sheet: A0.3sD80mV
time in ms	1	2	4	5	6	7	9*	10	11		*9 without deactivation
[truncated: 3,499 more rows]

[truncated: 5 more sheets: A0.3sD20mV, A0.3sD-40mV, A0.15sD80mV, A0.15sD20mV, A0.15sD-40mV]
